# Supplementary material for: Macrophage mitochondrial bioenergetics and tissue invasion are boosted by an Atossa‐Porthos axis in Drosophila
Source: EMBO J. 2022 Mar 23;41(12):e109049. doi: 10.15252/embj.2021109049 (PMC9194793; doi:10.15252/embj.2021109049)
Supplement: Supplementary file 3 — Movie EV1 [file EMBJ-41-e109049-s013.zip]

Archive with 7 entries (4 files):
- Movie EV1/
- Movie EV1/EMBOJ-2021-109049R _MovieEV1_legend.docx
- __MACOSX/
- __MACOSX/Movie EV1/
- __MACOSX/Movie EV1/._EMBOJ-2021-109049R _MovieEV1_legend.docx
- Movie EV1/Movie EV1_Control for atos mutant.mov
- __MACOSX/Movie EV1/._Movie EV1_Control for atos mutant.mov
