# Supplementary material for: Macrophage mitochondrial bioenergetics and tissue invasion are boosted by an Atossa‐Porthos axis in Drosophila
Source: EMBO J. 2022 Mar 23;41(12):e109049. doi: 10.15252/embj.2021109049 (PMC9194793; doi:10.15252/embj.2021109049)
Supplement: Supplementary file 4 — Movie EV2 [file EMBJ-41-e109049-s010.zip]

Archive with 7 entries (4 files):
- Movie EV2/
- Movie EV2/Movie EV2_atos mutant.mov
- __MACOSX/
- __MACOSX/Movie EV2/
- __MACOSX/Movie EV2/._Movie EV2_atos mutant.mov
- Movie EV2/EMBOJ-2021-109049R _MovieEV2_legend.docx
- __MACOSX/Movie EV2/._EMBOJ-2021-109049R _MovieEV2_legend.docx
