# Supplementary material for: Macrophage mitochondrial bioenergetics and tissue invasion are boosted by an Atossa‐Porthos axis in Drosophila
Source: EMBO J. 2022 Mar 23;41(12):e109049. doi: 10.15252/embj.2021109049 (PMC9194793; doi:10.15252/embj.2021109049)
Supplement: Supplementary file 6 — Movie EV4 [file EMBJ-41-e109049-s009.zip]

Archive with 6 entries (3 files):
- Movie EV4/
- Movie EV4/EMBOJ-2021-109049R _MovieEV4_legend.docx
- __MACOSX/
- __MACOSX/Movie EV4/
- __MACOSX/Movie EV4/._EMBOJ-2021-109049R _MovieEV4_legend.docx
- Movie EV4/Movie EV4_porthos RNAi.mov
