# Supplementary material for: Macrophage mitochondrial bioenergetics and tissue invasion are boosted by an Atossa‐Porthos axis in Drosophila
Source: EMBO J. 2022 Mar 23;41(12):e109049. doi: 10.15252/embj.2021109049 (PMC9194793; doi:10.15252/embj.2021109049)
Supplement: Supplementary file 7 — Dataset EV1 [file EMBJ-41-e109049-s014.xlsx]

## Sheet: Legend Dataset EV1
Dataset no.	Description
Dataset EV1	Source Data of Metabolomics analysis related to Figures 9 and Appendix File S3.

## Sheet: show case data
Please read the provided pdf (Support) that comes with your Excel file and this sheet for easier working with this data.			Show Case Data: Most important information is yellow
																																This is the data that is most relevant for you
A summarized explanation is provided in this sheet			Measured and normalized areas of each sample												Measured and normalized area of the blank			Measured and normalized area of the pooled quality control			Calculated median group Area of each set of biological replicates				Coefficient Variance for each group (the lower the better)				Ratios of group areas			log2 fold change calculated through ratios of group areas			p-values for respective ratios			adjusted p-values for respective ratios
Name	Molecular Weight	RT [min]	Norm. Area: date_sample_D_sw_column_control_B1_T1.raw (F19)	Norm. Area: date_sample_D_sw_column_control_B2_T1.raw (F19)	Norm. Area: date_sample_D_sw_column_control_B3_T1.raw (F19)	Norm. Area: date_sample_D_sw_column_experiment1_B1_T1.raw (F22)	Norm. Area: date_sample_D_sw_column_experiment1_B2_T1.raw (F22)	Norm. Area: date_sample_D_sw_column_experiment1_B3_T1.raw (F22)	Norm. Area: date_sample_D_sw_column_experiment2_B1_T1.raw (F25)	Norm. Area: date_sample_D_sw_column_experiment2_B2_T1.raw (F25)	Norm. Area: date_sample_D_sw_column_experiment2_B3_T1.raw (F25)	Norm. Area: date_sample_D_sw_column_experiment3_B1_T1.raw (F28)	Norm. Area: date_sample_D_sw_column_experiment3_B2_T1.raw (F28)	Norm. Area: date_sample_D_sw_column_experiment3_B3_T1.raw (F28)	Norm. Area: date_blank_D_sw_column_T1.raw (F1)	Norm. Area: date_blank_D_sw_column_T2.raw (F1)	Norm. Area: date_blank_D_sw_column_T3.raw (F1)	Norm. Area: Date_QC_D_sw_column_T1.raw (F7)	Norm. Area: Date_QC_D_sw_column_T2.raw (F7)	Norm. Area: Date_QC_D_sw_column_T2.raw (F7)	Group Area: control	Group Area: experiment1	Group Area: experiment2	Group Area: experiment3	Group CV [%]: control	Group CV [%]: experiment 1	Group CV [%]: experiment2	Group CV [%]: experiment3	Ratio: (experiment1) / (control)	Ratio: (experiment2) / (control)	Ratio: (experiment3) / (control)	Log2 Fold Change: (experiment1) / (control)	Log2 Fold Change: (experiment2) / (control)	Log2 Fold Change: (experiment3) / (control)	P-value: (experiment1) / (control)	P-value: (experiment2) / (control)	P-value: (experiment3) / (control)	Adj. P-value: (experiment1) / (control)	Adj. P-value: (experiment1) / (control)	Adj. P-value: (experiment1) / (control)
	This is the exact mass as measured by the instrument	This is the measured retention time of the compound in the sample	Normalized areas of biological replicates (B1-B3) will then be grouped (median) leading to the column: Group Area				The different colors correspond to the different groups. The colors are the same in the PCA and descriptive plots.								Blank areas give an idea about the background of each metabolite.			All samples were pooled and measured as a QC sample. The program uses the QC to normalize the areas which might slightly change over time.			Median of biological replicates --> normalized areas of each experiment are grouped (eg. control, experiment1 etc.).				A flag shows that the CV is higher than 25%.						Color code:	log2 fold change >= 3	5.61	log2 fold change <= -0.70	-0.75	p-Value >= 0.05			0.005 > p-Value > 0.001
															Is an area of a compound similar to the blank area it might not be present in the sample, or only at very low concentrations.																	log2 fold change >= 1	1.24	log2 fold change < -1	-1.79	0.05 > p-Value > 0.01			p-Value <= 0.001
Exact masses are compared against different databases (max. deviation 5 ppm) and descending confidence levels are listed.	Exact masses that do not match against any of the listed databases are not shown but can be checked upon request.																															log2 fold change >= 0.70	0.75	log2 fold change <= -3	-6.37	0.01 > p-Value > 0.005
Internal database hits	Internal database hits are identified on Level 1 which means that a standard was previously measured and retention time and MS fragment spectrum (if available) match. False positive hits are possible.				The name in the blue field of the internal database hits is the validated hit. The rows in orange show the selected hit and provide you additional information. Sometimes matrix effects can cause retention time shifts for certain metabolites which might be followed by misleading annotation of isomers that are within the designated retention time frame (0.4 min). In certain cases, metabolites canno…						Our database is constantly growing and hits that could not be validated on Level 1 this time might be already availabe next time.
Glycerol	92.0474	4.361	1.2918e+06	1.84514e+06	1.82823e+06	8.77669e+07	9.33965e+07	8.91298e+07	9.82626e+07	9.65704e+07	9.59303e+07	1.02657e+08	9.3688e+07	9.19985e+07	1.63099e+06	258775	1.6022e+06	4.71766e+07	3.87767e+07	4.62401e+07	1.82823e+06	8.91298e+07	9.65704e+07	9.3688e+07	19.0146	3.25976	1.24335	5.96035	48.752	52.822	51.245	5.61	5.72	5.68	1.89791e-10	1.51444e-10	1.55926e-10	2.10169e-08	1.76524e-08	1.82261e-08
Name	Molecular Weight	RT [min]	Reference List Name	KEGG	HMDB	ChemSpider	InChi	InChi Key	DBID	ChemSpider ID	DeltaMass [Da]	DeltaMass [ppm]	mzLogic Score	Compound Match
Glycerol	92.0473	4.377	MassList_VBCF_RP_waters_60-90	C00116	HMDB0000131		InChI=1S/C3H8O3/c4-1-3(6)2-5/h3-6H,1-2H2	PEDCQBHIVMGVHV-UHFFFAOYSA-N	D034	733	7.38639e-05	0.802456		Full match
when you click on the + on the left side or on 2 in the box next to column A, the hidden rows will appers. Click - or 1 on top next to column A and they will hide again.
Glycerol	92.0474	4.361	1.2918e+06	1.84514e+06	1.82823e+06	8.77669e+07	9.33965e+07	8.91298e+07	9.82626e+07	9.65704e+07	9.59303e+07	1.02657e+08	9.3688e+07	9.19985e+07	1.63099e+06	258775	1.6022e+06	4.71766e+07	3.87767e+07	4.62401e+07	1.82823e+06	8.91298e+07	9.65704e+07	9.3688e+07	19.0146	31.4862	1.24335	5.96035	48.752	52.822	51.245	5.61	5.72	5.68	1.89791e-10	1.51444e-10	1.55926e-10	2.10169e-08	1.76524e-08	1.82261e-08
Name	Molecular Weight	RT [min]	Reference List Name	KEGG	HMDB	ChemSpider	InChi	InChi Key	DBID	ChemSpider ID	DeltaMass [Da]	DeltaMass [ppm]	mzLogic Score	Compound Match
Glycerol	92.0473	4.377	MassList_VBCF_RP_waters_60-90	C00116	HMDB0000131		InChI=1S/C3H8O3/c4-1-3(6)2-5/h3-6H,1-2H2	PEDCQBHIVMGVHV-UHFFFAOYSA-N	D034	733	7.38639e-05	0.802456		Full match
After you click on + the hidden rows appear in orange as can be seen above and give you information about different IDs and mass deviations for the internal database hit.		Retentiont time of the previously measured standard	Name of Internal database	KEGG ID to check the compounds	HMDB ID to check the compounds	ChemSpider ID to check the compounds	InChI and InChi Key identifier		Internal database ID	ChemSpider ID to check the compounds	Mass deviation in dalton of measured mass to theoretical mass.	Mass deviation in ppm	Fragment pattern score calculated by the program which is still not very accurate. No comparison to actual standards. This is is not a comparison against our own internal spectra database.
MzCloud database hits	MzCloud hits are identified on Level 2 which means that the MS fragments of the compound match with fragments from the mzCloud database. However, it might still be a different compound which is not present in the database						The name in the blue field of mzCloud hits and ChemSpider hits might not be the actual metabolite. Check the orange hidden rows as well.
L-Valine	117.079	5.145	5.93851e+08	6.04594e+08	5.44978e+08	6.00207e+08	5.79568e+08	6.08588e+08	6.09526e+08	5.91269e+08	5.73659e+08	5.78218e+08	6.02721e+08	6.01353e+08	1.25211e+07	3.30993e+06	2.90876e+06	3.46979e+08	3.30218e+08	3.46278e+08	5.93851e+08	6.00207e+08	5.91269e+08	6.01353e+08	5.46775	2.50536	3.03214	2.31766	1.011	0.996	1.013	0.02	-5.87	-6.37	1	1	1	1	1.76524e-08	1.82261e-08
Name	Molecular Weight	Best Match	Best Sim. Match	mzCloud ID	KEGG ID	Compound Class	DeltaMass [Da]	DeltaMass [ppm]	Scan #	Match	Type	Compound Match
Valine	117.079	98.2	93.8	Reference-772	C00183	Endogenous Metabolites	-4.79946e-05	-0.409934	1441	89.8962	Identity	Full match	The compound is most likely L-valine, but it might also be 2-(Methylamino)isobutyric acid, or a compound with the same exact mass which is not present in the mzcloud database, or VMK which could produce L-valine as an in-source fragment. This can only be clarified with a standard.
2-(Methylamino)isobutyric acid	117.079	86.6		Reference-1725			-4.79946e-05	-0.409934	1479	82.6431	Identity	Partial match
L-Valine	117.079	98.7		Reference-2570	C00183	Endogenous Metabolites; Excipients/Additives/Colorants; Therapeutics/Prescription Drugs; Natural Products/Medicines	-4.79946e-05	-0.409934	1441	90.598	Identity	Full match
VMK	376.214		97.1	Autoprocessed-8262		Endogenous Metabolites	-259.135	-688797	1441	88.1881	Similarity	Invalid mass
		Best match score from mzCloud identity search for the compound.	Best similarity score from the mzCloud similarity search for the compound	mzCloud ID to see the reference spectrum in the database	KEGG ID to check the compounds	Compound class as defined by the mzCloud database	Mass deviation in dalton of measured mass to theoretical mass.	Mass deviation in ppm	Displays the scan number from the input files that contains the best matching fragmentation spectrum	Displays the match value (%) between the specified scan number from the input files and the matching spectrum in the mzCloud database.		Partial match means that fragment match is	If L-valine is already a hit in the interal database than it can be ruled out, that it is L-valine.
ChemSpider database hits	Only the exact mass matches in ChemSpider hits. Neither retention time nor a specific fragment pattern was taken into consideration. Any compound shown in the orange hidden rows might be the potential hit, or it might be a completely different one that was not in the databases searched by the program (BioCyc, KEGG, HMDB).
Pyrrolidine	71.0736	5.138	5.15031e+08	4.34979e+08	4.80851e+08	3.88358e+08	4.28185e+08	4.62015e+08	3.81964e+08	4.45584e+08	4.71979e+08	4.8482e+08	4.6074e+08	4.2169e+08	398600	640550	789076	4.13978e+08	4.05554e+08	4.42e+08	4.80851e+08	4.28185e+08	4.45584e+08	4.6074e+08	8.42187	8.65093	10.6822	6.99054	0.89	0.927	0.958	-0.17	-0.11	-0.06	0.528714	0.671949	0.987061	1	1	1
Name	Molecular Weight	CSID	SMILES	InChi	DeltaMass [Da]	DeltaMass [ppm]	mzLogic Score	Compound Match
Pyrrolidine	71.0735	29008	C1CCNC1	InChI=1/C4H9N/c1-2-4-5-3-1/h5H,1-4H2	6.51917e-05	0.917244	11.7194	Full match	Neither the ranking of the compounds nor the mass deviation says anything about the trueness of the hit. It can be any of the shown compounds or none. A correct annotation of the compound can only be veryfied through standards and a targeted method.
3-Buten-1-amine	71.0735	391842	C=CCCN	InChI=1/C4H9N/c1-2-3-4-5/h2H,1,3-5H2	6.51917e-05	0.917244	14.6493	Partial match
		ChemSpider ID to check the compounds	Smiles identifier	InChI identifier	Mass deviation in dalton of measured mass to theoretical mass.	Mass deviation in ppm	Fragment pattern score calculated by the program which is still not very accurate. No comparison to actual standards.
									Again, if e.g. pyrrolidine is already a hit in the interal database than it can be ruled out, that it is pyrrolidine.
Excel sheets:
RP	iHILIC	Sorting RP and iHILIC	descriptive	PCA	heat map
Shows metabolites measured with a reversed phase (RP) column. Internal database hits, mzCloud hits, and ChemSpider hits have all orange hidden rows with possible other hits than are displayed in the blue name fields and identifiers.	Shows metabolites measured with a hydrophilic interaction liquid chromatography (HILIC) column. Internal database hits, mzCloud hits, and ChemSpider hits have all orange hidden rows with possible other hits than are displayed in the blue name fields and identifiers.	This list contains all metabolites measured with RP and HILIC without hidden rows. This enables easier sorting and filtering with Excel. Compounds with the same molecular weight but a different retention time (of the same color) might be isomers, in-source fragments or adducts as shown in the hidden rows or completely other compounds as explained above. This needs further clarification. Compounds…	Descriptive figures generated by compound discoverer give an idea about the comparability of the samples as it compares the statistics of the peak areas for selected compounds. The application uses a method that is similar to the type 6 method in R. (Compound discoverer)	Shows different PCA plots generated by the evaluation software (Compound discoverer) for RP and iHILIC data.	Shows a heat map generated by the evaluation software (Compound discoverer) for RP and iHILIC data.
RP and iHILIC have different separation mechanisms and therefore different retention times for each compound.

## Sheet: RP
Name	Molecular Weight	RT [min]	Norm. Area: 20200911_sample_D_sw_RP_mutant_B1_T1.raw (F36)	Norm. Area: 20200911_sample_D_sw_RP_mutant_B2_T1.raw (F37)	Norm. Area: 20200911_sample_D_sw_RP_mutant_B3_T1.raw (F38)	Norm. Area: 20200911_sample_D_sw_RP_mutant_B4_T1.raw (F39)	Norm. Area: 20200911_sample_D_sw_RP_mutant_B5_T1.raw (F40)	Norm. Area: 20200911_sample_D_sw_RP_mutant_star_B1_T1.raw (F41)	Norm. Area: 20200911_sample_D_sw_RP_mutant_star_B2_T1.raw (F42)	Norm. Area: 20200911_blankSD_D_sw_RP_T1.raw (F20)	Norm. Area: 20200911_blankSD_D_sw_RP_T2.raw (F21)	Norm. Area: 20200911_blankSD_D_sw_RP_T3.raw (F22)	Norm. Area: 20200911_QCSD_D_sw_RP_T1.raw (F25)	Norm. Area: 20200911_QCSD_D_sw_RP_T2.raw (F26)	Norm. Area: 20200911_QCSD_D_sw_RP_T3.raw (F27)	Norm. Area: 20200911_sample_D_sw_RP_WT_B1_T1.raw (F43)	Norm. Area: 20200911_sample_D_sw_RP_WT_B2_T1.raw (F44)	Norm. Area: 20200911_sample_D_sw_RP_WT_B3_T1.raw (F45)	Norm. Area: 20200911_sample_D_sw_RP_WT_B4_T1.raw (F46)	Norm. Area: 20200911_sample_D_sw_RP_WT_star_B1_T1.raw (F47)	Group Area: mutant	Group Area: WT	Group CV [%]: mutant	Group CV [%]: WT	Ratio: (mutant) / (WT)	Log2 Fold Change: (mutant) / (WT)	P-value: (mutant) / (WT)	Adj. P-value: (mutant) / (WT)
Internal database hits
Glycolic acid	76.016	5.039	1.84347e+08	1.65994e+08	1.59776e+08	1.58079e+08	1.85804e+08	1.27224e+08	1.45603e+08	3.26897e+06	4.83261e+06	4.19098e+06	1.5044e+08	1.54926e+08	1.50246e+08	1.63578e+08	2.00004e+08	1.51444e+08	1.97471e+08	1.97444e+08	1.59776e+08	1.97444e+08	12.8647	12.5153	0.809	-0.31	0.141669	0.618374
Name	Molecular Weight	RT [min]	Reference List Name	KEGG	HMDB	ChemSpider	InChi	InChi Key	DBID	ChemSpider ID	DeltaMass [Da]	DeltaMass [ppm]	mzLogic Score	Compound Match
Glycolic acid	76.016	4.861	MassList_VBCF_waters_60-90_RP_neg	C00160	HMDB0000115	737	InChI=1S/C2H4O3/c3-1-2(4)5/h3H,1H2,(H,4,5)	AEMRFAOFKBGASW-UHFFFAOYSA-N	A007		-1.51358e-05	-0.199114		Full match
L-α-Amino-n-butyric acid	103.063	4.384	3.21651e+07	4.55875e+07	9.26629e+07	6.13041e+07	4.55173e+07	4.09791e+07	4.67868e+07	817049	1.17401e+06	690262	5.14019e+07	4.38546e+07	5.12141e+07	4.55197e+07	6.44967e+07	6.53792e+07	1.47455e+07	3.26571e+07	4.55875e+07	4.55197e+07	38.076	48.4247	1.001	0	0.4728	0.710593
Name	Molecular Weight	RT [min]	Reference List Name	KEGG	HMDB	ChemSpider	InChi	InChi Key	DBID	ChemSpider ID	DeltaMass [Da]	DeltaMass [ppm]	mzLogic Score	Compound Match
γ-Aminobutyric acid (GABA)	103.063	4.056	MassList_VBCF_RP_waters_60-90	C00334	HMDB0000112		InChI=1S/C4H9NO2/c5-3-1-2-4(6)7/h1-3,5H2,(H,6,7)	BTCSSZJGUNDROE-UHFFFAOYSA-N	B001	116	-9.16234e-05	-0.889001		Partial match
L-α-Amino-n-butyric acid	103.063	4.364	MassList_VBCF_RP_waters_60-90	C02356	HMDB0000452				E19	72524	-9.16234e-05	-0.889001		Full match
DL-β-Aminoisobutryic acid	103.063	4.565	MassList_VBCF_RP_waters_60-90	C05145	HMDB0003911		InChI=1S/C4H9NO2/c1-3(2-5)4(6)7/h3H,2,5H2,1H3,(H,6,7)	QCHPKSFMDHPSNR-UHFFFAOYSA-N	E21	388543	-9.16234e-05	-0.889001		Partial match
N,N-Dimethylglycine	103.063	3.994	MassList_VBCF_RP_waters_60-90	C01026	HMDB00093		InChI=1S/C4H9NO2/c1-5(2)3-4(6)7/h3H2,1-2H3,(H,6,7)	FFDGPVCHZBVARC-UHFFFAOYSA-N	A081	653	-9.16234e-05	-0.889001		Partial match
γ-Aminobutyric acid (GABA)	103.063	4.085	1.5671e+07	2.9354e+07	4.78728e+07	4.50992e+07	2.80218e+07	4.13381e+07	4.39363e+07	66969.9	75519.2	78793.3	3.2442e+07	3.21854e+07	3.24513e+07	2.59596e+07	3.08366e+07	2.97371e+07	1.30389e+07	3.17216e+07	4.13381e+07	2.97371e+07	32.886	29.3602	1.39	0.48	0.214216	0.618374
Name	Molecular Weight	RT [min]	Reference List Name	KEGG	HMDB	ChemSpider	InChi	InChi Key	DBID	ChemSpider ID	DeltaMass [Da]	DeltaMass [ppm]	mzLogic Score	Compound Match
γ-Aminobutyric acid (GABA)	103.063	4.056	MassList_VBCF_RP_waters_60-90	C00334	HMDB0000112		InChI=1S/C4H9NO2/c5-3-1-2-4(6)7/h1-3,5H2,(H,6,7)	BTCSSZJGUNDROE-UHFFFAOYSA-N	B001	116	3.09881e-05	0.30067	49.2363	Full match
L-α-Amino-n-butyric acid	103.063	4.364	MassList_VBCF_RP_waters_60-90	C02356	HMDB0000452				E19	72524	3.09881e-05	0.30067	47.1807	Partial match
N,N-Dimethylglycine	103.063	3.994	MassList_VBCF_RP_waters_60-90	C01026	HMDB00093		InChI=1S/C4H9NO2/c1-5(2)3-4(6)7/h3H2,1-2H3,(H,6,7)	FFDGPVCHZBVARC-UHFFFAOYSA-N	A081	653	3.09881e-05	0.30067	33.3595	Partial match
Choline	103.1	3.845	3.08551e+09	3.62012e+09	7.63485e+09	4.36517e+09	4.54613e+09	4.25387e+09	4.66098e+09	2.56574e+06	926885	1.54404e+06	4.45806e+09	4.35449e+09	4.45722e+09	2.54962e+09	4.26752e+09	4.57714e+09	2.11769e+09	3.3561e+09	4.36517e+09	3.3561e+09	31.5927	31.4544	1.301	0.38	0.122129	0.618374
Name	Molecular Weight	RT [min]	Reference List Name	KEGG	HMDB	ChemSpider	InChi	InChi Key	DBID	ChemSpider ID	DeltaMass [Da]	DeltaMass [ppm]	mzLogic Score	Compound Match
Choline	103.1	3.878	MassList_VBCF_RP_waters_60-90	C00114	HMDB0000097		InChI=1S/C5H14NO/c1-6(2,3)4-5-7/h7H,4-5H2,1-3H3/q+1	OEYIOHPDSNJKLS-UHFFFAOYSA-N	B018	299	-0.000100463	-0.974425		No results
L-Serine	105.043	3.78	8.78068e+08	1.28459e+09	1.70759e+09	1.35848e+09	1.2853e+09	1.3069e+09	1.34041e+09	441437	422833	302381	1.32687e+09	1.26124e+09	1.32636e+09	9.67983e+08	1.44753e+09	1.46377e+09	6.33876e+08	1.00581e+09	1.3069e+09	1.00581e+09	18.4325	31.9219	1.299	0.38	0.288842	0.618374
Name	Molecular Weight	RT [min]	Reference List Name	KEGG	HMDB	ChemSpider	InChi	InChi Key	DBID	ChemSpider ID	DeltaMass [Da]	DeltaMass [ppm]	mzLogic Score	Compound Match
L-Serine	105.043	3.743	MassList_VBCF_waters_60-90_RP_neg	C00065	HMDB0000187	5736	InChI=1S/C3H7NO3/c4-2(1-5)3(6)7/h2,5H,1,4H2,(H,6,7)/t2-/m0/s1	MTCFGRXMJLQNBG-REOHCLBHSA-N	A075		-6.66503e-05	-0.634507	97.995	Full match
L-(-)-Serine	105.043	3.749	MassList_VBCF_RP_waters_60-90	C00065	HMDB0000187		InChI=1S/C3H7NO3/c4-2(1-5)3(6)7/h2,5H,1,4H2,(H,6,7)/t2-/m0/s1	MTCFGRXMJLQNBG-REOHCLBHSA-N	A075	5736	-6.66503e-05	-0.634507	97.995	Full match
L-glyceric acid	106.027	5.011	5.08158e+07	5.30654e+07	3.05092e+07	4.03291e+07	5.80468e+07	3.60009e+07	4.62895e+07	283467	462996	154736	3.65865e+07	4.8172e+07	3.74696e+07	6.87853e+07	4.7079e+07	6.05112e+07	5.0261e+07	4.0762e+07	4.62895e+07	5.0261e+07	21.9113	20.8381	0.921	-0.12	0.194877	0.618374
Name	Molecular Weight	RT [min]	Reference List Name	KEGG	HMDB	ChemSpider	InChi	InChi Key	DBID	ChemSpider ID	DeltaMass [Da]	DeltaMass [ppm]	mzLogic Score	Compound Match
L-glyceric acid	106.027	4.73	MassList_VBCF_waters_60-90_RP_neg	C00258	HMDB0006372	4885497	InChI=1S/C3H6O4/c4-1-2(5)3(6)7/h2,4-5H,1H2,(H,6,7)/t2-/m1/s1	RBNPOMFGQQGHHO-UWTATZPHSA-N	A101		5.50033e-05	0.518769	88.6508	Full match
L-Proline	115.063	4.502	3.20384e+09	3.97389e+09	7.60535e+09	5.73319e+09	4.88659e+09	4.78926e+09	5.37822e+09	5.50139e+06	4.8972e+06	4.81731e+06	4.4139e+09	4.57378e+09	4.41664e+09	3.59744e+09	4.31205e+09	4.52174e+09	1.95969e+09	3.35774e+09	4.88659e+09	3.59744e+09	27.5491	28.4978	1.358	0.44	0.0800274	0.618374
Name	Molecular Weight	RT [min]	Reference List Name	KEGG	HMDB	ChemSpider	InChi	InChi Key	DBID	ChemSpider ID	DeltaMass [Da]	DeltaMass [ppm]	mzLogic Score	Compound Match
L-Proline	115.063	4.497	MassList_VBCF_RP_waters_60-90	C00148	HMDB0000162		InChI=1S/C5H9NO2/c7-5(8)4-2-1-3-6-4/h4,6H,1-3H2,(H,7,8)/t4-/m0/s1	ONIBWKKTOPOVIA-BYPYZUCNSA-N	E13	128566	-5.92803e-05	-0.515197		Full match
Fumaric acid	116.011	10.385	8.62134e+07	2.09131e+08	3.23242e+08	2.08625e+08	1.44867e+08	3.16385e+08	2.25214e+08	402458	359640	331767	1.8921e+08	1.86302e+08	1.89273e+08	7.87536e+07	2.28822e+08	2.30209e+08	3.83136e+07	9.45208e+07	2.09131e+08	9.45208e+07	39.4524	66.7012	2.213	1.15	0.162299	0.618374
Name	Molecular Weight	RT [min]	Reference List Name	KEGG	HMDB	ChemSpider	InChi	InChi Key	DBID	ChemSpider ID	DeltaMass [Da]	DeltaMass [ppm]	mzLogic Score	Compound Match
Fumaric acid	116.011	10.47	MassList_VBCF_waters_60-90_RP_neg	C00122	HMDB0000134	10197150	InChI=1S/C4H4O4/c5-3(6)1-2-4(7)8/h1-2H,(H,5,6)(H,7,8)/b2-1+	VZCYOOQTPOCHFL-OWOJBTEDSA-N	A024		5.60842e-05	0.483439		Full match
L-(+)-Valine	117.079	5.928	1.88559e+09	2.90149e+09	6.03244e+09	4.36411e+09	3.3843e+09	4.22091e+09	5.28101e+09	1.00194e+07	9.86331e+06	1.03267e+07	3.63578e+09	4.32721e+09	3.63608e+09	1.60183e+09	5.52919e+09	2.87645e+09	1.15313e+09	2.94029e+09	4.22091e+09	2.87645e+09	35.2806	60.4354	1.467	0.55	0.205463	0.618374
Name	Molecular Weight	RT [min]	Reference List Name	KEGG	HMDB	ChemSpider	InChi	InChi Key	DBID	ChemSpider ID	DeltaMass [Da]	DeltaMass [ppm]	mzLogic Score	Compound Match
L-(+)-Valine	117.079	6.029	MassList_VBCF_RP_waters_60-90	C00183	HMDB0000883		InChI=1S/C5H11NO2/c1-3(2)4(6)5(7)8/h3-4H,6H2,1-2H3,(H,7,8)/t4-/m0/s1	KZSNJWFQEVHDMF-BYPYZUCNSA-N	E17	6050	-6.83843e-05	-0.584086		Full match
Betaine	117.079	4.142	1.03587e+09	1.59218e+09	2.8365e+09	2.50443e+09	1.78794e+09	1.98337e+09	1.96404e+09	6.43977e+06	6.88878e+06	7.57853e+06	2.10988e+09	2.22596e+09	2.10681e+09	2.21583e+09	3.51478e+09	2.93383e+09	1.29021e+09	1.91682e+09	1.96404e+09	2.21583e+09	30.1039	36.6171	0.886	-0.17	0.428888	0.683636
Name	Molecular Weight	RT [min]	Reference List Name	KEGG	HMDB	ChemSpider	InChi	InChi Key	DBID	ChemSpider ID	DeltaMass [Da]	DeltaMass [ppm]	mzLogic Score	Compound Match
Betaine	117.079	4.194	MassList_VBCF_RP_waters_60-90	C00719	HMDB0000043		InChI=1S/C5H11NO2/c1-6(2,3)4-5(7)8/h4H2,1-3H3	KWIUHFFTVRNATP-UHFFFAOYSA-N	A029	242	-6.75265e-05	-0.57676	0	Full match
Succinic acid	118.027	10.493	1.04548e+08	1.96525e+08	2.90358e+08	2.27622e+08	1.75723e+08	2.6783e+08	2.49553e+08	6.42323e+06	4.50688e+06	4.76737e+06	1.99584e+08	2.00325e+08	1.9959e+08	9.9187e+07	2.18356e+08	2.18265e+08	4.86777e+07	1.08814e+08	2.27622e+08	1.08814e+08	29.2158	54.9645	2.092	1.06	0.133505	0.618374
Name	Molecular Weight	RT [min]	Reference List Name	KEGG	HMDB	ChemSpider	InChi	InChi Key	DBID	ChemSpider ID	DeltaMass [Da]	DeltaMass [ppm]	mzLogic Score	Compound Match
Succinic acid	118.027	10.545	MassList_VBCF_waters_60-90_RP_neg	C00042	HMDB0000254	1078	InChI=1S/C4H6O4/c5-3(6)1-2-4(7)8/h1-2H2,(H,5,6)(H,7,8)	KDYFGRWQOYBRFD-UHFFFAOYSA-N	B017		9.84866e-05	0.834444	67.0153	Full match
Succinic acid	118.027	10.535	MassList_VBCF_RP_waters_60-90	C00042	HMDB0000254		InChI=1S/C4H6O4/c5-3(6)1-2-4(7)8/h1-2H2,(H,5,6)(H,7,8)	KDYFGRWQOYBRFD-UHFFFAOYSA-N	B017	1078	9.84866e-05	0.834444	67.0153	Full match
Threonine	119.058	3.96	9.77722e+08	1.36623e+09	2.37155e+09	1.75237e+09	1.48665e+09	1.79833e+09	1.89236e+09	467567	272618	423180	1.68745e+09	1.55835e+09	1.68422e+09	1.58736e+09	1.89687e+09	1.75301e+09	6.34406e+08	1.35471e+09	1.75237e+09	1.58736e+09	26.541	34.3271	1.104	0.14	0.466211	0.704843
Name	Molecular Weight	RT [min]	Reference List Name	KEGG	HMDB	ChemSpider	InChi	InChi Key	DBID	ChemSpider ID	DeltaMass [Da]	DeltaMass [ppm]	mzLogic Score	Compound Match
Threonine	119.058	3.923	MassList_VBCF_waters_60-90_RP_neg	C00188	HMDB0000167	6051	InChI=1S/C4H9NO3/c1-2(6)3(5)4(7)8/h2-3,6H,5H2,1H3,(H,7,8)/t2-,3+/m1/s1	AYFVYJQAPQTCCC-GBXIJSLDSA-N	A076		2.58471e-06	0.0217096	84.8142	Full match
L-Homoserine	119.058	3.853	MassList_VBCF_waters_60-90_RP_neg	C00263	HMDB0000719	12126	InChI=1S/C4H9NO3/c5-3(1-2-6)4(7)8/h3,6H,1-2,5H2,(H,7,8)/t3-/m0/s1	UKAUYVFTDYCKQA-VKHMYHEASA-N	A030		2.58471e-06	0.0217096	84.8359	Partial match
L-Homoserine	119.058	3.859	MassList_VBCF_RP_waters_60-90	C00263	HMDB0000719		InChI=1S/C4H9NO3/c5-3(1-2-6)4(7)8/h3,6H,1-2,5H2,(H,7,8)/t3-/m0/s1	UKAUYVFTDYCKQA-VKHMYHEASA-N	A030	12126	2.58471e-06	0.0217096	84.8359	Partial match
L-(-)-Threonine	119.058	3.954	MassList_VBCF_RP_waters_60-90	C00188	HMDB0000167		InChI=1S/C4H9NO3/c1-2(6)3(5)4(7)8/h2-3,6H,5H2,1H3,(H,7,8)/t2-,3+/m1/s1	AYFVYJQAPQTCCC-GBXIJSLDSA-N	A076	6051	2.58471e-06	0.0217096	84.8142	Full match
Taurine	125.015	3.879	5.74839e+08	6.92696e+08	9.16253e+08	8.65271e+08	7.44619e+08	8.73209e+08	9.39893e+08	379135	360364	405349	8.02201e+08	7.81927e+08	8.0213e+08	6.45087e+08	7.44565e+08	7.46526e+08	4.56434e+08	6.96696e+08	8.65271e+08	6.96696e+08	16.7484	18.2446	1.242	0.31	0.118222	0.618374
Name	Molecular Weight	RT [min]	Reference List Name	KEGG	HMDB	ChemSpider	InChi	InChi Key	DBID	ChemSpider ID	DeltaMass [Da]	DeltaMass [ppm]	mzLogic Score	Compound Match
Taurine	125.015	3.847	MassList_VBCF_waters_60-90_RP_neg	C00245	HMDB0000251	1091	InChI=1S/C2H7NO3S/c3-1-2-7(4,5)6/h1-3H2,(H,4,5,6)	XOAAWQZATWQOTB-UHFFFAOYSA-N	A001		1.18638e-05	0.0948995	19.1254	Full match
Taurine	125.015	3.844	MassList_VBCF_RP_waters_60-90	C00245	HMDB0000251		InChI=1S/C2H7NO3S/c3-1-2-7(4,5)6/h1-3H2,(H,4,5,6)	XOAAWQZATWQOTB-UHFFFAOYSA-N	A001	1091	1.18638e-05	0.0948995	19.1254	Full match
L-Pyroglutamic acid	129.043	9.648	8.04162e+07	9.18684e+07	2.31892e+08	1.50561e+08	1.35864e+08	1.25018e+08	1.27913e+08	3.47721e+06	1.41833e+06	2.72149e+06	1.54503e+08	1.43039e+08	1.5458e+08	9.58906e+07	1.94341e+08	1.96978e+08	4.09607e+07	8.66984e+07	1.27913e+08	9.58906e+07	36.622	56.552	1.334	0.42	0.569286	0.769828
Name	Molecular Weight	RT [min]	Reference List Name	KEGG	HMDB	ChemSpider	InChi	InChi Key	DBID	ChemSpider ID	DeltaMass [Da]	DeltaMass [ppm]	mzLogic Score	Compound Match
L-Pyroglutamic acid	129.043	9.843	MassList_VBCF_waters_60-90_RP_neg	C01879	HMDB0000267	7127	InChI=1S/C5H7NO3/c7-4-2-1-3(6-4)5(8)9/h3H,1-2H2,(H,6,7)(H,8,9)/t3-/m0/s1	ODHCTXKNWHHXJC-VKHMYHEASA-N	A112		5.68928e-05	0.440884	47.7135	Full match
L-Pyroglutamic acid	129.043	9.763	MassList_VBCF_RP_waters_60-90	C01879	HMDB0000267		InChI=1S/C5H7NO3/c7-4-2-1-3(6-4)5(8)9/h3H,1-2H2,(H,6,7)(H,8,9)/t3-/m0/s1	ODHCTXKNWHHXJC-VKHMYHEASA-N	A112	7127	5.68928e-05	0.440884	47.7135	Full match
Ketoleucine (4-Methyl-2-oxopentanoic acid)	130.063	17.31	1.01652e+07	1.89483e+07	3.15617e+07	1.96012e+07	1.3857e+07	1.18823e+07	9.49843e+06	1.25774e+06	1.23946e+06	1.47937e+06	1.42884e+07	1.56964e+07	1.42883e+07	8.57489e+06	1.8683e+07	1.98918e+07	4.47408e+06	7.27177e+06	1.3857e+07	8.57489e+06	46.9346	59.6431	1.616	0.69	0.254302	0.618374
Name	Molecular Weight	RT [min]	Reference List Name	KEGG	HMDB	ChemSpider	InChi	InChi Key	DBID	ChemSpider ID	DeltaMass [Da]	DeltaMass [ppm]	mzLogic Score	Compound Match
Ketoleucine (4-Methyl-2-oxopentanoic acid)	130.063	17.286	MassList_VBCF_waters_60-90_RP_neg	C00233	HMDB0000695	69	InChI=1S/C6H10O3/c1-4(2)3-5(7)6(8)9/h4H,3H2,1-2H3,(H,8,9)	BKAJNAXTPSGJCU-UHFFFAOYSA-N	A118		0.000121121	0.931247	42.7017	Full match
L-(+)-Isoleucine	131.095	10.2	4.35779e+09	6.8693e+09	1.24241e+10	8.1495e+09	6.49867e+09	8.15048e+09	8.63443e+09	1.13138e+06	963881	1.04541e+06	7.09601e+09	7.10074e+09	7.09603e+09	4.98906e+09	8.69571e+09	8.14828e+09	2.52388e+09	5.15872e+09	8.1495e+09	5.15872e+09	31.4282	42.896	1.58	0.66	0.232134	0.618374
Name	Molecular Weight	RT [min]	Reference List Name	KEGG	HMDB	ChemSpider	InChi	InChi Key	DBID	ChemSpider ID	DeltaMass [Da]	DeltaMass [ppm]	mzLogic Score	Compound Match
L-Leucine	131.095	10.525	MassList_VBCF_waters_60-90_RP_neg	C00123	HMDB0000687	834	InChI=1S/C6H13NO2/c1-4(2)3-5(7)6(8)9/h4-5H,3,7H2,1-2H3,(H,8,9)/t5-/m0/s1	ROHFNLRQFUQHCH-YFKPBYRVSA-N	D008		-0.000109696	-0.83677		Partial match
L-(+)-Isoleucine	131.095	10.191	MassList_VBCF_RP_waters_60-90	C00407	HMDB0000172		InChI=1S/C6H13NO2/c1-3-4(2)5(7)6(8)9/h4-5H,3,7H2,1-2H3,(H,8,9)/t4-,5-/m0/s1	AGPKZVBTJJNPAG-WHFBIAKZSA-N	D9	6067	-0.000109696	-0.83677		Full match
L-Leucine	131.095	10.44	MassList_VBCF_RP_waters_60-90	C00123	HMDB0000687		InChI=1S/C6H13NO2/c1-4(2)3-5(7)6(8)9/h4-5H,3,7H2,1-2H3,(H,8,9)	ROHFNLRQFUQHCH-UHFFFAOYSA-N	D8	834	-0.000109696	-0.83677		Partial match
L-Leucine	131.095	10.476	7.03508e+09	1.16818e+10	1.93889e+10	1.39043e+10	1.12815e+10	1.38295e+10	1.44653e+10	2.56154e+06	1.12595e+06	1.14958e+06	1.27171e+10	1.24641e+10	1.27191e+10	8.15936e+09	1.38257e+10	1.2119e+10	4.36667e+09	9.29658e+09	1.38295e+10	9.29658e+09	28.7154	38.3692	1.488	0.57	0.180612	0.618374
Name	Molecular Weight	RT [min]	Reference List Name	KEGG	HMDB	ChemSpider	InChi	InChi Key	DBID	ChemSpider ID	DeltaMass [Da]	DeltaMass [ppm]	mzLogic Score	Compound Match
L-Leucine	131.095	10.525	MassList_VBCF_waters_60-90_RP_neg	C00123	HMDB0000687	834	InChI=1S/C6H13NO2/c1-4(2)3-5(7)6(8)9/h4-5H,3,7H2,1-2H3,(H,8,9)/t5-/m0/s1	ROHFNLRQFUQHCH-YFKPBYRVSA-N	D008		-0.000109383	-0.834385		Full match
L-(+)-Norleucine	131.095	10.609	MassList_VBCF_waters_60-90_RP_neg	C01933	HMDB0001645	19964	InChI=1S/C6H13NO2/c1-2-3-4-5(7)6(8)9/h5H,2-4,7H2,1H3,(H,8,9)	LRQKBLKVPFOOQJ-UHFFFAOYSA-N	A094		-0.000109383	-0.834385		Partial match
L-(+)-Isoleucine	131.095	10.191	MassList_VBCF_RP_waters_60-90	C00407	HMDB0000172		InChI=1S/C6H13NO2/c1-3-4(2)5(7)6(8)9/h4-5H,3,7H2,1-2H3,(H,8,9)/t4-,5-/m0/s1	AGPKZVBTJJNPAG-WHFBIAKZSA-N	D9	6067	-0.000109383	-0.834385		Partial match
L-Leucine	131.095	10.44	MassList_VBCF_RP_waters_60-90	C00123	HMDB0000687		InChI=1S/C6H13NO2/c1-4(2)3-5(7)6(8)9/h4-5H,3,7H2,1-2H3,(H,8,9)	ROHFNLRQFUQHCH-UHFFFAOYSA-N	D8	834	-0.000109383	-0.834385		Full match
L-(+)-norleucine	131.095	10.735	MassList_VBCF_RP_waters_60-90	C01933	HMDB0001645		InChI=1S/C6H13NO2/c1-2-3-4-5(7)6(8)9/h5H,2-4,7H2,1H3,(H,8,9)	LRQKBLKVPFOOQJ-UHFFFAOYSA-N	A094	19964	-0.000109383	-0.834385		Partial match
L-(+)-norleucine	131.095	10.735	MassList_VBCF_RP_waters_60-90	C01933	HMDB0001645		InChI=1S/C6H13NO2/c1-2-3-4-5(7)6(8)9/h5H,2-4,7H2,1H3,(H,8,9)	LRQKBLKVPFOOQJ-UHFFFAOYSA-N	A094	19964	-0.000109383	-0.834385		Partial match
L-(-)-Asparagine	132.053	3.797	2.1603e+09	2.86466e+09	3.9757e+09	3.55362e+09	3.09705e+09	3.18475e+09	3.37705e+09	1.15397e+06	339602	682179	3.14475e+09	3.19131e+09	3.1456e+09	2.56125e+09	3.48634e+09	3.5907e+09	1.57694e+09	2.55698e+09	3.18475e+09	2.56125e+09	17.9991	29.8157	1.243	0.31	0.351296	0.647786
Name	Molecular Weight	RT [min]	Reference List Name	KEGG	HMDB	ChemSpider	InChi	InChi Key	DBID	ChemSpider ID	DeltaMass [Da]	DeltaMass [ppm]	mzLogic Score	Compound Match
L-(-)-Asparagine	132.053	3.753	MassList_VBCF_waters_60-90_RP_neg	C00152	HMDB0000168	6031	InChI=1S/C4H8N2O3/c5-2(4(8)9)1-3(6)7/h2H,1,5H2,(H2,6,7)(H,8,9)/t2-/m0/s1	DCXYFEDJOCDNAF-REOHCLBHSA-N	A050		-5.67542e-05	-0.429782	92.3419	Full match
L-(-)-Asparagine	132.053	3.754	MassList_VBCF_RP_waters_60-90	C00152	HMDB0000168		InChI=1S/C4H8N2O3/c5-2(4(8)9)1-3(6)7/h2H,1,5H2,(H2,6,7)(H,8,9)/t2-/m0/s1	DCXYFEDJOCDNAF-REOHCLBHSA-N	A050	6031	-5.67542e-05	-0.429782	92.3419	Full match
L-(+)-Aspartic acid	133.037	3.876	6.136e+09	6.94985e+09	1.30551e+10	8.59041e+09	8.1637e+09	8.35205e+09	9.06601e+09	2.99294e+06	5.07479e+06	2.07098e+06	8.10118e+09	8.04697e+09	8.10109e+09	5.58562e+09	9.61254e+09	8.22826e+09	3.1033e+09	5.93756e+09	8.35205e+09	5.93756e+09	25.564	38.78	1.407	0.49	0.180468	0.618374
Name	Molecular Weight	RT [min]	Reference List Name	KEGG	HMDB	ChemSpider	InChi	InChi Key	DBID	ChemSpider ID	DeltaMass [Da]	DeltaMass [ppm]	mzLogic Score	Compound Match
L-(+)-Aspartic acid	133.038	3.842	MassList_VBCF_waters_60-90_RP_neg	C00049	HMDB0000191	5745	InChI=1S/C4H7NO4/c5-2(4(8)9)1-3(6)7/h2H,1,5H2,(H,6,7)(H,8,9)/t2-/m0/s1	CKLJMWTZIZZHCS-REOHCLBHSA-N	A018		-2.60509e-05	-0.195816	93.0078	Full match
L-(+)-Aspartic acid	133.038	3.85	MassList_VBCF_RP_waters_60-90	C00049	HMDB0000191		InChI=1S/C4H7NO4/c5-2(4(8)9)1-3(6)7/h2H,1,5H2,(H,6,7)(H,8,9)/t2-/m0/s1	CKLJMWTZIZZHCS-REOHCLBHSA-N	A018	5745	-2.60509e-05	-0.195816	93.0078	Full match
L-(-)-Malic acid	134.022	5.875	8.2878e+08	2.00802e+09	3.30135e+09	2.06027e+09	1.46275e+09	3.01858e+09	2.56088e+09	105625	1.17106e+06	1.45656e+06	1.95123e+09	1.91661e+09	1.95153e+09	9.70718e+08	2.3534e+09	2.31018e+09	3.70718e+08	1.13845e+09	2.06027e+09	1.13845e+09	39.7314	61.0736	1.81	0.86	0.213084	0.618374
Name	Molecular Weight	RT [min]	Reference List Name	KEGG	HMDB	ChemSpider	InChi	InChi Key	DBID	ChemSpider ID	DeltaMass [Da]	DeltaMass [ppm]	mzLogic Score	Compound Match
L-(-)-Malic acid	134.022	6.099	MassList_VBCF_waters_60-90_RP_neg	C00149	HMDB0000156	193317	InChI=1S/C4H6O5/c5-2(4(8)9)1-3(6)7/h2,5H,1H2,(H,6,7)(H,8,9)/t2-/m0/s1	BJEPYKJPYRNKOW-REOHCLBHSA-N	A005		4.36896e-05	0.325989	88.6508	Full match
Hypoxanthine	136.039	9.659	8.07241e+07	2.04845e+08	2.03634e+08	1.96087e+08	1.44423e+08	2.07771e+08	1.95425e+08	593412	893695	543713	1.72265e+08	1.75337e+08	1.72244e+08	1.59036e+08	1.95824e+08	2.41432e+08	6.97903e+07	1.27862e+08	1.96087e+08	1.59036e+08	26.8919	41.1507	1.233	0.3	0.58966	0.781202
Name	Molecular Weight	RT [min]	Reference List Name	KEGG	HMDB	ChemSpider	InChi	InChi Key	DBID	ChemSpider ID	DeltaMass [Da]	DeltaMass [ppm]	mzLogic Score	Compound Match
Hypoxanthine	136.039	9.793	MassList_VBCF_waters_60-90_RP_neg	C00262	HMDB0000157	768	InChI=1S/C5H4N4O/c10-5-3-4(7-1-6-3)8-2-9-5/h1-2H,(H2,6,7,8,9,10)	FDGQSTZJBFJUBT-UHFFFAOYSA-N	A035		1.87799e-05	0.138048	48.254	Full match
Hypoxanthine	136.039	9.694	MassList_VBCF_waters_60-90_RP_neg	C00262	HMDB0000157	768	InChI=1S/C5H4N4O/c10-5-3-4(7-1-6-3)8-2-9-5/h1-2H,(H2,6,7,8,9,10)	FDGQSTZJBFJUBT-UHFFFAOYSA-N	A035		1.87799e-05	0.138048	48.254	Full match
Hypoxanthine	136.039	9.683	MassList_VBCF_RP_waters_60-90	C00262	HMDB0000157		InChI=1S/C5H4N4O/c10-5-3-4(7-1-6-3)8-2-9-5/h1-2H,(H2,6,7,8,9,10)	FDGQSTZJBFJUBT-UHFFFAOYSA-N	A035	10748897	1.87799e-05	0.138048	48.254	Full match
L-Glutamine	146.069	3.913	6.65478e+09	8.40855e+09	1.19034e+10	1.24171e+10	1.00287e+10	8.8575e+09	9.1594e+09	4.37962e+06	1.05637e+06	3.92917e+06	9.69994e+09	9.78681e+09	9.70253e+09	1.0334e+10	1.04506e+10	1.12648e+10	4.97233e+09	8.23821e+09	9.1594e+09	1.0334e+10	20.8735	28.0578	0.886	-0.17	0.64246	0.816829
Name	Molecular Weight	RT [min]	Reference List Name	KEGG	HMDB	ChemSpider	InChi	InChi Key	DBID	ChemSpider ID	DeltaMass [Da]	DeltaMass [ppm]	mzLogic Score	Compound Match
L-Glutamine	146.069	3.867	MassList_VBCF_waters_60-90_RP_neg	C00064	HMDB00641	5746	InChI=1S/C5H10N2O3/c6-3(5(9)10)1-2-4(7)8/h3H,1-2,6H2,(H2,7,8)(H,9,10)/t3-/m0/s1	ZDXPYRJPNDTMRX-VKHMYHEASA-N	A049		-0.000113232	-0.775197	97.995	Full match
L-Glutamine	146.069	3.879	MassList_VBCF_RP_waters_60-90	C00064	HMDB00641		InChI=1S/C5H10N2O3/c6-3(5(9)10)1-2-4(7)8/h3H,1-2,6H2,(H2,7,8)(H,9,10)/t3-/m0/s1	ZDXPYRJPNDTMRX-VKHMYHEASA-N	A049	5746	-0.000113232	-0.775197	97.995	Full match
L-(+)-Lysine	146.105	3.427	2.42596e+09	4.69812e+09	7.86097e+09	5.17172e+09	4.61379e+09	4.9791e+09	5.19111e+09	1.2262e+06	455115	717561	4.4046e+09	4.64127e+09	4.39624e+09	3.31105e+09	5.08191e+09	4.2281e+09	1.69897e+09	3.20444e+09	4.9791e+09	3.31105e+09	31.7997	36.0876	1.504	0.59	0.145523	0.618374
Name	Molecular Weight	RT [min]	Reference List Name	KEGG	HMDB	ChemSpider	InChi	InChi Key	DBID	ChemSpider ID	DeltaMass [Da]	DeltaMass [ppm]	mzLogic Score	Compound Match
L-(+)-Lysine	146.106	3.353	MassList_VBCF_RP_waters_60-90	C00047	HMDB0000182		InChI=1S/C6H14N2O2/c7-4-2-1-3-5(8)6(9)10/h5H,1-4,7-8H2,(H,9,10)/t5-/m0/s1	KDXKERNSBIXSRK-YFKPBYRVSA-N	A077	5747	-0.000129269	-0.884766	90.4097	Full match
L-(+)-Glutamic acid	147.053	4.083	1.16117e+10	1.71068e+10	2.91833e+10	3.08438e+10	2.21438e+10	3.21914e+10	3.26046e+10	8.00788e+06	1.01693e+06	6.11188e+06	2.41096e+10	2.49507e+10	2.41175e+10	1.9597e+10	2.31782e+10	2.38637e+10	1.10112e+10	2.47642e+10	2.91833e+10	2.31782e+10	32.9703	27.5659	1.259	0.33	0.40571	0.675221
Name	Molecular Weight	RT [min]	Reference List Name	KEGG	HMDB	ChemSpider	InChi	InChi Key	DBID	ChemSpider ID	DeltaMass [Da]	DeltaMass [ppm]	mzLogic Score	Compound Match
L-(+)-Glutamic acid	147.053	4.052	MassList_VBCF_waters_60-90_RP_neg	C00025	HMDB0000148	30572	InChI=1S/C5H9NO4/c6-3(5(9)10)1-2-4(7)8/h3H,1-2,6H2,(H,7,8)(H,9,10)/t3-/m0/s1	WHUUTDBJXJRKMK-VKHMYHEASA-N	A047		-0.000141823	-0.964431	88.5434	Full match
L-(+)-Glutamic acid	147.053	4.062	MassList_VBCF_RP_waters_60-90	C00025	HMDB0000148		InChI=1S/C5H9NO4/c6-3(5(9)10)1-2-4(7)8/h3H,1-2,6H2,(H,7,8)(H,9,10)/t3-/m0/s1	WHUUTDBJXJRKMK-VKHMYHEASA-N	A047	30572	-0.000141823	-0.964431	88.5434	Full match
D-α-Hydroxyglutaric acid	148.037	8.858	2.40966e+06	5.94714e+06	1.01942e+07	6.89472e+06	4.23729e+06	7.2911e+06	8.05355e+06	122453	151737	178010	7.56047e+06	7.4213e+06	7.56956e+06	6.8487e+06	1.07567e+07	9.41825e+06	3.62531e+06	5.33485e+06	6.89472e+06	6.8487e+06	39.6179	40.482	1.007	0.01	0.650604	0.82121
Name	Molecular Weight	RT [min]	Reference List Name	KEGG	HMDB	ChemSpider	InChi	InChi Key	DBID	ChemSpider ID	DeltaMass [Da]	DeltaMass [ppm]	mzLogic Score	Compound Match
D-α-Hydroxyglutaric acid	148.037	9.08	MassList_VBCF_waters_60-90_RP_neg	C01087	HMDB0000606		InChI=1S/C5H8O5/c6-3(5(9)10)1-2-4(7)8/h3,6H,1-2H2,(H,7,8)(H,9,10)/t3-/m1/s1	HWXBTNAVRSUOJR-GSVOUGTGSA-N	B013		0.000103863	0.701598		Full match
L-(-)-methionine	149.051	7.8	4.22408e+08	8.61469e+08	1.87939e+09	1.25104e+09	1.46614e+09	1.706e+09	1.6023e+09	708180	649764	650319	1.31443e+09	1.02671e+09	1.27855e+09	1.60632e+09	1.17411e+09	1.43762e+09	3.32458e+08	9.17599e+08	1.46614e+09	1.17411e+09	39.133	45.6745	1.249	0.32	0.553086	0.758572
Name	Molecular Weight	RT [min]	Reference List Name	KEGG	HMDB	ChemSpider	InChi	InChi Key	DBID	ChemSpider ID	DeltaMass [Da]	DeltaMass [ppm]	mzLogic Score	Compound Match
L-(-)-Methionine	149.051	7.739	MassList_VBCF_waters_60-90_RP_neg	C00073	HMDB0000696	5907	InChI=1S/C5H11NO2S/c1-9-3-2-4(6)5(7)8/h4H,2-3,6H2,1H3,(H,7,8)/t4-/m0/s1	FFEARJCKVFRZRR-BYPYZUCNSA-N	E11		-0.000219269	-1.4711	97.995	Full match
L-(-)-methionine	149.051	7.764	MassList_VBCF_RP_waters_60-90	C00073	HMDB0000696		InChI=1S/C5H11NO2S/c1-9-3-2-4(6)5(7)8/h4H,2-3,6H2,1H3,(H,7,8)/t4-/m0/s1	FFEARJCKVFRZRR-BYPYZUCNSA-N	E11	5907	-6.18154e-05	-0.414727	97.995	Full match
Xanthine	152.033	10.051	1.37501e+08	2.79221e+08	3.41038e+08	3.3517e+08	2.41621e+08	3.91684e+08	3.88145e+08	255230	977079	408483	2.89001e+08	2.80192e+08	2.89191e+08	2.62634e+08	3.13336e+08	3.60766e+08	1.25239e+08	2.48607e+08	3.3517e+08	2.62634e+08	30.0137	33.7338	1.276	0.35	0.531881	0.747717
Name	Molecular Weight	RT [min]	Reference List Name	KEGG	HMDB	ChemSpider	InChi	InChi Key	DBID	ChemSpider ID	DeltaMass [Da]	DeltaMass [ppm]	mzLogic Score	Compound Match
Xanthine	152.033	10.01	MassList_VBCF_RP_waters_60-90	C00385	HMDB0000292		InChI=1S/C5H4N4O2/c10-4-2-3(7-1-6-2)8-5(11)9-4/h1H,(H3,6,7,8,9,10,11)	LRFVTYWOQMYALW-UHFFFAOYSA-N	A054	1151	-4.17038e-05	-0.274307	54.423	Full match
Xanthine	152.033	10.102	MassList_VBCF_waters_60-90_RP_neg	C00385	HMDB0000292	1151	InChI=1S/C5H4N4O2/c10-4-2-3(7-1-6-2)8-5(11)9-4/h1H,(H3,6,7,8,9,10,11)	LRFVTYWOQMYALW-UHFFFAOYSA-N	A054		-4.17038e-05	-0.274307	54.423	Full match
Histidine	155.069	3.641	2.34759e+09	3.19686e+09	5.58051e+09	4.09466e+09	3.34326e+09	4.37535e+09	3.88626e+09	2.2421e+06	410994	1.41746e+06	3.8431e+09	3.84987e+09	3.84303e+09	3.35441e+09	4.67135e+09	4.47726e+09	1.81608e+09	2.95968e+09	3.88626e+09	3.35441e+09	26.6766	33.827	1.159	0.21	0.549234	0.756307
Name	Molecular Weight	RT [min]	Reference List Name	KEGG	HMDB	ChemSpider	InChi	InChi Key	DBID	ChemSpider ID	DeltaMass [Da]	DeltaMass [ppm]	mzLogic Score	Compound Match
Histidine	155.07	3.56	MassList_VBCF_waters_60-90_RP_neg	C00135	HMDB0000177	6038	InChI=1S/C6H9N3O2/c7-5(6(10)11)1-4-2-8-3-9-4/h2-3,5H,1,7H2,(H,8,9)(H,10,11)/t5-/m0/s1	HNDVDQJCIGZPNO-YFKPBYRVSA-N	E1		-0.000265641	-1.71304	93.0078	Full match
Histidine	155.069	3.529	MassList_VBCF_RP_waters_60-90	C00135	HMDB0000177				E1	6038	-5.70333e-05	-0.367792	93.0078	Full match
Allantoin	158.044	4.445	4.37208e+07	6.02779e+07	9.99382e+07	6.88951e+07	6.07974e+07	7.92741e+07	8.43811e+07	245785	294622	275520	9.15587e+07	9.11041e+07	9.15689e+07	9.39094e+07	1.55087e+08	1.41483e+08	4.84219e+07	1.11446e+08	6.88951e+07	1.11446e+08	26.0355	38.2141	0.618	-0.69	0.138731	0.618374
Name	Molecular Weight	RT [min]	Reference List Name	KEGG	HMDB	ChemSpider	InChi	InChi Key	DBID	ChemSpider ID	DeltaMass [Da]	DeltaMass [ppm]	mzLogic Score	Compound Match
Allantoin	158.044	4.419	MassList_VBCF_waters_60-90_RP_neg	C01551	HMDB0000462	199	InChI=1S/C4H6N4O3/c5-3(10)6-1-2(9)8-4(11)7-1/h1H,(H3,5,6,10)(H2,7,8,9,11)	POJWUDADGALRAB-UHFFFAOYSA-N	A109		-5.2958e-06	-0.0335084	34.9184	Full match
Allantoin	158.044	4.426	MassList_VBCF_RP_waters_60-90	C01551	HMDB0000462		InChI=1S/C4H6N4O3/c5-3(10)6-1-2(9)8-4(11)7-1/h1H,(H3,5,6,10)(H2,7,8,9,11)	POJWUDADGALRAB-UHFFFAOYSA-N	A109	199	-5.2958e-06	-0.0335084	34.9184	Full match
L-2-Aminoadipic acid	161.069	4.709	5.57541e+07	1.27914e+08	1.9615e+08	1.87275e+08	1.35782e+08	8.77186e+07	9.03405e+07	233436	271062	275037	1.35435e+08	1.35242e+08	1.35437e+08	1.44678e+08	1.65443e+08	1.86339e+08	5.11993e+07	6.75577e+07	1.27914e+08	1.44678e+08	41.602	48.9531	0.884	-0.18	0.848524	0.941521
Name	Molecular Weight	RT [min]	Reference List Name	KEGG	HMDB	ChemSpider	InChi	InChi Key	DBID	ChemSpider ID	DeltaMass [Da]	DeltaMass [ppm]	mzLogic Score	Compound Match
L-2-Aminoadipic acid	161.069	4.713	MassList_VBCF_waters_60-90_RP_neg	C00956	HMDB0000510	456	InChI=1S/C6H11NO4/c7-4(6(10)11)2-1-3-5(8)9/h4H,1-3,7H2,(H,8,9)(H,10,11)/t4-/m0/s1	OYIFNHCXNCRBQI-BYPYZUCNSA-N	A093		-4.6127e-05	-0.286381	84.4	Full match
L-2-Aminoadipic acid	161.069	4.783	MassList_VBCF_RP_waters_60-90	C00956	HMDB0000510		InChI=1S/C6H11NO4/c7-4(6(10)11)2-1-3-5(8)9/h4H,1-3,7H2,(H,8,9)(H,10,11)/t4-/m0/s1	OYIFNHCXNCRBQI-BYPYZUCNSA-N	A093	456	-4.6127e-05	-0.286381	84.4	Full match
L-Carnitine	161.105	4.12	6.89782e+08	1.09481e+09	1.62024e+09	1.40802e+09	1.15524e+09	1.59056e+09	1.64646e+09	216618	262754	237108	1.10574e+09	1.17868e+09	1.10868e+09	9.34924e+08	8.16803e+08	9.90864e+08	4.69526e+08	9.56886e+08	1.40802e+09	9.34924e+08	26.931	25.6548	1.506	0.59	0.0359689	0.520877
Name	Molecular Weight	RT [min]	Reference List Name	KEGG	HMDB	ChemSpider	InChi	InChi Key	DBID	ChemSpider ID	DeltaMass [Da]	DeltaMass [ppm]	mzLogic Score	Compound Match
L-Carnitine	161.105	4.074	MassList_VBCF_RP_waters_60-90	C00318	HMDB0000062		InChI=1S/C7H15NO3/c1-8(2,3)5-6(9)4-7(10)11/h6,9H,4-5H2,1-3H3/t6-/m1/s1	PHIQHXFUZVPYII-ZCFIWIBFSA-N	A028	10455	-0.000100442	-0.623459		Full match
Methionine sulfoxide	165.046	4.148	4.01118e+09	5.99416e+09	1.11763e+10	7.38672e+09	5.70483e+09	6.94308e+09	6.7316e+09	1.35704e+06	480063	969111	5.93923e+09	5.79204e+09	5.94192e+09	3.1254e+09	5.4646e+09	4.88711e+09	1.80821e+09	3.14296e+09	6.7316e+09	3.14296e+09	32.1684	40.1091	2.142	1.1	0.0255453	0.437074
Name	Molecular Weight	RT [min]	Reference List Name	KEGG	HMDB	ChemSpider	InChi	InChi Key	DBID	ChemSpider ID	DeltaMass [Da]	DeltaMass [ppm]	mzLogic Score	Compound Match
Methionine sulfoxide	165.046	4.104	MassList_VBCF_waters_60-90_RP_neg	C02989	HMDB0002005	824	InChI=1S/C5H11NO3S/c1-10(9)3-2-4(6)5(7)8/h4H,2-3,6H2,1H3,(H,7,8)	QEFRNWWLZKMPFJ-UHFFFAOYSA-N	A080		-7.24973e-05	-0.439255	97.995	Full match
methionine S-oxide	165.046	4.079	MassList_VBCF_RP_waters_60-90	C02989	HMDB02005		InChI=1S/C5H11NO3S/c1-10(9)3-2-4(6)5(7)8/h4H,2-3,6H2,1H3,(H,7,8)	QEFRNWWLZKMPFJ-UHFFFAOYSA-N	A080	824	-7.24973e-05	-0.439255	97.995	Full match
L-(-)-Phenylalanine	165.079	12.043	9.88141e+09	1.56064e+10	2.76626e+10	1.9342e+10	1.51791e+10	1.65719e+10	1.68518e+10	2.89919e+06	471923	2.06726e+06	1.55072e+10	1.57991e+10	1.5503e+10	1.15334e+10	1.91589e+10	1.65174e+10	5.26832e+09	1.12777e+10	1.65719e+10	1.15334e+10	31.1906	42.0302	1.437	0.52	0.209591	0.618374
Name	Molecular Weight	RT [min]	Reference List Name	KEGG	HMDB	ChemSpider	InChi	InChi Key	DBID	ChemSpider ID	DeltaMass [Da]	DeltaMass [ppm]	mzLogic Score	Compound Match
L-(-)-Phenylalanine	165.079	11.979	MassList_VBCF_waters_60-90_RP_neg	C00079	HMDB0000159	5910	InChI=1S/C9H11NO2/c10-8(9(11)12)6-7-4-2-1-3-5-7/h1-5,8H,6,10H2,(H,11,12)/t8-/m0/s1	COLNVLDHVKWLRT-QMMMGPOBSA-N	E12		-0.000122164	-0.740034	97.995	Full match
L-(-)-Phenylalanine	165.079	11.981	MassList_VBCF_RP_waters_60-90	C00079	HMDB0000159		InChI=1S/C9H11NO2/c10-8(9(11)12)6-7-4-2-1-3-5-7/h1-5,8H,6,10H2,(H,11,12)/t8-/m0/s1	COLNVLDHVKWLRT-QMMMGPOBSA-N	E12	5910	-0.000122164	-0.740034	97.995	Full match
Uric acid	168.028	9.686	1.24591e+08	2.79258e+08	4.73138e+08	3.44919e+08	2.55272e+08	1.92522e+08	1.83518e+08	974544	415645	1.13617e+06	3.16748e+08	3.14369e+08	3.16887e+08	2.50169e+08	4.81624e+08	4.54261e+08	1.03609e+08	1.69554e+08	2.55272e+08	2.50169e+08	44.053	57.9776	1.02	0.03	0.94995	0.983788
Name	Molecular Weight	RT [min]	Reference List Name	KEGG	HMDB	ChemSpider	InChi	InChi Key	DBID	ChemSpider ID	DeltaMass [Da]	DeltaMass [ppm]	mzLogic Score	Compound Match
Uric acid	168.028	9.626	MassList_VBCF_waters_60-90_RP_neg	C00366	HMDB0000289	1142	InChI=1S/C5H4N4O3/c10-3-1-2(7-4(11)6-1)8-5(12)9-3/h(H4,6,7,8,9,10,11,12)	LEHOTFFKMJEONL-UHFFFAOYSA-N	A060		-1.31307e-05	-0.0781456	95.8862	Full match
Uric acid	168.028	9.681	MassList_VBCF_RP_waters_60-90	C00366	HMDB0000289		InChI=1S/C5H4N4O3/c10-3-1-2(7-4(11)6-1)8-5(12)9-3/h(H4,6,7,8,9,10,11,12)	LEHOTFFKMJEONL-UHFFFAOYSA-N	A060	1142	-1.31307e-05	-0.0781456	95.8862	Full match
3-Methyl-L-histidine	169.085	3.719	1.15193e+08	2.14289e+08	2.68863e+08	2.23843e+08	1.73907e+08	1.64492e+08	1.47149e+08	168522	217020	249130	2.05794e+08	1.85336e+08	2.0734e+08	1.84537e+08	3.13712e+08	2.88321e+08	8.98109e+07	1.61603e+08	1.73907e+08	1.84537e+08	27.8359	44.6047	0.942	-0.09	0.858039	0.944718
Name	Molecular Weight	RT [min]	Reference List Name	KEGG	HMDB	ChemSpider	InChi	InChi Key	DBID	ChemSpider ID	DeltaMass [Da]	DeltaMass [ppm]	mzLogic Score	Compound Match
3-Methyl-L-histidine	169.085	3.639	MassList_VBCF_RP_waters_60-90	C01152	HMDB0000479				E32	58494	-9.20008e-05	-0.54411	60.9607	Full match
sn-Glycerol-3-phosphate	172.014	3.994	2.12819e+08	4.10986e+08	6.71731e+08	3.01025e+08	2.8889e+08	4.10105e+08	2.78393e+08	481092	354274	92393.7	3.76451e+08	3.76405e+08	3.76451e+08	2.43506e+08	5.95045e+08	5.85866e+08	9.99744e+07	2.06818e+08	3.01025e+08	2.43506e+08	41.3526	66.1703	1.236	0.31	0.597689	0.786271
Name	Molecular Weight	RT [min]	Reference List Name	KEGG	HMDB	ChemSpider	InChi	InChi Key	DBID	ChemSpider ID	DeltaMass [Da]	DeltaMass [ppm]	mzLogic Score	Compound Match
sn-Glycerol-3-phosphate	172.014	4.013	MassList_VBCF_waters_60-90_RP_neg	C00093	HMDB0000126	388308	InChI=1S/C3H9O6P/c4-1-3(5)2-9-10(6,7)8/h3-5H,1-2H2,(H2,6,7,8)/t3-/m1/s1	AWUCVROLDVIAJX-GSVOUGTGSA-N	C076		5.91004e-05	0.34358	88.6508	Full match
sn-Glycerol-3-phosphate	172.014	4.049	MassList_VBCF_RP_waters_60-90	C00093	HMDB0000126		InChI=1S/C3H9O6P/c4-1-3(5)2-9-10(6,7)8/h3-5H,1-2H2,(H2,6,7,8)/t3-/m1/s1	AWUCVROLDVIAJX-GSVOUGTGSA-N	C076	388308	5.91004e-05	0.34358	88.6508	Full match
L-(+)-Arginine	174.112	3.682	1.91216e+09	3.65596e+09	3.55706e+09	3.35163e+09	2.85294e+09	2.92399e+09	2.65793e+09	936512	371298	626148	2.87548e+09	2.907e+09	2.87517e+09	1.86224e+09	3.23423e+09	3.41177e+09	1.15565e+09	1.66196e+09	2.92399e+09	1.86224e+09	20.2277	44.2076	1.57	0.65	0.183687	0.618374
Name	Molecular Weight	RT [min]	Reference List Name	KEGG	HMDB	ChemSpider	InChi	InChi Key	DBID	ChemSpider ID	DeltaMass [Da]	DeltaMass [ppm]	mzLogic Score	Compound Match
L-(+)-Arginine	174.112	3.626	MassList_VBCF_waters_60-90_RP_neg	C00062	HMDB0000517	6082	InChI=1S/C6H14N4O2/c7-4(5(11)12)2-1-3-10-6(8)9/h4H,1-3,7H2,(H,11,12)(H4,8,9,10)/t4-/m0/s1	ODKSFYDXXFIFQN-BYPYZUCNSA-N	E3		-0.000176916	-1.01611	90.7685	Full match
L-(+)-Arginine	174.112	3.623	MassList_VBCF_RP_waters_60-90	C00062	HMDB0000517		InChI=1S/C6H14N4O2/c7-4(5(11)12)2-1-3-10-6(8)9/h4H,1-3,7H2,(H,11,12)(H4,8,9,10)/t4-/m0/s1	ODKSFYDXXFIFQN-BYPYZUCNSA-N	E3	6082	-6.84596e-05	-0.393194	90.7685	Full match
D-(+)-Glucose	180.063	4.162	3.34767e+07	5.95118e+07	3.26803e+07	2.31135e+07	3.00378e+07	2.31788e+07	1.57077e+07	217223	148226	185188	3.00941e+07	3.10851e+07	3.00077e+07	2.74126e+07	3.50416e+07	3.91608e+07	2.77148e+07	1.83802e+07	3.00378e+07	2.77148e+07	45.0904	27.0391	1.084	0.12	0.973668	0.990613
Name	Molecular Weight	RT [min]	Reference List Name	KEGG	HMDB	ChemSpider	InChi	InChi Key	DBID	ChemSpider ID	DeltaMass [Da]	DeltaMass [ppm]	mzLogic Score	Compound Match
D-(+)-Glucose	180.063	4.03	MassList_VBCF_waters_60-90_RP_neg	C00031	HMDB0000122	71358	InChI=1S/C6H12O6/c7-1-2-3(8)4(9)5(10)6(11)12-2/h2-11H,1H2/t2-,3-,4+,5-,6?/m1/s1	WQZGKKKJIJFFOK-GASJEMHNSA-N	A025		7.44462e-05	0.413444	74.8813	Full match
D-(-)-Fructose	180.063	4.111	MassList_VBCF_waters_60-90_RP_neg	C02336	HMDB0000660	22728	InChI=1S/C6H12O6/c7-1-3-4(9)5(10)6(11,2-8)12-3/h3-5,7-11H,1-2H2/t3-,4-,5+,6-/m1/s1	RFSUNEUAIZKAJO-ARQDHWQXSA-N	A027		7.44462e-05	0.413444	68.6412	Partial match
D-(+)-Mannose	180.063	4.057	MassList_VBCF_waters_60-90_RP_neg	C00159	HMDB0000169	141983	InChI=1S/C6H12O6/c7-1-2-3(8)4(9)5(10)6(11)12-2/h2-11H,1H2/t2-,3-,4+,5+,6?/m1/s1	WQZGKKKJIJFFOK-QTVWNMPRSA-N	A079		7.44462e-05	0.413444	74.8813	Partial match
D-(+)-Glucose	180.063	4.119	MassList_VBCF_RP_waters_60-90	C00031	HMDB0000122		InChI=1S/C6H12O6/c7-1-2-3(8)4(9)5(10)6(11)12-2/h2-11H,1H2/t2-,3-,4+,5-,6?/m1/s1	WQZGKKKJIJFFOK-GASJEMHNSA-N	A025	71358	7.44462e-05	0.413444	74.8813	Full match
beta-D-Fructofuranose	180.063	4.093	MassList_VBCF_RP_waters_60-90	C00095	HMDB0000660		InChI=1S/C6H12O6/c7-1-3-4(9)5(10)6(11,2-8)12-3/h3-5,7-11H,1-2H2/t3-,4-,5+,6-/m1/s1	RFSUNEUAIZKAJO-ARQDHWQXSA-N	A027	388775	7.44462e-05	0.413444	68.6412	Partial match
D-(+)-Mannose	180.063	4.021	MassList_VBCF_RP_waters_60-90	C00159	HMDB00169		InChI=1S/C6H12O6/c7-1-2-3(8)4(9)5(10)6(11)12-2/h2-11H,1H2/t2-,3-,4+,5+,6?/m1/s1	WQZGKKKJIJFFOK-QTVWNMPRSA-N	A079	141983	7.44462e-05	0.413444	74.8813	Partial match
L-Tyrosine	181.074	10.377	4.55015e+09	7.75338e+09	1.49066e+10	9.24785e+09	7.48545e+09	7.71122e+09	8.19748e+09	1.65229e+06	729939	1.18128e+06	7.83297e+09	8.83852e+09	7.84856e+09	5.76259e+09	8.85684e+09	9.19193e+09	2.71438e+09	5.89466e+09	7.75338e+09	5.89466e+09	36.8264	40.8337	1.315	0.4	0.269456	0.618374
Name	Molecular Weight	RT [min]	Reference List Name	KEGG	HMDB	ChemSpider	InChi	InChi Key	DBID	ChemSpider ID	DeltaMass [Da]	DeltaMass [ppm]	mzLogic Score	Compound Match
L-Tyrosine	181.074	10.414	MassList_VBCF_waters_60-90_RP_neg	C00082	HMDB0000158	5833	InChI=1S/C9H11NO3/c10-8(9(12)13)5-6-1-3-7(11)4-2-6/h1-4,8,11H,5,10H2,(H,12,13)/t8-/m0/s1	OUYCCCASQSFEME-QMMMGPOBSA-N	A031		-7.50294e-05	-0.414358	97.995	Full match
L-(-)-Tyrosine	181.074	10.368	MassList_VBCF_RP_waters_60-90	C00082	HMDB0000158		InChI=1S/C9H11NO3/c10-8(9(12)13)5-6-1-3-7(11)4-2-6/h1-4,8,11H,5,10H2,(H,12,13)/t8-/m0/s1	OUYCCCASQSFEME-QMMMGPOBSA-N	A031	5833	-7.50294e-05	-0.414358	97.995	Full match
O-Phospho-DL-serine	185.009	3.816	4.53419e+07	6.26974e+07	1.36133e+08	7.34592e+07	7.0268e+07	3.41949e+07	3.56548e+07	227218	214211	96116.3	7.51669e+07	7.25902e+07	7.50348e+07	8.55216e+07	1.07666e+08	1.11847e+08	3.6639e+07	4.9721e+07	6.26974e+07	8.55216e+07	53.5592	43.2852	0.733	-0.45	0.512337	0.733478
Name	Molecular Weight	RT [min]	Reference List Name	KEGG	HMDB	ChemSpider	InChi	InChi Key	DBID	ChemSpider ID	DeltaMass [Da]	DeltaMass [ppm]	mzLogic Score	Compound Match
O-Phospho-DL-serine	185.009	3.917	MassList_VBCF_RP_waters_60-90	C01005	HMDB0000272		InChI=1S/C3H8NO6P/c4-2(3(5)6)1-10-11(7,8)9/h2H,1,4H2,(H,5,6)(H2,7,8,9)/t2-/m0/s1	BZQFBWGGLXLEPQ-REOHCLBHSA-N	A009	104	-3.50533e-05	-0.189468	40.0657	Full match
Kynurenic acid	189.042	14.348	7.85262e+06	9.74417e+06	1.61853e+07	1.27564e+07	1.00091e+07	9.31847e+06	1.11589e+07	244365	301184	351583	1.51938e+07	1.45842e+07	1.51933e+07	1.94922e+07	2.86276e+07	2.79603e+07	8.91947e+06	2.12454e+07	1.00091e+07	2.12454e+07	24.9685	37.5449	0.471	-1.09	0.0424079	0.574356
Name	Molecular Weight	RT [min]	Reference List Name	KEGG	HMDB	ChemSpider	InChi	InChi Key	DBID	ChemSpider ID	DeltaMass [Da]	DeltaMass [ppm]	mzLogic Score	Compound Match
Kynurenic acid	189.043	14.32	MassList_VBCF_RP_waters_60-90	C01717	HMDB0000715		InChI=1S/C10H7NO3/c12-9-5-8(10(13)14)11-7-4-2-1-3-6(7)9/h1-5H,(H,11,12)(H,13,14)	HCZHHEIFKROPDY-UHFFFAOYSA-N	A015	3712	-9.48603e-05	-0.501793	23.4674	Partial match
Kynurenic acid	189.043	14.4	MassList_VBCF_waters_60-90_RP_neg	C01717	HMDB0000715	3712	InChI=1S/C10H7NO3/c12-9-5-8(10(13)14)11-7-4-2-1-3-6(7)9/h1-5H,(H,11,12)(H,13,14)	HCZHHEIFKROPDY-UHFFFAOYSA-N	A015		-9.48603e-05	-0.501793	18.2524	Full match
Citric acid	192.027	9.745	2.6221e+08	4.17165e+08	1.79151e+09	8.1461e+08	5.01734e+08	6.65907e+08	7.58604e+08	768411	653505	125473	6.17707e+08	5.73916e+08	6.19088e+08	3.81501e+08	7.27914e+08	5.44624e+08	1.57591e+08	4.98703e+08	6.65907e+08	4.98703e+08	67.295	45.6573	1.335	0.42	0.248598	0.618374
Name	Molecular Weight	RT [min]	Reference List Name	KEGG	HMDB	ChemSpider	InChi	InChi Key	DBID	ChemSpider ID	DeltaMass [Da]	DeltaMass [ppm]	mzLogic Score	Compound Match
Citric acid	192.027	9.867	MassList_VBCF_waters_60-90_RP_neg	C00158	HMDB0000094	305	InChI=1S/C6H8O7/c7-3(8)1-6(13,5(11)12)2-4(9)10/h13H,1-2H2,(H,7,8)(H,9,10)(H,11,12)	KRKNYBCHXYNGOX-UHFFFAOYSA-N	A011		0.000107278	0.558662	98.98	Full match
Citric acid	192.027	9.779	MassList_VBCF_RP_waters_60-90	C00158	HMDB0000094		InChI=1S/C6H8O7/c7-3(8)1-6(13,5(11)12)2-4(9)10/h13H,1-2H2,(H,7,8)(H,9,10)(H,11,12)	KRKNYBCHXYNGOX-UHFFFAOYSA-N	A011	305	0.000107278	0.558662	98.98	Full match
Isocitric acid	192.027	6.043	6.17529e+06	1.15328e+07	3.64757e+07	2.26475e+07	1.26872e+07	2.72211e+07	2.75256e+07	500007	356168	110896	1.72246e+07	1.70492e+07	1.72192e+07	1.45488e+07	2.04308e+07	1.1859e+07	3.48509e+06	1.84976e+07	2.26475e+07	1.45488e+07	52.4442	48.2951	1.557	0.64	0.331789	0.638985
Name	Molecular Weight	RT [min]	Reference List Name	KEGG	HMDB	ChemSpider	InChi	InChi Key	DBID	ChemSpider ID	DeltaMass [Da]	DeltaMass [ppm]	mzLogic Score	Compound Match
Isocitric acid	192.027	6.101	MassList_VBCF_waters_60-90_RP_neg	C00311	HMDB0000193	1161	InChI=1S/C6H8O7/c7-3(8)1-2(5(10)11)4(9)6(12)13/h2,4,9H,1H2,(H,7,8)(H,10,11)(H,12,13)	ODBLHEXUDAPZAU-UHFFFAOYSA-N	B042		0.00010809	0.56289	67.1341	Full match
Gluconic acid	196.058	4.061	3.83837e+07	8.13309e+07	1.64657e+08	9.91143e+07	7.26464e+07	9.19815e+07	9.96171e+07	83159.3	95374.9	97636.2	9.08363e+07	8.81866e+07	9.09131e+07	6.17519e+07	1.14072e+08	1.09114e+08	2.46649e+07	9.02485e+07	9.19815e+07	9.02485e+07	41.2669	46.4044	1.019	0.03	0.564789	0.766984
Name	Molecular Weight	RT [min]	Reference List Name	KEGG	HMDB	ChemSpider	InChi	InChi Key	DBID	ChemSpider ID	DeltaMass [Da]	DeltaMass [ppm]	mzLogic Score	Compound Match
Gluconic acid	196.058	4.153	MassList_VBCF_waters_60-90_RP_neg	C00257	HMDB0000625	10240	InChI=1S/C6H12O7/c7-1-2(8)3(9)4(10)5(11)6(12)13/h2-5,7-11H,1H2,(H,12,13)/t2-,3-,4+,5-/m1/s1	RGHNJXZEOKUKBD-SQOUGZDYSA-N	A056		-5.17272e-05	-0.263836	98.4965	Full match
Gluconic acid	196.058	4.179	MassList_VBCF_RP_waters_60-90	C00257	HMDB0000625		InChI=1S/C6H12O7/c7-1-2(8)3(9)4(10)5(11)6(12)13/h2-5,7-11H,1H2,(H,12,13)/t2-,3-,4+,5-/m1/s1	RGHNJXZEOKUKBD-SQOUGZDYSA-N	A056	10240	-5.17272e-05	-0.263836	98.4965	Full match
NG,NG-dimethylarginine	202.143	4.664	2.33473e+08	4.85933e+08	1.08822e+09	6.66345e+08	4.93602e+08	6.00574e+08	6.01892e+08	235491	298335	300205	5.54258e+08	5.61214e+08	5.5415e+08	3.55484e+08	7.27526e+08	6.86742e+08	1.36796e+08	3.98605e+08	6.00574e+08	3.98605e+08	43.4134	53.366	1.507	0.59	0.384057	0.662579
Name	Molecular Weight	RT [min]	Reference List Name	KEGG	HMDB	ChemSpider	InChi	InChi Key	DBID	ChemSpider ID	DeltaMass [Da]	DeltaMass [ppm]	mzLogic Score	Compound Match
NG,NG-dimethylarginine	202.143	4.686	MassList_VBCF_waters_60-90_RP_neg	C03626	HMDB0001539	110375	InChI=1S/C8H18N4O2/c1-12(2)8(10)11-5-3-4-6(9)7(13)14/h6H,3-5,9H2,1-2H3,(H2,10,11)(H,13,14)/t6-/m0/s1	YDGMGEXADBMOMJ-LURJTMIESA-N	A105		-2.3144e-05	-0.114493	51.8814	Full match
NG,NG-dimethylarginine	202.143	4.677	MassList_VBCF_RP_waters_60-90	C03626	HMDB0001539		InChI=1S/C8H18N4O2/c1-12(2)8(10)11-5-3-4-6(9)7(13)14/h6H,3-5,9H2,1-2H3,(H2,10,11)(H,13,14)/t6-/m0/s1	YDGMGEXADBMOMJ-LURJTMIESA-N	A105	110375	-2.3144e-05	-0.114493	51.8814	Full match
L-Tryptophan	204.09	13.907	2.41084e+09	4.18921e+09	9.17387e+09	5.15869e+09	4.20875e+09	4.66887e+09	4.80876e+09	336261	265110	312253	4.54717e+09	4.37089e+09	4.54565e+09	2.66828e+09	5.24424e+09	4.96665e+09	1.21931e+09	2.73463e+09	4.66887e+09	2.73463e+09	41.7331	50.5472	1.707	0.77	0.191585	0.618374
Name	Molecular Weight	RT [min]	Reference List Name	KEGG	HMDB	ChemSpider	InChi	InChi Key	DBID	ChemSpider ID	DeltaMass [Da]	DeltaMass [ppm]	mzLogic Score	Compound Match
L-Tryptophan	204.09	13.956	MassList_VBCF_waters_60-90_RP_neg	C00078	HMDB0000929	6066	InChI=1S/C11H12N2O2/c12-9(11(14)15)5-7-6-13-10-4-2-1-3-8(7)10/h1-4,6,9,13H,5,12H2,(H,14,15)/t9-/m0/s1	QIVBCDIJIAJPQS-VIFPVBQESA-N	B021		-0.000123381	-0.604541	53.0481	Full match
L-Tryptophan	204.09	13.832	MassList_VBCF_RP_waters_60-90	C00078	HMDB0000929		InChI=1S/C11H12N2O2/c12-9(11(14)15)5-7-6-13-10-4-2-1-3-8(7)10/h1-4,6,9,13H,5,12H2,(H,14,15)/t9-/m0/s1	QIVBCDIJIAJPQS-VIFPVBQESA-N	B021	6066	-0.000123381	-0.604541	53.0481	Full match
L-Kynurenine	208.085	12.247	4.30497e+09	6.85744e+09	1.38524e+10	9.87133e+09	7.84893e+09	1.04249e+10	1.04272e+10	1.55892e+06	519007	1.17352e+06	9.5959e+09	9.49125e+09	9.59649e+09	8.43288e+09	1.39085e+10	1.2975e+10	4.01701e+09	8.45565e+09	9.87133e+09	8.45565e+09	33.716	41.7807	1.167	0.22	0.940682	0.982342
Name	Molecular Weight	RT [min]	Reference List Name	KEGG	HMDB	ChemSpider	InChi	InChi Key	DBID	ChemSpider ID	DeltaMass [Da]	DeltaMass [ppm]	mzLogic Score	Compound Match
L-Kynurenine	208.085	12.284	MassList_VBCF_waters_60-90_RP_neg	C00328	HMDB0000684	141580	InChI=1S/C10H12N2O3/c11-7-4-2-1-3-6(7)9(13)5-8(12)10(14)15/h1-4,8H,5,11-12H2,(H,14,15)/t8-/m0/s1	YGPSJZOEDVAXAB-QMMMGPOBSA-N	C047		-0.000241299	-1.15962	97.5682	Full match
L-Kynurenine	208.085	12.143	MassList_VBCF_RP_waters_60-90	C00328	HMDB0000684		InChI=1S/C10H12N2O3/c11-7-4-2-1-3-6(7)9(13)5-8(12)10(14)15/h1-4,8H,5,11-12H2,(H,14,15)/t8-/m0/s1	YGPSJZOEDVAXAB-QMMMGPOBSA-N	C047	141580	-0.000241299	-1.15962	97.5682	Full match
N-Acetyl-5-hydroxytryptamine (N-Acetylserotonin)	218.105	16.134	2.39573e+06	5.18639e+06	1.37924e+07	9.65054e+06	6.16965e+06	6.9585e+06	8.28653e+06	155834	191087	196656	6.42324e+06	6.02809e+06	6.41314e+06	5.43626e+06	7.51148e+06	7.66163e+06	2.00973e+06	4.52555e+06	6.9585e+06	5.43626e+06	48.2239	43.0302	1.28	0.36	0.364581	0.653991
Name	Molecular Weight	RT [min]	Reference List Name	KEGG	HMDB	ChemSpider	InChi	InChi Key	DBID	ChemSpider ID	DeltaMass [Da]	DeltaMass [ppm]	mzLogic Score	Compound Match
N-Acetyl-5-hydroxytryptamine (N-Acetylserotonin)	218.106	15.755	MassList_VBCF_waters_60-90_RP_neg								-8.31336e-05	-0.381162	45.8621	Full match
D-Ribulose 5-phosphate	230.019	3.988	1.26857e+07	3.00744e+07	3.00416e+07	2.52142e+07	2.20848e+07	3.25796e+07	1.67465e+07	103968	114995	107113	2.25966e+07	2.19988e+07	2.25876e+07	1.07107e+07	2.71137e+07	3.01459e+07	5.29824e+06	1.35605e+07	2.52142e+07	1.35605e+07	30.7558	61.9367	1.859	0.89	0.229175	0.618374
Name	Molecular Weight	RT [min]	Reference List Name	KEGG	HMDB	ChemSpider	InChi	InChi Key	DBID	ChemSpider ID	DeltaMass [Da]	DeltaMass [ppm]	mzLogic Score	Compound Match
D-Ribulose 5-phosphate	230.019	3.981	MassList_VBCF_RP_waters_60-90								-3.993e-05	-0.173594	95.3746	Full match
D-Ribulose 5'-phosphate	230.019	4.039	MassList_VBCF_RP_waters_60-90	C00199	HMDB0000618		InChI=1S/C5H11O8P/c6-1-3(7)5(9)4(8)2-13-14(10,11)12/h4-6,8-9H,1-2H2,(H2,10,11,12)/t4-,5+/m1/s1	FNZLKVNUWIIPSJ-UHNVWZDZSA-N	C097	388327	-7.24849e-05	-0.315126	95.3746	Full match
D-Ribulose 5'-phosphate	230.019	4.029	MassList_VBCF_waters_60-90_RP_neg	C00199	HMDB0000618	388327	InChI=1S/C5H11O8P/c6-1-3(7)5(9)4(8)2-13-14(10,11)12/h4-6,8-9H,1-2H2,(H2,10,11,12)/t4-,5+/m1/s1	FNZLKVNUWIIPSJ-UHNVWZDZSA-N	C097		-7.24849e-05	-0.315126	95.3746	Full match
Thymidine	242.09	11.638	3.41672e+07	7.23036e+07	1.30567e+08	1.21744e+08	8.13154e+07	1.33481e+08	1.40045e+08	221901	303781	311718	6.8962e+07	6.69853e+07	6.90065e+07	2.00437e+07	2.54059e+07	2.81443e+07	7.68478e+06	2.27315e+07	1.21744e+08	2.27315e+07	39.1451	38.1156	5.356	2.42	0.000622127	0.031173
Name	Molecular Weight	RT [min]	Reference List Name	KEGG	HMDB	ChemSpider	InChi	InChi Key	DBID	ChemSpider ID	DeltaMass [Da]	DeltaMass [ppm]	mzLogic Score	Compound Match
Thymidine	242.09	11.657	MassList_VBCF_waters_60-90_RP_neg	C00214	HMDB0000273	5585	InChI=1S/C10H14N2O5/c1-5-3-12(10(16)11-9(5)15)8-2-6(14)7(4-13)17-8/h3,6-8,13-14H,2,4H2,1H3,(H,11,15,16)/t6-,7+,8+/m0/s1	IQFYYKKMVGJFEH-XLPZGREQSA-N	D002		4.97303e-05	0.205421	66.7879	Full match
Thymidine	242.09	11.594	MassList_VBCF_RP_waters_60-90	C00214	HMDB0000273		InChI=1S/C10H14N2O5/c1-5-3-12(10(16)11-9(5)15)8-2-6(14)7(4-13)17-8/h3,6-8,13-14H,2,4H2,1H3,(H,11,15,16)/t6-,7+,8+/m0/s1	IQFYYKKMVGJFEH-XLPZGREQSA-N	D2	5585	4.97303e-05	0.205421	66.7879	Full match
Cytidine	243.085	7.5	4.20105e+07	9.28771e+07	1.93487e+08	1.04361e+08	8.80972e+07	1.13348e+08	9.92308e+07	421038	532495	511821	9.23038e+07	8.85512e+07	9.22977e+07	6.03172e+07	1.14433e+08	1.19469e+08	1.84678e+07	4.5883e+07	9.92308e+07	6.03172e+07	43.2727	61.33	1.645	0.72	0.242057	0.618374
Name	Molecular Weight	RT [min]	Reference List Name	KEGG	HMDB	ChemSpider	InChi	InChi Key	DBID	ChemSpider ID	DeltaMass [Da]	DeltaMass [ppm]	mzLogic Score	Compound Match
Cytidine	243.086	7.407	MassList_VBCF_RP_waters_60-90	C00475	HMDB0000089		InChI=1S/C9H13N3O5/c10-5-1-2-12(9(16)11-5)8-7(15)6(14)4(3-13)17-8/h1-2,4,6-8,13-15H,3H2,(H2,10,11,16)/t4-,6-,7-,8-/m1/s1	UHDGCWIWMRVCDJ-XVFCMESISA-N	D4	5940	-0.00013143	-0.540672	39.9715	Full match
Cytidine	243.086	7.372	MassList_VBCF_waters_60-90_RP_neg								-0.000263986	-1.08598	39.9715	Full match
Uridine	244.069	10.115	3.97047e+08	8.28302e+08	1.03072e+09	8.48658e+08	6.96901e+08	7.94111e+08	6.29101e+08	362068	334976	322330	7.13834e+08	6.79912e+08	7.1353e+08	5.06226e+08	8.08732e+08	8.99813e+08	2.09334e+08	3.90769e+08	7.94111e+08	5.06226e+08	26.7131	51.1582	1.569	0.65	0.248392	0.618374
Name	Molecular Weight	RT [min]	Reference List Name	KEGG	HMDB	ChemSpider	InChi	InChi Key	DBID	ChemSpider ID	DeltaMass [Da]	DeltaMass [ppm]	mzLogic Score	Compound Match
Uridine	244.07	10.165	MassList_VBCF_waters_60-90_RP_neg	C00299	HMDB0000296	5807	InChI=1S/C9H12N2O6/c12-3-4-6(14)7(15)8(17-4)11-2-1-5(13)10-9(11)16/h1-2,4,6-8,12,14-15H,3H2,(H,10,13,16)/t4-,6-,7-,8-/m1/s1	DRTQHJPVMGBUCF-XVFCMESISA-N	A058		-0.000111134	-0.455339	98.98	Full match
Uridine	244.07	10.082	MassList_VBCF_RP_waters_60-90	C00299	HMBD0000296		InChI=1S/C9H12N2O6/c12-3-4-6(14)7(15)8(17-4)11-2-1-5(13)10-9(11)16/h1-2,4,6-8,12,14-15H,3H2,(H,10,13,16)/t4-,6-,7-,8-/m1/s1	DRTQHJPVMGBUCF-XVFCMESISA-N	A058	5807	-0.000111134	-0.455339	98.98	Full match
2'-Deoxyinosine	252.086	10.821	7.84647e+07	1.42391e+08	3.04363e+08	2.1974e+08	1.46157e+08	2.49239e+08	2.46457e+08	311594	338352	382386	1.62869e+08	1.63249e+08	1.62868e+08	9.97547e+07	1.4646e+08	1.37998e+08	4.01763e+07	1.23093e+08	2.1974e+08	1.23093e+08	39.5452	38.9178	1.785	0.84	0.0761474	0.618374
Name	Molecular Weight	RT [min]	Reference List Name	KEGG	HMDB	ChemSpider	InChi	InChi Key	DBID	ChemSpider ID	DeltaMass [Da]	DeltaMass [ppm]	mzLogic Score	Compound Match
2'-Deoxyinosine	252.086	10.825	MassList_VBCF_waters_60-90_RP_neg	C05512	HMDB0000071	58569	InChI=1S/C10H12N4O4/c15-2-6-5(16)1-7(18-6)14-4-13-8-9(14)11-3-12-10(8)17/h3-7,15-16H,1-2H2,(H,11,12,17)/t5-,6+,7+/m0/s1	VGONTNSXDCQUGY-RRKCRQDMSA-N	C116		1.1359e-05	0.0450602	73.3746	Full match
2'-Deoxyinosine	252.086	10.805	MassList_VBCF_RP_waters_60-90	C05512	HMDB0000071		InChI=1S/C10H12N4O4/c15-2-6-5(16)1-7(18-6)14-4-13-8-9(14)11-3-12-10(8)17/h3-7,15-16H,1-2H2,(H,11,12,17)/t5-,6+,7+/m0/s1	VGONTNSXDCQUGY-RRKCRQDMSA-N	C116	58569	1.1359e-05	0.0450602	73.3746	Full match
Phospho-L-arginine	254.078	3.72	1.0049e+09	1.26526e+09	1.86414e+09	1.53917e+09	1.44897e+09	1.49466e+09	1.7891e+09	730047	1.62747e+06	800548	1.62525e+09	1.57177e+09	1.62496e+09	1.81009e+09	1.61338e+09	1.38203e+09	8.68062e+08	1.63635e+09	1.49466e+09	1.61338e+09	19.7899	24.9834	0.926	-0.11	0.853841	0.943259
Name	Molecular Weight	RT [min]	Reference List Name	KEGG	HMDB	ChemSpider	InChi	InChi Key	DBID	ChemSpider ID	DeltaMass [Da]	DeltaMass [ppm]	mzLogic Score	Compound Match
Phospho-L-arginine	254.078	3.706	MassList_VBCF_RP_waters_60-90	C05945	HMDB0029438		InChI=1S/C6H15N4O5P/c7-4(5(11)12)2-1-3-9-6(8)10-16(13,14)15/h4H,1-3,7H2,(H,11,12)(H5,8,9,10,13,14,15)/t4-/m0/s1	CCTIOCVIZPCTGO-BYPYZUCNSA-N	D16/F006	83195	-0.000181624	-0.714837	20.8207	Full match
Choline glycerophosphate	257.103	3.978	6.69827e+08	1.45866e+09	2.16896e+09	2.23712e+09	1.41938e+09	2.4055e+09	2.47126e+09	233033	292993	288259	1.75242e+09	2.0424e+09	1.75297e+09	1.50421e+09	1.89308e+09	1.88712e+09	6.70515e+08	1.65701e+09	2.16896e+09	1.65701e+09	36.4312	33.0818	1.309	0.39	0.534435	0.747717
Name	Molecular Weight	RT [min]	Reference List Name	KEGG	HMDB	ChemSpider	InChi	InChi Key	DBID	ChemSpider ID	DeltaMass [Da]	DeltaMass [ppm]	mzLogic Score	Compound Match
Choline glycerophosphate	257.103	3.953	MassList_VBCF_RP_waters_60-90	C00670	HMDB0000086		InChI=1S/C8H20NO6P/c1-9(2,3)4-5-14-16(12,13)15-7-8(11)6-10/h8,10-11H,4-7H2,1-3H3/t8-/m0/s1	SUHOQUVVVLNYQR-QMMMGPOBSA-N	D16	64931	-8.5792e-05	-0.333687		Full match
D-glucosamine-6-phosphate	259.046	3.886	7.70199e+07	1.10928e+08	2.24368e+08	1.58356e+08	1.26035e+08	1.71397e+08	1.87424e+08	86317.5	99679.9	153552	1.37708e+08	1.3267e+08	1.37693e+08	1.0765e+08	1.45271e+08	1.40939e+08	4.92921e+07	1.04782e+08	1.58356e+08	1.0765e+08	33.0275	35.1012	1.471	0.56	0.201916	0.618374
Name	Molecular Weight	RT [min]	Reference List Name	KEGG	HMDB	ChemSpider	InChi	InChi Key	DBID	ChemSpider ID	DeltaMass [Da]	DeltaMass [ppm]	mzLogic Score	Compound Match
D-glucosamine-6-phosphate	259.046	3.658	MassList_VBCF_RP_waters_60-90	C00352	HMDB0001254		InChI=1S/C6H14NO8P/c7-3-5(9)4(8)2(15-6(3)10)1-14-16(11,12)13/h2-6,8-10H,1,7H2,(H2,11,12,13)/t2-,3-,4-,5-,6?/m1/s1	XHMJOUIAFHJHBW-IVMDWMLBSA-N	C064	388356	3.63837e-05	0.140453	23.7987	Full match
D-glucosamine-6-phosphate	259.046	3.664	MassList_VBCF_waters_60-90_RP_neg	C00352	HMDB0001254	388356	InChI=1S/C6H14NO8P/c7-3-5(9)4(8)2(15-6(3)10)1-14-16(11,12)13/h2-6,8-10H,1,7H2,(H2,11,12,13)/t2-,3-,4-,5-,6?/m1/s1	XHMJOUIAFHJHBW-IVMDWMLBSA-N	C064		3.63837e-05	0.140453	23.7987	Full match
D-Glucose 6-phosphate	260.03	3.934	2.46235e+08	4.65942e+08	4.89089e+08	3.69545e+08	3.71367e+08	3.67593e+08	2.84013e+08	1.16663e+06	133240	1.09762e+06	3.58281e+08	3.62948e+08	3.58351e+08	2.13369e+08	4.21358e+08	4.53108e+08	1.13767e+08	2.32521e+08	3.69545e+08	2.32521e+08	23.657	50.5363	1.589	0.67	0.250582	0.618374
Name	Molecular Weight	RT [min]	Reference List Name	KEGG	HMDB	ChemSpider	InChi	InChi Key	DBID	ChemSpider ID	DeltaMass [Da]	DeltaMass [ppm]	mzLogic Score	Compound Match
D-Fructose-6-phosphate	260.03	3.95	MassList_VBCF_waters_60-90_RP_neg	C00085	HMDB0000124	389526	InChI=1S/C6H13O9P/c7-2-6(10)5(9)4(8)3(15-6)1-14-16(11,12)13/h3-5,7-10H,1-2H2,(H2,11,12,13)/t3-,4-,5+,6?/m1/s1	BGWGXPAPYGQALX-VRPWFDPXSA-N	C031		-0.000158757	-0.610534	92.1396	Partial match
α-D-Glucose 1-phosphate	260.03	3.96	MassList_VBCF_waters_60-90_RP_neg	C00103	HMDB0001586	58977	InChI=1S/C6H13O9P/c7-1-2-3(8)4(9)5(10)6(14-2)15-16(11,12)13/h2-10H,1H2,(H2,11,12,13)/t2-,3-,4+,5-,6-/m1/s1	HXXFSFRBOHSIMQ-VFUOTHLCSA-N	C069		-0.000158757	-0.610534	93.2938	Partial match
D-Glucose 6-phosphate	260.03	3.88	MassList_VBCF_waters_60-90_RP_neg								-2.54213e-05	-0.0977631	93.1554	Full match
D-Glucose 6-phosphate	260.03	3.887	MassList_VBCF_RP_waters_60-90	C00092	HMDB0001401		InChI=1S/C6H13O9P/c7-3-2(1-14-16(11,12)13)15-6(10)5(9)4(3)8/h2-10H,1H2,(H2,11,12,13)/t2-,3-,4+,5-,6?/m1/s1	NBSCHQHZLSJFNQ-GASJEMHNSA-N	C016	17216117	-0.000158757	-0.610534	93.1554	Full match
D-Fructose 6-phosphate	260.03	3.975	MassList_VBCF_RP_waters_60-90	C00085	HMDB0000124		InChI=1S/C6H13O9P/c7-2-6(10)5(9)4(8)3(15-6)1-14-16(11,12)13/h3-5,7-10H,1-2H2,(H2,11,12,13)/t3-,4-,5+,6-/m1/s1	BGWGXPAPYGQALX-ARQDHWQXSA-N	C031	389526	-0.000158757	-0.610534	92.1396	Partial match
α-D-Glucose-1-phosphate	260.03	3.99	MassList_VBCF_RP_waters_60-90	C00103	HMDB0001586		InChI=1S/C6H13O9P/c7-1-2-3(8)4(9)5(10)6(14-2)15-16(11,12)13/h2-10H,1H2,(H2,11,12,13)/t2-,3-,4+,5-,6-/m1/s1	HXXFSFRBOHSIMQ-VFUOTHLCSA-N	C069	58977	-0.000158757	-0.610534	93.2938	Partial match
Adenosine	267.097	10.28	1.80023e+08	4.52333e+08	6.94364e+08	4.83871e+08	4.32978e+08	3.70311e+08	2.35229e+08	339241	257071	256541	3.58586e+08	3.53872e+08	3.58544e+08	1.65858e+08	3.50256e+08	5.49282e+08	7.33947e+07	9.98972e+07	4.32978e+08	1.65858e+08	41.7899	80.8303	2.611	1.38	0.149754	0.618374
Name	Molecular Weight	RT [min]	Reference List Name	KEGG	HMDB	ChemSpider	InChi	InChi Key	DBID	ChemSpider ID	DeltaMass [Da]	DeltaMass [ppm]	mzLogic Score	Compound Match
Adenosine	267.097	10.235	MassList_VBCF_waters_60-90_RP_neg	C00212	HMDB0000050	54923	InChI=1S/C10H13N5O4/c11-8-5-9(13-2-12-8)15(3-14-5)10-7(18)6(17)4(1-16)19-10/h2-4,6-7,10,16-18H,1H2,(H2,11,12,13)/t4-,6-,7-,10-/m1/s1	OIRDTQYFTABQOQ-KQYNXXCUSA-N	A070		-0.00017493	-0.654931	28.8798	Full match
Adenosine	267.097	10.289	MassList_VBCF_RP_waters_60-90	C00212	HMDB0000050		InChI=1S/C10H13N5O4/c11-8-5-9(13-2-12-8)15(3-14-5)10-7(18)6(17)4(1-16)19-10/h2-4,6-7,10,16-18H,1H2,(H2,11,12,13)/t4-,6-,7-,10-/m1/s1	OIRDTQYFTABQOQ-KQYNXXCUSA-N	D12	54923	-0.00017493	-0.654931	28.8798	Full match
2'-Deoxyguanosine	267.097	10.709	8.60886e+07	1.80407e+08	3.46162e+08	2.52734e+08	2.00642e+08	2.82944e+08	2.91051e+08	297690	344560	325557	1.98261e+08	2.00203e+08	1.98284e+08	1.16315e+08	1.69962e+08	1.79479e+08	4.53669e+07	1.381e+08	2.52734e+08	1.381e+08	36.7346	41.2241	1.83	0.87	0.0807217	0.618374
Name	Molecular Weight	RT [min]	Reference List Name	KEGG	HMDB	ChemSpider	InChi	InChi Key	DBID	ChemSpider ID	DeltaMass [Da]	DeltaMass [ppm]	mzLogic Score	Compound Match
2'-Deoxyguanosine	267.097	10.694	MassList_VBCF_RP_waters_60-90	C00330	HMDB0000085		InChI=1S/C10H13N5O4/c11-10-13-8-7(9(18)14-10)12-3-15(8)6-1-4(17)5(2-16)19-6/h3-6,16-17H,1-2H2,(H3,11,13,14,18)/t4-,5+,6+/m0/s1	YKBGVTZYEHREMT-KVQBGUIXSA-N	B034	163230	-0.000132736	-0.496958	45.7305	Full match
2'-Deoxyguanosine	267.097	10.729	MassList_VBCF_waters_60-90_RP_neg	C00330	HMDB0000085	163230	InChI=1S/C10H13N5O4/c11-10-13-8-7(9(18)14-10)12-3-15(8)6-1-4(17)5(2-16)19-6/h3-6,16-17H,1-2H2,(H3,11,13,14,18)/t4-,5+,6+/m0/s1	YKBGVTZYEHREMT-KVQBGUIXSA-N	B034		-0.000132736	-0.496958	45.7305	Full match
Inosine	268.081	10.59	8.54394e+08	1.46494e+09	2.37601e+09	1.9798e+09	1.52624e+09	1.91118e+09	1.88837e+09	414824	448825	751180	1.69365e+09	1.62471e+09	1.69421e+09	1.32371e+09	1.82504e+09	1.74641e+09	5.92827e+08	1.24691e+09	1.88837e+09	1.32371e+09	28.32	36.5098	1.427	0.51	0.293981	0.619903
Name	Molecular Weight	RT [min]	Reference List Name	KEGG	HMDB	ChemSpider	InChi	InChi Key	DBID	ChemSpider ID	DeltaMass [Da]	DeltaMass [ppm]	mzLogic Score	Compound Match
Inosine	268.081	10.602	MassList_VBCF_waters_60-90_RP_neg	C00294	HMDB0000195	21258279	InChI=1S/C10H12N4O5/c15-1-4-6(16)7(17)10(19-4)14-3-13-5-8(14)11-2-12-9(5)18/h2-4,6-7,10,15-17H,1H2,(H,11,12,18)/t4-,6-,7-,10-/m1/s1	UGQMRVRMYYASKQ-KQYNXXCUSA-N	A033		-0.000141968	-0.529572	30.481	Full match
Inosine	268.081	10.58	MassList_VBCF_RP_waters_60-90	C00294	HMDB0000195		InChI=1S/C10H12N4O5/c15-1-4-6(16)7(17)10(19-4)14-3-13-5-8(14)11-2-12-9(5)18/h2-4,6-7,10,15-17H,1H2,(H,11,12,18)/t4-,6-,7-,10-/m1/s1	UGQMRVRMYYASKQ-KQYNXXCUSA-N	A033	21258279	-0.000141968	-0.529572	30.481	Full match
Guanosine	283.091	10.546	9.84152e+08	1.83468e+09	3.16243e+09	2.08971e+09	1.75492e+09	2.13159e+09	1.94755e+09	319837	422898	424059	1.83553e+09	1.79387e+09	1.83496e+09	1.10627e+09	1.91896e+09	1.96165e+09	4.87632e+08	1.24199e+09	1.94755e+09	1.24199e+09	32.4785	45.7746	1.568	0.65	0.162047	0.618374
Name	Molecular Weight	RT [min]	Reference List Name	KEGG	HMDB	ChemSpider	InChi	InChi Key	DBID	ChemSpider ID	DeltaMass [Da]	DeltaMass [ppm]	mzLogic Score	Compound Match
Guanosine	283.092	10.577	MassList_VBCF_waters_60-90_RP_neg	C00387	HMDB0000133	6544	InChI=1S/C10H13N5O5/c11-10-13-7-4(8(19)14-10)12-2-15(7)9-6(18)5(17)3(1-16)20-9/h2-3,5-6,9,16-18H,1H2,(H3,11,13,14,19)/t3-,5-,6-,9-/m1/s1	NYHBQMYGNKIUIF-UUOKFMHZSA-N	D005		-0.000177477	-0.626924	44.4438	Full match
Guanosine	283.092	10.541	MassList_VBCF_RP_waters_60-90	C00387	HMDB0000133		InChI=1S/C10H13N5O5/c11-10-13-7-4(8(19)14-10)12-2-15(7)9-6(18)5(17)3(1-16)20-9/h2-3,5-6,9,16-18H,1H2,(H3,11,13,14,19)/t3-,5-,6-,9-/m1/s1	NYHBQMYGNKIUIF-UUOKFMHZSA-N	D5	6544	-0.000177477	-0.626924	44.4438	Full match
Xanthosine	284.076	11.196	2.87168e+07	5.94139e+07	1.31375e+08	8.43638e+07	5.66154e+07	8.38008e+07	9.20781e+07	530563	587301	648011	6.1552e+07	6.07493e+07	6.15745e+07	3.5669e+07	5.86877e+07	5.19306e+07	1.42191e+07	3.94921e+07	8.38008e+07	3.94921e+07	42.422	42.8526	2.122	1.09	0.0645676	0.618374
Name	Molecular Weight	RT [min]	Reference List Name	KEGG	HMDB	ChemSpider	InChi	InChi Key	DBID	ChemSpider ID	DeltaMass [Da]	DeltaMass [ppm]	mzLogic Score	Compound Match
Xanthosine	284.076	11.06	MassList_VBCF_waters_60-90_RP_neg	C01762	HMDB0000299	58484	InChI=1S/C10H12N4O6/c15-1-3-5(16)6(17)9(20-3)14-2-11-4-7(14)12-10(19)13-8(4)18/h2-3,5-6,9,15-17H,1H2,(H2,12,13,18,19)/t3-,5-,6-,9-/m1/s1	UBORTCNDUKBEOP-UUOKFMHZSA-N	B043		-6.41209e-05	-0.225718	33.3915	Full match
Xanthosine	284.076	11.053	MassList_VBCF_RP_waters_60-90	C01762	HMDB0000299		InChI=1S/C10H12N4O6/c15-1-3-5(16)6(17)9(20-3)14-2-11-4-7(14)12-10(19)13-8(4)18/h2-3,5-6,9,15-17H,1H2,(H2,12,13,18,19)/t3-,5-,6-,9-/m1/s1	UBORTCNDUKBEOP-UUOKFMHZSA-N	B043	58484	-6.41209e-05	-0.225718	33.3915	Full match
D-Sedoheptulose 7-phosphate	290.04	3.938	2.41658e+07	5.90232e+07	5.38978e+07	3.56691e+07	3.26308e+07	5.00431e+07	4.43418e+07	162999	111900	140241	4.0219e+07	4.00211e+07	4.02209e+07	2.53368e+07	4.81863e+07	4.98931e+07	1.35816e+07	3.15004e+07	4.43418e+07	3.15004e+07	29.2695	45.7691	1.408	0.49	0.302839	0.624752
Name	Molecular Weight	RT [min]	Reference List Name	KEGG	HMDB	ChemSpider	InChi	InChi Key	DBID	ChemSpider ID	DeltaMass [Da]	DeltaMass [ppm]	mzLogic Score	Compound Match
D-Sedoheptulose 7-phosphate	290.04	3.902	MassList_VBCF_waters_60-90_RP_neg	C05382	HMDB0001068	144663	InChI=1S/C7H15O10P/c8-1-3(9)5(11)7(13)6(12)4(10)2-17-18(14,15)16/h4-8,10-13H,1-2H2,(H2,14,15,16)/t4-,5-,6-,7+/m1/s1	JDTUMPKOJBQPKX-GBNDHIKLSA-N	C006		-0.000232774	-0.802558	98.98	Full match
5-Deoxy-5´-(methylthio) adenosine (MTA)	297.089	12.913	1.04078e+08	1.65015e+08	3.27325e+08	2.53764e+08	1.63554e+08	2.73721e+08	2.62229e+08	243444	337532	264410	2.31554e+08	2.40196e+08	2.31812e+08	2.42434e+08	3.30718e+08	2.62202e+08	7.41965e+07	2.60298e+08	2.53764e+08	2.60298e+08	35.4532	40.7997	0.975	-0.04	0.976811	0.992013
Name	Molecular Weight	RT [min]	Reference List Name	KEGG	HMDB	ChemSpider	InChi	InChi Key	DBID	ChemSpider ID	DeltaMass [Da]	DeltaMass [ppm]	mzLogic Score	Compound Match
5'-S-Methyl-5'-thioadenosine (MTA)	297.09	12.784	MassList_VBCF_RP_waters_60-90	C00170	HMDB0001173		InChI=1S/C11H15N5O3S/c1-20-2-5-7(17)8(18)11(19-5)16-4-15-6-9(12)13-3-14-10(6)16/h3-5,7-8,11,17-18H,2H2,1H3,(H2,12,13,14)/t5-,7-,8-,11-/m1/s1	WUUGFSXJNOTRMR-IOSLPCCCSA-N	C014	388321	-9.73802e-05	-0.327781		Full match
5-Deoxy-5´-(methylthio) adenosine (MTA)	297.09	12.947	MassList_VBCF_waters_60-90_RP_neg	C00170	HMDB0001173	388321	InChI=1S/C11H15N5O3S/c1-20-2-5-7(17)8(18)11(19-5)16-4-15-6-9(12)13-3-14-10(6)16/h3-5,7-8,11,17-18H,2H2,1H3,(H2,12,13,14)/t5-,7-,8-,11-/m1/s1	WUUGFSXJNOTRMR-IOSLPCCCSA-N	C014		-9.73802e-05	-0.327781	49.6003	Full match
N-Acetyl-α-D-glucosamine 1-phosphate	301.056	4.235	9.99387e+06	1.48118e+07	2.90233e+07	2.45716e+07	1.54525e+07	3.38802e+07	2.54864e+07	69848.9	81316	100453	1.9902e+07	1.94778e+07	1.98958e+07	1.30303e+07	1.94609e+07	2.02667e+07	4.7953e+06	1.55089e+07	2.45716e+07	1.55089e+07	39.47	42.6226	1.584	0.66	0.200972	0.618374
Name	Molecular Weight	RT [min]	Reference List Name	KEGG	HMDB	ChemSpider	InChi	InChi Key	DBID	ChemSpider ID	DeltaMass [Da]	DeltaMass [ppm]	mzLogic Score	Compound Match
N-Acetyl-α-D-glucosamine 1-phosphate	301.056	4.037	MassList_VBCF_waters_60-90_RP_neg	C04256	HMDB0001367	389323	InChI=1S/C8H16NO9P/c1-3(11)9-5-7(13)6(12)4(2-10)17-8(5)18-19(14,15)16/h4-8,10,12-13H,2H2,1H3,(H,9,11)(H2,14,15,16)/t4-,5-,6-,7-,8?/m1/s1	FZLJPEPAYPUMMR-RTRLPJTCSA-N	C024		-5.24388e-05	-0.174183	46.2379	Full match
N-Acetyl-α-D-glucosamine 1-phosphate	301.056	4.046	1.27467e+07	2.09011e+07	3.80665e+07	2.81551e+07	2.02564e+07	2.24477e+07	2.45187e+07	96812.9	98505.8	110573	2.28386e+07	2.16456e+07	2.28792e+07	1.45934e+07	2.49562e+07	2.11296e+07	7.85728e+06	1.77414e+07	2.24477e+07	1.77414e+07	32.8064	37.7758	1.265	0.34	0.183517	0.618374
Name	Molecular Weight	RT [min]	Reference List Name	KEGG	HMDB	ChemSpider	InChi	InChi Key	DBID	ChemSpider ID	DeltaMass [Da]	DeltaMass [ppm]	mzLogic Score	Compound Match
N-Acetyl-α-D-glucosamine 1-phosphate	301.056	4.037	MassList_VBCF_waters_60-90_RP_neg	C04256	HMDB0001367	389323	InChI=1S/C8H16NO9P/c1-3(11)9-5-7(13)6(12)4(2-10)17-8(5)18-19(14,15)16/h4-8,10,12-13H,2H2,1H3,(H,9,11)(H2,14,15,16)/t4-,5-,6-,7-,8?/m1/s1	FZLJPEPAYPUMMR-RTRLPJTCSA-N	C024		-5.13604e-05	-0.170601	46.1941	Full match
Thymidine 5'-monophosphate (5'-TMP)	322.057	10.098	5.14354e+06	1.28058e+07	1.80106e+07	1.65676e+07	9.90136e+06	2.2973e+07	1.26669e+07	84942.7	153119	201206	1.24595e+07	1.18066e+07	1.24667e+07	5.51881e+06	1.51355e+07	1.56878e+07	2.25751e+06	6.26929e+06	1.28058e+07	6.26929e+06	41.378	67.647	2.043	1.03	0.197675	0.618374
Name	Molecular Weight	RT [min]	Reference List Name	KEGG	HMDB	ChemSpider	InChi	InChi Key	DBID	ChemSpider ID	DeltaMass [Da]	DeltaMass [ppm]	mzLogic Score	Compound Match
Thymidine 5'-monophosphate (5'-TMP)	322.057	10.12	MassList_VBCF_waters_60-90_RP_neg	C00364	HMDB0062560	9319	InChI=1S/C10H15N2O8P/c1-5-3-12(10(15)11-9(5)14)8-2-6(13)7(20-8)4-19-21(16,17)18/h3,6-8,13H,2,4H2,1H3,(H,11,14,15)(H2,16,17,18)/t6-,7+,8+/m0/s1	GYOZYWVXFNDGLU-XLPZGREQSA-N	C010		-4.5567e-05	-0.141488	98.98	Full match
Thymidine 5'-monophosphate (5'-TMP)	322.057	10.11	MassList_VBCF_RP_waters_60-90	C00364	HMDB0062560		InChI=1S/C10H15N2O8P/c1-5-3-12(10(15)11-9(5)14)8-2-6(13)7(20-8)4-19-21(16,17)18/h3,6-8,13H,2,4H2,1H3,(H,11,14,15)(H2,16,17,18)/t6-,7+,8+/m0/s1	GYOZYWVXFNDGLU-XLPZGREQSA-N	C010	9319	-4.5567e-05	-0.141488	98.98	Full match
Adenosine 5'-monophosphate (5'-AMP)	347.063	8.307	4.82992e+07	1.47736e+08	2.07045e+08	1.54844e+08	1.0289e+08	1.54021e+08	7.37956e+07	1.67849e+06	1.66095e+06	546260	1.1194e+08	1.14426e+08	1.11952e+08	4.81315e+07	1.4907e+08	1.74829e+08	1.65257e+07	4.76394e+07	1.47736e+08	4.81315e+07	43.0837	80.2248	3.069	1.62	0.251697	0.618374
Name	Molecular Weight	RT [min]	Reference List Name	KEGG	HMDB	ChemSpider	InChi	InChi Key	DBID	ChemSpider ID	DeltaMass [Da]	DeltaMass [ppm]	mzLogic Score	Compound Match
Adenosine 5'-monophosphate (5'-AMP)	347.063	8.27	MassList_VBCF_waters_60-90_RP_neg								-0.000247335	-0.71265	36.7109	Full match
Adenosine 5'-monophosphate (5'-AMP)	347.063	8.24	MassList_VBCF_RP_waters_60-90	C00020	HMDB0000045		InChI=1S/C10H14N5O7P/c11-8-5-9(13-2-12-8)15(3-14-5)10-7(17)6(16)4(22-10)1-21-23(18,19)20/h2-4,6-7,10,16-17H,1H2,(H2,11,12,13)(H2,18,19,20)/t4-,6-,7-,10-/m1/s1	UDMBCSSLTHHNCD-KQYNXXCUSA-N	C001	5858	-0.00020789	-0.598997	36.7109	Full match
Inosine 5'-monophosphate (5'-IMP)	348.047	9.466	5.80736e+06	1.13612e+07	1.66229e+07	1.04651e+07	7.37868e+06	9.81031e+06	9.75586e+06	84973.9	110779	157587	1.0181e+07	9.01245e+06	1.02759e+07	6.6145e+06	1.42534e+07	1.31959e+07	2.87647e+06	4.92666e+06	9.81031e+06	6.6145e+06	33.645	60.6082	1.483	0.57	0.373664	0.65791
Name	Molecular Weight	RT [min]	Reference List Name	KEGG	HMDB	ChemSpider	InChi	InChi Key	DBID	ChemSpider ID	DeltaMass [Da]	DeltaMass [ppm]	mzLogic Score	Compound Match
Inosine 5'-monophosphate (5'-IMP)	348.047	9.676	MassList_VBCF_waters_60-90_RP_neg	C00130	HMDB0000175	8264	InChI=1S/C10H13N4O8P/c15-6-4(1-21-23(18,19)20)22-10(7(6)16)14-3-13-5-8(14)11-2-12-9(5)17/h2-4,6-7,10,15-16H,1H2,(H,11,12,17)(H2,18,19,20)/t4-,6-,7-,10-/m1/s1	GRSZFWQUAKGDAV-KQYNXXCUSA-N	C003		4.40668e-05	0.126612	91.571	Full match
Inosine 5'-monophosphate (5'-IMP)	348.047	9.626	MassList_VBCF_RP_waters_60-90	C00130	HMDB0000175		InChI=1S/C10H13N4O8P/c15-6-4(1-21-23(18,19)20)22-10(7(6)16)14-3-13-5-8(14)11-2-12-9(5)17/h2-4,6-7,10,15-16H,1H2,(H,11,12,17)(H2,18,19,20)/t4-,6-,7-,10-/m1/s1	GRSZFWQUAKGDAV-KQYNXXCUSA-N	C003	8264	4.40668e-05	0.126612	91.571	Full match
Guanosine 5'-monophosphate (5'-GMP)	363.058	9.559	3.55244e+07	1.08049e+08	8.81102e+07	8.05964e+07	6.43377e+07	1.04979e+08	4.05609e+07	858526	967663	1.55009e+06	6.83915e+07	6.32981e+07	6.82857e+07	3.00715e+07	7.41846e+07	9.77978e+07	1.28465e+07	3.12239e+07	8.05964e+07	3.12239e+07	38.8967	71.7997	2.581	1.37	0.199822	0.618374
Name	Molecular Weight	RT [min]	Reference List Name	KEGG	HMDB	ChemSpider	InChi	InChi Key	DBID	ChemSpider ID	DeltaMass [Da]	DeltaMass [ppm]	mzLogic Score	Compound Match
Guanosine 5'-monophosphate (5'-GMP)	363.058	9.661	MassList_VBCF_waters_60-90_RP_neg	C00144	HMDB0001397	6545	InChI=1S/C10H14N5O8P/c11-10-13-7-4(8(18)14-10)12-2-15(7)9-6(17)5(16)3(23-9)1-22-24(19,20)21/h2-3,5-6,9,16-17H,1H2,(H2,19,20,21)(H3,11,13,14,18)/t3-,5-,6-,9-/m1/s1	RQFCJASXJCIDSX-UUOKFMHZSA-N	A013		-0.000131992	-0.363556	44.547	Full match
Guanosine 5'-monophosphate (5'-GMP)	363.058	9.555	MassList_VBCF_RP_waters_60-90	C00144	HMDB0001397		InChI=1S/C10H14N5O8P/c11-10-13-7-4(8(18)14-10)12-2-15(7)9-6(17)5(16)3(23-9)1-22-24(19,20)21/h2-3,5-6,9,16-17H,1H2,(H2,19,20,21)(H3,11,13,14,18)/t3-,5-,6-,9-/m1/s1	RQFCJASXJCIDSX-UUOKFMHZSA-N	A013	6545	-0.000131992	-0.363556	44.547	Full match
S-(5'-Adenosyl)-L-methionine (SAM)	398.137	3.95	1.06905e+08	2.33451e+08	4.80326e+08	3.36478e+08	2.46309e+08	3.24826e+08	3.90046e+08	190762	251053	264926	2.71754e+08	2.74417e+08	2.71654e+08	2.35179e+08	3.38682e+08	3.10994e+08	1.0638e+08	2.98785e+08	3.24826e+08	2.98785e+08	39.819	35.9911	1.087	0.12	0.614737	0.796163
Name	Molecular Weight	RT [min]	Reference List Name	KEGG	HMDB	ChemSpider	InChi	InChi Key	DBID	ChemSpider ID	DeltaMass [Da]	DeltaMass [ppm]	mzLogic Score	Compound Match
S-(5'-Adenosyl)-L-methionine (SAM)	398.137	3.933	MassList_VBCF_RP_waters_60-90	C00019	HMDB0001185		InChI=1S/C15H22N6O5S/c1-27(3-2-7(16)15(24)25)4-8-10(22)11(23)14(26-8)21-6-20-9-12(17)18-5-19-13(9)21/h5-8,10-11,14,22-23H,2-4,16H2,1H3,(H2-,17,18,19,24,25)/t7-,8+,10+,11+,14+,27?/m0/s1	MEFKEPWMEQBLKI-AIRLBKTGSA-N	C007	31982	-0.00035332	-0.887432		Full match
Thiaminepyrophosphate (TPP)	424.039	4.289	1.92637e+06	3.39773e+06	7.51223e+06	4.96095e+06	4.04114e+06	3.30027e+06	6.10758e+06	84065.4	109037	102985	4.69451e+06	4.15492e+06	4.70846e+06	2.51023e+06	4.82863e+06	3.40413e+06	1.27741e+06	3.83727e+06	4.04114e+06	3.40413e+06	42.259	42.5027	1.187	0.25	0.253467	0.618374
Name	Molecular Weight	RT [min]	Reference List Name	KEGG	HMDB	ChemSpider	InChi	InChi Key	DBID	ChemSpider ID	DeltaMass [Da]	DeltaMass [ppm]	mzLogic Score	Compound Match
Thiaminepyrophosphate (TPP)	424.037	4.261	MassList_VBCF_waters_60-90_RP_neg	C00068	HMDB0001372	1100	InChI=1S/C12H18N4O7P2S/c1-8-11(3-4-22-25(20,21)23-24(17,18)19)26-7-16(8)6-10-5-14-9(2)15-12(10)13/h5,7H,3-4,6H2,1-2H3,(H4-,13,14,15,17,18,19,20,21)/p+1	AYEKOFBPNLCAJY-UHFFFAOYSA-O	C068		0.00200138	4.71983		Full match
Thiaminepyrophosphate (TPP)	424.037	4.241	MassList_VBCF_RP_waters_60-90	C00068	HMDB0001372		InChI=1S/C12H18N4O7P2S/c1-8-11(3-4-22-25(20,21)23-24(17,18)19)26-7-16(8)6-10-5-14-9(2)15-12(10)13/h5,7H,3-4,6H2,1-2H3,(H4-,13,14,15,17,18,19,20,21)/p+1	AYEKOFBPNLCAJY-UHFFFAOYSA-O	C068	1100	0.00200138	4.71983		Full match
Stearoyl-L-carnitine	427.366	28.56	2.39094e+08	4.07643e+08	8.63821e+08	6.05188e+08	4.4986e+08	5.98967e+08	5.28259e+08	2.44885e+06	1.04623e+06	2.85979e+06	5.20779e+08	4.83699e+08	5.20906e+08	3.67558e+08	7.47555e+08	6.94079e+08	1.30115e+08	4.38524e+08	5.28259e+08	4.38524e+08	36.9373	52.9983	1.205	0.27	0.586855	0.779695
Name	Molecular Weight	RT [min]	Reference List Name	KEGG	HMDB	ChemSpider	InChi	InChi Key	DBID	ChemSpider ID	DeltaMass [Da]	DeltaMass [ppm]	mzLogic Score	Compound Match
Stearoyl-L-carnitine	427.366	28.334	MassList_VBCF_waters_60-90_RP_neg		HMDB0000848	4932275	InChI=1S/C25H49NO4/c1-5-6-7-8-9-10-11-12-13-14-15-16-17-18-19-20-25(29)30-23(21-24(27)28)22-26(2,3)4/h23H,5-22H2,1-4H3/t23-/m1/s1	FNPHNLNTJNMAEE-HSZRJFAPSA-N	B039		-0.000291746	-0.682661		Full match
CDP-ethanolamine	446.06	4.414	1.96122e+08	4.58185e+08	7.14695e+08	7.71773e+08	4.88372e+08	7.59286e+08	8.4925e+08	259353	323763	321144	5.42228e+08	5.51472e+08	5.42174e+08	4.70766e+08	5.38296e+08	5.793e+08	1.80919e+08	5.60855e+08	7.14695e+08	5.38296e+08	38.4828	35.3169	1.328	0.41	0.421713	0.682595
Name	Molecular Weight	RT [min]	Reference List Name	KEGG	HMDB	ChemSpider	InChi	InChi Key	DBID	ChemSpider ID	DeltaMass [Da]	DeltaMass [ppm]	mzLogic Score	Compound Match
CDP-ethanolamine	446.06	4.438	MassList_VBCF_RP_waters_60-90	C00570	HMDB0001564		InChI=1S/C11H20N4O11P2/c12-2-4-23-27(19,20)26-28(21,22)24-5-6-8(16)9(17)10(25-6)15-3-1-7(13)14-11(15)18/h1,3,6,8-10,16-17H,2,4-5,12H2,(H,19,20)(H,21,22)(H2,13,14,18)/t6-,8-,9-,10-/m1/s1	WVIMUEUQJFPNDK-PEBGCTIMSA-N	C111	110296	-0.000113626	-0.254732		Full match
CDP-ethanolamine	446.06	4.456	MassList_VBCF_waters_60-90_RP_neg	C00570	HMDB0001564	110296	InChI=1S/C11H20N4O11P2/c12-2-4-23-27(19,20)26-28(21,22)24-5-6-8(16)9(17)10(25-6)15-3-1-7(13)14-11(15)18/h1,3,6,8-10,16-17H,2,4-5,12H2,(H,19,20)(H,21,22)(H2,13,14,18)/t6-,8-,9-,10-/m1/s1	WVIMUEUQJFPNDK-PEBGCTIMSA-N	C111		-0.000113626	-0.254732		Full match
Flavinmononukleotid (FMN)	456.105	14.062	1.06332e+06	3.05713e+06	6.04917e+06	3.614e+06	2.41618e+06	4.96858e+06	3.64436e+06	46259.4	47589	45707.1	3.22127e+06	3.35073e+06	3.22527e+06	1.90787e+06	3.77249e+06	3.596e+06	471563	2.17508e+06	3.614e+06	2.17508e+06	46.0445	56.7475	1.662	0.73	0.294941	0.621325
Name	Molecular Weight	RT [min]	Reference List Name	KEGG	HMDB	ChemSpider	InChi	InChi Key	DBID	ChemSpider ID	DeltaMass [Da]	DeltaMass [ppm]	mzLogic Score	Compound Match
Flavinmononukleotid (FMN)	456.105	14.133	MassList_VBCF_waters_60-90_RP_neg	C00061	HMDB0001520	559060	InChI=1S/C17H21N4O9P/c1-7-3-9-10(4-8(7)2)21(15-13(18-9)16(25)20-17(26)19-15)5-11(22)14(24)12(23)6-30-31(27,28)29/h3-4,11-12,14,22-24H,5-6H2,1-2H3,(H,20,25,26)(H2,27,28,29)/t11-,12+,14-/m0/s1	FVTCRASFADXXNN-SCRDCRAPSA-N	D014		0.000247714	0.543108	85.754	Full match
Flavinmononukleotid (FMN)	456.105	14.15	MassList_VBCF_RP_waters_60-90	C00061	HMDB0001520		InChI=1S/C17H21N4O9P/c1-7-3-9-10(4-8(7)2)21(15-13(18-9)16(25)20-17(26)19-15)5-11(22)14(24)12(23)6-30-31(27,28)29/h3-4,11-12,14,22-24H,5-6H2,1-2H3,(H,20,25,26)(H2,27,28,29)/t11-,12+,14-/m0/s1	FVTCRASFADXXNN-SCRDCRAPSA-N	D14	559060	0.000247714	0.543108	85.754	Full match
1-oleoyl-3-sn-Phosphatidylethanolamine	479.301	30.982	2.60889e+08	4.927e+08	6.90555e+08	6.5815e+08	5.4745e+08	3.64579e+08	4.87539e+08	973483	521774	794194	4.90665e+08	4.97932e+08	4.9078e+08	3.68345e+08	7.72004e+08	6.78534e+08	2.21122e+08	4.4566e+08	4.927e+08	4.4566e+08	30.4573	45.4133	1.106	0.14	0.84102	0.937585
Name	Molecular Weight	RT [min]	Reference List Name	KEGG	HMDB	ChemSpider	InChi	InChi Key	DBID	ChemSpider ID	DeltaMass [Da]	DeltaMass [ppm]	mzLogic Score	Compound Match
1-oleoyl-3-sn-Phosphatidylethanolamine	479.301	30.863	MassList_VBCF_RP_waters_60-90						C054		-0.000357917	-0.746747	0	No results
1-oleoyl-3-sn-Phosphatidylethanolamine	479.301	30.393	1.64752e+08	1.45457e+08	4.28947e+08	1.98876e+08	3.90711e+08	8.00652e+07	1.99595e+08	483377	667206	761643	2.51669e+08	2.37854e+08	2.52377e+08	1.94091e+08	3.08473e+08	3.74077e+08	1.80522e+08	2.94932e+08	1.98876e+08	2.94932e+08	56.5181	30.2134	0.674	-0.57	0.335886	0.640835
Name	Molecular Weight	RT [min]	Reference List Name	KEGG	HMDB	ChemSpider	InChi	InChi Key	DBID	ChemSpider ID	DeltaMass [Da]	DeltaMass [ppm]	mzLogic Score	Compound Match
1-oleoyl-3-sn-Phosphatidylethanolamine	479.301	30.298	MassList_VBCF_RP_waters_60-90						C054		-0.000353569	-0.737675	0	No results
Uridine 5'-diphosphate glucose	566.055	4.605	1.07816e+08	2.28339e+08	5.78868e+08	4.2169e+08	2.65168e+08	4.40328e+08	4.4481e+08	109583	123224	139758	2.93161e+08	2.89878e+08	2.93065e+08	2.05291e+08	3.4052e+08	2.9868e+08	7.23088e+07	2.47012e+08	4.2169e+08	2.47012e+08	45.2566	44.3677	1.707	0.77	0.257874	0.618374
Name	Molecular Weight	RT [min]	Reference List Name	KEGG	HMDB	ChemSpider	InChi	InChi Key	DBID	ChemSpider ID	DeltaMass [Da]	DeltaMass [ppm]	mzLogic Score	Compound Match
Uridine 5'-diphosphate glucose	566.055	4.716	MassList_VBCF_waters_60-90_RP_neg	C00029	HMDB0000286	8308	InChI=1S/C15H24N2O17P2/c18-3-5-8(20)10(22)12(24)14(32-5)33-36(28,29)34-35(26,27)30-4-6-9(21)11(23)13(31-6)17-2-1-7(19)16-15(17)25/h1-2,5-6,8-14,18,20-24H,3-4H2,(H,26,27)(H,28,29)(H,16,19,25)/t5-,6-,8-,9-,10+,11-,12-,13-,14-/m1/s1	HSCJRCZFDFQWRP-JZMIEXBBSA-N	C078		9.71621e-05	0.171648	98.98	Full match
UDP-N-acetylglucosamine	607.082	4.764	2.24876e+08	4.03296e+08	1.15727e+09	6.50731e+08	3.8532e+08	6.55472e+08	7.62554e+08	1.0397e+06	695073	1.12134e+06	5.75557e+08	5.02103e+08	5.74495e+08	3.20133e+08	5.92528e+08	5.94771e+08	1.25603e+08	3.73468e+08	6.50731e+08	3.73468e+08	50.7975	49.4267	1.742	0.8	0.255422	0.618374
Name	Molecular Weight	RT [min]	Reference List Name	KEGG	HMDB	ChemSpider	InChi	InChi Key	DBID	ChemSpider ID	DeltaMass [Da]	DeltaMass [ppm]	mzLogic Score	Compound Match
UDP-N-acetylglucosamine	607.082	5.163	MassList_VBCF_waters_60-90_RP_neg	C00043	HMDB0000290	393240	InChI=1S/C17H27N3O17P2/c1-6(22)18-10-13(26)11(24)7(4-21)35-16(10)36-39(31,32)37-38(29,30)33-5-8-12(25)14(27)15(34-8)20-3-2-9(23)19-17(20)28/h2-3,7-8,10-16,21,24-27H,4-5H2,1H3,(H,18,22)(H,29,30)(H,31,32)(H,19,23,28)/t7-,8-,10-,11-,12-,13-,14-,15-,16-/m1/s1	LFTYTUAZOPRMMI-CFRASDGPSA-N	C073		3.17115e-05	0.052236	98.98	Full match
β-Nicotinamide adenine dinucleotide (NAD+)	663.11	9.618	1.41613e+07	3.00088e+07	7.72066e+07	4.68575e+07	2.67469e+07	5.13215e+07	4.95715e+07	262825	324417	357320	3.78617e+07	3.66434e+07	3.79291e+07	2.13318e+07	4.17275e+07	3.44598e+07	7.99279e+06	2.74912e+07	4.68575e+07	2.74912e+07	48.8526	48.4861	1.704	0.77	0.216843	0.618374
Name	Molecular Weight	RT [min]	Reference List Name	KEGG	HMDB	ChemSpider	InChi	InChi Key	DBID	ChemSpider ID	DeltaMass [Da]	DeltaMass [ppm]	mzLogic Score	Compound Match
β-Nicotinamide adenine dinucleotide (NAD+)	663.109	9.534	MassList_VBCF_RP_waters_60-90	C00003	HMDB0000902		InChI=1S/C21H27N7O14P2/c22-17-12-19(25-7-24-17)28(8-26-12)21-16(32)14(30)11(41-21)6-39-44(36,37)42-43(34,35)38-5-10-13(29)15(31)20(40-10)27-3-1-2-9(4-27)18(23)33/h1-4,7-8,10-11,13-16,20-21,29-32H,5-6H2,(H5-,22,23,24,25,33,34,35,36,37)/t10-,11-,13-,14-,15-,16-,20-,21-/m1/s1	BAWFJGJZGIEFAR-NNYOXOHSSA-N	C051	5681	0.000382993	0.577572		Full match
β-Nicotinamide adenine dinucleotide (NAD+)	663.109	9.671	MassList_VBCF_waters_60-90_RP_neg	C00003	HMDB0000902	5681	InChI=1S/C21H27N7O14P2/c22-17-12-19(25-7-24-17)28(8-26-12)21-16(32)14(30)11(41-21)6-39-44(36,37)42-43(34,35)38-5-10-13(29)15(31)20(40-10)27-3-1-2-9(4-27)18(23)33/h1-4,7-8,10-11,13-16,20-21,29-32H,5-6H2,(H5-,22,23,24,25,33,34,35,36,37)/p+1/t10-,11-,13-,14-,15-,16-,20-,21-/m1/s1	BAWFJGJZGIEFAR-NNYOXOHSSA-O	C051		0.000382993	0.577572		Full match
mzCloud database hits
Pyruvic acid	88.0161	5.414	4.10408e+07	6.59761e+07	5.45346e+07	5.47521e+07	4.183e+07	5.77105e+07	4.01584e+07	198130	206860	199876	4.94781e+07	4.75539e+07	4.94893e+07	2.97096e+07	5.47679e+07	6.73167e+07	2.18884e+07	3.16732e+07	5.45346e+07	3.16732e+07	19.6063	46.5457	1.722	0.78	0.253804	0.618374
Name	Molecular Weight	Best Match	Best Sim. Match	mzCloud ID	KEGG ID	Compound Class	DeltaMass [Da]	DeltaMass [ppm]	Scan #	Match	Type	Compound Match
Pyruvic acid	88.016	99.7		Reference-1264	C00022	Endogenous Metabolites	4.26486e-05	0.484555	1493	91.9882	Identity	Full match
Pyruvic acid	88.016	99.7		Reference-1264	C00022	Endogenous Metabolites	4.26486e-05	0.484555	1532	99.6936	Identity	Full match
Pyruvic acid	88.016	99.7		Reference-1264	C00022	Endogenous Metabolites	4.26486e-05	0.484555	1572	82.9676	Identity	Full match
Pyruvic acid	88.016	99.7		Reference-1264	C00022	Endogenous Metabolites	4.26486e-05	0.484555	1620	93.447	Identity	Full match
NP-017667	328.152		94.3	Autoprocessed-6155		Endogenous Metabolites; Natural Products/Medicines	-240.136	-731783	1620	75.6408	Similarity	Invalid mass
NP-015117	500.241		89.4	Autoprocessed-6159		Endogenous Metabolites; Natural Products/Medicines	-412.225	-824053	1620	89.4096	Similarity	Invalid mass
NP-015090	274.121		91.8	Autoprocessed-6471		Endogenous Metabolites; Natural Products/Medicines	-186.104	-678915	1620	91.8272	Similarity	Invalid mass
3-Hydroxybutyric acid	104.047	10.7	1.70448e+06	2.66757e+06	5.08502e+06	6.0254e+06	2.99075e+06	2.30677e+06	2.28338e+06	472439	454035	442348	2.3762e+06	2.61184e+06	2.36323e+06	1.72142e+06	4.24548e+06	2.8624e+06	970453	1.50027e+06	2.66757e+06	1.72142e+06	49.0576	57.8411	1.55	0.63	0.218671	0.618374
Name	Molecular Weight	Best Match	Best Sim. Match	mzCloud ID	KEGG ID	Compound Class	DeltaMass [Da]	DeltaMass [ppm]	Scan #	Match	Type	Compound Match
3-Hydroxybutyric acid	104.047	89.2	79.8	Reference-199		Endogenous Metabolites	7.83806e-05	0.753316	3149	77.3995	Identity	Full match
3-Hydroxybutyric acid	104.047	11.122	1.99587e+06	5.42343e+06	8.85739e+06	8.41237e+06	4.32963e+06	7.98232e+06	8.13997e+06	397230	460661	571648	5.24451e+06	5.35963e+06	5.23592e+06	1.60665e+06	3.46096e+06	2.02276e+06	948582	3.47573e+06	7.98232e+06	2.02276e+06	40.1585	49.0987	3.946	1.98	0.0104757	0.266357
Name	Molecular Weight	Best Match	Best Sim. Match	mzCloud ID	KEGG ID	Compound Class	DeltaMass [Da]	DeltaMass [ppm]	Scan #	Match	Type	Compound Match
3-Hydroxybutyric acid	104.047	89.2	79.8	Reference-199		Endogenous Metabolites	8.88349e-05	0.853793	3197	89.1557	Identity	Full match
4-Hydroxybutyric acid (GHB)	104.047	83.9	79.8	Reference-1486	C00989	Therapeutics/Prescription Drugs; Drugs of Abuse/Illegal Drugs; Endogenous Metabolites	8.88349e-05	0.853793	3197	83.8598	Identity	Partial match
NP-021171	491.231		96.5	Autoprocessed-7880		Endogenous Metabolites; Natural Products/Medicines	-387.183	-788190	3197	87.4723	Similarity	Invalid mass
Indole	117.058	12.252	3.60743e+07	6.10544e+07	1.15332e+08	9.11572e+07	6.48365e+07	9.4738e+07	9.36321e+07	217572	293897	388305	8.20265e+07	8.12844e+07	8.20401e+07	7.27316e+07	1.07011e+08	1.06126e+08	3.34549e+07	6.67187e+07	9.11572e+07	7.27316e+07	33.6258	39.7568	1.253	0.33	0.851491	0.942518
Name	Molecular Weight	Best Match	Best Sim. Match	mzCloud ID	KEGG ID	Compound Class	DeltaMass [Da]	DeltaMass [ppm]	Scan #	Match	Type	Compound Match
Indole	117.058	80.3	81.6	Reference-444	C00463	Endogenous Metabolites	-0.00010102	-0.862993	3537	80.2732	Identity	Full match
ethyl 2-({2-[(3-cyano-4,6-dimethyl-2-pyridinyl)oxy]acetyl}anilino)acetate	367.153		92.2	Autoprocessed-1561			-250.095	-681175	3537	86.5404	Similarity	Invalid mass
2-(1,3-benzoxazol-2-ylsulfanyl)-1-[3,4-dihydro-1(2H)-quinolinyl]-1-ethanone	324.093		94.1	Autoprocessed-6243			-207.036	-638815	3537	85.1233	Similarity	Invalid mass
3-{[(4-chlorophenyl)thio]methyl}-4-phenyl-4,5-dihydro-1H-1,2,4-triazol-5-one	317.039		84.7	Autoprocessed-6278			-199.981	-630778	3537	84.7381	Similarity	Invalid mass
5-({[1-(2,4-dimethylphenyl)-1H-1,2,3,4-tetraazol-5-yl]thio}methyl)-3-(3-nitrophenyl)-1,2,4-oxadiazole	409.096		85.2	Autoprocessed-3179			-292.038	-713862	3537	85.182	Similarity	Invalid mass
methyl 2-cyano-3-(3,5-dimethyl-1H-pyrrol-2-yl)acrylate	204.09		85.9	Autoprocessed-6883			-87.0321	-426440	3537	85.888	Similarity	Invalid mass
3-(3,5-dimethyl-1H-pyrrol-2-yl)-2-(2-thienylcarbonyl)acrylonitrile	256.067		86.2	Autoprocessed-1644			-139.009	-542863	3537	86.2286	Similarity	Invalid mass
ethyl 4-{2-[(3-cyano-4,5,6-trimethyl-2-pyridyl)thio]acetyl}-5-methylisoxazole-3-carboxylate	373.11		86.5	Autoprocessed-877			-256.052	-686264	3537	86.5442	Similarity	Invalid mass
N1-[4-(aminosulfonyl)phenyl]-2-[4-(tert-butyl)phenoxy]propanamide	376.146		86.6	Autoprocessed-347			-259.088	-688797	3537	86.6473	Similarity	Invalid mass
N1-(4-bromophenyl)-2-[4-(tert-butyl)phenoxy]propanamide	375.083		86.8	Autoprocessed-2169			-258.026	-687915	3537	86.8339	Similarity	Invalid mass
N1-cyclohexyl-N1-phenyl-2-(2-methyl-3-nitroanilino)acetamide	367.19		97.3	Autoprocessed-4417			-250.132	-681206	3537	86.5264	Similarity	Invalid mass
Nicotinic acid	123.032	6.232	1.82534e+08	2.84957e+08	6.71091e+08	2.81909e+08	2.79574e+08	2.68952e+08	3.08912e+08	1.00671e+06	1.33352e+06	1.82618e+06	3.14094e+08	3.06832e+08	3.14275e+08	2.2507e+08	4.50388e+08	4.24085e+08	1.11653e+08	2.14743e+08	2.81909e+08	2.2507e+08	48.4253	51.1975	1.253	0.32	0.567353	0.767965
Name	Molecular Weight	Best Match	Best Sim. Match	mzCloud ID	KEGG ID	Compound Class	DeltaMass [Da]	DeltaMass [ppm]	Scan #	Match	Type	Compound Match
Picolinic acid	123.032	88.3		Reference-547	C10164	Endogenous Metabolites	4.86209e-05	0.395189	1785	88.0398	Identity	Partial match
Picolinic acid	123.032	88.3		Reference-547	C10164	Endogenous Metabolites	4.86209e-05	0.395189	1823	88.2605	Identity	Partial match
Nicotinic acid	123.032	97.7		Reference-519	C00253	Endogenous Metabolites	4.86209e-05	0.395189	1785	97.719	Identity	Full match
Nicotinic acid	123.032	97.7		Reference-519	C00253	Endogenous Metabolites	4.86209e-05	0.395189	1823	96.9812	Identity	Full match
(3,5-dimethyl-4-isoxazolyl)[4-(2-furylcarbonyl)piperazino]methanone	303.122		97.8	Autoprocessed-451			-180.09	-594117	1785	97.7781	Similarity	Invalid mass
(3,5-dimethyl-4-isoxazolyl)[4-(2-furylcarbonyl)piperazino]methanone	303.122		97.8	Autoprocessed-451			-180.09	-594117	1823	97.7821	Similarity	Invalid mass
methyl 9-(2,4-dimethoxyanilino)-9-oxononanoate	337.189		98.2	Autoprocessed-2212			-214.157	-635124	1785	98.0122	Similarity	Invalid mass
methyl 9-(2,4-dimethoxyanilino)-9-oxononanoate	337.189		98.2	Autoprocessed-2212			-214.157	-635124	1823	98.2192	Similarity	Invalid mass
1-(trifluoromethyl)-3-({[3-(trifluoromethyl)benzyl]sulfonyl}methyl)benzene	382.046		98.5	Autoprocessed-1352			-259.014	-677965	1785	98.3503	Similarity	Invalid mass
1-(trifluoromethyl)-3-({[3-(trifluoromethyl)benzyl]sulfonyl}methyl)benzene	382.046		98.5	Autoprocessed-1352			-259.014	-677965	1823	98.523	Similarity	Invalid mass
5-(3,5-dimethylisoxazol-4-yl)-3-[(phenylsulfonyl)methyl]-1,2,4-oxadiazole	319.063		98.4	Autoprocessed-4340			-196.031	-614395	1785	98.4455	Similarity	Invalid mass
5-(3,5-dimethylisoxazol-4-yl)-3-[(phenylsulfonyl)methyl]-1,2,4-oxadiazole	319.063		98.4	Autoprocessed-4340			-196.031	-614395	1823	98.395	Similarity	Invalid mass
N1-[5-(2-furyl)-3-methylisoxazol-4-yl]-2,2-dimethylhydrazine-1-carboxamide	250.107		98.7	Autoprocessed-5900			-127.075	-508081	1785	98.4919	Similarity	Invalid mass
N1-[5-(2-furyl)-3-methylisoxazol-4-yl]-2,2-dimethylhydrazine-1-carboxamide	250.107		98.7	Autoprocessed-5900			-127.075	-508081	1823	98.6536	Similarity	Invalid mass
3,5-dimethyl-N'-[4-(trifluoromethyl)benzoyl]isoxazole-4-carbohydrazide	327.083		98.9	Autoprocessed-7975			-204.051	-623851	1785	98.7528	Similarity	Invalid mass
3,5-dimethyl-N'-[4-(trifluoromethyl)benzoyl]isoxazole-4-carbohydrazide	327.083		98.9	Autoprocessed-7975			-204.051	-623851	1823	98.8989	Similarity	Invalid mass
2,3-di(acetyloxy)-3-cyano-1-[1,2-di(acetyloxy)ethyl]propyl acetate	387.117		98.9	Autoprocessed-1389			-264.084	-682183	1785	98.7628	Similarity	Invalid mass
2,3-di(acetyloxy)-3-cyano-1-[1,2-di(acetyloxy)ethyl]propyl acetate	387.117		98.9	Autoprocessed-1389			-264.084	-682183	1823	98.9481	Similarity	Invalid mass
5-[5-(ethylsulfonyl)-2-hydroxyanilino]-5-oxopentanoic acid	315.078		99	Autoprocessed-3948			-192.046	-609518	1785	98.8901	Similarity	Invalid mass
5-[5-(ethylsulfonyl)-2-hydroxyanilino]-5-oxopentanoic acid	315.078		99	Autoprocessed-3948			-192.046	-609518	1823	98.9852	Similarity	Invalid mass
N'-(2-chloro-6-fluorobenzoyl)-5-(3,5-dimethylisoxazol-4-yl)-3-methylisoxazole-4-carbohydrazide	392.069		98.9	Autoprocessed-2004			-269.037	-686198	1785	98.9143	Similarity	Invalid mass
N'-(2-chloro-6-fluorobenzoyl)-5-(3,5-dimethylisoxazol-4-yl)-3-methylisoxazole-4-carbohydrazide	392.069		98.9	Autoprocessed-2004			-269.037	-686198	1823	98.8877	Similarity	Invalid mass
1-[2-[3-(4-nitrophenyl)-1-phenyl-1H-pyrazol-4-yl]-5-(4-pyridinyl)-1,3,4-oxadiazol-3(2H)-yl]-1-ethanone	454.139		99.3	Autoprocessed-4924			-331.107	-729087	1785	99.2654	Similarity	Invalid mass
1-[2-[3-(4-nitrophenyl)-1-phenyl-1H-pyrazol-4-yl]-5-(4-pyridinyl)-1,3,4-oxadiazol-3(2H)-yl]-1-ethanone	454.139		99.3	Autoprocessed-4924			-331.107	-729087	1823	99.1381	Similarity	Invalid mass
Thymine	126.043	10.798	1.32061e+07	2.36495e+07	4.088e+07	3.93548e+07	2.58406e+07	4.2657e+07	5.30717e+07	690822	6.60962e+06	5.48484e+06	4.42867e+07	4.12856e+07	4.41632e+07	7.27638e+07	5.25796e+07	5.99086e+07	2.60691e+07	9.06642e+07	3.93548e+07	5.99086e+07	40.0858	39.7784	0.657	-0.61	0.0674129	0.618374
Name	Molecular Weight	Best Match	Best Sim. Match	mzCloud ID	KEGG ID	Compound Class	DeltaMass [Da]	DeltaMass [ppm]	Scan #	Match	Type	Compound Match
Thymine	126.043	94		Reference-677	C00178	Endogenous Metabolites	1.74843e-06	0.0138717	3097	93.4417	Identity	Full match
1-(tert-butyl)-5-methyl-N'-[(5-methylisoxazol-3-yl)carbonyl]-1H-pyrazole-3-carbohydrazide	305.149		89.6	Autoprocessed-7162			-179.106	-586946	3097	86.7151	Similarity	Invalid mass
(3,5-dimethyl-4-{[5-(trifluoromethyl)-2-pyridyl]thio}-1H-pyrazol-1-yl)(1-ethyl-3-methyl-1H-pyrazol-5-yl)methanone	409.118		86.5	Autoprocessed-4877			-283.075	-691916	3097	86.4452	Similarity	Invalid mass
N'5-(2,6-dichlorobenzylidene)-4-methyl-1H-imidazole-5-carbohydrazide	296.023		87.9	Autoprocessed-7056			-169.98	-574213	3097	87.7741	Similarity	Invalid mass
N1-(4-chlorophenyl)-2-[(5-methylisoxazol-3-yl)carbonyl]hydrazine-1-carboxamide	294.052		89.6	Autoprocessed-2378			-168.009	-571358	3097	88.7776	Similarity	Invalid mass
2,4-dichlorobenzaldehyde 1-methyl-1-(6-methylpyridazin-3-yl)hydrazone	294.044		89.6	Autoprocessed-3690			-168.001	-571347	3097	87.2764	Similarity	Invalid mass
4-methylphenyl 1-ethyl-3-methyl-1H-pyrazole-5-carbothioate	260.098		89.6	Autoprocessed-3832			-134.055	-515403	3097	86.8976	Similarity	Invalid mass
7-phenyl-6a,7-dihydro-6H-benzo[b]chromeno[4,3-e][1,4]thiazepine	343.103		89.6	Autoprocessed-5878			-217.06	-632638	3097	88.0068	Similarity	Invalid mass
2-({2-oxo-2-[(2-oxo-3-azepanyl)amino]ethyl}sulfanyl)acetic acid	260.083		89.6	Autoprocessed-7179			-134.04	-515374	3097	86.8355	Similarity	Invalid mass
N1-(4-chlorophenyl)-2-(2-furylcarbonyl)hydrazine-1-carbothioamide	295.018		92.2	Autoprocessed-583			-168.975	-572762	3097	89.5127	Similarity	Invalid mass
3-[1-(tert-butyl)-3-methyl-1H-pyrazol-5-yl]-2-[2-(3-chlorophenyl)hydrazono]-3-oxopropanenitrile	343.12		85.7	Autoprocessed-6905			-217.077	-632656	3097	85.6671	Similarity	Invalid mass
Dihydrothymine	128.059	10.839	3.7973e+07	5.2052e+07	1.06629e+08	6.04994e+07	5.52626e+07	3.18955e+07	3.58573e+07	1.48395e+06	2.09618e+06	1.71734e+06	6.11632e+07	5.38319e+07	6.09549e+07	4.85403e+07	7.74329e+07	7.44889e+07	2.15524e+07	3.26844e+07	5.2052e+07	4.85403e+07	46.8919	48.6742	1.072	0.1	0.748703	0.879263
Name	Molecular Weight	Best Match	Best Sim. Match	mzCloud ID	KEGG ID	Compound Class	DeltaMass [Da]	DeltaMass [ppm]	Scan #	Match	Type	Compound Match
Dihydrothymine	128.059	88.3		Reference-398	C00906	Endogenous Metabolites	-5.0054e-05	-0.390868	3121	88.2781	Identity	Full match
Pipecolic acid	129.079	6.049	1.99791e+08	4.76903e+08	6.82197e+08	8.30283e+08	4.86284e+08	4.2246e+08	4.46599e+08	1.09832e+06	1.01081e+06	1.36075e+06	4.53966e+08	4.4596e+08	4.54287e+08	4.534e+08	4.79884e+08	5.00352e+08	1.70013e+08	2.62126e+08	4.76903e+08	4.534e+08	39.6381	39.659	1.052	0.07	0.288599	0.618374
Name	Molecular Weight	Best Match	Best Sim. Match	mzCloud ID	KEGG ID	Compound Class	DeltaMass [Da]	DeltaMass [ppm]	Scan #	Match	Type	Compound Match
Pipecolic acid	129.079	90.7	98.4	Reference-548	C00408	Endogenous Metabolites	8.70879e-06	0.0674687	1727	90.7243	Identity	Full match
Pipecolic acid	129.079	90.7	98.4	Reference-548	C00408	Endogenous Metabolites	8.70879e-06	0.0674687	1759	86.4536	Identity	Full match
L(-)-Pipecolinic acid	129.079	90.4	98.4	Reference-1813	C00408	Endogenous Metabolites	8.70879e-06	0.0674687	1727	88.2588	Identity	Full match
L(-)-Pipecolinic acid	129.079	90.4	98.4	Reference-1813	C00408	Endogenous Metabolites	8.70879e-06	0.0674687	1759	78.4324	Identity	Full match
D-(+)-Pipecolinic acid	129.079	91.1	98.2	Reference-1782		Endogenous Metabolites	8.70879e-06	0.0674687	1727	89.5669	Identity	Full match
D-(+)-Pipecolinic acid	129.079	91.1	98.2	Reference-1782		Endogenous Metabolites	8.70879e-06	0.0674687	1759	80.2164	Identity	Full match
AMK	348.183		95.3	Autoprocessed-8278		Endogenous Metabolites	-219.104	-629278	1759	90.4773	Similarity	Invalid mass
EMK	406.189		99.2	Autoprocessed-8276		Endogenous Metabolites	-277.11	-682219	1759	90.605	Similarity	Invalid mass
GMK	334.167		99.3	Autoprocessed-8274		Endogenous Metabolites	-205.088	-613730	1759	90.5025	Similarity	Invalid mass
NMK	391.189		99.3	Autoprocessed-8268		Endogenous Metabolites	-262.11	-670034	1727	98.1392	Similarity	Invalid mass
NMK	391.189		99.3	Autoprocessed-8268		Endogenous Metabolites	-262.11	-670034	1759	90.3135	Similarity	Invalid mass
WLK	445.269		98.4	Autoprocessed-8280		Endogenous Metabolites	-316.19	-710110	1727	98.1957	Similarity	Invalid mass
DMK	392.173		99.2	Autoprocessed-8277		Endogenous Metabolites	-263.094	-670862	1759	90.2664	Similarity	Invalid mass
YLK	422.253		99.4	Autoprocessed-8279		Endogenous Metabolites	-293.174	-694309	1727	98.6018	Similarity	Invalid mass
SLK	346.222		98.6	Autoprocessed-8283		Endogenous Metabolites	-217.143	-627178	1727	98.3985	Similarity	Invalid mass
ALK	330.227		98	Autoprocessed-8297		Endogenous Metabolites	-201.148	-609120	1727	97.9617	Similarity	Invalid mass
NLK	373.233		98.5	Autoprocessed-8287		Endogenous Metabolites	-244.154	-654159	1727	98.0833	Similarity	Invalid mass
GLK	316.211		98.7	Autoprocessed-8293		Endogenous Metabolites	-187.132	-591795	1727	98.4934	Similarity	Invalid mass
MMK	408.187		90.6	Autoprocessed-8269		Endogenous Metabolites	-279.108	-683774	1759	90.6173	Similarity	Invalid mass
MLK	390.23		95.6	Autoprocessed-8288		Endogenous Metabolites	-261.151	-669223	1759	90.2035	Similarity	Invalid mass
TMK	378.194		93	Autoprocessed-8263		Endogenous Metabolites	-249.115	-658696	1759	91.6436	Similarity	Invalid mass
TNK	361.196		94.6	Autoprocessed-8245		Endogenous Metabolites	-232.117	-642635	1759	90.4804	Similarity	Invalid mass
TLK	360.237		94	Autoprocessed-8282		Endogenous Metabolites	-231.158	-641683	1759	90.5099	Similarity	Invalid mass
ANK	331.186		98.4	Autoprocessed-8260		Endogenous Metabolites	-202.107	-610252	1727	97.9322	Similarity	Invalid mass
DNK	375.175		98.4	Autoprocessed-8259		Endogenous Metabolites	-246.096	-655950	1727	98.0838	Similarity	Invalid mass
SNK	347.18		98.5	Autoprocessed-8246		Endogenous Metabolites	-218.101	-628208	1727	98.3547	Similarity	Invalid mass
D-(+)-Pipecolinic acid	129.079	5.887	1.145e+08	3.32601e+08	3.00655e+08	5.71673e+08	3.69923e+08	1.85803e+08	1.98462e+08	1.2578e+06	1.29367e+06	1.40412e+06	3.10187e+08	2.999e+08	3.10343e+08	3.81483e+08	3.21091e+08	3.88539e+08	1.43993e+08	1.26803e+08	3.00655e+08	3.21091e+08	51.0881	46.9602	0.936	-0.09	0.811704	0.921424
Name	Molecular Weight	Best Match	Best Sim. Match	mzCloud ID	KEGG ID	Compound Class	DeltaMass [Da]	DeltaMass [ppm]	Scan #	Match	Type	Compound Match
Pipecolic acid	129.079	90.7	98.4	Reference-548	C00408	Endogenous Metabolites	1.35925e-05	0.105304	1657	87.0016	Identity	Full match
Pipecolic acid	129.079	90.7	98.4	Reference-548	C00408	Endogenous Metabolites	1.35925e-05	0.105304	1695	89.787	Identity	Full match
Pipecolic acid	129.079	90.7	98.4	Reference-548	C00408	Endogenous Metabolites	1.35925e-05	0.105304	1727	90.7243	Identity	Full match
L(-)-Pipecolinic acid	129.079	90.4	98.4	Reference-1813	C00408	Endogenous Metabolites	1.35925e-05	0.105304	1657	80.3506	Identity	Full match
L(-)-Pipecolinic acid	129.079	90.4	98.4	Reference-1813	C00408	Endogenous Metabolites	1.35925e-05	0.105304	1695	90.4193	Identity	Full match
L(-)-Pipecolinic acid	129.079	90.4	98.4	Reference-1813	C00408	Endogenous Metabolites	1.35925e-05	0.105304	1727	88.2588	Identity	Full match
D-(+)-Pipecolinic acid	129.079	91.1	98.2	Reference-1782		Endogenous Metabolites	1.35925e-05	0.105304	1657	81.5067	Identity	Full match
D-(+)-Pipecolinic acid	129.079	91.1	98.2	Reference-1782		Endogenous Metabolites	1.35925e-05	0.105304	1695	91.0911	Identity	Full match
D-(+)-Pipecolinic acid	129.079	91.1	98.2	Reference-1782		Endogenous Metabolites	1.35925e-05	0.105304	1727	89.5669	Identity	Full match
RPK	399.259		98.5	Autoprocessed-8318		Endogenous Metabolites	-270.18	-676704	1695	98.5328	Similarity	Invalid mass
EMK	406.189		99.2	Autoprocessed-8276		Endogenous Metabolites	-277.11	-682219	1657	93.7835	Similarity	Invalid mass
NMK	391.189		99.3	Autoprocessed-8268		Endogenous Metabolites	-262.11	-670034	1695	98.3633	Similarity	Invalid mass
NMK	391.189		99.3	Autoprocessed-8268		Endogenous Metabolites	-262.11	-670034	1727	98.1392	Similarity	Invalid mass
WLK	445.269		98.4	Autoprocessed-8280		Endogenous Metabolites	-316.19	-710110	1695	98.3875	Similarity	Invalid mass
WLK	445.269		98.4	Autoprocessed-8280		Endogenous Metabolites	-316.19	-710110	1727	98.1957	Similarity	Invalid mass
YLK	422.253		99.4	Autoprocessed-8279		Endogenous Metabolites	-293.174	-694309	1695	98.8728	Similarity	Invalid mass
YLK	422.253		99.4	Autoprocessed-8279		Endogenous Metabolites	-293.174	-694309	1727	98.6018	Similarity	Invalid mass
SLK	346.222		98.6	Autoprocessed-8283		Endogenous Metabolites	-217.143	-627178	1695	98.5974	Similarity	Invalid mass
SLK	346.222		98.6	Autoprocessed-8283		Endogenous Metabolites	-217.143	-627178	1727	98.3985	Similarity	Invalid mass
ALK	330.227		98	Autoprocessed-8297		Endogenous Metabolites	-201.148	-609120	1727	97.9617	Similarity	Invalid mass
NLK	373.233		98.5	Autoprocessed-8287		Endogenous Metabolites	-244.154	-654159	1695	98.4574	Similarity	Invalid mass
NLK	373.233		98.5	Autoprocessed-8287		Endogenous Metabolites	-244.154	-654159	1727	98.0833	Similarity	Invalid mass
GLK	316.211		98.7	Autoprocessed-8293		Endogenous Metabolites	-187.132	-591795	1695	98.7402	Similarity	Invalid mass
GLK	316.211		98.7	Autoprocessed-8293		Endogenous Metabolites	-187.132	-591795	1727	98.4934	Similarity	Invalid mass
QLK	387.248		99.1	Autoprocessed-8285		Endogenous Metabolites	-258.169	-666676	1657	94.9522	Similarity	Invalid mass
ELK	388.232		99.2	Autoprocessed-8295		Endogenous Metabolites	-259.153	-667521	1657	95.7473	Similarity	Invalid mass
QNK	388.207		94.4	Autoprocessed-8248		Endogenous Metabolites	-259.128	-667500	1657	92.4219	Similarity	Invalid mass
TMK	378.194		93	Autoprocessed-8263		Endogenous Metabolites	-249.115	-658696	1657	92.9818	Similarity	Invalid mass
TNK	361.196		94.6	Autoprocessed-8245		Endogenous Metabolites	-232.117	-642635	1657	94.5609	Similarity	Invalid mass
TLK	360.237		94	Autoprocessed-8282		Endogenous Metabolites	-231.158	-641683	1657	94.028	Similarity	Invalid mass
ANK	331.186		98.4	Autoprocessed-8260		Endogenous Metabolites	-202.107	-610252	1695	98.3553	Similarity	Invalid mass
ANK	331.186		98.4	Autoprocessed-8260		Endogenous Metabolites	-202.107	-610252	1727	97.9322	Similarity	Invalid mass
DNK	375.175		98.4	Autoprocessed-8259		Endogenous Metabolites	-246.096	-655950	1695	98.352	Similarity	Invalid mass
DNK	375.175		98.4	Autoprocessed-8259		Endogenous Metabolites	-246.096	-655950	1727	98.0838	Similarity	Invalid mass
ENK	389.191		98.3	Autoprocessed-8258		Endogenous Metabolites	-260.112	-668340	1657	94.3638	Similarity	Invalid mass
SNK	347.18		98.5	Autoprocessed-8246		Endogenous Metabolites	-218.101	-628208	1657	92.6382	Similarity	Invalid mass
SNK	347.18		98.5	Autoprocessed-8246		Endogenous Metabolites	-218.101	-628208	1695	98.4542	Similarity	Invalid mass
SNK	347.18		98.5	Autoprocessed-8246		Endogenous Metabolites	-218.101	-628208	1727	98.3547	Similarity	Invalid mass
QMK	405.205		99.2	Autoprocessed-8266		Endogenous Metabolites	-276.126	-681447	1657	94.0846	Similarity	Invalid mass
Skatole	131.073	13.909	2.48231e+07	4.01911e+07	8.1623e+07	5.07015e+07	3.85673e+07	4.42497e+07	4.3472e+07	193753	233668	235886	4.47751e+07	3.84509e+07	4.46409e+07	2.77251e+07	4.98934e+07	4.77829e+07	1.04766e+07	2.88673e+07	4.3472e+07	2.88673e+07	37.8534	49.3155	1.506	0.59	0.231559	0.618374
Name	Molecular Weight	Best Match	Best Sim. Match	mzCloud ID	KEGG ID	Compound Class	DeltaMass [Da]	DeltaMass [ppm]	Scan #	Match	Type	Compound Match
Skatole	131.073	78.9		Reference-215	C08313	Endogenous Metabolites; Personal Care Products/Cosmetics	-4.36165e-05	-0.332763	3992	78.9033	Identity	Full match
WLH	454.233		98.9	Autoprocessed-8405		Endogenous Metabolites	-323.159	-711440	3992	83.138	Similarity	Invalid mass
WLK	445.269		98.4	Autoprocessed-8280		Endogenous Metabolites	-314.195	-705631	3992	80.8108	Similarity	Invalid mass
NP-003800	197.105		88.6	Autoprocessed-6124		Endogenous Metabolites; Natural Products/Medicines	-66.0317	-335008	3992	80.4776	Similarity	Invalid mass
WQH	469.207		88.4	Autoprocessed-8329		Endogenous Metabolites	-338.134	-720649	3992	80.5396	Similarity	Invalid mass
2-{2-chloro-4-[3,4-dihydroisoquinolin-2(1H)-ylsulfonyl]phenyl}-2-azaspiro[4.4]nonane-1,3-dione	458.107		80.2	Autoprocessed-6659			-327.033	-713880	3992	80.1816	Similarity	Invalid mass
1-(3,4-dichlorophenoxy)-3-(4-isopropylanilino)propan-2-ol	353.095		80.3	Autoprocessed-920			-222.021	-628787	3992	80.3257	Similarity	Invalid mass
N-[4-(aminosulfonyl)phenyl]-2-(2,3-dihydro-1H-indol-1-yl)acetamide	331.099		80.5	Autoprocessed-1075			-200.026	-604126	3992	80.4579	Similarity	Invalid mass
N-[5-(2-furyl)-1,3,4-thiadiazol-2-yl]-2-(4-phenylpiperazino)acetamide	369.126		80.5	Autoprocessed-2567			-238.052	-644909	3992	80.5155	Similarity	Invalid mass
2-(methylsulfonyl)-1,2,3,4-tetrahydroisoquinoline	211.067		80.5	Autoprocessed-6662			-79.9932	-378995	3992	80.527	Similarity	Invalid mass
3-(1,2,3,4-tetrahydroisoquinolin-2-yl)-2-(2-thienylcarbonyl)acrylonitrile	294.083		84.8	Autoprocessed-6261			-163.009	-554297	3992	84.8152	Similarity	Invalid mass
Salicylic acid	138.032	11.599	2.95658e+06	5.82162e+06	1.32014e+07	7.70346e+06	5.67974e+06	7.4554e+06	6.73946e+06	519187	505407	495296	1.04325e+07	1.07847e+07	1.04216e+07	1.18797e+07	2.5773e+07	2.05922e+07	5.26898e+06	1.25564e+07	6.73946e+06	1.25564e+07	44.167	52.7369	0.537	-0.9	0.0624719	0.618374
Name	Molecular Weight	Best Match	Best Sim. Match	mzCloud ID	KEGG ID	Compound Class	DeltaMass [Da]	DeltaMass [ppm]	Scan #	Match	Type	Compound Match
Salicylic acid	138.032	90.6	97.8	Reference-643	C00805	Therapeutics/Prescription Drugs; Sports Doping Drugs; Endogenous Metabolites; Extractables/Leachables	6.67821e-05	0.483817	3333	83.902	Identity	Full match
4-Hydroxybenzoic acid	138.032	85.4	99.1	Reference-148	C00156	Endogenous Metabolites	6.67821e-05	0.483817	3333	76.5554	Identity	Partial match
3-Hydroxybenzoic acid	138.032	83.9	99.2	Reference-226	C00587	Endogenous Metabolites; Industrial Chemicals	6.67821e-05	0.483817	3333	76.5515	Identity	Partial match
3,4,5-trihydroxycyclohex-1-ene-1-carboxylic acid	174.053		94.4	Autoprocessed-5620			-36.0211	-206955	3333	84.2536	Similarity	Invalid mass
NP-007763	360.194		85.6	Autoprocessed-5708		Endogenous Metabolites; Natural Products/Medicines	-222.162	-616785	3333	75.3889	Similarity	Invalid mass
4-(octyloxy)benzoic acid	250.157		88	Autoprocessed-3236			-112.125	-448219	3333	77.5159	Similarity	Invalid mass
2-Naphthylamine	143.073	13.911	3.34102e+07	5.54654e+07	1.19927e+08	7.27755e+07	5.23909e+07	6.19027e+07	6.09499e+07	177475	228004	245164	5.69324e+07	5.92462e+07	5.68841e+07	3.79764e+07	6.92493e+07	6.08038e+07	1.55911e+07	3.5559e+07	6.09499e+07	3.79764e+07	41.2627	48.852	1.605	0.68	0.178085	0.618374
Name	Molecular Weight	Best Match	Best Sim. Match	mzCloud ID	KEGG ID	Compound Class	DeltaMass [Da]	DeltaMass [ppm]	Scan #	Match	Type	Compound Match
6-Methylquinoline	143.073	81.8		Reference-2933		Excipients/Additives/Colorants; Endogenous Metabolites	-6.50445e-05	-0.454623	3985	81.8173	Identity	Partial match
6-Methylquinoline	143.073	81.8		Reference-2933		Excipients/Additives/Colorants; Endogenous Metabolites	-6.50445e-05	-0.454623	4025	78.8145	Identity	Partial match
2-Naphthylamine	143.073	84.4		Reference-8307	C02227	Extractables/Leachables; Textile Chemicals/Auxiliary/Dyes	-6.50445e-05	-0.454623	3985	84.3883	Identity	Full match
2-Naphthylamine	143.073	84.4		Reference-8307	C02227	Extractables/Leachables; Textile Chemicals/Auxiliary/Dyes	-6.50445e-05	-0.454623	4025	79.3879	Identity	Full match
WLH	454.233		98.9	Autoprocessed-8405		Endogenous Metabolites	-311.159	-685022	3985	98.9022	Similarity	Invalid mass
WLH	454.233		98.9	Autoprocessed-8405		Endogenous Metabolites	-311.159	-685022	4025	96.1898	Similarity	Invalid mass
Naptalam	291.09		98.9	Autoprocessed-4088		Pesticides/Herbicides	-148.016	-508490	3985	98.4569	Similarity	Invalid mass
Naptalam	291.09		98.9	Autoprocessed-4088		Pesticides/Herbicides	-148.016	-508490	4025	95.8132	Similarity	Invalid mass
N1-[3-anilino-2-methyl-3-(phenylimino)propyl]-N1-phenylnonanamide hydrochloride	469.309		98.5	Autoprocessed-6839			-326.236	-695140	3985	98.4546	Similarity	Invalid mass
N1-[3-anilino-2-methyl-3-(phenylimino)propyl]-N1-phenylnonanamide hydrochloride	469.309		98.5	Autoprocessed-6839			-326.236	-695140	4025	95.839	Similarity	Invalid mass
N-[2-(1H-indol-3-yl)ethyl]-4-methyl-1,2,3-thiadiazole-5-carboxamide	286.089		98.6	Autoprocessed-4175			-143.015	-499899	3985	98.6449	Similarity	Invalid mass
N-[2-(1H-indol-3-yl)ethyl]-4-methyl-1,2,3-thiadiazole-5-carboxamide	286.089		98.6	Autoprocessed-4175			-143.015	-499899	4025	95.9472	Similarity	Invalid mass
2-{[2-(1H-indol-3-yl)ethyl]ethanimidoyl}phenol	278.142		98.3	Autoprocessed-6854			-135.068	-485610	3985	98.3146	Similarity	Invalid mass
2-{[2-(1H-indol-3-yl)ethyl]ethanimidoyl}phenol	278.142		98.3	Autoprocessed-6854			-135.068	-485610	4025	95.6933	Similarity	Invalid mass
N-(4-fluoro-1-methyl-1H-indazol-3-yl)-3-(3-methyl-1H-indol-1-yl)propanamide	350.154		98.3	Autoprocessed-4700			-207.081	-591399	3985	98.3326	Similarity	Invalid mass
N-(4-fluoro-1-methyl-1H-indazol-3-yl)-3-(3-methyl-1H-indol-1-yl)propanamide	350.154		98.3	Autoprocessed-4700			-207.081	-591399	4025	95.6682	Similarity	Invalid mass
N1-[3-(2,3-diphenyl-1H-inden-1-yliden)prop-1-enyl]-N1-methylaniline	411.199		98.1	Autoprocessed-7137			-268.125	-652058	3985	98.0949	Similarity	Invalid mass
N1-[3-(2,3-diphenyl-1H-inden-1-yliden)prop-1-enyl]-N1-methylaniline	411.199		98.1	Autoprocessed-7137			-268.125	-652058	4025	95.527	Similarity	Invalid mass
2-(4-methylpiperazino)benzaldehyde N-(2,5-dichlorophenyl)hydrazone	362.106		98	Autoprocessed-5910			-219.033	-604886	3985	97.9885	Similarity	Invalid mass
2-(4-methylpiperazino)benzaldehyde N-(2,5-dichlorophenyl)hydrazone	362.106		98	Autoprocessed-5910			-219.033	-604886	4025	95.2565	Similarity	Invalid mass
N-(2-naphthyl)-N'-(2,4,5-trichlorophenyl)thiourea	379.971		98.2	Autoprocessed-361			-236.897	-623462	3985	98.1891	Similarity	Invalid mass
N-(2-naphthyl)-N'-(2,4,5-trichlorophenyl)thiourea	379.971		98.2	Autoprocessed-361			-236.897	-623462	4025	95.4978	Similarity	Invalid mass
4-[2-(1H-indol-3-yl)ethyl]morpholine-3,5-dione	258.1		98.2	Autoprocessed-865			-115.027	-445668	3985	98.2481	Similarity	Invalid mass
4-[2-(1H-indol-3-yl)ethyl]morpholine-3,5-dione	258.1		98.2	Autoprocessed-865			-115.027	-445668	4025	95.5831	Similarity	Invalid mass
Acetylcholine	145.11	4.772	3.76584e+08	4.03645e+08	9.608e+08	4.41868e+08	5.5569e+08	3.81126e+08	4.55444e+08	208103	244347	224501	5.9991e+08	6.2027e+08	6.00487e+08	4.55826e+08	7.50291e+08	8.50715e+08	1.85402e+08	2.98856e+08	4.41868e+08	4.55826e+08	40.6516	56.2326	0.969	-0.04	0.759392	0.885939
Name	Molecular Weight	Best Match	Best Sim. Match	mzCloud ID	KEGG ID	Compound Class	DeltaMass [Da]	DeltaMass [ppm]	Scan #	Match	Type	Compound Match
Acetylcholine	145.11	92.7	97.5	Reference-885	C01996	Endogenous Metabolites	-7.76977e-05	-0.535439	1375	92.7283	Identity	Full match
N1-(1H-indol-4-yl)cyclohexane-1-carboxamide	242.142		80.6	Autoprocessed-2348			-97.0317	-400722	1375	80.6208	Similarity	Invalid mass
N-allyl-2-(2-methyl-1-benzofuran-3-yl)acetamide	229.11		80.6	Autoprocessed-4046			-84.0001	-366636	1375	80.6208	Similarity	Invalid mass
4-(2,4-dinitroanilino)butanoic acid	269.065		80.6	Autoprocessed-1135			-123.955	-460687	1375	80.6208	Similarity	Invalid mass
NP-006878	275.116		99.7	Autoprocessed-8113		Endogenous Metabolites; Natural Products/Medicines	-130.006	-472549	1375	81.4902	Similarity	Invalid mass
1,3-dimethyl-6-(trifluoromethyl)-1H-pyrazolo[3,4-b]pyridin-4-ol	231.062		81.7	Autoprocessed-6411			-85.9517	-371986	1375	81.7392	Similarity	Invalid mass
1-methyl-N-[2-(2-oxo-1-imidazolidinyl)ethyl]-1H-imidazole-4-sulfonamide	273.09		82.4	Autoprocessed-3945			-127.979	-468635	1375	82.4321	Similarity	Invalid mass
2-(2-hydroxy-3-methylbutanamido)-4-methylpentanoic acid	231.147		82.5	Autoprocessed-1827		Endogenous Metabolites; Natural Products/Medicines	-86.0369	-372217	1375	82.5317	Similarity	Invalid mass
3-hydroxy-2-(3-nitro-4-piperidinobenzyl)propanenitrile	289.143		82.7	Autoprocessed-4040			-144.032	-498136	1375	82.6942	Similarity	Invalid mass
N1-(2-cyanoethyl)-3-amino-4-chlorobenzene-1-sulfonamide	259.018		82.8	Autoprocessed-1968			-113.908	-439768	1375	82.7649	Similarity	Invalid mass
4,7,8-trimethoxyfuro[2,3-b]quinoline	259.084		82.9	Autoprocessed-2706		Endogenous Metabolites; Natural Products/Medicines	-113.974	-439912	1375	82.8697	Similarity	Invalid mass
2-Oxoglutaric acid	146.022	6.129	1.96303e+07	4.46113e+07	6.32362e+07	6.42412e+07	3.46869e+07	7.19981e+07	5.41334e+07	95854.2	110010	110673	4.59267e+07	4.51161e+07	4.59364e+07	3.14354e+07	3.47115e+07	4.09996e+07	1.4851e+07	4.34927e+07	5.41334e+07	3.47115e+07	36.8269	34.0756	1.56	0.64	0.150194	0.618374
Name	Molecular Weight	Best Match	Best Sim. Match	mzCloud ID	KEGG ID	Compound Class	DeltaMass [Da]	DeltaMass [ppm]	Scan #	Match	Type	Compound Match
2-Oxoglutaric acid	146.022	93.5		Reference-305	C00026	Endogenous Metabolites	6.71552e-05	0.459899	1748	93.5025	Identity	Full match
2-Oxoglutaric acid	146.022	93.5		Reference-305	C00026	Endogenous Metabolites	6.71552e-05	0.459899	1787	81.981	Identity	Full match
(3beta,6alpha,9xi,12beta,20Z)-3,12-Dihydroxydammara-20(22),24-dien-6-yl 2-O-(6-deoxy-alpha-L-mannopyranosyl)-beta-D-glucopyranoside	766.487		80.2	Autoprocessed-7295		Endogenous Metabolites	-620.465	-809492	1748	76.9309	Similarity	Invalid mass
Methyl (1S,4aS,6R,7S,7aS)-1-(beta-D-glucopyranosyloxy)-5,6-dihydroxy-7-(hydroxymethyl)-1,4a,5,6,7,7a-hexahydrocyclopenta[c]pyran-4-carboxylate	422.142		80.3	Autoprocessed-7380		Endogenous Metabolites	-276.121	-654094	1748	80.3325	Similarity	Invalid mass
Benzyl 6-O-beta-D-glucopyranosyl-beta-D-glucopyranoside	432.163		86.2	Autoprocessed-7300		Endogenous Metabolites	-286.142	-662115	1748	76.55	Similarity	Invalid mass
(3beta,5beta,9xi)-3-{[beta-D-Glucopyranosyl-(1-4)-beta-D-glucopyranosyl-(1-4)-2,6-dideoxy-3-O-methylhexopyranosyl]oxy}-14-hydroxy-19-oxocard-20(22)-enolide	856.409		79.8	Autoprocessed-7356		Endogenous Metabolites	-710.388	-829496	1748	75.7672	Similarity	Invalid mass
NP-019725	706.393		76.8	Autoprocessed-5737		Endogenous Metabolites; Natural Products/Medicines	-560.371	-793286	1748	76.7828	Similarity	Invalid mass
NP-019483	372.215		78	Autoprocessed-7995		Endogenous Metabolites; Natural Products/Medicines	-226.193	-607695	1748	77.9665	Similarity	Invalid mass
NP-020760	418.257		79.7	Autoprocessed-6372		Endogenous Metabolites; Natural Products/Medicines	-272.235	-650880	1748	79.7357	Similarity	Invalid mass
NP-008247	784.497		86.8	Autoprocessed-5710		Endogenous Metabolites; Natural Products/Medicines	-638.476	-813866	1748	80.003	Similarity	Invalid mass
NP-020480	589.315		82.5	Autoprocessed-6465		Endogenous Metabolites; Natural Products/Medicines	-443.294	-752218	1748	82.5008	Similarity	Invalid mass
(3beta,9xi,14xi,22S,25S)-26-Hydroxy-22,25-epoxyfurost-5-en-3-yl 6-deoxy-alpha-L-mannopyranosyl-(1-4)-[beta-D-glucopyranosyl-(1-2)]-beta-D-glucopyranoside	900.472		85.9	Autoprocessed-7308		Endogenous Metabolites	-754.45	-837839	1748	77.3601	Similarity	Invalid mass
L-(-)-Methionine	149.051	6.876	1.63976e+09	4.22431e+09	8.6687e+09	5.46432e+09	3.93749e+09	4.79047e+09	5.52742e+09	1.79652e+06	894198	3.0206e+06	4.23948e+09	4.42005e+09	4.23815e+09	3.30085e+09	5.70623e+09	4.92662e+09	1.36949e+09	3.41491e+09	4.79047e+09	3.41491e+09	43.3034	44.6817	1.403	0.49	0.402952	0.671428
Name	Molecular Weight	Best Match	Best Sim. Match	mzCloud ID	KEGG ID	Compound Class	DeltaMass [Da]	DeltaMass [ppm]	Scan #	Match	Type	Compound Match
L-(-)-Methionine	149.051	97.3	96.5	Reference-1544	C00073	Endogenous Metabolites	-7.04432e-05	-0.472612	1967	94.792	Identity	Full match
L-(-)-Methionine	149.051	97.3	96.5	Reference-1544	C00073	Endogenous Metabolites	-7.04432e-05	-0.472612	2023	97.3171	Identity	Full match
L-(-)-Methionine	149.051	97.3	96.5	Reference-1544	C00073	Endogenous Metabolites	-7.04432e-05	-0.472612	2063	96.4692	Identity	Full match
Methionine	149.051	97		Reference-486	C01733	Endogenous Metabolites	-7.04432e-05	-0.472612	1967	95.5347	Identity	Full match
Methionine	149.051	97		Reference-486	C01733	Endogenous Metabolites	-7.04432e-05	-0.472612	2023	96.9638	Identity	Full match
Methionine	149.051	97		Reference-486	C01733	Endogenous Metabolites	-7.04432e-05	-0.472612	2063	96.1525	Identity	Full match
MPH	383.163		96.8	Autoprocessed-8356		Endogenous Metabolites	-234.112	-610998	1967	75.0798	Similarity	Invalid mass
MPH	383.163		96.8	Autoprocessed-8356		Endogenous Metabolites	-234.112	-610998	2023	75.2366	Similarity	Invalid mass
MPH	383.163		96.8	Autoprocessed-8356		Endogenous Metabolites	-234.112	-610998	2063	75.9793	Similarity	Invalid mass
AMK	348.183		95.3	Autoprocessed-8278		Endogenous Metabolites	-199.132	-571918	1967	76.3748	Similarity	Invalid mass
AMK	348.183		95.3	Autoprocessed-8278		Endogenous Metabolites	-199.132	-571918	2023	76.4559	Similarity	Invalid mass
AMK	348.183		95.3	Autoprocessed-8278		Endogenous Metabolites	-199.132	-571918	2063	77.1852	Similarity	Invalid mass
EMK	406.189		99.2	Autoprocessed-8276		Endogenous Metabolites	-257.138	-633050	1967	76.4887	Similarity	Invalid mass
EMK	406.189		99.2	Autoprocessed-8276		Endogenous Metabolites	-257.138	-633050	2023	77.2229	Similarity	Invalid mass
EMK	406.189		99.2	Autoprocessed-8276		Endogenous Metabolites	-257.138	-633050	2063	77.7275	Similarity	Invalid mass
GMK	334.167		99.3	Autoprocessed-8274		Endogenous Metabolites	-185.116	-553963	1967	78.2249	Similarity	Invalid mass
GMK	334.167		99.3	Autoprocessed-8274		Endogenous Metabolites	-185.116	-553963	2023	78.7273	Similarity	Invalid mass
GMK	334.167		99.3	Autoprocessed-8274		Endogenous Metabolites	-185.116	-553963	2063	79.2053	Similarity	Invalid mass
NMK	391.189		99.3	Autoprocessed-8268		Endogenous Metabolites	-242.138	-618980	2063	75.0762	Similarity	Invalid mass
DMK	392.173		99.2	Autoprocessed-8277		Endogenous Metabolites	-243.122	-619936	2023	75.1821	Similarity	Invalid mass
DMK	392.173		99.2	Autoprocessed-8277		Endogenous Metabolites	-243.122	-619936	2063	75.8329	Similarity	Invalid mass
YMK	440.209		99.4	Autoprocessed-8261		Endogenous Metabolites	-291.158	-661409	2023	75.2591	Similarity	Invalid mass
YMK	440.209		99.4	Autoprocessed-8261		Endogenous Metabolites	-291.158	-661409	2063	75.4233	Similarity	Invalid mass
MMK	408.187		90.6	Autoprocessed-8269		Endogenous Metabolites	-259.136	-634846	2063	75.2249	Similarity	Invalid mass
VMK	376.214		97.3	Autoprocessed-8262		Endogenous Metabolites	-227.163	-603814	2063	75.5711	Similarity	Invalid mass
IMK	390.23		97.1	Autoprocessed-8272		Endogenous Metabolites	-241.179	-618043	2063	75.7583	Similarity	Invalid mass
Methyl salicylate	152.047	21.689	1.37535e+08	2.35837e+08	2.46911e+08	1.44874e+08	2.07149e+08	1.25943e+08	1.68132e+08	674083	1.7989e+06	782612	2.12929e+08	2.01383e+08	2.12319e+08	2.37539e+08	2.53309e+08	2.80141e+08	1.9536e+08	2.50427e+08	1.68132e+08	2.50427e+08	27.1041	12.7313	0.671	-0.57	0.023484	0.424289
Name	Molecular Weight	Best Match	Best Sim. Match	mzCloud ID	KEGG ID	Compound Class	DeltaMass [Da]	DeltaMass [ppm]	Scan #	Match	Type	Compound Match
Vanillin	152.047	96.3		Reference-2529	D00091	Endogenous Metabolites; Excipients/Additives/Colorants; Personal Care Products/Cosmetics; Industrial Chemicals	8.76726e-06	0.0576614	6141	93.0601	Identity	Partial match
Vanillin	152.047	96.3		Reference-2529	D00091	Endogenous Metabolites; Excipients/Additives/Colorants; Personal Care Products/Cosmetics; Industrial Chemicals	8.76726e-06	0.0576614	6179	95.2495	Identity	Partial match
Methyl salicylate	152.047	96.6	98.6	Reference-7289	D01087	Extractables/Leachables	8.76726e-06	0.0576614	6141	89.1059	Identity	Full match
Methyl salicylate	152.047	96.6	98.6	Reference-7289	D01087	Extractables/Leachables	8.76726e-06	0.0576614	6179	96.5604	Identity	Full match
4-Anisic acid	152.047	80.1	99.4	Reference-534	C02519	Endogenous Metabolites	8.76726e-06	0.0576614	6141	79.479	Identity	Partial match
4-Anisic acid	152.047	80.1	99.4	Reference-534	C02519	Endogenous Metabolites	8.76726e-06	0.0576614	6179	78.9863	Identity	Partial match
3-Anisic acid	152.047	83.1	99.5	Reference-3092		Excipients/Additives/Colorants; Endogenous Metabolites	8.76726e-06	0.0576614	6141	79.3892	Identity	Partial match
3-Anisic acid	152.047	83.1	99.5	Reference-3092		Excipients/Additives/Colorants; Endogenous Metabolites	8.76726e-06	0.0576614	6179	83.0748	Identity	Partial match
Resorcinol monoacetate	152.047	77.8	96	Reference-573	C12064	Personal Care Products/Cosmetics; Therapeutics/Prescription Drugs; Industrial Chemicals	8.76726e-06	0.0576614	6141	76.3545	Identity	Partial match
Resorcinol monoacetate	152.047	77.8	96	Reference-573	C12064	Personal Care Products/Cosmetics; Therapeutics/Prescription Drugs; Industrial Chemicals	8.76726e-06	0.0576614	6179	77.8007	Identity	Partial match
2-[({2-[2,6-dinitro-4-(trifluoromethyl)anilino]phenyl}imino)methyl]-6-methoxyphenol	476.094		87.7	Autoprocessed-4673			-324.047	-680636	6141	80.6998	Similarity	Invalid mass
2-[({2-[2,6-dinitro-4-(trifluoromethyl)anilino]phenyl}imino)methyl]-6-methoxyphenol	476.094		87.7	Autoprocessed-4673			-324.047	-680636	6179	80.4458	Similarity	Invalid mass
NP-013674	196.074		99.2	Autoprocessed-7727		Endogenous Metabolites; Natural Products/Medicines	-44.0262	-224539	6141	83.0026	Similarity	Invalid mass
NP-013674	196.074		99.2	Autoprocessed-7727		Endogenous Metabolites; Natural Products/Medicines	-44.0262	-224539	6179	83.7984	Similarity	Invalid mass
NP-013808	418.199		99.2	Autoprocessed-6522		Endogenous Metabolites; Natural Products/Medicines	-266.152	-636424	6141	83.5484	Similarity	Invalid mass
NP-013808	418.199		99.2	Autoprocessed-6522		Endogenous Metabolites; Natural Products/Medicines	-266.152	-636424	6179	84.6889	Similarity	Invalid mass
3-Hydroxy-3-methylglutaric acid	162.053	10.78	6.3426e+06	1.08476e+07	3.30503e+07	1.58323e+07	1.01196e+07	1.78195e+07	1.96475e+07	132005	69628.9	122014	1.33806e+07	1.36761e+07	1.33669e+07	7.67796e+06	1.41739e+07	1.22084e+07	3.78582e+06	9.63227e+06	1.58323e+07	9.63227e+06	54.005	42.5076	1.644	0.72	0.132483	0.618374
Name	Molecular Weight	Best Match	Best Sim. Match	mzCloud ID	KEGG ID	Compound Class	DeltaMass [Da]	DeltaMass [ppm]	Scan #	Match	Type	Compound Match
3-Hydroxy-3-methylglutaric acid	162.053	87.8		Reference-229	C03761	Endogenous Metabolites	8.81241e-05	0.543799	3101	87.8216	Identity	Full match
3-Hydroxy-3-methylglutaric acid	162.053	87.8		Reference-229	C03761	Endogenous Metabolites	8.81241e-05	0.543799	3140	77.9034	Identity	Full match
NP-019695	830.306		85.3	Autoprocessed-5735		Endogenous Metabolites; Natural Products/Medicines	-668.253	-804827	3101	85.1732	Similarity	Invalid mass
6-O-[(2E)-2-Methyl-2-butenoyl]-beta-D-glucopyranosyl-(1-2)-6-O-[(2E)-2-methyl-2-butenoyl]-alpha-D-glucopyranosyl beta-D-glucopyranosyl-(1-2)-6-O-[(2E)-2-methyl-2-butenoyl]-alpha-D-glucopyranoside	912.347		87.3	Autoprocessed-7343		Endogenous Metabolites	-750.295	-822378	3101	87.2754	Similarity	Invalid mass
NP-019895	504.221		82.6	Autoprocessed-6337		Endogenous Metabolites; Natural Products/Medicines	-342.168	-678607	3101	82.6432	Similarity	Invalid mass
NP-003827	366.153		81.9	Autoprocessed-6167		Endogenous Metabolites; Natural Products/Medicines	-204.1	-557417	3101	81.9413	Similarity	Invalid mass
5-Methoxysalicylic acid	168.042	18.771	5.53965e+06	9.45135e+06	8.55698e+06	4.45399e+06	4.57427e+06	3.49447e+06	2.95112e+06	26155.9	49708.7	55461.6	1.12729e+07	1.14901e+07	1.12671e+07	1.44128e+07	2.5797e+07	3.09566e+07	1.23276e+07	1.70228e+07	4.57427e+06	1.70228e+07	44.7815	39.5249	0.269	-1.9	0.000357457	0.0211541
Name	Molecular Weight	Best Match	Best Sim. Match	mzCloud ID	KEGG ID	Compound Class	DeltaMass [Da]	DeltaMass [ppm]	Scan #	Match	Type	Compound Match
Homogentisic acid	168.042	76.2		Reference-1295	C00544	Endogenous Metabolites	5.46814e-05	0.325403	5349	76.1542	Identity	Partial match
Homogentisic acid	168.042	76.2		Reference-1295	C00544	Endogenous Metabolites	5.46814e-05	0.325403	5388	75.1513	Identity	Partial match
3-Hydroxymandelic acid	168.042	76.2		Reference-201		Endogenous Metabolites	5.46814e-05	0.325403	5349	76.2454	Identity	Partial match
3-Hydroxymandelic acid	168.042	76.2		Reference-201		Endogenous Metabolites	5.46814e-05	0.325403	5388	75.24	Identity	Partial match
4-Hydroxymandelic acid	168.042	76.8		Reference-237	C11527	Endogenous Metabolites	5.46814e-05	0.325403	5349	76.7527	Identity	Partial match
4-Hydroxymandelic acid	168.042	76.8		Reference-237	C11527	Endogenous Metabolites	5.46814e-05	0.325403	5388	75.7125	Identity	Partial match
6-Methoxysalicylic acid	168.042	79.1	97.2	Reference-271			5.46814e-05	0.325403	5349	79.0882	Identity	Partial match
6-Methoxysalicylic acid	168.042	79.1	97.2	Reference-271			5.46814e-05	0.325403	5388	78.4085	Identity	Partial match
3-Methoxysalicylic acid	168.042	88.9	97.5	Reference-208			5.46814e-05	0.325403	5349	88.5409	Identity	Partial match
3-Methoxysalicylic acid	168.042	88.9	97.5	Reference-208			5.46814e-05	0.325403	5388	88.882	Identity	Partial match
5-Methoxysalicylic acid	168.042	90.3	97.4	Reference-261		Endogenous Metabolites	5.46814e-05	0.325403	5349	90.2264	Identity	Full match
5-Methoxysalicylic acid	168.042	90.3	97.4	Reference-261		Endogenous Metabolites	5.46814e-05	0.325403	5388	90.2835	Identity	Full match
Vanillic acid	168.042	90	97.4	Reference-1471	C06672	Endogenous Metabolites; Excipients/Additives/Colorants	5.46814e-05	0.325403	5349	90.0497	Identity	Partial match
Vanillic acid	168.042	90	97.4	Reference-1471	C06672	Endogenous Metabolites; Excipients/Additives/Colorants	5.46814e-05	0.325403	5388	89.9591	Identity	Partial match
Dehydroacetic acid	168.042	81.9	97.3	Reference-380		Personal Care Products/Cosmetics; Excipients/Additives/Colorants; Industrial Chemicals; Pesticides/Herbicides	5.46814e-05	0.325403	5349	81.9372	Identity	Partial match
Dehydroacetic acid	168.042	81.9	97.3	Reference-380		Personal Care Products/Cosmetics; Excipients/Additives/Colorants; Industrial Chemicals; Pesticides/Herbicides	5.46814e-05	0.325403	5388	81.7693	Identity	Partial match
Isovanillic acid	168.042	89.1	97.3	Reference-455		Endogenous Metabolites	5.46814e-05	0.325403	5349	88.8212	Identity	Partial match
Isovanillic acid	168.042	89.1	97.3	Reference-455		Endogenous Metabolites	5.46814e-05	0.325403	5388	89.1493	Identity	Partial match
4-Methoxysalicylic acid	168.042	87.1	97.5	Reference-239			5.46814e-05	0.325403	5349	87.1254	Identity	Partial match
4-Methoxysalicylic acid	168.042	87.1	97.5	Reference-239			5.46814e-05	0.325403	5388	86.5465	Identity	Partial match
NP-012551	168.042	77.9		Autoprocessed-7283		Endogenous Metabolites; Natural Products/Medicines	5.46814e-05	0.325403	5349	77.7902	Identity	Partial match
NP-012551	168.042	77.9		Autoprocessed-7283		Endogenous Metabolites; Natural Products/Medicines	5.46814e-05	0.325403	5388	77.8612	Identity	Partial match
2-(Acetylamino)hexanoic acid	173.105	17.2	2.41794e+06	3.62091e+06	9.18862e+06	4.27381e+06	3.9983e+06	3.23265e+06	4.1113e+06	28797.6	33770.6	26502.2	4.17557e+06	3.9999e+06	4.16851e+06	2.61894e+06	5.79586e+06	6.06635e+06	1.06493e+06	2.13614e+06	3.9983e+06	2.61894e+06	49.972	63.8842	1.527	0.61	0.39339	0.665107
Name	Molecular Weight	Best Match	Best Sim. Match	mzCloud ID	KEGG ID	Compound Class	DeltaMass [Da]	DeltaMass [ppm]	Scan #	Match	Type	Compound Match
N-Acetyl-L-leucine	173.105	85.9		Reference-512	C02710	Therapeutics/Prescription Drugs	0.000109721	0.633839	4917	84.6337	Identity	Partial match
N-Acetyl-L-leucine	173.105	85.9		Reference-512	C02710	Therapeutics/Prescription Drugs	0.000109721	0.633839	4956	80.9128	Identity	Partial match
N-Acetyl-D-alloisoleucine	173.105	89		Reference-1480		Endogenous Metabolites	0.000109721	0.633839	4917	87.2865	Identity	Partial match
N-Acetyl-D-alloisoleucine	173.105	89		Reference-1480		Endogenous Metabolites	0.000109721	0.633839	4956	82.1425	Identity	Partial match
2-(Acetylamino)hexanoic acid	173.105	91.5		Reference-3771			0.000109721	0.633839	4917	88.3187	Identity	Full match
2-(Acetylamino)hexanoic acid	173.105	91.5		Reference-3771			0.000109721	0.633839	4956	84.9884	Identity	Full match
2-(Acetylamino)hexanoic acid	173.105	16.719	2.96153e+06	5.33489e+06	1.23463e+07	7.02447e+06	5.58545e+06	4.30722e+06	4.55428e+06	34674.9	28558.8	30164.8	5.18346e+06	4.90115e+06	5.18833e+06	3.07877e+06	5.16273e+06	4.90211e+06	1.32736e+06	2.52359e+06	5.33489e+06	3.07877e+06	50.8363	47.7373	1.733	0.79	0.0872317	0.618374
Name	Molecular Weight	Best Match	Best Sim. Match	mzCloud ID	KEGG ID	Compound Class	DeltaMass [Da]	DeltaMass [ppm]	Scan #	Match	Type	Compound Match
N-Acetyl-L-leucine	173.105	85.9		Reference-512	C02710	Therapeutics/Prescription Drugs	0.000111442	0.643781	4781	85.8754	Identity	Partial match
N-Acetyl-L-leucine	173.105	85.9		Reference-512	C02710	Therapeutics/Prescription Drugs	0.000111442	0.643781	4820	82.1854	Identity	Partial match
N-Acetyl-D-alloisoleucine	173.105	89		Reference-1480		Endogenous Metabolites	0.000111442	0.643781	4781	88.964	Identity	Partial match
N-Acetyl-D-alloisoleucine	173.105	89		Reference-1480		Endogenous Metabolites	0.000111442	0.643781	4820	84.8272	Identity	Partial match
2-(Acetylamino)hexanoic acid	173.105	91.5		Reference-3771			0.000111442	0.643781	4781	91.4566	Identity	Full match
2-(Acetylamino)hexanoic acid	173.105	91.5		Reference-3771			0.000111442	0.643781	4820	87.0221	Identity	Full match
Ascorbic acid	176.032	6.056	3.88609e+08	1.54718e+09	3.07101e+09	2.57061e+09	1.42502e+09	2.28162e+09	2.53961e+09	213334	268313	280532	1.75088e+09	1.64463e+09	1.75415e+09	1.03308e+09	1.52586e+09	1.40113e+09	4.07116e+08	1.2081e+09	2.28162e+09	1.2081e+09	46.0912	39.2748	1.889	0.92	0.186461	0.618374
Name	Molecular Weight	Best Match	Best Sim. Match	mzCloud ID	KEGG ID	Compound Class	DeltaMass [Da]	DeltaMass [ppm]	Scan #	Match	Type	Compound Match
Ascorbic acid	176.032	91.8	98.7	Reference-325	D00018	Endogenous Metabolites; Excipients/Additives/Colorants; Steroids/Vitamins/Hormones	-3.55913e-05	-0.202186	1723	91.3642	Identity	Full match
Ascorbic acid	176.032	91.8	98.7	Reference-325	D00018	Endogenous Metabolites; Excipients/Additives/Colorants; Steroids/Vitamins/Hormones	-3.55913e-05	-0.202186	1763	87.0577	Identity	Full match
4-Methylumbelliferone hydrate	176.047	27.589	1.16336e+07	2.98704e+07	1.91838e+07	9.33712e+06	3.60643e+07	5.34624e+06	5.84444e+06	1.33106e+06	2.11739e+06	1.68849e+06	1.4506e+07	1.53558e+07	1.4458e+07	5.97015e+06	8.27362e+06	7.31078e+06	1.43889e+07	5.53687e+06	1.16336e+07	7.31078e+06	72.3336	43.0902	1.591	0.67	0.145896	0.618374
Name	Molecular Weight	Best Match	Best Sim. Match	mzCloud ID	KEGG ID	Compound Class	DeltaMass [Da]	DeltaMass [ppm]	Scan #	Match	Type	Compound Match
N-{[(2R,3S,4S,5S)-5-(2-{[2-(Dimethylamino)ethyl]amino}-2-oxoethyl)-3,4-dihydroxytetrahydro-2-furanyl]methyl}-1,3-benzodioxole-5-carboxamide	409.185		98.9	Reference-8983			-233.138	-569761	7832	98.9216	Similarity	Invalid mass
Dihexyl phthalate	334.214		98.9	Reference-35	C14504	Extractables/Leachables; Textile Chemicals/Auxiliary/Dyes; Industrial Chemicals	-158.167	-473251	7832	98.9432	Similarity	Invalid mass
Dipentyl phthalate	306.183		99	Reference-31	C14300	Industrial Chemicals	-130.136	-425026	7832	98.9593	Similarity	Invalid mass
Dibutyl phthalate	278.152		99	Reference-32		Extractables/Leachables; Industrial Chemicals	-102.105	-367082	7832	98.9743	Similarity	Invalid mass
Monobutyl phthalate	222.089	80.9	99.3	Reference-2821		Extractables/Leachables; Industrial Chemicals; Endogenous Metabolites	-46.042	-207313	7832	99.2766	Similarity	Invalid mass
Diethyl phthalate	222.089	88	99.4	Reference-34		Industrial Chemicals	-46.042	-207313	7832	99.3825	Similarity	Invalid mass
Dioctyl phthalate	390.277		98.9	Reference-37	C14227	Extractables/Leachables; Textile Chemicals/Auxiliary/Dyes; Industrial Chemicals	-214.23	-548917	7832	98.9353	Similarity	Invalid mass
Permethrin	390.079		99	Reference-3416	C14388	Pesticides/Herbicides; Therapeutics/Prescription Drugs; Excipients/Additives/Colorants; Personal Care Products/Cosmetics	-214.032	-548688	7832	98.9588	Similarity	Invalid mass
Bis(2-ethylhexyl) phthalate	390.277		99	Reference-30		Industrial Chemicals	-214.23	-548917	7832	98.9653	Similarity	Invalid mass
Ethylphthalyl ethylglycolate	280.095		99.3	Reference-2714		Extractables/Leachables	-104.047	-371472	7832	99.2997	Similarity	Invalid mass
4-Methylumbelliferone hydrate	176.047	76.9		Autoprocessed-3890			-9.97758e-05	-0.566755	7832	76.9213	Identity	Full match
Phenacetin	179.094	26.622	2.38124e+07	2.49007e+07	2.06558e+07	2.34998e+07	2.26164e+07	2.5303e+07	2.26424e+07	149779	171716	176283	2.48086e+07	2.57277e+07	2.4802e+07	2.35292e+07	2.51087e+07	2.42684e+07	2.66816e+07	2.38459e+07	2.34998e+07	2.42684e+07	6.71619	5.11562	0.968	-0.05	0.128571	0.618374
Name	Molecular Weight	Best Match	Best Sim. Match	mzCloud ID	KEGG ID	Compound Class	DeltaMass [Da]	DeltaMass [ppm]	Scan #	Match	Type	Compound Match
Phenacetin	179.095	80.3		Reference-1194	C07591	Therapeutics/Prescription Drugs	-0.000139867	-0.780966	7553	80.2523	Identity	Full match
2-(2-{[3-(trifluoromethyl)pyridin-2-yl]amino}ethyl)-2-azaspiro[4.4]nonane-1,3-dione	341.135		82.9	Autoprocessed-6173			-162.041	-475004	7553	82.9379	Similarity	Invalid mass
Midodrine hydrochloride	254.127		86.2	Autoprocessed-3029		Sports Doping Drugs	-75.0322	-295255	7553	86.1563	Similarity	Invalid mass
(15E)-15-ethylidene-18-(methoxycarbonyl)-17-methyl-12-oxo-10,17-diazatetracyclo[12.3.1.0Âl,ÂaÂa.0â´,âa]octadeca-3(11),4,6,8-tetraen-17-ium-17-olate	368.174		88.8	Autoprocessed-2810		Endogenous Metabolites; Natural Products/Medicines	-189.079	-513560	7553	88.7653	Similarity	Invalid mass
ethyl 5-{[5-(ethoxycarbonyl)-3,4-dimethyl-1H-pyrrol-2-yl]methyl}-3,4-dimethyl-1H-pyrrole-2-carboxylate	346.189		94.3	Autoprocessed-246			-167.095	-482669	7553	94.2603	Similarity	Invalid mass
DL-4-Hydroxyphenyllactic acid	182.058	14.317	2.85201e+06	6.23795e+06	9.09377e+06	7.81446e+06	6.00522e+06	9.9747e+06	1.01956e+07	35511.1	35026.7	43191	7.15502e+06	6.87223e+06	7.14873e+06	6.03445e+06	7.34702e+06	8.26506e+06	2.70237e+06	7.1514e+06	7.81446e+06	7.1514e+06	35.262	34.3163	1.093	0.13	0.548602	0.756307
Name	Molecular Weight	Best Match	Best Sim. Match	mzCloud ID	KEGG ID	Compound Class	DeltaMass [Da]	DeltaMass [ppm]	Scan #	Match	Type	Compound Match
DL-4-Hydroxyphenyllactic acid	182.058	79.7		Reference-312	C03672	Endogenous Metabolites	0.000131847	0.724202	4108	79.6926	Identity	Full match
Glycyl-L-leucine	188.116	12.689	1.06366e+07	1.97914e+07	2.94932e+07	1.72621e+07	1.10947e+07	1.09917e+07	1.24052e+07	218707	267479	278203	1.4781e+07	1.62187e+07	1.47685e+07	8.21384e+06	1.98398e+07	1.55622e+07	4.70758e+06	1.01185e+07	1.24052e+07	1.01185e+07	43.4916	51.4613	1.226	0.29	0.25735	0.618374
Name	Molecular Weight	Best Match	Best Sim. Match	mzCloud ID	KEGG ID	Compound Class	DeltaMass [Da]	DeltaMass [ppm]	Scan #	Match	Type	Compound Match
Glycyl-L-leucine	188.116	97.6		Reference-430	C02155	Endogenous Metabolites	-7.66877e-05	-0.407661	3649	97.6101	Identity	Full match
3-Hydroxydecanoic acid	188.141	25.966	3.36809e+06	4.08104e+06	6.48396e+06	3.22877e+06	5.42757e+06	4.06083e+06	5.05619e+06	691813	966519	674230	5.33972e+06	6.48697e+06	5.31587e+06	3.39159e+06	6.05733e+06	5.33717e+06	4.94543e+06	1.39281e+07	4.08104e+06	5.33717e+06	26.0685	61.4877	0.765	-0.39	0.278825	0.618374
Name	Molecular Weight	Best Match	Best Sim. Match	mzCloud ID	KEGG ID	Compound Class	DeltaMass [Da]	DeltaMass [ppm]	Scan #	Match	Type	Compound Match
10-Hydroxydecanoic acid	188.141	80.5		Reference-280	C02774	Endogenous Metabolites; Personal Care Products/Cosmetics	2.60168e-05	0.138283	7349	80.4949	Identity	Partial match
3-Hydroxydecanoic acid	188.141	87.6		Reference-200		Endogenous Metabolites	2.60168e-05	0.138283	7349	87.5913	Identity	Full match
N6,N6,N6-Trimethyl-L-lysine	188.152	3.616	1.12789e+08	1.70704e+08	3.57473e+08	2.33743e+08	1.87707e+08	2.06577e+08	2.04713e+08	247748	315101	306248	1.93051e+08	1.99517e+08	1.93061e+08	1.27794e+08	2.24451e+08	2.14219e+08	5.87597e+07	1.27919e+08	2.04713e+08	1.27919e+08	35.6724	45.7196	1.6	0.68	0.206704	0.618374
Name	Molecular Weight	Best Match	Best Sim. Match	mzCloud ID	KEGG ID	Compound Class	DeltaMass [Da]	DeltaMass [ppm]	Scan #	Match	Type	Compound Match
N6,N6,N6-Trimethyl-L-lysine	188.152	99.5	94.3	Reference-909	C03793	Endogenous Metabolites	-0.000110146	-0.585408	1024	99.5146	Identity	Full match
N6,N6,N6-Trimethyl-L-lysine	188.152	99.5	94.3	Reference-909	C03793	Endogenous Metabolites	-0.000110146	-0.585408	1063	89.0263	Identity	Full match
NP-004552	504.345		76.6	Autoprocessed-6363		Endogenous Metabolites; Natural Products/Medicines	-316.193	-626937	1024	76.5508	Similarity	Invalid mass
N-Acetyl-L-methionine	191.062	14.701	2.19322e+06	4.05569e+06	1.11552e+07	6.49426e+06	5.13166e+06	5.82353e+06	6.02402e+06	149933	57465.1	151385	5.43019e+06	5.36437e+06	5.42806e+06	4.44363e+06	6.97633e+06	7.76148e+06	1.33644e+06	3.43573e+06	5.82353e+06	4.44363e+06	47.2592	54.7221	1.311	0.39	0.494619	0.722986
Name	Molecular Weight	Best Match	Best Sim. Match	mzCloud ID	KEGG ID	Compound Class	DeltaMass [Da]	DeltaMass [ppm]	Scan #	Match	Type	Compound Match
N-Acetyl-L-methionine	191.062	76.6		Reference-1377	C02712	Endogenous Metabolites	0.000112729	0.590016	4213	76.6374	Identity	Full match
2-(acetylamino)-4-(methylthio)butanoic acid	191.062		81.9	Autoprocessed-5545			0.000112729	0.590016	4213	81.9409	Similarity	Full match
4-(Diethylamino)salicylaldehyde	193.11	28.487	3.53197e+07	3.34206e+07	3.08864e+07	3.79369e+07	3.40348e+07	3.47502e+07	3.44697e+07	2.54386e+06	2.28269e+06	2.52046e+06	3.59872e+07	3.327e+07	3.59961e+07	3.67165e+07	3.10625e+07	3.62295e+07	3.90902e+07	3.72764e+07	3.44697e+07	3.67165e+07	6.15721	8.32709	0.939	-0.09	0.34323	0.644434
Name	Molecular Weight	Best Match	Best Sim. Match	mzCloud ID	KEGG ID	Compound Class	DeltaMass [Da]	DeltaMass [ppm]	Scan #	Match	Type	Compound Match
Isoprenaline	211.121		98	Reference-2918	C07056	Therapeutics/Prescription Drugs; Sports Doping Drugs	-18.0107	-85309.8	8080	92.0505	Similarity	Invalid mass
2,3-MDMA	193.11		96.6	Reference-5534		Drugs of Abuse/Illegal Drugs	-0.000114215	-0.591452	8080	84.7802	Similarity	Partial match
Metaproterenol	211.121		98.3	Reference-7319	C07144	Therapeutics/Prescription Drugs; Sports Doping Drugs	-18.0107	-85309.8	8080	92.1077	Similarity	Invalid mass
12-Benzyl-3-isobutyl-6,9-diisopropyl-5,8-dimethyldodecahydro-1H,3H-pyrrolo[1,2-q][1,4,7,10,13,17]oxapentaazacyclononadecine-1,4,7,10,13,17(14H)-hexone	655.394		94	Reference-8057			-462.284	-705353	8080	92.4328	Similarity	Invalid mass
N-Methyl homarylamine	193.11		92.6	Reference-8416		Drugs of Abuse/Illegal Drugs; Sports Doping Drugs	-0.000114215	-0.591452	8080	87.8357	Similarity	Partial match
Butyl 4-aminobenzoate	193.11		94	Reference-1786	C07875	Therapeutics/Prescription Drugs	-0.000114215	-0.591452	8080	91.763	Similarity	Partial match
4-(Diethylamino)salicylaldehyde	193.11	80.5	94.7	Autoprocessed-4085			-0.000114215	-0.591452	8080	80.5438	Identity	Full match
2-oxa-4-azatetracyclo[6.3.1.1~6,10~.0~1,5~]tridecan-3-one	193.11	75.8	95.1	Autoprocessed-4189			-0.000114215	-0.591452	8080	75.3852	Identity	Partial match
(-)-Camphanic acid	198.089	20.152	1.26536e+06	3.36717e+06	5.26324e+06	3.95845e+06	2.67315e+06	4.8612e+06	4.34396e+06	70156.8	122172	62163.8	3.41421e+06	3.7286e+06	3.41977e+06	2.7216e+06	3.52651e+06	3.89688e+06	835808	2.94335e+06	3.95845e+06	2.94335e+06	37.4346	42.5431	1.345	0.43	0.3791	0.659378
Name	Molecular Weight	Best Match	Best Sim. Match	mzCloud ID	KEGG ID	Compound Class	DeltaMass [Da]	DeltaMass [ppm]	Scan #	Match	Type	Compound Match
(±)10(11)-EpDPA	344.235		87.2	Autoprocessed-8468		Endogenous Metabolites	-146.146	-424553	5749	85.2203	Similarity	Invalid mass
17(S)-HpDHA	360.23		84.4	Autoprocessed-8556		Endogenous Metabolites	-162.141	-450103	5749	84.3965	Similarity	Invalid mass
(-)-Camphanic acid	198.089	76.7	77.1	Reference-7528			4.41717e-05	0.222989	5749	76.6774	Identity	Full match
Protectin D1	360.23		84.4	Autoprocessed-8561		Endogenous Metabolites	-162.141	-450103	5749	84.3618	Similarity	Invalid mass
Acetyl-L-carnitine	203.116	6.298	9.96409e+08	1.52354e+09	3.47419e+09	1.95556e+09	1.61963e+09	1.75715e+09	1.87372e+09	377430	425598	463715	1.91319e+09	1.89808e+09	1.91334e+09	1.42258e+09	2.83624e+09	2.5646e+09	6.89643e+08	1.61017e+09	1.75715e+09	1.61017e+09	40.7192	47.9877	1.091	0.13	0.779676	0.899947
Name	Molecular Weight	Best Match	Best Sim. Match	mzCloud ID	KEGG ID	Compound Class	DeltaMass [Da]	DeltaMass [ppm]	Scan #	Match	Type	Compound Match
Acetyl-L-carnitine	203.116	99.5	96.2	Reference-879		Endogenous Metabolites	-8.48601e-05	-0.417792	1792	95.7873	Identity	Full match
Acetyl-L-carnitine	203.116	99.5	96.2	Reference-879		Endogenous Metabolites	-8.48601e-05	-0.417792	1831	98.3598	Identity	Full match
Acetyl-L-carnitine	203.116	99.5	96.2	Reference-879		Endogenous Metabolites	-8.48601e-05	-0.417792	1863	99.5164	Identity	Full match
Acetyl-L-carnitine	203.116	99.5	96.2	Reference-879		Endogenous Metabolites	-8.48601e-05	-0.417792	1895	99.5065	Identity	Full match
NP-003459	186.089		88.6	Autoprocessed-5631		Endogenous Metabolites; Natural Products/Medicines	17.0265	91496.2	1792	87.3164	Similarity	Invalid mass
NP-003459	186.089		88.6	Autoprocessed-5631		Endogenous Metabolites; Natural Products/Medicines	17.0265	91496.2	1831	87.2551	Similarity	Invalid mass
NP-003459	186.089		88.6	Autoprocessed-5631		Endogenous Metabolites; Natural Products/Medicines	17.0265	91496.2	1863	88.6079	Similarity	Invalid mass
NP-003459	186.089		88.6	Autoprocessed-5631		Endogenous Metabolites; Natural Products/Medicines	17.0265	91496.2	1895	88.2922	Similarity	Invalid mass
11(E)-Eicosenoic Acid	310.287		83.8	Autoprocessed-8505		Endogenous Metabolites	-107.172	-345395	1792	82.355	Similarity	Invalid mass
11(E)-Eicosenoic Acid	310.287		83.8	Autoprocessed-8505		Endogenous Metabolites	-107.172	-345395	1831	82.3784	Similarity	Invalid mass
11(E)-Eicosenoic Acid	310.287		83.8	Autoprocessed-8505		Endogenous Metabolites	-107.172	-345395	1863	83.8363	Similarity	Invalid mass
11(E)-Eicosenoic Acid	310.287		83.8	Autoprocessed-8505		Endogenous Metabolites	-107.172	-345395	1895	83.5075	Similarity	Invalid mass
NP-021797	214.157	27.456	5.58521e+06	4.42686e+06	1.63372e+07	6.49097e+06	9.42541e+06	8.0898e+06	1.00595e+07	149556	121141	164986	7.98168e+06	7.96692e+06	7.98161e+06	3.08422e+06	8.45157e+06	7.79377e+06	2.70751e+06	7.81012e+06	8.0898e+06	7.79377e+06	45.832	47.2646	1.038	0.05	0.221477	0.618374
Name	Molecular Weight	Best Match	Best Sim. Match	mzCloud ID	KEGG ID	Compound Class	DeltaMass [Da]	DeltaMass [ppm]	Scan #	Match	Type	Compound Match
NP-021797	214.157	93.7	92	Autoprocessed-5680		Endogenous Metabolites; Natural Products/Medicines	3.5577e-05	0.166126	7773	93.6508	Identity	Full match
Acetylarginine	216.122	6.066	1.03849e+08	2.51484e+08	4.73579e+08	2.93637e+08	2.25472e+08	2.48216e+08	2.66235e+08	218613	272066	277680	2.57715e+08	2.6137e+08	2.57637e+08	1.90605e+08	4.18804e+08	3.24295e+08	7.51729e+07	1.75748e+08	2.51484e+08	1.90605e+08	41.2617	56.9274	1.319	0.4	0.591574	0.781999
Name	Molecular Weight	Best Match	Best Sim. Match	mzCloud ID	KEGG ID	Compound Class	DeltaMass [Da]	DeltaMass [ppm]	Scan #	Match	Type	Compound Match
N-α-L-Acetyl-arginine	216.122	96.1	84.8	Reference-515		Endogenous Metabolites	-0.000115786	-0.535744	1744	96.1031	Identity	Full match
Acetylarginine	216.122	96.7	99.5	Reference-4035			-0.000115786	-0.535744	1744	96.7073	Identity	Full match
N-(2-acetyl-5-phenyl-3-thienyl)-2-[4-(4-methylbenzoyl)piperazino]acetamide	461.177		81.6	Autoprocessed-2334			-245.055	-531369	1744	81.6093	Similarity	Invalid mass
Propionylcarnitine	217.131	10.88	1.15763e+07	2.36621e+07	5.35842e+07	3.36615e+07	2.03261e+07	2.7253e+07	2.79963e+07	202398	254280	295668	2.14874e+07	2.31063e+07	2.14409e+07	1.15153e+07	1.94942e+07	2.1101e+07	6.11904e+06	1.36069e+07	2.7253e+07	1.36069e+07	46.3967	42.3909	2.003	1	0.0432568	0.575253
Name	Molecular Weight	Best Match	Best Sim. Match	mzCloud ID	KEGG ID	Compound Class	DeltaMass [Da]	DeltaMass [ppm]	Scan #	Match	Type	Compound Match
Propionylcarnitine	217.131	95.8		Reference-884	C03017	Endogenous Metabolites	-9.87169e-05	-0.454641	3137	95.807	Identity	Full match
Diethyl phthalate	222.089	27.574	8.79647e+06	2.1823e+07	1.39936e+07	7.46141e+06	2.65758e+07	5.37258e+06	6.51267e+06	2.59657e+06	2.47554e+06	1.35255e+06	1.03772e+07	1.10893e+07	1.04062e+07	6.00834e+06	5.70489e+06	6.52866e+06	1.05625e+07	4.58395e+06	8.79647e+06	6.00834e+06	64.0473	34.2246	1.464	0.55	0.0800779	0.618374
Name	Molecular Weight	Best Match	Best Sim. Match	mzCloud ID	KEGG ID	Compound Class	DeltaMass [Da]	DeltaMass [ppm]	Scan #	Match	Type	Compound Match
Monobutyl phthalate	222.089	80.9	99.3	Reference-2821		Extractables/Leachables; Industrial Chemicals; Endogenous Metabolites	-0.000158009	-0.711464	7833	80.9202	Identity	Partial match
Diethyl phthalate	222.089	88	99.4	Reference-34		Industrial Chemicals	-0.000158009	-0.711464	7833	87.9608	Identity	Full match
3-oxoindane-1-carboxylic acid	176.047		98.7	Autoprocessed-3421			46.0417	261530	7833	98.0469	Similarity	Invalid mass
2-aminoethyl (allylamino)methanedithioate hydrochloride	176.044		98.8	Autoprocessed-3371			46.0449	261553	7833	80.6661	Similarity	Invalid mass
Dibutyl phthalate	278.152		75.1	Autoprocessed-3838		Personal Care Products/Cosmetics; Textile Chemicals/Auxiliary/Dyes; Industrial Chemicals	-56.0628	-201555	7833	75.092	Similarity	Invalid mass
5,7-dihydroxy-2-(4-hydroxy-3-methoxyphenyl)-3,4-dihydro-2H-1-benzopyran-4-one	302.079		77.6	Autoprocessed-2985		Endogenous Metabolites; Natural Products/Medicines	-79.99	-264798	7833	77.6447	Similarity	Invalid mass
N-{2-[(7-methyl-2,3-dihydro-1H-inden-4-yl)oxy]-3-pyridinyl}-3,4-dihydro-2H-1,5-benzodioxepine-7-carboxamide	416.174		86.3	Autoprocessed-3483			-194.085	-466355	7833	86.2695	Similarity	Invalid mass
NP-004844	296.126		86.6	Autoprocessed-8089		Endogenous Metabolites; Natural Products/Medicines	-74.0369	-250018	7833	86.6202	Similarity	Invalid mass
(2S,3R,4S,5S,6R)-2-[4-hydroxy-2-(3-methylbut-2-en-1-yl)phenoxy]-6-(hydroxymethyl)oxane-3,4,5-triol	340.152		87.3	Autoprocessed-2813		Endogenous Metabolites; Natural Products/Medicines	-118.063	-347089	7833	87.271	Similarity	Invalid mass
4-(3,4-dihydro-2H-1,5-benzodioxepin-7-yl)-4-oxobutanoic acid	250.084		90	Autoprocessed-768			-27.9951	-111943	7833	90.015	Similarity	Invalid mass
N-[4-(aminocarbonyl)phenyl]-3,4-dihydro-2H-1,5-benzodioxepine-6-carboxamide	312.111		91.9	Autoprocessed-1636			-90.022	-288429	7833	91.9217	Similarity	Invalid mass
Naptalam	291.09		98.9	Autoprocessed-4088		Pesticides/Herbicides	-69.0005	-237042	7833	75.0913	Similarity	Invalid mass
N-Acetyl-L-tyrosine	223.084	14.351	1.29358e+06	2.44034e+06	5.70699e+06	2.98429e+06	2.47007e+06	2.29772e+06	2.24262e+06	32191.1	34127.8	32841.7	2.40358e+06	2.32804e+06	2.40271e+06	1.3224e+06	2.34968e+06	2.42401e+06	490404	1.07434e+06	2.44034e+06	1.3224e+06	49.9732	54.6314	1.845	0.88	0.0956477	0.618374
Name	Molecular Weight	Best Match	Best Sim. Match	mzCloud ID	KEGG ID	Compound Class	DeltaMass [Da]	DeltaMass [ppm]	Scan #	Match	Type	Compound Match
N-Acetyl-L-tyrosine	223.084	90.9	99	Reference-315		Endogenous Metabolites	3.82033e-05	0.17125	4117	90.8733	Identity	Full match
NP-021698	223.084	86.1	78.2	Autoprocessed-7993		Endogenous Metabolites; Natural Products/Medicines	3.82033e-05	0.17125	4117	86.102	Identity	Partial match
2'-Deoxyuridine	228.075	10.569	1.24069e+07	1.85397e+07	3.00639e+07	2.92371e+07	2.29464e+07	2.81178e+07	2.81661e+07	44681.7	53967.3	53832.5	1.84687e+07	1.77052e+07	1.84905e+07	6.59984e+06	6.69947e+06	7.63858e+06	2.76263e+06	7.22509e+06	2.81178e+07	6.69947e+06	27.3728	31.666	4.197	2.07	0.000408998	0.0225029
Name	Molecular Weight	Best Match	Best Sim. Match	mzCloud ID	KEGG ID	Compound Class	DeltaMass [Da]	DeltaMass [ppm]	Scan #	Match	Type	Compound Match
2'-Deoxyuridine	228.075	89.4	98.4	Reference-140	C00526	Endogenous Metabolites	3.05939e-05	0.13414	3051	89.3749	Identity	Full match
1-[4-hydroxy-5-(hydroxymethyl)tetrahydrofuran-2-yl]pyrimidine-2,4(1H,3H)-dione	228.075	85.7	94.9	Autoprocessed-368			3.05939e-05	0.13414	3051	85.664	Identity	Full match
Leucylproline	228.147	13.244	1.73097e+07	2.79618e+07	5.99715e+07	3.35963e+07	2.58081e+07	2.37121e+07	3.3236e+07	277192	331546	342586	2.66795e+07	2.87375e+07	2.66781e+07	1.76297e+07	3.53658e+07	3.01383e+07	6.95336e+06	1.83325e+07	2.79618e+07	1.83325e+07	43.2512	51.7319	1.525	0.61	0.208156	0.618374
Name	Molecular Weight	Best Match	Best Sim. Match	mzCloud ID	KEGG ID	Compound Class	DeltaMass [Da]	DeltaMass [ppm]	Scan #	Match	Type	Compound Match
Prolylleucine	228.147	87.8		Reference-559		Endogenous Metabolites	-8.65018e-05	-0.379149	3801	87.7656	Identity	Partial match
Leucylproline	228.147	89.6		Reference-468		Endogenous Metabolites	-8.65018e-05	-0.379149	3801	89.5981	Identity	Full match
Myristic acid	228.209	26.557	1.00045e+06	2.46728e+06	4.86958e+06	5.632e+06	3.03629e+06	3.5109e+06	2.24123e+06	26736	29824.5	34424	2.99496e+06	2.88655e+06	2.9979e+06	1.34352e+06	4.31135e+06	3.59959e+06	440945	1.63133e+06	3.03629e+06	1.63133e+06	48.7981	71.6786	1.861	0.9	0.305654	0.626489
Name	Molecular Weight	Best Match	Best Sim. Match	mzCloud ID	KEGG ID	Compound Class	DeltaMass [Da]	DeltaMass [ppm]	Scan #	Match	Type	Compound Match
Myristic acid	228.209	89.5	96.4	Reference-6728	C06424	Endogenous Metabolites	1.21577e-05	0.0532744	7556	89.5143	Identity	Full match
Myristic Acid	228.209		96.4	Autoprocessed-8507		Endogenous Metabolites	1.21577e-05	0.0532744	7556	94.499	Similarity	Full match
3-amino-2-phenyl-2H-pyrazolo[4,3-c]pyridine-4,6-diol	242.08	19.461	4.61467e+06	7.11085e+06	1.51111e+07	9.45022e+06	7.29055e+06	1.39108e+07	1.20496e+07	141290	149867	149406	9.22504e+06	9.93965e+06	9.22667e+06	8.39488e+06	1.33655e+07	1.25406e+07	2.98902e+06	9.4412e+06	9.45022e+06	9.4412e+06	39.1128	44.0134	1.001	0	0.748175	0.879263
Name	Molecular Weight	Best Match	Best Sim. Match	mzCloud ID	KEGG ID	Compound Class	DeltaMass [Da]	DeltaMass [ppm]	Scan #	Match	Type	Compound Match
Disperse orange 3	242.08		96.8	Reference-8321		Extractables/Leachables; Textile Chemicals/Auxiliary/Dyes	-9.38522e-05	-0.38769	5561	96.8061	Similarity	Partial match
Methyl 1-(hexopyranosyloxy)-4a-hydroxy-7-methyl-5-oxo-1,4a,5,6,7,7a-hexahydrocyclopenta[c]pyran-4-carboxylate	404.132		96.9	Reference-8215			-162.052	-400987	5561	96.8912	Similarity	Invalid mass
Trimethoprim impurity C	306.133		97	Reference-8736			-64.0525	-209231	5561	96.9521	Similarity	Invalid mass
Flavin mononucleotide (FMN)	456.105	88.4	97.3	Reference-589	C00061	Endogenous Metabolites	-214.024	-469244	5561	97.3234	Similarity	Invalid mass
3-amino-2-phenyl-2H-pyrazolo[4,3-c]pyridine-4,6-diol	242.08	80.6		Autoprocessed-3288			-9.38522e-05	-0.38769	5561	80.6156	Identity	Full match
Cytidine	243.085	6.064	5.46296e+08	1.28959e+09	1.82364e+09	1.26648e+09	1.09251e+09	1.22113e+09	1.12843e+09	286077	338828	329414	1.07675e+09	1.09369e+09	1.07696e+09	7.25852e+08	1.22378e+09	1.3164e+09	2.28872e+08	5.67738e+08	1.22113e+09	7.25852e+08	31.405	56.0995	1.682	0.75	0.198008	0.618374
Name	Molecular Weight	Best Match	Best Sim. Match	mzCloud ID	KEGG ID	Compound Class	DeltaMass [Da]	DeltaMass [ppm]	Scan #	Match	Type	Compound Match
Cytarabine	243.086	96.3	99.3	Reference-3171	C02961	Therapeutics/Prescription Drugs; Endogenous Metabolites	-0.00012692	-0.522122	1729	95.5509	Identity	Full match
Cytarabine	243.086	96.3	99.3	Reference-3171	C02961	Therapeutics/Prescription Drugs; Endogenous Metabolites	-0.00012692	-0.522122	1767	77.4679	Identity	Full match
Cytidine	243.086	98.6	99.3	Reference-364	C00475	Endogenous Metabolites	-0.00012692	-0.522122	1729	97.642	Identity	Full match
Cytidine	243.086	98.6	99.3	Reference-364	C00475	Endogenous Metabolites	-0.00012692	-0.522122	1767	93.965	Identity	Full match
N'2-[4-(trifluoromethyl)benzylidene]-3-aminopyrazine-2-carbohydrazide	309.084		99.4	Autoprocessed-5802			-65.9984	-213529	1729	99.4113	Similarity	Invalid mass
N'2-[4-(trifluoromethyl)benzylidene]-3-aminopyrazine-2-carbohydrazide	309.084		99.4	Autoprocessed-5802			-65.9984	-213529	1767	98.7276	Similarity	Invalid mass
N'2-(2-furylmethylidene)-3-aminopyrazine-2-carbohydrazide	231.076		99.6	Autoprocessed-4693			12.0098	51973.3	1729	99.618	Similarity	Invalid mass
N'2-(2-furylmethylidene)-3-aminopyrazine-2-carbohydrazide	231.076		99.6	Autoprocessed-4693			12.0098	51973.3	1767	98.9329	Similarity	Invalid mass
3-methyl-4-[2-(2-methylphenyl)hydrazono]-4,5-dihydro-1H-pyrazol-5-one	216.101		99.6	Autoprocessed-1621			26.9843	124869	1729	99.618	Similarity	Invalid mass
3-methyl-4-[2-(2-methylphenyl)hydrazono]-4,5-dihydro-1H-pyrazol-5-one	216.101		99.6	Autoprocessed-1621			26.9843	124869	1767	98.9329	Similarity	Invalid mass
N-(2-hydroxyethyl)-N'-(4-methylphenyl)thiourea	210.083		99.6	Autoprocessed-1401			33.0027	157094	1729	99.618	Similarity	Invalid mass
N-(2-hydroxyethyl)-N'-(4-methylphenyl)thiourea	210.083		99.6	Autoprocessed-1401			33.0027	157094	1767	98.9329	Similarity	Invalid mass
phenyl 3-aminopyrazine-2-carboxylate	215.069		99.6	Autoprocessed-5164			28.0159	130264	1729	99.618	Similarity	Invalid mass
phenyl 3-aminopyrazine-2-carboxylate	215.069		99.6	Autoprocessed-5164			28.0159	130264	1767	98.9329	Similarity	Invalid mass
3-(2-bromo-5-methoxyphenyl)-2-[2-(4-fluorophenyl)hydrazono]-3-oxopropanenitrile	375.002		99.6	Autoprocessed-3933			-131.916	-351776	1729	99.618	Similarity	Invalid mass
3-(2-bromo-5-methoxyphenyl)-2-[2-(4-fluorophenyl)hydrazono]-3-oxopropanenitrile	375.002		99.6	Autoprocessed-3933			-131.916	-351776	1767	98.9329	Similarity	Invalid mass
Biotin	244.088	15.915	9.12719e+06	1.59358e+07	4.17178e+07	2.40661e+07	1.7868e+07	2.3141e+07	2.49107e+07	191840	212757	225978	2.02132e+07	1.96076e+07	2.02085e+07	1.15167e+07	2.09791e+07	1.99744e+07	4.26095e+06	1.39469e+07	2.3141e+07	1.39469e+07	45.438	48.1533	1.659	0.73	0.179494	0.618374
Name	Molecular Weight	Best Match	Best Sim. Match	mzCloud ID	KEGG ID	Compound Class	DeltaMass [Da]	DeltaMass [ppm]	Scan #	Match	Type	Compound Match
Biotin	244.088	93.9		Reference-336	C00120	Endogenous Metabolites	-6.28231e-05	-0.257379	4561	93.8994	Identity	Full match
3-{3-acetyl-4-[(dimethylamino)carbonyl]-1,3-thiazolan-2-yl}-2-(acetyloxy)-1-[(acetyloxy)methyl]-3-hydroxypropyl acetate	448.152		86.2	Autoprocessed-4818			-204.063	-455345	4561	86.1758	Similarity	Invalid mass
N'1-(1-methylethylidene)-4-methylbenzene-1-sulfonohydrazide	226.078		89.2	Autoprocessed-4569			18.0105	79665.1	4561	89.2498	Similarity	Invalid mass
N-[(dimethylamino)methylene]-4-methylbenzenesulfonamide	226.078		89.2	Autoprocessed-4505			18.0105	79665.1	4561	89.2498	Similarity	Invalid mass
1-(4-methyl-2-morpholino-1,3-thiazol-5-yl)ethan-1-one	226.078		89.5	Autoprocessed-3389			18.0105	79665.1	4561	89.4689	Similarity	Invalid mass
N1-methyl-2-{2-[(2-phenoxyethyl)thio]acetyl}hydrazine-1-carbothioamide	299.076		89.1	Autoprocessed-3516			-54.9881	-183860	4561	89.0983	Similarity	Invalid mass
2-{2-oxo-2-[(2-oxo-3-azepanyl)amino]ethoxy}acetic acid	244.106	5.446	2.20138e+07	4.3641e+07	1.04194e+08	6.44283e+07	4.52982e+07	5.09961e+07	4.92944e+07	572252	725923	700136	4.97822e+07	4.78334e+07	4.98078e+07	3.42676e+07	5.95575e+07	5.30768e+07	1.41896e+07	3.3224e+07	4.92944e+07	3.42676e+07	46.7699	46.2447	1.439	0.52	0.285577	0.618374
Name	Molecular Weight	Best Match	Best Sim. Match	mzCloud ID	KEGG ID	Compound Class	DeltaMass [Da]	DeltaMass [ppm]	Scan #	Match	Type	Compound Match
2-{2-oxo-2-[(2-oxo-3-azepanyl)amino]ethoxy}acetic acid	244.106	79	82.2	Autoprocessed-4222			-7.99618e-05	-0.32757	1601	79.0481	Identity	Full match
Palmitoleic acid	254.225	26.771	2.43551e+06	5.67178e+06	1.21254e+07	1.19022e+07	6.20196e+06	9.89573e+06	5.2269e+06	27650.5	32747	54375.9	6.75748e+06	6.72894e+06	6.75845e+06	2.9115e+06	9.65102e+06	8.49926e+06	879478	3.7983e+06	6.20196e+06	3.7983e+06	48.473	73.0404	1.633	0.71	0.279752	0.618374
Name	Molecular Weight	Best Match	Best Sim. Match	mzCloud ID	KEGG ID	Compound Class	DeltaMass [Da]	DeltaMass [ppm]	Scan #	Match	Type	Compound Match
cis-7-Hexadecenoic acid	254.225	87.7	98.1	Reference-6680			-2.19053e-05	-0.086165	7589	87.7466	Identity	Partial match
Palmitelaidic acid	254.225	87.7	98.1	Reference-6911			-2.19053e-05	-0.086165	7589	87.7466	Identity	Full match
Palmitoleic acid	254.225	87.7	98.1	Reference-1256	C08362	Endogenous Metabolites	-2.19053e-05	-0.086165	7589	87.7466	Identity	Full match
Δ2-cis-Hexadecenoic acid	254.225	83.4	98.1	Reference-6707			-2.19053e-05	-0.086165	7589	83.3929	Identity	Partial match
Δ2-trans-Hexadecenoic acid	254.225	87.7	98.1	Reference-6705	C08362		-2.19053e-05	-0.086165	7589	87.7466	Identity	Partial match
Palmitoleic Acid	254.225	82.9	98.1	Autoprocessed-8569		Endogenous Metabolites	-2.19053e-05	-0.086165	7589	82.901	Identity	Full match
Ethyl myristate	256.24	27.443	2.0002e+06	5.17281e+06	1.1468e+07	7.10554e+06	5.55914e+06	7.18559e+06	5.30624e+06	51788.7	52857.4	57610.8	5.76984e+06	5.70447e+06	5.77241e+06	2.7915e+06	8.9528e+06	7.09904e+06	1.05353e+06	3.6133e+06	5.55914e+06	3.6133e+06	45.8713	68.8828	1.539	0.62	0.358621	0.650903
Name	Molecular Weight	Best Match	Best Sim. Match	mzCloud ID	KEGG ID	Compound Class	DeltaMass [Da]	DeltaMass [ppm]	Scan #	Match	Type	Compound Match
Ethyl myristate	256.24	90.1	97.2	Reference-2599		Endogenous Metabolites; Excipients/Additives/Colorants	-5.93579e-05	-0.23165	7780	90.0663	Identity	Full match
Palmitic Acid	256.24	82.8	97.2	Autoprocessed-8570		Endogenous Metabolites	-5.93579e-05	-0.23165	7780	82.7516	Identity	Partial match
9-(3-O-Methylpentofuranosyl)-1,9-dihydro-6H-purin-6-one	282.096	11.392	1.44661e+06	3.48408e+06	7.16244e+06	3.54229e+06	2.86702e+06	3.36143e+06	3.62732e+06	79221.5	101898	134454	3.19572e+06	3.06124e+06	3.19834e+06	1.48223e+06	4.40362e+06	3.65808e+06	498381	1.37155e+06	3.48408e+06	1.48223e+06	47.4672	72.7922	2.351	1.23	0.188329	0.618374
Name	Molecular Weight	Best Match	Best Sim. Match	mzCloud ID	KEGG ID	Compound Class	DeltaMass [Da]	DeltaMass [ppm]	Scan #	Match	Type	Compound Match
2'-O-Methylinosine	282.096	84.4		Reference-228			2.2173e-05	0.0786009	3277	84.4385	Identity	Partial match
NP-020049	282.096	86.3	99.7	Autoprocessed-7382		Endogenous Metabolites	2.2173e-05	0.0786009	3277	86.3396	Identity	Partial match
9-(3-O-Methylpentofuranosyl)-1,9-dihydro-6H-purin-6-one	282.096	87.4	93.5	Autoprocessed-7352		Endogenous Metabolites	2.2173e-05	0.0786009	3277	87.4059	Identity	Full match
Oleic acid	282.256	27.653	2.0433e+06	4.55692e+06	9.93801e+06	8.92562e+06	5.36317e+06	9.19692e+06	5.53664e+06	39888.5	60734.7	49379.2	5.88884e+06	5.94061e+06	5.88727e+06	3.35956e+06	7.81799e+06	6.9988e+06	967673	4.10014e+06	5.53664e+06	4.10014e+06	44.7211	59.9608	1.35	0.43	0.338085	0.64099
Name	Molecular Weight	Best Match	Best Sim. Match	mzCloud ID	KEGG ID	Compound Class	DeltaMass [Da]	DeltaMass [ppm]	Scan #	Match	Type	Compound Match
Oleic acid	282.256	99.4	99	Reference-10	C00712	Endogenous Metabolites; Extractables/Leachables; Excipients/Additives/Colorants; Personal Care Products/Cosmetics; Industrial Chemicals	-0.000162041	-0.574093	7844	99.3916	Identity	Full match
Oleic Acid	282.256	86.7	99	Autoprocessed-8524		Endogenous Metabolites	-0.000162041	-0.574093	7844	86.6559	Identity	Full match
trans-Petroselinic Acid	282.256	87.6	99	Autoprocessed-8476		Endogenous Metabolites	-0.000162041	-0.574093	7844	87.6007	Identity	Partial match
N2-Methylguanosine	297.107	11.073	8.3711e+06	1.5833e+07	3.757e+07	2.29622e+07	1.69974e+07	2.02811e+07	2.08507e+07	182114	243407	265077	1.57694e+07	1.50805e+07	1.57869e+07	6.7006e+06	1.59232e+07	1.3254e+07	2.731e+06	6.97424e+06	2.02811e+07	6.97424e+06	43.7659	58.7252	2.908	1.54	0.0429846	0.574356
Name	Molecular Weight	Best Match	Best Sim. Match	mzCloud ID	KEGG ID	Compound Class	DeltaMass [Da]	DeltaMass [ppm]	Scan #	Match	Type	Compound Match
7-Methylguanosine	297.107	93.8		Reference-880		Endogenous Metabolites	-0.000124908	-0.420415	3193	93.8277	Identity	Partial match
N2-Methylguanosine	297.107	93.8		Reference-163		Endogenous Metabolites	-0.000125077	-0.420984	3193	93.8277	Identity	Full match
N6-(5-methylisoxazol-3-yl)-1,3-benzothiazole-6-carboxamide	259.042		98.1	Autoprocessed-2351			38.0656	146948	3193	98.141	Similarity	Invalid mass
O3-(4-chlorobenzoyl)-6-(4-chlorophenoxy)pyridine-3-carbohydroximamide	401.033		99.4	Autoprocessed-2382			-103.926	-259146	3193	99.3801	Similarity	Invalid mass
({imino[(5-methylisoxazol-3-yl)amino]methyl}amino)methanimidamide hydrochloride	182.092		99.4	Autoprocessed-1138			115.016	631636	3193	99.3801	Similarity	Invalid mass
N'-hydroxy-N-(4-methoxy-6-methyl-1,3,5-triazin-2-yl)iminoformamide	183.076		99.4	Autoprocessed-1017			114.032	622866	3193	99.3801	Similarity	Invalid mass
O1-(2,6-dichlorobenzyl)-4-methoxybenzene-1-carbohydroximamide	324.043		99.4	Autoprocessed-3773			-26.936	-83124.8	3193	99.4317	Similarity	Invalid mass
2'-O-Methylguanosine	297.107	11.276	1.38697e+07	3.13653e+07	7.20705e+07	4.05881e+07	2.77851e+07	3.82119e+07	3.82595e+07	234396	298596	390646	3.15281e+07	3.20756e+07	3.15202e+07	1.50473e+07	3.39318e+07	3.1263e+07	5.11565e+06	1.44714e+07	3.82119e+07	1.50473e+07	47.4685	61.2185	2.539	1.34	0.107654	0.618374
Name	Molecular Weight	Best Match	Best Sim. Match	mzCloud ID	KEGG ID	Compound Class	DeltaMass [Da]	DeltaMass [ppm]	Scan #	Match	Type	Compound Match
2'-O-Methylguanosine	297.107	87.6	99.8	Reference-164		Endogenous Metabolites	-0.000120476	-0.405498	3241	87.6415	Identity	Full match
2'-O-Methylguanosine	297.107	87.6	99.8	Reference-164		Endogenous Metabolites	-0.000120476	-0.405498	3272	85.5089	Identity	Full match
{3-hydroxy-5-[2-(isobutyrylamino)-6-oxo-1,6-dihydro-9H-purin-9-yl]tetrahydrofuran-2-yl}methyl 4-methylbenzenesulfonate	491.147		99.8	Autoprocessed-37			-194.04	-395075	3241	90.483	Similarity	Invalid mass
{3-hydroxy-5-[2-(isobutyrylamino)-6-oxo-1,6-dihydro-9H-purin-9-yl]tetrahydrofuran-2-yl}methyl 4-methylbenzenesulfonate	491.147		99.8	Autoprocessed-37			-194.04	-395075	3272	89.4285	Similarity	Invalid mass
ethyl 2-cyano-3-[2-methyl-2-(2-nitrophenyl)hydrazino]acrylate	290.101		99.8	Autoprocessed-4975			7.00569	24149.1	3241	91.3033	Similarity	Invalid mass
ethyl 2-cyano-3-[2-methyl-2-(2-nitrophenyl)hydrazino]acrylate	290.101		99.8	Autoprocessed-4975			7.00569	24149.1	3272	90.3212	Similarity	Invalid mass
Hesperetin	302.079	24.61	3.73694e+06	7.88609e+06	5.98977e+06	3.32673e+06	4.12931e+06	2.28413e+06	2.65611e+06	22055.2	22466.7	23772	4.73411e+06	4.775e+06	4.73411e+06	4.82032e+06	6.34662e+06	7.97676e+06	4.20634e+06	4.10152e+06	3.73694e+06	4.82032e+06	46.4321	30.1245	0.775	-0.37	0.183931	0.618374
Name	Molecular Weight	Best Match	Best Sim. Match	mzCloud ID	KEGG ID	Compound Class	DeltaMass [Da]	DeltaMass [ppm]	Scan #	Match	Type	Compound Match
4?[(1E)?2?{4?[bis(2?sulfamoylethyl)amino]phenyl}diazen?1?yl]benzene?1?sulfonamide	490.076		96.9	Autoprocessed-8018		Textile Chemicals/Auxiliary/Dyes	-187.997	-383608	6997	96.9293	Similarity	Invalid mass
Neohesperidin	610.19		97.6	Autoprocessed-7359		Endogenous Metabolites	-308.111	-504942	6997	97.5729	Similarity	Invalid mass
3-{[4,5-dimethoxy-2-(methoxycarbonyl)anilino]carbonyl}-2-pyrazinecarboxylicacid	361.091		97.9	Autoprocessed-3461			-59.0119	-163427	6997	97.9267	Similarity	Invalid mass
5,7-Dihydroxy-2-(3-hydroxy-4-methoxyphenyl)chroman-4-one	302.079	77.8		Reference-6639			2.97076e-05	0.098344	6997	77.7535	Identity	Full match
3',5,7-Trihydroxy-4'-methoxyflavanone	302.079	79.1		Reference-7851			2.97076e-05	0.098344	6997	79.1146	Identity	Full match
Hesperetin	302.079	84.9		Reference-437	C01709	Endogenous Metabolites	2.97076e-05	0.098344	6997	84.9464	Identity	Full match
Decanoylcarnitine	315.241	23.643	3.69115e+06	6.30301e+06	1.53231e+07	1.28776e+07	7.16997e+06	9.1274e+06	8.99739e+06	141268	135811	124820	7.43124e+06	7.64174e+06	7.43253e+06	2.14633e+06	7.30999e+06	6.87007e+06	1.01293e+06	3.54386e+06	8.99739e+06	3.54386e+06	43.5949	67.3	2.539	1.34	0.0671029	0.618374
Name	Molecular Weight	Best Match	Best Sim. Match	mzCloud ID	KEGG ID	Compound Class	DeltaMass [Da]	DeltaMass [ppm]	Scan #	Match	Type	Compound Match
Decanoylcarnitine	315.241	80.5		Reference-882		Endogenous Metabolites	-0.000164549	-0.521978	6721	80.4787	Identity	Full match
Uridine monophosphate (UMP)	324.036	5.504	1.22691e+08	2.46404e+08	4.54553e+08	4.53541e+08	3.32968e+08	2.43442e+08	1.98624e+08	1.76718e+06	1.94377e+06	2.377e+06	2.77629e+08	2.77675e+08	2.77628e+08	1.48689e+08	3.90074e+08	3.48516e+08	5.07775e+07	1.13545e+08	2.46404e+08	1.48689e+08	43.1473	71.3307	1.657	0.73	0.279982	0.618374
Name	Molecular Weight	Best Match	Best Sim. Match	mzCloud ID	KEGG ID	Compound Class	DeltaMass [Da]	DeltaMass [ppm]	Scan #	Match	Type	Compound Match
Uridine monophosphate (UMP)	324.036	90.7	98.9	Reference-1405	C00105	Endogenous Metabolites	9.50551e-06	0.0293348	1549	87.3726	Identity	Full match
Uridine monophosphate (UMP)	324.036	90.7	98.9	Reference-1405	C00105	Endogenous Metabolites	9.50551e-06	0.0293348	1587	90.6884	Identity	Full match
Uridine monophosphate (UMP)	324.036	90.7	98.9	Reference-1405	C00105	Endogenous Metabolites	9.50551e-06	0.0293348	1627	90.1724	Identity	Full match
Uridine monophosphate (UMP)	324.036	90.7	98.9	Reference-1405	C00105	Endogenous Metabolites	9.50551e-06	0.0293348	1667	90.5846	Identity	Full match
α,α-Trehalose	342.116	4.351	3.71092e+07	5.22963e+07	8.55458e+07	5.27112e+07	4.95697e+07	4.5954e+07	3.64348e+07	60208.4	74185.6	73683	5.82405e+07	5.51698e+07	5.82907e+07	4.37153e+07	8.20814e+07	7.39753e+07	2.5911e+07	3.79884e+07	4.95697e+07	4.37153e+07	32.0793	45.7742	1.134	0.18	0.919168	0.973474
Name	Molecular Weight	Best Match	Best Sim. Match	mzCloud ID	KEGG ID	Compound Class	DeltaMass [Da]	DeltaMass [ppm]	Scan #	Match	Type	Compound Match
Sucrose	342.116	89.9	92.7	Reference-1469	C00089	Endogenous Metabolites	-0.000221933	-0.648707	1253	89.7663	Identity	Partial match
α,α-Trehalose	342.116	92.8	93	Reference-1481	C01083	Endogenous Metabolites	-0.000221933	-0.648707	1253	92.7774	Identity	Full match
D-(+)-Maltose	342.116	87.2	85.4	Reference-6213	C01971	Endogenous Metabolites; Excipients/Additives/Colorants	-0.000221933	-0.648707	1253	85.4597	Identity	Partial match
α-Lactose	342.116	90.2	96.4	Reference-6212	C00243	Endogenous Metabolites	-0.000221933	-0.648707	1253	86.8345	Identity	Partial match
NP-016102	316.189		85	Autoprocessed-8002		Endogenous Metabolites; Natural Products/Medicines	25.9274	81999.8	1253	83.3678	Similarity	Invalid mass
Dimethyl (9E,18E)-1,10-bis(beta-D-glucopyranosyloxy)-6,15-dioxo-4a,5,6,8,13a,14,15,17-octahydro-1H,10H-dipyrano[3,4-d:3',4'-k][1,8]dioxacyclotetradecine-4,13-dicarboxylate	804.232		98.6	Autoprocessed-7304		Endogenous Metabolites	-462.116	-574606	1253	85.0431	Similarity	Invalid mass
NP-004031	634.408		83.5	Autoprocessed-6510		Endogenous Metabolites; Natural Products/Medicines	-292.292	-460732	1253	82.0028	Similarity	Invalid mass
(3beta,9xi)-3-(beta-D-Glucopyranosyloxy)-14-hydroxycarda-5,20(22)-dienolide	534.283		84.5	Autoprocessed-7291		Endogenous Metabolites	-192.167	-359673	1253	84.5033	Similarity	Invalid mass
(9R,10R)-10-hydroxy-8,8-dimethyl-9-{[(2S,3R,4S,5S,6R)-3,4,5-trihydroxy-6-(hydroxymethyl)oxan-2-yl]oxy}-2H,8H,9H,10H-pyrano[2,3-h]chromen-2-one	424.137		86.7	Autoprocessed-2680		Endogenous Metabolites; Natural Products/Medicines	-82.021	-193383	1253	85.4991	Similarity	Invalid mass
NP-016596	386.194		86.9	Autoprocessed-6113		Endogenous Metabolites; Natural Products/Medicines	-44.0781	-114135	1253	85.6417	Similarity	Invalid mass
NP-019695	830.306		85.3	Autoprocessed-5735		Endogenous Metabolites; Natural Products/Medicines	-488.19	-587964	1253	83.6552	Similarity	Invalid mass
(3beta,5xi,6alpha,9xi,12beta)-20-(beta-D-Glucopyranosyloxy)-3,12-dihydroxydammar-24-en-6-yl beta-D-glucopyranoside	800.492		81.7	Autoprocessed-7288		Endogenous Metabolites	-458.376	-572618	1253	78.0486	Similarity	Invalid mass
(2R,3R,4S,5S,6R)-2-{[(2E)-4-ethenyl-2,5-dimethylhexa-2,5-dien-1-yl]oxy}-6-(hydroxymethyl)oxane-3,4,5-triol	314.173		85	Autoprocessed-1804		Endogenous Metabolites; Natural Products/Medicines	27.9431	88941.6	1253	83.5346	Similarity	Invalid mass
(3beta,9xi,14xi,22S,25S)-26-Hydroxy-22,25-epoxyfurost-5-en-3-yl 6-deoxy-alpha-L-mannopyranosyl-(1-4)-[beta-D-glucopyranosyl-(1-2)]-beta-D-glucopyranoside	900.472		85.9	Autoprocessed-7308		Endogenous Metabolites	-558.356	-620070	1253	84.7666	Similarity	Invalid mass
Adenosine 5'-monophosphate	347.063	6.073	4.38382e+08	1.23669e+09	1.33836e+09	1.14698e+09	9.30707e+08	1.26605e+09	6.4198e+08	520678	712402	629327	9.19113e+08	9.45535e+08	9.18701e+08	4.3982e+08	1.4231e+09	1.44226e+09	1.64594e+08	4.23237e+08	1.14698e+09	4.3982e+08	34.4351	77.9624	2.608	1.38	0.31838	0.631361
Name	Molecular Weight	Best Match	Best Sim. Match	mzCloud ID	KEGG ID	Compound Class	DeltaMass [Da]	DeltaMass [ppm]	Scan #	Match	Type	Compound Match
3'-Adenosine monophosphate (3'-AMP)	347.063	87.8	95.8	Reference-194	C01367	Endogenous Metabolites	-0.000216796	-0.624658	1729	87.8364	Identity	Partial match
3'-Adenosine monophosphate (3'-AMP)	347.063	87.8	95.8	Reference-194	C01367	Endogenous Metabolites	-0.000216796	-0.624658	1767	86.5495	Identity	Partial match
Adenosine 5'-monophosphate	347.063	98.5	98.2	Reference-252	C00020	Endogenous Metabolites	-0.000216796	-0.624658	1729	98.5426	Identity	Full match
Adenosine 5'-monophosphate	347.063	98.5	98.2	Reference-252	C00020	Endogenous Metabolites	-0.000216796	-0.624658	1767	97.3763	Identity	Full match
NP-022010	285.158		99.6	Autoprocessed-8067		Endogenous Metabolites; Natural Products/Medicines	61.9052	217091	1729	84.1968	Similarity	Invalid mass
NP-022010	285.158		99.6	Autoprocessed-8067		Endogenous Metabolites; Natural Products/Medicines	61.9052	217091	1767	84.7076	Similarity	Invalid mass
2-[2-(1H-pyrazol-5-ylmethylidene)hydrazono]-1,3-thiazolan-4-one	209.037		99.2	Autoprocessed-3547			138.026	660293	1729	92.7415	Similarity	Invalid mass
2-[2-(1H-pyrazol-5-ylmethylidene)hydrazono]-1,3-thiazolan-4-one	209.037		99.2	Autoprocessed-3547			138.026	660293	1767	93.3043	Similarity	Invalid mass
N2-(2,6-dimethoxy-3-pyridyl)-3-bromo-5-chloro-2-thiophenesulfonamide	411.895		99	Autoprocessed-5174			-64.8325	-157400	1729	92.7721	Similarity	Invalid mass
N2-(2,6-dimethoxy-3-pyridyl)-3-bromo-5-chloro-2-thiophenesulfonamide	411.895		99	Autoprocessed-5174			-64.8325	-157400	1767	93.335	Similarity	Invalid mass
Nicorandil	211.059		99	Autoprocessed-1917			136.004	644386	1729	92.7721	Similarity	Invalid mass
Nicorandil	211.059		99	Autoprocessed-1917			136.004	644386	1767	93.335	Similarity	Invalid mass
N1-(2,6-dimethoxy-3-pyridyl)-4-chloro-1-benzenesulfonamide	328.028		99	Autoprocessed-1158			19.0344	58026.7	1729	92.7721	Similarity	Invalid mass
N1-(2,6-dimethoxy-3-pyridyl)-4-chloro-1-benzenesulfonamide	328.028		99	Autoprocessed-1158			19.0344	58026.7	1767	93.335	Similarity	Invalid mass
[(4R,6R)-6-(6-amino-9H-purin-9-yl)-2,2-dimethyltetrahydrofuro[3,4-d][1,3]dioxol-4-yl]methanol	307.128		99.5	Autoprocessed-2588			39.9348	130027	1729	93.3481	Similarity	Invalid mass
[(4R,6R)-6-(6-amino-9H-purin-9-yl)-2,2-dimethyltetrahydrofuro[3,4-d][1,3]dioxol-4-yl]methanol	307.128		99.5	Autoprocessed-2588			39.9348	130027	1767	93.8479	Similarity	Invalid mass
(2R,3S,4S,5R,6S)-2-(hydroxymethyl)-6-[4-(hydroxymethyl)phenoxy]oxane-3,4,5-triol	286.105		99	Autoprocessed-2905		Endogenous Metabolites; Natural Products/Medicines	60.9576	213060	1729	93.482	Similarity	Invalid mass
(2R,3S,4S,5R,6S)-2-(hydroxymethyl)-6-[4-(hydroxymethyl)phenoxy]oxane-3,4,5-triol	286.105		99	Autoprocessed-2905		Endogenous Metabolites; Natural Products/Medicines	60.9576	213060	1767	93.9011	Similarity	Invalid mass
NP-001346	297.09	89.1	99.4	Autoprocessed-7806		Endogenous Metabolites; Natural Products/Medicines	49.9733	168210	1729	93.6991	Similarity	Invalid mass
NP-001346	297.09	89.1	99.4	Autoprocessed-7806		Endogenous Metabolites; Natural Products/Medicines	49.9733	168210	1767	94.168	Similarity	Invalid mass
Inosine-5'-monophosphate (IMP)	348.047	7.286	4.55345e+07	1.02176e+08	1.3393e+08	9.38077e+07	7.58135e+07	1.01984e+08	9.21453e+07	857852	1.12799e+06	976344	8.80964e+07	8.84466e+07	8.8093e+07	5.36397e+07	1.26027e+08	1.41071e+08	2.38833e+07	5.24696e+07	9.38077e+07	5.36397e+07	29.3227	64.3536	1.749	0.81	0.429136	0.683636
Name	Molecular Weight	Best Match	Best Sim. Match	mzCloud ID	KEGG ID	Compound Class	DeltaMass [Da]	DeltaMass [ppm]	Scan #	Match	Type	Compound Match
Inosine-5'-monophosphate (IMP)	348.047	95.1	98.2	Reference-452	C00130	Endogenous Metabolites	-8.22648e-05	-0.236361	2109	94.1282	Identity	Full match
Inosine-5'-monophosphate (IMP)	348.047	95.1	98.2	Reference-452	C00130	Endogenous Metabolites	-8.22648e-05	-0.236361	2147	95.1002	Identity	Full match
Inosine-5'-monophosphate (IMP)	348.047	95.1	98.2	Reference-452	C00130	Endogenous Metabolites	-8.22648e-05	-0.236361	2188	94.0242	Identity	Full match
Palmitoylcarnitine	399.335	27.442	3.53473e+08	7.43645e+08	1.44596e+09	1.07208e+09	8.29658e+08	1.07947e+09	7.32854e+08	5.02817e+06	1.54879e+06	3.76991e+06	8.25267e+08	8.45218e+08	8.2558e+08	5.33956e+08	1.19394e+09	1.06972e+09	1.7304e+08	6.10331e+08	8.29658e+08	6.10331e+08	38.6366	58.1027	1.359	0.44	0.412436	0.678432
Name	Molecular Weight	Best Match	Best Sim. Match	mzCloud ID	KEGG ID	Compound Class	DeltaMass [Da]	DeltaMass [ppm]	Scan #	Match	Type	Compound Match
Palmitoylcarnitine	399.335	96.9		Reference-2936		Endogenous Metabolites; Personal Care Products/Cosmetics	-0.000322754	-0.808228	7761	95.804	Identity	Full match
Palmitoylcarnitine	399.335	96.9		Reference-2936		Endogenous Metabolites; Personal Care Products/Cosmetics	-0.000322754	-0.808228	7791	96.8538	Identity	Full match
JWH 200 6-OH indole metabolite	400.178	24.106	2.13465e+06	1.89267e+06	1.36077e+07	6.41054e+06	9.44781e+06	251989	2.97121e+07	145699	134307	129067	7.47371e+06	7.12642e+06	7.46631e+06	1.65416e+06	5.30849e+06	6.05762e+06	4.04967e+06	8.42799e+06	6.41054e+06	5.30849e+06	113.148	49.0364	1.208	0.27	0.936007	0.978553
Name	Molecular Weight	Best Match	Best Sim. Match	mzCloud ID	KEGG ID	Compound Class	DeltaMass [Da]	DeltaMass [ppm]	Scan #	Match	Type	Compound Match
JWH 200 5-hydroxyindole metabolite	400.179	81.4		Reference-8471		Drugs of Abuse/Illegal Drugs; Sports Doping Drugs	-0.000234344	-0.585598	6841	81.4129	Identity	Partial match
JWH 200 4-OH indole	400.179	82.9		Reference-4962		Drugs of Abuse/Illegal Drugs; Sports Doping Drugs	-0.000234344	-0.585598	6841	82.9442	Identity	Partial match
JWH 200 6-OH indole metabolite	400.179	83.3		Reference-4963		Drugs of Abuse/Illegal Drugs; Sports Doping Drugs	-0.000234344	-0.585598	6841	83.3303	Identity	Full match
(1R,9S)-11-Benzoyl-5-(4-methoxyphenyl)-7,11-diazatricyclo[7.3.1.02,7]trideca-2,4-dien-6-one	400.179	82.7		Reference-9688			-0.000234344	-0.585598	6841	82.6828	Identity	Partial match
(1R,9S)-11-Benzoyl-5-(4-methoxyphenyl)-7,11-diazatricyclo[7.3.1.02,7]trideca-2,4-dien-6-one	400.179	82.7		Reference-9688			-0.000234344	-0.585598	6872	75.9898	Identity	Partial match
(1R,9R)-5-Cyclohexyl-11-(propylsulfonyl)-7,11-diazatricyclo[7.3.1.02,7]trideca-2,4-dien-6-one	378.198	75.4		Reference-8848			21.9807	58119.7	6841	75.4281	Identity	Invalid mass
Bis(4-ethylbenzylidene)sorbitol	414.204	27.877	6.69855e+07	7.3311e+07	6.47187e+07	7.12606e+07	6.20534e+07	6.48277e+07	5.91304e+07	163033	203004	234920	6.54674e+07	6.04378e+07	6.58376e+07	6.65072e+07	6.13121e+07	5.9309e+07	8.266e+07	5.29344e+07	6.48277e+07	6.13121e+07	7.51701	17.4027	1.057	0.08	0.704523	0.853212
Name	Molecular Weight	Best Match	Best Sim. Match	mzCloud ID	KEGG ID	Compound Class	DeltaMass [Da]	DeltaMass [ppm]	Scan #	Match	Type	Compound Match
Bis(4-ethylbenzylidene)sorbitol	414.204	95.1	87.5	Reference-7437		Extractables/Leachables	-0.000451378	-1.08975	7897	95.1305	Identity	Full match
Bis(4-ethylbenzylidene)sorbitol	414.204	95.1	87.5	Reference-7437		Extractables/Leachables	-0.000451378	-1.08975	7928	92.3887	Identity	Full match
N'-(2-chloro-6-fluorobenzoyl)-5-(3,5-dimethylisoxazol-4-yl)-3-methylisoxazole-4-carbohydrazide	392.069		98.9	Autoprocessed-2004			22.135	56457	7897	95.4887	Similarity	Invalid mass
N'-(2-chloro-6-fluorobenzoyl)-5-(3,5-dimethylisoxazol-4-yl)-3-methylisoxazole-4-carbohydrazide	392.069		98.9	Autoprocessed-2004			22.135	56457	7928	95.2345	Similarity	Invalid mass
1,3-dihydroxy-1-(7-methoxy-2-oxo-2H-chromen-6-yl)-3-methylbutan-2-yl (2Z)-2-methylbut-2-enoate	376.152		99.7	Autoprocessed-2720		Endogenous Metabolites; Natural Products/Medicines	38.0516	101160	7897	99.7301	Similarity	Invalid mass
1,3-dihydroxy-1-(7-methoxy-2-oxo-2H-chromen-6-yl)-3-methylbutan-2-yl (2Z)-2-methylbut-2-enoate	376.152		99.7	Autoprocessed-2720		Endogenous Metabolites; Natural Products/Medicines	38.0516	101160	7928	99.162	Similarity	Invalid mass
3-hydroxy-2-[3-methyl-2-({[3,4,5-trihydroxy-6-(hydroxymethyl)oxan-2-yl]oxy}methyl)cyclopent-2-en-1-yl]propanoic acid	362.158		95.2	Autoprocessed-2758		Endogenous Metabolites; Natural Products/Medicines	52.0461	143711	7897	95.1947	Similarity	Invalid mass
(2E)-6-hydroxy-2-methyl-6-(4-methylphenyl)hept-2-enoic acid	248.141		95.2	Autoprocessed-1829		Endogenous Metabolites; Natural Products/Medicines	166.063	669226	7897	95.1646	Similarity	Invalid mass
(2E)-6-hydroxy-2-methyl-6-(4-methylphenyl)hept-2-enoic acid	248.141		95.2	Autoprocessed-1829		Endogenous Metabolites; Natural Products/Medicines	166.063	669226	7928	94.1977	Similarity	Invalid mass
(2S,3S)-9'-methyl-3-phenyl-1',9',12'-triazaspiro[oxirane-2,10'-tetracyclo[9.8.0.0Â?,â·.0ÂaÂl,Âaâ¸]nonadecane]-2'(7'),3',5',11',13'(18'),14',16'-heptaene-8',19'-dione	395.127		96.2	Autoprocessed-3163		Endogenous Metabolites; Natural Products/Medicines	19.0768	48280.2	7928	94.3389	Similarity	Invalid mass
2,3-dihydroxy-1-(7-methoxy-2-oxo-2H-chromen-6-yl)-3-methylbutyl (2Z)-2-methylbut-2-enoate	376.152		98.7	Autoprocessed-1809		Endogenous Metabolites; Natural Products/Medicines	38.0516	101160	7897	98.6508	Similarity	Invalid mass
2,3-dihydroxy-1-(7-methoxy-2-oxo-2H-chromen-6-yl)-3-methylbutyl (2Z)-2-methylbut-2-enoate	376.152		98.7	Autoprocessed-1809		Endogenous Metabolites; Natural Products/Medicines	38.0516	101160	7928	95.5079	Similarity	Invalid mass
NP-002105	432.215		96	Autoprocessed-8224		Endogenous Metabolites; Natural Products/Medicines	-18.011	-41671.4	7897	96.0353	Similarity	Invalid mass
NP-002105	432.215		96	Autoprocessed-8224		Endogenous Metabolites; Natural Products/Medicines	-18.011	-41671.4	7928	95.6661	Similarity	Invalid mass
[6,7-dimethoxy-1-methyl-3,4-dihydro-2(1H)-isoquinolinyl](5-methyl-3-phenyl-4-isoxazolyl)methanone	392.174		97.5	Autoprocessed-1367			22.0302	56174.6	7897	97.5217	Similarity	Invalid mass
[6,7-dimethoxy-1-methyl-3,4-dihydro-2(1H)-isoquinolinyl](5-methyl-3-phenyl-4-isoxazolyl)methanone	392.174		97.5	Autoprocessed-1367			22.0302	56174.6	7928	96.4653	Similarity	Invalid mass
NP-002336	392.256		97.9	Autoprocessed-8188		Endogenous Metabolites; Natural Products/Medicines	21.9475	55952	7897	97.9454	Similarity	Invalid mass
NP-002336	392.256		97.9	Autoprocessed-8188		Endogenous Metabolites; Natural Products/Medicines	21.9475	55952	7928	97.4084	Similarity	Invalid mass
1,3-dihydroxy-1-(7-methoxy-2-oxo-2H-chromen-6-yl)-3-methylbutan-2-yl 3-methylbutanoate	378.168		98.6	Autoprocessed-2251		Endogenous Metabolites; Natural Products/Medicines	36.0359	95290.8	7897	98.5985	Similarity	Invalid mass
1,3-dihydroxy-1-(7-methoxy-2-oxo-2H-chromen-6-yl)-3-methylbutan-2-yl 3-methylbutanoate	378.168		98.6	Autoprocessed-2251		Endogenous Metabolites; Natural Products/Medicines	36.0359	95290.8	7928	98.2514	Similarity	Invalid mass
6-formyl-10-(hydroxymethyl)-5-methoxy-3-methylidene-2-oxo-2H,3H,3aH,4H,5H,8H,9H,11aH-cyclodeca[b]furan-4-yl 2-methylbutanoate	392.183		99.1	Autoprocessed-2787		Endogenous Metabolites; Natural Products/Medicines	22.0203	56147.9	7897	99.0818	Similarity	Invalid mass
6-formyl-10-(hydroxymethyl)-5-methoxy-3-methylidene-2-oxo-2H,3H,3aH,4H,5H,8H,9H,11aH-cyclodeca[b]furan-4-yl 2-methylbutanoate	392.183		99.1	Autoprocessed-2787		Endogenous Metabolites; Natural Products/Medicines	22.0203	56147.9	7928	98.3064	Similarity	Invalid mass
Rhodamine 6G	442.225	25.759	130221	166173	133349	131220	133039	131760	184258	134707	131150	126748	1.33703e+06	1.4197e+06	1.33926e+06	764555	1.54285e+07	305603	636560	382196	133039	636560	15.1004	190.35	0.209	-2.26	0.0538046	0.618374
Name	Molecular Weight	Best Match	Best Sim. Match	mzCloud ID	KEGG ID	Compound Class	DeltaMass [Da]	DeltaMass [ppm]	Scan #	Match	Type	Compound Match
Rhodamine 6G	442.226	83.3		Reference-5204			-0.000528114	-1.19422	7313	83.3413	Identity	Full match
Glycerophospho-N-palmitoyl ethanolamine	453.285	30.132	4.39972e+08	9.49458e+08	1.07638e+09	8.61214e+08	7.47275e+08	6.26805e+08	6.7868e+08	1.651e+06	927139	1.4245e+06	7.8664e+08	7.72385e+08	7.86867e+08	4.56464e+08	1.37653e+09	1.10919e+09	3.08378e+08	4.72539e+08	7.47275e+08	4.72539e+08	27.7374	62.9762	1.581	0.66	0.626947	0.803254
Name	Molecular Weight	Best Match	Best Sim. Match	mzCloud ID	KEGG ID	Compound Class	DeltaMass [Da]	DeltaMass [ppm]	Scan #	Match	Type	Compound Match
Glycerophospho-N-palmitoyl ethanolamine	453.286	79.3	98.4	Reference-2955		Endogenous Metabolites; Therapeutics/Prescription Drugs	-0.000333762	-0.736317	8521	79.2562	Identity	Full match
Glycerophospho-N-palmitoyl ethanolamine	453.286	79.3	98.4	Reference-2955		Endogenous Metabolites; Therapeutics/Prescription Drugs	-0.000333762	-0.736317	8559	76.7407	Identity	Full match
Glycerophospho-N-palmitoyl ethanolamine	453.286	79.3	98.4	Reference-2955		Endogenous Metabolites; Therapeutics/Prescription Drugs	-0.000333762	-0.736317	8591	78.0968	Identity	Full match
5-benzyl-4-hydroxy-6H-pyrido[3,2,1-jk]carbazol-6-one	325.11		77.1	Autoprocessed-3966			128.175	394251	8591	77.1188	Similarity	Invalid mass
ethyl 5-methoxy-2-methyl-1-phenyl-1H-indole-3-carboxylate	309.136		96.3	Autoprocessed-3729			144.149	466295	8521	89.0356	Similarity	Invalid mass
ethyl 5-methoxy-2-methyl-1-phenyl-1H-indole-3-carboxylate	309.136		96.3	Autoprocessed-3729			144.149	466295	8559	89.2443	Similarity	Invalid mass
ethyl 5-methoxy-2-methyl-1-phenyl-1H-indole-3-carboxylate	309.136		96.3	Autoprocessed-3729			144.149	466295	8591	89.4054	Similarity	Invalid mass
N-benzoyl-N'-(2-chlorophenyl)thiourea	290.028		95.5	Autoprocessed-3736			163.257	562901	8521	86.9956	Similarity	Invalid mass
N-benzoyl-N'-(2-chlorophenyl)thiourea	290.028		95.5	Autoprocessed-3736			163.257	562901	8559	89.0589	Similarity	Invalid mass
N-benzoyl-N'-(2-chlorophenyl)thiourea	290.028		95.5	Autoprocessed-3736			163.257	562901	8591	89.931	Similarity	Invalid mass
1-phenyl-3-{[5-(trifluoromethyl)-2-pyridyl]thio}prop-2-en-1-one	309.044		94.7	Autoprocessed-6420			144.242	466736	8521	88.4856	Similarity	Invalid mass
1-phenyl-3-{[5-(trifluoromethyl)-2-pyridyl]thio}prop-2-en-1-one	309.044		94.7	Autoprocessed-6420			144.242	466736	8559	88.9891	Similarity	Invalid mass
1-phenyl-3-{[5-(trifluoromethyl)-2-pyridyl]thio}prop-2-en-1-one	309.044		94.7	Autoprocessed-6420			144.242	466736	8591	90.1671	Similarity	Invalid mass
ChemSpider database hits
Propionic acid	74.0367	10.494	3.89969e+06	7.30131e+06	1.18098e+07	7.71326e+06	5.39841e+06	1.00292e+07	8.48164e+06	282452	245271	203088	6.93102e+06	7.46103e+06	6.93661e+06	3.67216e+06	6.53017e+06	8.30266e+06	1.70046e+06	3.92131e+06	7.71326e+06	3.92131e+06	34.2	53.7526	1.967	0.98	0.117875	0.618374
Name	Molecular Weight	CSID	SMILES	InChi	DeltaMass [Da]	DeltaMass [ppm]	mzLogic Score	Compound Match
acetol	74.0368	21106125	CC(=O)CO	InChI=1/C3H6O2/c1-3(5)2-4/h4H,2H2,1H3	-3.03989e-05	-0.410592		Partial match
(+/-)-Glycidol	74.0368	10691	C1C(O1)CO	InChI=1/C3H6O2/c4-1-3-2-5-3/h3-4H,1-2H2	-3.03989e-05	-0.410592		Partial match
Reuterin	74.0368	67601	C(CO)C=O	InChI=1/C3H6O2/c4-2-1-3-5/h2,5H,1,3H2	-3.03989e-05	-0.410592		Partial match
Propionic acid	74.0368	1005	CCC(=O)O	InChI=1/C3H6O2/c1-2-3(4)5/h2H2,1H3,(H,4,5)	-3.03989e-05	-0.410592		Full match
Lactaldehyde	74.0368	832	CC(C=O)O	InChI=1/C3H6O2/c1-3(5)2-4/h2-3,5H,1H3	-3.03989e-05	-0.410592		Partial match
Ethyl formate	74.0368	7734	CCOC=O	InChI=1/C3H6O2/c1-2-5-3-4/h3H,2H2,1H3	-3.03989e-05	-0.410592		Partial match
Methyl acetate	74.0368	6335	CC(=O)OC	InChI=1/C3H6O2/c1-3(4)5-2/h1-2H3	-3.03989e-05	-0.410592		Partial match
D-Lactaldehyde	74.0368	388473	C[C@H](C=O)O	InChI=1/C3H6O2/c1-3(5)2-4/h2-3,5H,1H3/t3-/m1/s1	-3.03989e-05	-0.410592		Partial match
L-lactaldehyde	74.0368	388368	C[C@@H](C=O)O	InChI=1/C3H6O2/c1-3(5)2-4/h2-3,5H,1H3/t3-/m0/s1	-3.03989e-05	-0.410592		Partial match
Trimethylamine N-oxide	75.0684	5.053	2.38779e+07	1.51682e+07	2.04696e+07	2.23266e+07	2.60043e+07	2.16352e+07	1.85051e+07	481343	698645	465746	1.69246e+07	2.30573e+07	1.75999e+07	2.36601e+07	1.85106e+07	2.64054e+07	2.33889e+07	2.31518e+07	2.16352e+07	2.33889e+07	16.8198	12.3536	0.925	-0.11	0.324967	0.635473
Name	Molecular Weight	CSID	SMILES	InChi	DeltaMass [Da]	DeltaMass [ppm]	mzLogic Score	Compound Match
(.+/-.)-1-Amino-2-propanol	75.0684	3	CC(CN)O	InChI=1/C3H9NO/c1-3(5)2-4/h3,5H,2,4H2,1H3	3.12407e-05	0.416163		Partial match
KL6650000	75.0684	13836021	CNCCO	InChI=1/C3H9NO/c1-4-2-3-5/h4-5H,2-3H2,1H3	3.12407e-05	0.416163		Partial match
Trimethylamine N-oxide	75.0684	1113	C[N+](C)(C)[O-]	InChI=1/C3H9NO/c1-4(2,3)5/h1-3H3	3.12407e-05	0.416163		Full match
PROPANOLAMINE	75.0684	8733	C(CN)CO	InChI=1/C3H9NO/c4-2-1-3-5/h5H,1-4H2	3.12407e-05	0.416163		Partial match
Isopropanolamine	75.0684	388968	C[C@H](CN)O	InChI=1/C3H9NO/c1-3(5)2-4/h3,5H,2,4H2,1H3/t3-/m1/s1	3.12407e-05	0.416163		Partial match
glutaral	100.052	13.703	388925	811480	1.79174e+06	1.55572e+06	885671	1.19792e+06	1.20056e+06	95120.6	84798	41298	1.0394e+06	1.05669e+06	1.03891e+06	1.00971e+06	1.26584e+06	1.22949e+06	380438	1.06895e+06	1.19792e+06	1.06895e+06	42.2095	36.0931	1.121	0.16	0.727786	0.868637
Name	Molecular Weight	CSID	SMILES	InChi	DeltaMass [Da]	DeltaMass [ppm]	mzLogic Score	Compound Match
(Z)-4-hydroxy-3-methylbut-2-enal	100.052	14441281	C/C(=C/C=O)/CO	InChI=1/C5H8O2/c1-5(4-7)2-3-6/h2-3,7H,4H2,1H3/b5-2-	5.13526e-05	0.513257		Partial match
(2E)-4-Hydroxy-3-methyl-2-butenal	100.052	18598880	C/C(=C\C=O)/CO	InChI=1/C5H8O2/c1-5(4-7)2-3-6/h2-3,7H,4H2,1H3/b5-2+	5.13526e-05	0.513257		Partial match
4193	100.052	553682	CC/C=C/C(=O)O	InChI=1/C5H8O2/c1-2-3-4-5(6)7/h3-4H,2H2,1H3,(H,6,7)/b4-3+	5.13526e-05	0.513257		Partial match
Angelic acid	100.052	559009	C/C=C(/C)\C(=O)O	InChI=1/C5H8O2/c1-3-4(2)5(6)7/h3H,1-2H3,(H,6,7)/b4-3-	5.13526e-05	0.513257		Partial match
MFCD03426745	100.052	18085	CCC(=C)C(=O)O	InChI=1/C5H8O2/c1-3-4(2)5(6)7/h2-3H2,1H3,(H,6,7)	5.13526e-05	0.513257		Partial match
2-Methyltetrahydro-3-furanone	100.052	17494	CC1C(=O)CCO1	InChI=1/C5H8O2/c1-4-5(6)2-3-7-4/h4H,2-3H2,1H3	5.13526e-05	0.513257		Partial match
2,4-Pentandione	100.052	29001	CC(=O)CC(=O)C	InChI=1/C5H8O2/c1-4(6)3-5(2)7/h3H2,1-2H3	5.13526e-05	0.513257		Partial match
2841	100.052	11254	CCC(=O)C(=O)C	InChI=1/C5H8O2/c1-3-5(7)4(2)6/h3H2,1-2H3	5.13526e-05	0.513257		Partial match
delta-Valerolactone	100.052	10488	C1CCOC(=O)C1	InChI=1/C5H8O2/c6-5-3-1-2-4-7-5/h1-4H2	5.13526e-05	0.513257		Partial match
GQ5425000	100.052	10468	CC(=CC(=O)O)C	InChI=1/C5H8O2/c1-4(2)3-5(6)7/h3H,1-2H3,(H,6,7)	5.13526e-05	0.513257		Partial match
2843	100.052	55085	C=CCCC(=O)O	InChI=1/C5H8O2/c1-2-3-4-5(6)7/h2H,1,3-4H2,(H,6,7)	5.13526e-05	0.513257		Partial match
Isopropenyl acetate	100.052	7628	CC(=C)OC(=O)C	InChI=1/C5H8O2/c1-4(2)7-5(3)6/h1H2,2-3H3	5.13526e-05	0.513257		Partial match
gamma-Valerolactone	100.052	7633	CC1CCC(=O)O1	InChI=1/C5H8O2/c1-4-2-3-5(6)7-4/h4H,2-3H2,1H3	5.13526e-05	0.513257		Partial match
2418	100.052	8490	CCOC(=O)C=C	InChI=1/C5H8O2/c1-3-5(6)7-4-2/h3H,1,4H2,2H3	5.13526e-05	0.513257		Partial match
glutaral	100.052	3365	C(CC=O)CC=O	InChI=1/C5H8O2/c6-4-2-1-3-5-7/h4-5H,1-3H2	5.13526e-05	0.513257		Full match
Methyl methacrylate	100.052	6406	CC(=C)C(=O)OC	InChI=1/C5H8O2/c1-4(2)5(6)7-3/h1H2,2-3H3	5.13526e-05	0.513257		Partial match
3-Methyl-3-butenoic acid	100.052	369638	CC(=C)CC(=O)O	InChI=1/C5H8O2/c1-4(2)3-5(6)7/h1,3H2,2H3,(H,6,7)	5.13526e-05	0.513257		Partial match
3-Methylbutyrolactone	100.052	88906	CC1CC(=O)OC1	InChI=1/C5H8O2/c1-4-2-5(6)7-3-4/h4H,2-3H2,1H3	5.13526e-05	0.513257		Partial match
80418	100.052	88786	CC1CCOC1=O	InChI=1/C5H8O2/c1-4-2-3-7-5(4)6/h4H,2-3H2,1H3	5.13526e-05	0.513257		Partial match
2-Methyl-3-butenoic acid	100.052	126228	CC(C=C)C(=O)O	InChI=1/C5H8O2/c1-3-4(2)5(6)7/h3-4H,1H2,2H3,(H,6,7)	5.13526e-05	0.513257		Partial match
Tiglic acid	100.052	111629	C/C=C(\C)/C(=O)O	InChI=1/C5H8O2/c1-3-4(2)5(6)7/h3H,1-2H3,(H,6,7)/b4-3+	5.13526e-05	0.513257		Partial match
2-Methylthiazolidine	103.045	6.879	5.08138e+07	1.28663e+08	2.73661e+08	1.71892e+08	1.36337e+08	1.5754e+08	1.80952e+08	450401	624760	573271	1.43055e+08	1.28522e+08	1.43218e+08	1.1344e+08	2.02817e+08	1.7593e+08	3.95841e+07	1.02506e+08	1.5754e+08	1.1344e+08	42.6237	50.7329	1.389	0.47	0.484522	0.716694
Name	Molecular Weight	CSID	SMILES	InChi	DeltaMass [Da]	DeltaMass [ppm]	mzLogic Score	Compound Match
2-Methylthiazolidine	103.046	29856	CC1NCCS1	InChI=1/C4H9NS/c1-4-5-2-3-6-4/h4-5H,2-3H2,1H3	-8.85106e-05	-0.858946		Full match
2-Furoic acid	112.016	9.759	2.7042e+06	4.72731e+06	1.8113e+07	9.22299e+06	5.54777e+06	7.25511e+06	8.75582e+06	122728	128927	243891	6.69977e+06	6.06399e+06	6.69621e+06	4.42365e+06	7.83707e+06	6.65649e+06	1.80979e+06	6.16087e+06	7.25511e+06	6.16087e+06	62.0653	43.5488	1.178	0.24	0.321848	0.635473
Name	Molecular Weight	CSID	SMILES	InChi	DeltaMass [Da]	DeltaMass [ppm]	mzLogic Score	Compound Match
2,3-Dihydroxy-2,4-cyclopentadien-1-one	112.016	15367214	OC=1\C=C/C(=O)C=1O	InChI=1/C5H4O3/c6-3-1-2-4(7)5(3)8/h1-2H,(H2,6,7,8)	2.58872e-05	0.231103		Partial match
2-Furoic acid	112.016	10251740	c1cc(oc1)C(=O)O	InChI=1/C5H4O3/c6-5(7)4-2-1-3-8-4/h1-3H,(H,6,7)	2.58872e-05	0.231103		Full match
Itaconic anhydride	112.016	67661	C=C1CC(=O)OC1=O	InChI=1/C5H4O3/c1-3-2-4(6)8-5(3)7/h1-2H2	2.58872e-05	0.231103		Partial match
hydroxypyrone	112.016	61438	c1cc(c(=O)oc1)O	InChI=1/C5H4O3/c6-4-2-1-3-8-5(4)7/h1-3,6H	2.58872e-05	0.231103		Partial match
3-Furoic acid	112.016	9849	c1cocc1C(=O)O	InChI=1/C5H4O3/c6-5(7)4-1-2-8-3-4/h1-3H,(H,6,7)	2.58872e-05	0.231103		Partial match
Maleic acid	116.011	3.895	2.12416e+07	2.54738e+07	5.6132e+07	3.08451e+07	2.83904e+07	2.87714e+07	3.70616e+07	76145.7	102057	88134.2	3.0578e+07	3.16614e+07	3.05544e+07	2.2157e+07	3.83512e+07	3.29347e+07	1.16634e+07	2.25648e+07	2.87714e+07	2.25648e+07	35.2176	40.6837	1.275	0.35	0.285391	0.618374
Name	Molecular Weight	CSID	SMILES	InChi	DeltaMass [Da]	DeltaMass [ppm]	mzLogic Score	Compound Match
Fumaric acid	116.011	10197150	C(=C/C(=O)O)\C(=O)O	InChI=1/C4H4O4/c5-3(6)1-2-4(7)8/h1-2H,(H,5,6)(H,7,8)/b2-1+	6.71365e-05	0.578708		Full match
5-Hydroxydihydro-2,3-furandione	116.011	58837162	C1C(OC(=O)C1=O)O	InChI=1/C4H4O4/c5-2-1-3(6)8-4(2)7/h3,6H,1H2	6.71365e-05	0.578708		Partial match
Butenedioic acid	116.011	703	C(=C/C(=O)O)\C(=O)O	InChI=1/C4H4O4/c5-3(6)1-2-4(7)8/h1-2H,(H,5,6)(H,7,8)	6.71365e-05	0.578708		Full match
Maleic acid	116.011	392248	C(=C\C(=O)O)\C(=O)O	InChI=1/C4H4O4/c5-3(6)1-2-4(7)8/h1-2H,(H,5,6)(H,7,8)/b2-1-	6.71365e-05	0.578708		Full match
Formylpyruvate	116.011	132980	C(C=O)C(=O)C(=O)O	InChI=1/C4H4O4/c5-2-1-3(6)4(7)8/h2H,1H2,(H,7,8)	6.71365e-05	0.578708		Partial match
2-(Diethylamino)ethanol	117.115	4.288	4.2252e+07	5.84515e+07	1.41488e+08	8.27944e+07	6.19659e+07	7.18056e+07	9.2357e+07	208672	241713	228759	7.86209e+07	8.04582e+07	7.86773e+07	4.72894e+07	1.02388e+08	9.17717e+07	2.42068e+07	6.73778e+07	7.18056e+07	6.73778e+07	40.8681	47.979	1.066	0.09	0.485525	0.717421
Name	Molecular Weight	CSID	SMILES	InChi	DeltaMass [Da]	DeltaMass [ppm]	mzLogic Score	Compound Match
2-(Diethylamino)ethanol	117.115	13842001	CCN(CC)CCO	InChI=1/C6H15NO/c1-3-7(4-2)5-6-8/h8H,3-6H2,1-2H3	-6.28365e-05	-0.536535	33.4422	Full match
Coumarone	118.042	10.376	5.9131e+07	9.71552e+07	1.56039e+08	1.05936e+08	9.26298e+07	9.47628e+07	9.78667e+07	226957	280695	270767	9.58105e+07	8.5964e+07	9.56202e+07	7.15377e+07	1.08171e+08	1.18402e+08	2.95865e+07	6.88497e+07	9.71552e+07	7.15377e+07	28.546	44.5942	1.358	0.44	0.299432	0.623734
Name	Molecular Weight	CSID	SMILES	InChi	DeltaMass [Da]	DeltaMass [ppm]	mzLogic Score	Compound Match
2,4,6-Octatriyn-1-ol	118.042	9854540	C(#CC#CC#CCO)C	InChI=1/C8H6O/c1-2-3-4-5-6-7-8-9/h9H,8H2,1H3	-2.90601e-05	-0.246185	86.0671	Partial match
3,5,7-Octatriyn-1-ol	118.042	30777311	C#CC#CC#CCCO	InChI=1/C8H6O/c1-2-3-4-5-6-7-8-9/h1,9H,7-8H2	-2.90601e-05	-0.246185	86.0671	Partial match
2,3-Octadiene-5,7-diyn-1-ol	118.042	30777491	C#CC#CC=C=CCO	InChI=1/C8H6O/c1-2-3-4-5-6-7-8-9/h1,5,7,9H,8H2	-2.90601e-05	-0.246185	86.0671	Partial match
Coumarone	118.042	8868	c1ccc2c(c1)cco2	InChI=1/C8H6O/c1-2-4-8-7(3-1)5-6-9-8/h1-6H	-2.90601e-05	-0.246185	76.4922	Full match
Thymine	126.043	4.625	1.11283e+07	1.52744e+07	3.05214e+07	2.08796e+07	1.69575e+07	1.92112e+07	2.07085e+07	347133	273990	278790	1.98527e+07	2.08788e+07	1.98668e+07	1.90546e+07	3.01365e+07	2.69094e+07	8.95809e+06	2.08835e+07	1.92112e+07	2.08835e+07	31.39	38.561	0.92	-0.12	0.81341	0.922939
Name	Molecular Weight	CSID	SMILES	InChi	DeltaMass [Da]	DeltaMass [ppm]	mzLogic Score	Compound Match
NI3378200	126.043	570527	c1cn(cn1)CC(=O)O	InChI=1/C5H6N2O2/c8-5(9)3-7-2-1-6-4-7/h1-2,4H,3H2,(H,8,9)	-6.36291e-05	-0.504821		Partial match
Thymine	126.043	1103	Cc1c[nH]c(=O)[nH]c1=O	InChI=1/C5H6N2O2/c1-3-2-6-5(9)7-4(3)8/h2H,1H3,(H2,6,7,8,9)	-6.36291e-05	-0.504821		Full match
Imidazole-4-acetate	126.043	86856	c1c(nc[nH]1)CC(=O)O	InChI=1/C5H6N2O2/c8-5(9)1-4-2-6-3-7-4/h2-3H,1H2,(H,6,7)(H,8,9)	-6.36291e-05	-0.504821		Partial match
5-Hydroxy-2-furoic acid	128.011	6.053	7.13519e+06	2.4999e+07	4.84859e+07	4.15022e+07	2.34989e+07	3.78932e+07	4.47969e+07	178051	234054	253533	3.08801e+07	2.79262e+07	3.1028e+07	1.87014e+07	2.63153e+07	2.05195e+07	8.35898e+06	2.15339e+07	3.78932e+07	2.05195e+07	45.0859	34.7081	1.847	0.88	0.18399	0.618374
Name	Molecular Weight	CSID	SMILES	InChi	DeltaMass [Da]	DeltaMass [ppm]	mzLogic Score	Compound Match
5-Hydroxy-2-furoic acid	128.011	3373337	c1cc(oc1C(=O)O)O	InChI=1/C5H4O4/c6-4-2-1-3(9-4)5(7)8/h1-2,6H,(H,7,8)	-0.000100694	-0.786602		Full match
5-Hydroxy-2-furoic acid	128.011	9.731	5.56061e+06	8.51694e+06	2.80327e+07	1.45821e+07	1.12651e+07	1.25641e+07	1.56907e+07	373503	455540	485388	1.05737e+07	1.04084e+07	1.05769e+07	9.04734e+06	1.14257e+07	1.14716e+07	3.15072e+06	1.21076e+07	1.25641e+07	1.14257e+07	52.3375	39.241	1.1	0.14	0.281651	0.618374
Name	Molecular Weight	CSID	SMILES	InChi	DeltaMass [Da]	DeltaMass [ppm]	mzLogic Score	Compound Match
5-Hydroxy-2-furoic acid	128.011	3373337	c1cc(oc1C(=O)O)O	InChI=1/C5H4O4/c6-4-2-1-3(9-4)5(7)8/h1-2,6H,(H,7,8)	-4.66734e-05	-0.364605	22.4731	Full match
4230434	128.095	3.428	2.98397e+07	5.6251e+07	1.0039e+08	7.0828e+07	5.18886e+07	6.27458e+07	6.59798e+07	202662	250325	238816	5.78742e+07	5.52876e+07	5.78721e+07	4.20904e+07	6.0861e+07	5.77034e+07	2.10093e+07	4.29052e+07	6.27458e+07	4.29052e+07	34.1307	35.227	1.462	0.55	0.186393	0.618374
Name	Molecular Weight	CSID	SMILES	InChi	DeltaMass [Da]	DeltaMass [ppm]	mzLogic Score	Compound Match
L-a-Amino-e-caprolactam	128.095	388871	C1CCNC(=O)[C@@H](C1)N	InChI=1/C6H12N2O/c7-5-3-1-2-4-8-6(5)9/h5H,1-4,7H2,(H,8,9)/t5-/m1/s1	-6.88129e-05	-0.537202	34.7406	Full match
4230434	128.095	389497	C1CCNC(=O)[C@H](C1)N	InChI=1/C6H12N2O/c7-5-3-1-2-4-8-6(5)9/h5H,1-4,7H2,(H,8,9)/t5-/m0/s1	-6.88129e-05	-0.537202	34.7406	Full match
leucoline	129.058	13.91	2.02693e+07	2.73656e+07	5.12539e+07	3.54771e+07	2.9177e+07	3.21118e+07	3.11808e+07	230999	275499	267535	2.73115e+07	3.06216e+07	2.74348e+07	2.05697e+07	3.58503e+07	3.26638e+07	1.12902e+07	1.91227e+07	3.11808e+07	2.05697e+07	29.5293	42.4927	1.516	0.6	0.182573	0.618374
Name	Molecular Weight	CSID	SMILES	InChi	DeltaMass [Da]	DeltaMass [ppm]	mzLogic Score	Compound Match
leucoline	129.058	6780	c1ccc2c(c1)cccn2	InChI=1/C9H7N/c1-2-6-9-8(4-1)5-3-7-10-9/h1-7H	-9.60747e-06	-0.0744431		Full match
Isoquinoline	129.058	8098	c1ccc2cnccc2c1	InChI=1/C9H7N/c1-2-4-9-7-10-6-5-8(9)3-1/h1-7H	-9.60747e-06	-0.0744431		Partial match
3-Methylene-3H-indole	129.058	148991	C=C1C=Nc2c1cccc2	InChI=1/C9H7N/c1-7-6-10-9-5-3-2-4-8(7)9/h2-6H,1H2	-9.60747e-06	-0.0744431		Partial match
Itaconic acid	130.027	5.189	6.87679e+06	4.59579e+06	7.03282e+06	3.0647e+06	4.5217e+06	4.54599e+06	3.52334e+06	559727	612672	699611	3.66436e+06	2.85979e+06	3.71179e+06	2.82481e+06	2.93753e+06	1.99546e+06	1.9343e+06	5.63026e+06	4.54599e+06	2.82481e+06	31.3882	49.1568	1.609	0.69	0.0607362	0.618374
Name	Molecular Weight	CSID	SMILES	InChi	DeltaMass [Da]	DeltaMass [ppm]	mzLogic Score	Compound Match
Mesaconic acid	130.027	10289044	C/C(=C\C(=O)O)/C(=O)O	InChI=1/C5H6O4/c1-3(5(8)9)2-4(6)7/h2H,1H3,(H,6,7)(H,8,9)/b3-2+	8.51378e-05	0.654772		Partial match
trans-Glutaconic acid	130.027	4444138	C(/C=C/C(=O)O)C(=O)O	InChI=1/C5H6O4/c6-4(7)2-1-3-5(8)9/h1-2H,3H2,(H,6,7)(H,8,9)/b2-1+	8.51378e-05	0.654772		Partial match
Citraconic acid	130.027	553689	C/C(=C/C(=O)O)/C(=O)O	InChI=1/C5H6O4/c1-3(5(8)9)2-4(6)7/h2H,1H3,(H,6,7)(H,8,9)/b3-2-	8.51378e-05	0.654772		Partial match
Monomethyl Maleate	130.027	4510649	COC(=O)/C=C\C(=O)O	InChI=1/C5H6O4/c1-9-5(8)3-2-4(6)7/h2-3H,1H3,(H,6,7)/b3-2-	8.51378e-05	0.654772		Partial match
ACETOPYRUVIC ACID	130.027	20603	CC(=O)CC(=O)C(=O)O	InChI=1/C5H6O4/c1-3(6)2-4(7)5(8)9/h2H2,1H3,(H,8,9)	8.51378e-05	0.654772		Partial match
Glutaconic acid	130.027	66998	C(/C=C/C(=O)O)C(=O)O	InChI=1/C5H6O4/c6-4(7)2-1-3-5(8)9/h1-2H,3H2,(H,6,7)(H,8,9)	8.51378e-05	0.654772		Partial match
Itaconic acid	130.027	789	C=C(CC(=O)O)C(=O)O	InChI=1/C5H6O4/c1-3(5(8)9)2-4(6)7/h1-2H2,(H,6,7)(H,8,9)	8.51378e-05	0.654772		Full match
2-Methyl-2-butenedioic acid	130.027	851	CC(=CC(=O)O)C(=O)O	InChI=1/C5H6O4/c1-3(5(8)9)2-4(6)7/h2H,1H3,(H,6,7)(H,8,9)	8.51378e-05	0.654772		Partial match
2,5-Dioxopentanoic acid	130.027	508	C(CC(=O)C(=O)O)C=O	InChI=1/C5H6O4/c6-3-1-2-4(7)5(8)9/h3H,1-2H2,(H,8,9)	8.51378e-05	0.654772		Partial match
4,5-dioxovaleric acid	130.027	106654	C(CC(=O)O)C(=O)C=O	InChI=1/C5H6O4/c6-3-4(7)1-2-5(8)9/h3H,1-2H2,(H,8,9)	8.51378e-05	0.654772		Partial match
Tetrahydro-5-oxo-2- furancarboxyli	130.027	220352	C1CC(=O)OC1C(=O)O	InChI=1/C5H6O4/c6-4-2-1-3(9-4)5(7)8/h3H,1-2H2,(H,7,8)	8.51378e-05	0.654772		Partial match
(Hydroxyethyl)methacrylate	130.063	16.184	7.43988e+06	1.32881e+07	2.15329e+07	1.28934e+07	9.59765e+06	9.21198e+06	7.45955e+06	1.15548e+06	1.26289e+06	1.40052e+06	1.1171e+07	1.08854e+07	1.11665e+07	6.7961e+06	1.446e+07	1.5343e+07	3.02429e+06	4.88619e+06	9.59765e+06	6.7961e+06	42.6023	63.419	1.412	0.5	0.308543	0.627068
Name	Molecular Weight	CSID	SMILES	InChi	DeltaMass [Da]	DeltaMass [ppm]	mzLogic Score	Compound Match
Ethyl acetoacetate	130.063	13865426	CCOC(=O)CC(=O)C	InChI=1/C6H10O3/c1-3-9-6(8)4-5(2)7/h3-4H2,1-2H3	0.000122466	0.941593	50.6812	Partial match
3526	130.063	454676	CC(C(=O)C)OC(=O)C	InChI=1/C6H10O3/c1-4(7)5(2)9-6(3)8/h5H,1-3H3	0.000122466	0.941593	44.038	Partial match
(S)-(+)-Pantolactone	130.063	643193	CC1(COC(=O)[C@H]1O)C	InChI=1/C6H10O3/c1-6(2)3-9-5(8)4(6)7/h4,7H,3H2,1-2H3/t4-/m1/s1	0.000122466	0.941593	39.4453	Partial match
(4S)-4-Hydroxy-4-methyltetrahydro-2H-pyran-2-one	130.063	4483406	C[C@@]1(CCOC(=O)C1)O	InChI=1/C6H10O3/c1-6(8)2-3-9-5(7)4-6/h8H,2-4H2,1H3/t6-/m0/s1	0.000122466	0.941593	45.8648	Partial match
(2S,6S)-6-Hydroxy-2-methyldihydro-2H-pyran-3(4H)-one	130.063	58837668	C[C@H]1C(=O)CC[C@H](O1)O	InChI=1/C6H10O3/c1-4-5(7)2-3-6(8)9-4/h4,6,8H,2-3H2,1H3/t4-,6-/m0/s1	0.000122466	0.941593	45.8648	Partial match
5-Oxohexanoic acid	130.063	17383	CC(=O)CCCC(=O)O	InChI=1/C6H10O3/c1-5(7)3-2-4-6(8)9/h2-4H2,1H3,(H,8,9)	0.000122466	0.941593	50.6812	Partial match
Propionic anhydride	130.063	29003	CCC(=O)OC(=O)CC	InChI=1/C6H10O3/c1-3-5(7)9-6(8)4-2/h3-4H2,1-2H3	0.000122466	0.941593	43.5156	Partial match
(Hydroxyethyl)methacrylate	130.063	12791	CC(=C)C(=O)OCCO	InChI=1/C6H10O3/c1-5(2)6(8)9-4-3-7/h7H,1,3-4H2,2H3	0.000122466	0.941593	44.038	Full match
1754008	130.063	62563	CC(=O)CCC(=O)OC	InChI=1/C6H10O3/c1-5(7)3-4-6(8)9-2/h3-4H2,1-2H3	0.000122466	0.941593	50.6812	Partial match
DL-Pantolactone	130.063	964	CC1(COC(=O)C1O)C	InChI=1/C6H10O3/c1-6(2)3-9-5(8)4(6)7/h4,7H,3H2,1-2H3	0.000122466	0.941593	39.4453	Partial match
a-Oxo-b-methylvaleric acid	130.063	46	CCC(C)C(=O)C(=O)O	InChI=1/C6H10O3/c1-3-4(2)5(7)6(8)9/h4H,3H2,1-2H3,(H,8,9)	0.000122466	0.941593	43.5156	Partial match
Ketoleucine	130.063	69	CC(C)CC(=O)C(=O)O	InChI=1/C6H10O3/c1-4(2)3-5(7)6(8)9/h4H,3H2,1-2H3,(H,8,9)	0.000122466	0.941593	43.5156	Partial match
3-Oxohexanoic acid	130.063	388729	CCCC(=O)CC(=O)O	InChI=1/C6H10O3/c1-2-3-5(7)4-6(8)9/h2-4H2,1H3,(H,8,9)	0.000122466	0.941593	50.6812	Partial match
7-Hydroxy-2-oxepanone	130.063	388982	C1CCC(=O)OC(C1)O	InChI=1/C6H10O3/c7-5-3-1-2-4-6(8)9-5/h5,7H,1-4H2	0.000122466	0.941593	51.3555	Partial match
4-Methyl-3-oxopentanoic acid	130.063	389038	CC(C)C(=O)CC(=O)O	InChI=1/C6H10O3/c1-4(2)5(7)3-6(8)9/h4H,3H2,1-2H3,(H,8,9)	0.000122466	0.941593	50.6812	Partial match
5-Ethoxydihydro-2(3H)-furanone	130.063	316083	CCOC1CCC(=O)O1	InChI=1/C6H10O3/c1-2-8-6-4-3-5(7)9-6/h6H,2-4H2,1H3	0.000122466	0.941593	45.4004	Partial match
Pantolactone	130.063	388488	CC1(COC(=O)[C@@H]1O)C	InChI=1/C6H10O3/c1-6(2)3-9-5(8)4(6)7/h4,7H,3H2,1-2H3/t4-/m0/s1	0.000122466	0.941593	39.4453	Partial match
(3S)-3-Methyl-2-oxopentanoic acid	130.063	388419	CC[C@H](C)C(=O)C(=O)O	InChI=1/C6H10O3/c1-3-4(2)5(7)6(8)9/h4H,3H2,1-2H3,(H,8,9)/t4-/m0/s1	0.000122466	0.941593	43.5156	Partial match
3-Hydroxy-2-oxepanone	130.063	391345	C1CCOC(=O)C(C1)O	InChI=1/C6H10O3/c7-5-3-1-2-4-9-6(5)8/h5,7H,1-4H2	0.000122466	0.941593	45.4004	Partial match
(R)-3-methyl-2-oxovaleric acid	130.063	389709	CC[C@@H](C)C(=O)C(=O)O	InChI=1/C6H10O3/c1-3-4(2)5(7)6(8)9/h4H,3H2,1-2H3,(H,8,9)/t4-/m1/s1	0.000122466	0.941593	43.5156	Partial match
6-Oxohexanoic acid	130.063	389748	C(CCC(=O)O)CC=O	InChI=1/C6H10O3/c7-5-3-1-2-4-6(8)9/h5H,1-4H2,(H,8,9)	0.000122466	0.941593	57.3243	Partial match
5-(1-Hydroxyethyl)dihydro-2(3H)-furanone	130.063	91163	CC(C1CCC(=O)O1)O	InChI=1/C6H10O3/c1-4(7)5-2-3-6(8)9-5/h4-5,7H,2-3H2,1H3	0.000122466	0.941593	45.4004	Partial match
Methyloxovaleric acid	130.063	164251	CCC(=O)C(C)C(=O)O	InChI=1/C6H10O3/c1-3-5(7)4(2)6(8)9/h4H,3H2,1-2H3,(H,8,9)	0.000122466	0.941593	44.038	Partial match
4-Hydroxy-6-methyltetrahydro-2H-pyran-2-one	130.063	210625	CC1CC(CC(=O)O1)O	InChI=1/C6H10O3/c1-4-2-5(7)3-6(8)9-4/h4-5,7H,2-3H2,1H3	0.000122466	0.941593	45.8648	Partial match
2-ketocaproic acid	130.063	140384	CCCCC(=O)C(=O)O	InChI=1/C6H10O3/c1-2-3-4-5(7)6(8)9/h2-4H2,1H3,(H,8,9)	0.000122466	0.941593	50.6812	Partial match
Oxaloacetic acid	132.006	10.399	1.93612e+06	5.98171e+06	1.07231e+07	6.25906e+06	4.45811e+06	9.23256e+06	6.50204e+06	62474.3	111137	72884.6	5.31832e+06	5.2276e+06	5.31773e+06	2.17624e+06	6.65511e+06	7.04752e+06	618204	2.43202e+06	6.25906e+06	2.43202e+06	45.082	76.2466	2.574	1.36	0.184242	0.618374
Name	Molecular Weight	CSID	SMILES	InChi	DeltaMass [Da]	DeltaMass [ppm]	mzLogic Score	Compound Match
trans-Enol-oxalacetic acid	132.006	10297308	C(=C(/C(=O)O)\O)\C(=O)O	InChI=1/C4H4O5/c5-2(4(8)9)1-3(6)7/h1,5H,(H,6,7)(H,8,9)/b2-1-	2.56205e-05	0.194086		Partial match
Oxaloacetic acid	132.006	945	C(C(=O)C(=O)O)C(=O)O	InChI=1/C4H4O5/c5-2(4(8)9)1-3(6)7/h1H2,(H,6,7)(H,8,9)	2.56205e-05	0.194086		Full match
4,4-Dihydroxy-2-oxo-3-butenoic acid	132.006	389171	C(=C(O)O)C(=O)C(=O)O	InChI=1/C4H4O5/c5-2(4(8)9)1-3(6)7/h1,6-7H,(H,8,9)	2.56205e-05	0.194086		Partial match
MFCD01074888	132.006	389055	[C@@H]1([C@@H](O1)C(=O)O)C(=O)O	InChI=1/C4H4O5/c5-3(6)1-2(9-1)4(7)8/h1-2H,(H,5,6)(H,7,8)/t1-,2-/m1/s1	2.56205e-05	0.194086		Partial match
2,2-Bis(hydroxymethyl)propionic acid	134.058	8.306	5.1923e+06	7.67991e+06	1.30109e+07	7.01984e+06	4.82533e+06	4.76146e+06	4.33393e+06	150281	177762	175770	8.60693e+06	7.96749e+06	8.62337e+06	9.55115e+06	1.70741e+07	1.6046e+07	4.86367e+06	4.61732e+06	5.1923e+06	9.55115e+06	45.6854	56.9674	0.544	-0.88	0.288298	0.618374
Name	Molecular Weight	CSID	SMILES	InChi	DeltaMass [Da]	DeltaMass [ppm]	mzLogic Score	Compound Match
(2S)-2,3-Dihydroxypropyl acetate	134.058	5361868	O=C(OC[C@@H](O)CO)C	InChI=1/C5H10O4/c1-4(7)9-3-5(8)2-6/h5-6,8H,2-3H2,1H3/t5-/m0/s1	7.10149e-05	0.529733		Partial match
D-(-)-2-Deoxyribose	134.058	8003852	C1[C@@H]([C@H](OC1O)CO)O	InChI=1/C5H10O4/c6-2-4-3(7)1-5(8)9-4/h3-8H,1-2H2/t3-,4+,5?/m0/s1	7.10149e-05	0.529733		Partial match
MFCD08460011	134.058	7827495	CC(=O)[C@H]([C@@H](CO)O)O	InChI=1/C5H10O4/c1-3(7)5(9)4(8)2-6/h4-6,8-9H,2H2,1H3/t4-,5-/m1/s1	7.10149e-05	0.529733		Partial match
2-Deoxy-β-L-erythro-pentoFuranose	134.058	17216222	C1[C@H]([C@@H](O[C@@H]1O)CO)O	InChI=1/C5H10O4/c6-2-4-3(7)1-5(8)9-4/h3-8H,1-2H2/t3-,4+,5+/m1/s1	7.10149e-05	0.529733		Partial match
2,5-Anhydro-D-xylitol	134.058	17216098	C1[C@H]([C@@H]([C@@H](O1)CO)O)O	InChI=1/C5H10O4/c6-1-4-5(8)3(7)2-9-4/h3-8H,1-2H2/t3-,4+,5+/m1/s1	7.10149e-05	0.529733		Partial match
4,5-Dideoxypentonic acid	134.058	13451358	CCC(C(C(=O)O)O)O	InChI=1/C5H10O4/c1-2-3(6)4(7)5(8)9/h3-4,6-7H,2H2,1H3,(H,8,9)	7.10149e-05	0.529733		Partial match
5-Deoxy-D-ribose	134.058	23346160	C[C@H]([C@H]([C@H](C=O)O)O)O	InChI=1/C5H10O4/c1-3(7)5(9)4(8)2-6/h2-5,7-9H,1H3/t3-,4+,5-/m1/s1	7.10149e-05	0.529733		Partial match
2-Deoxypentose	134.058	10330	C(C=O)C(C(CO)O)O	InChI=1/C5H10O4/c6-2-1-4(8)5(9)3-7/h2,4-5,7-9H,1,3H2	7.10149e-05	0.529733		Partial match
2,2-Bis(hydroxymethyl)propionic acid	134.058	70865	CC(CO)(CO)C(=O)O	InChI=1/C5H10O4/c1-5(2-6,3-7)4(8)9/h6-7H,2-3H2,1H3,(H,8,9)	7.10149e-05	0.529733		Full match
1,4-Anhydropentitol	134.058	927	C1C(C(C(O1)CO)O)O	InChI=1/C5H10O4/c6-1-4-5(8)3(7)2-9-4/h3-8H,1-2H2	7.10149e-05	0.529733		Partial match
1-Deoxypent-2-ulose	134.058	330	CC(=O)C(C(CO)O)O	InChI=1/C5H10O4/c1-3(7)5(9)4(8)2-6/h4-6,8-9H,2H2,1H3	7.10149e-05	0.529733		Partial match
2,3-Dihydroxy-3-methylbutanoic acid	134.058	657	CC(C)(C(C(=O)O)O)O	InChI=1/C5H10O4/c1-5(2,9)3(6)4(7)8/h3,6,9H,1-2H3,(H,7,8)	7.10149e-05	0.529733		Partial match
2-Deoxy-beta-L-erythro-pentopyranose	134.058	388858	C1[C@H]([C@H](CO[C@@H]1O)O)O	InChI=1/C5H10O4/c6-3-1-5(8)9-2-4(3)7/h3-8H,1-2H2/t3-,4+,5+/m1/s1	7.10149e-05	0.529733		Partial match
Deoxyribose	134.058	388661	C1[C@@H]([C@H](O[C@H]1O)CO)O	InChI=1/C5H10O4/c6-2-4-3(7)1-5(8)9-4/h3-8H,1-2H2/t3-,4+,5+/m0/s1	7.10149e-05	0.529733		Partial match
(R)-2,3-dihydroxy-3-methylbutanoic acid	134.058	389255	CC(C)([C@H](C(=O)O)O)O	InChI=1/C5H10O4/c1-5(2,9)3(6)4(7)8/h3,6,9H,1-2H3,(H,7,8)/t3-/m0/s1	7.10149e-05	0.529733		Partial match
2,3-Dihydroxy-2-methylbutanoic acid	134.058	266858	CC(C(C)(C(=O)O)O)O	InChI=1/C5H10O4/c1-3(6)5(2,9)4(7)8/h3,6,9H,1-2H3,(H,7,8)	7.10149e-05	0.529733		Partial match
2-Deoxy-alpha-D-ribopyranose	134.058	390199	C1[C@@H]([C@@H](CO[C@@H]1O)O)O	InChI=1/C5H10O4/c6-3-1-5(8)9-2-4(3)7/h3-8H,1-2H2/t3-,4+,5-/m0/s1	7.10149e-05	0.529733		Partial match
1-Deoxy-D-xylulofuranose	134.058	389792	CC1([C@H]([C@@H](CO1)O)O)O	InChI=1/C5H10O4/c1-5(8)4(7)3(6)2-9-5/h3-4,6-8H,2H2,1H3/t3-,4+,5?/m1/s1	7.10149e-05	0.529733		Partial match
5-Formyl-2-furoic acid	140.011	6.053	2.24472e+07	8.5446e+07	1.61919e+08	1.36074e+08	8.25451e+07	1.31689e+08	1.42746e+08	169511	222420	240423	1.0512e+08	9.80993e+07	1.05462e+08	5.65747e+07	8.11566e+07	7.09613e+07	2.54016e+07	6.82844e+07	1.31689e+08	6.82844e+07	44.2178	35.5036	1.929	0.95	0.151163	0.618374
Name	Molecular Weight	CSID	SMILES	InChi	DeltaMass [Da]	DeltaMass [ppm]	mzLogic Score	Compound Match
5-Formyl-2-furoic acid	140.011	2072643	c1cc(oc1C=O)C(=O)O	InChI=1/C6H4O4/c7-3-4-1-2-5(10-4)6(8)9/h1-3H,(H,8,9)	-8.7641e-05	-0.625958	47.0079	Full match
cis-4-Carboxymethylenebut-2-en-4-olide	140.011	4573642	C\1=CC(=O)O/C1=C/C(=O)O	InChI=1/C6H4O4/c7-5(8)3-4-1-2-6(9)10-4/h1-3H,(H,7,8)/b4-3+	-8.7641e-05	-0.625958	47.0079	Partial match
trans-4-Carboxymethylenebut-2-en-4-olide	140.011	4444269	C\1=CC(=O)O/C1=C\C(=O)O	InChI=1/C6H4O4/c7-5(8)3-4-1-2-6(9)10-4/h1-3H,(H,7,8)/b4-3-	-8.7641e-05	-0.625958	47.0079	Partial match
4-carboxymethylenebut-2-en-4-olide	140.011	117	C\1=CC(=O)O/C1=C/C(=O)O	InChI=1/C6H4O4/c7-5(8)3-4-1-2-6(9)10-4/h1-3H,(H,7,8)	-8.7641e-05	-0.625958	47.0079	Partial match
Phosphoryethanolamine	141.019	3.77	6.63037e+08	9.01865e+08	1.02868e+09	1.18175e+09	9.59162e+08	1.19578e+09	1.30041e+09	1.41134e+06	495241	339880	1.03862e+09	1.04243e+09	1.03864e+09	1.03651e+09	9.97054e+08	1.09887e+09	5.99341e+08	1.12176e+09	1.02868e+09	1.03651e+09	20.901	21.9852	0.992	-0.01	0.662694	0.828115
Name	Molecular Weight	CSID	SMILES	InChi	DeltaMass [Da]	DeltaMass [ppm]	mzLogic Score	Compound Match
Phosphoryethanolamine	141.019	990	C(COP(=O)(O)O)N	InChI=1/C2H8NO4P/c3-1-2-7-8(4,5)6/h1-3H2,(H2,4,5,6)	7.33539e-06	0.052017		Full match
1-hydroxy-2-aminoethylphosphonic acid	141.019	389626	C(C(O)P(=O)(O)O)N	InChI=1/C2H8NO4P/c3-1-2(4)8(5,6)7/h2,4H,1,3H2,(H2,5,6,7)	7.33539e-06	0.052017		Partial match
lactide	144.042	15.496	6.76377e+06	9.28859e+06	1.3456e+07	1.02383e+07	8.78767e+06	1.05798e+07	1.03016e+07	300094	330644	341435	9.97491e+06	1.06146e+07	1.00061e+07	7.45812e+06	1.16917e+07	1.11126e+07	4.66307e+06	8.20308e+06	1.02383e+07	8.20308e+06	20.5133	33.2128	1.248	0.32	0.385665	0.662847
Name	Molecular Weight	CSID	SMILES	InChi	DeltaMass [Da]	DeltaMass [ppm]	mzLogic Score	Compound Match
(2E)-2-Hexenedioic acid	144.042	9052499	C(CC(=O)O)/C=C/C(=O)O	InChI=1/C6H8O4/c7-5(8)3-1-2-4-6(9)10/h1,3H,2,4H2,(H,7,8)(H,9,10)/b3-1+	-8.15346e-05	-0.566047		Partial match
microthecin	144.042	8305538	C1C=CC(=O)C(O1)(CO)O	InChI=1/C6H8O4/c7-4-6(9)5(8)2-1-3-10-6/h1-2,7,9H,3-4H2	-8.15346e-05	-0.566047		Partial match
ascopyrone M	144.042	8031205	C1C(=O)C(=C[C@H](O1)CO)O	InChI=1/C6H8O4/c7-2-4-1-5(8)6(9)3-10-4/h1,4,7-8H,2-3H2/t4-/m0/s1	-8.15346e-05	-0.566047		Partial match
ascopyrone P	144.042	8096048	C1[C@H](OC=C(C1=O)O)CO	InChI=1/C6H8O4/c7-2-4-1-5(8)6(9)3-10-4/h3-4,7,9H,1-2H2/t4-/m0/s1	-8.15346e-05	-0.566047		Partial match
Dimethylmaleic acid	144.042	2297318	C/C(=C(\C)/C(=O)O)/C(=O)O	InChI=1/C6H8O4/c1-3(5(7)8)4(2)6(9)10/h1-2H3,(H,7,8)(H,9,10)/b4-3-	-8.15346e-05	-0.566047		Partial match
3-Methylglutaconic acid	144.042	1267861	C/C(=C\C(=O)O)/CC(=O)O	InChI=1/C6H8O4/c1-4(2-5(7)8)3-6(9)10/h2H,3H2,1H3,(H,7,8)(H,9,10)/b4-2+	-8.15346e-05	-0.566047		Partial match
(3Z)-4,6,6-Trihydroxy-3,5-hexadien-2-one	144.042	4444114	CC(=O)/C=C(/C=C(O)O)\O	InChI=1/C6H8O4/c1-4(7)2-5(8)3-6(9)10/h2-3,8-10H,1H3/b5-2-	-8.15346e-05	-0.566047		Partial match
Dimethyl maleate	144.042	4436352	COC(=O)/C=C\C(=O)OC	InChI=1/C6H8O4/c1-9-5(7)3-4-6(8)10-2/h3-4H,1-2H3/b4-3-	-8.15346e-05	-0.566047		Partial match
Dimethyl fumarate	144.042	553171	COC(=O)/C=C/C(=O)OC	InChI=1/C6H8O4/c1-9-5(7)3-4-6(8)10-2/h3-4H,1-2H3/b4-3+	-8.15346e-05	-0.566047		Partial match
1723581	144.042	4508880	C(/C=C/CC(=O)O)C(=O)O	InChI=1/C6H8O4/c7-5(8)3-1-2-4-6(9)10/h1-2H,3-4H2,(H,7,8)(H,9,10)/b2-1+	-8.15346e-05	-0.566047		Partial match
Ethyl maleate	144.042	4510650	CCOC(=O)/C=C\C(=O)O	InChI=1/C6H8O4/c1-2-10-6(9)4-3-5(7)8/h3-4H,2H2,1H3,(H,7,8)/b4-3-	-8.15346e-05	-0.566047		Partial match
(E)-2-methyl-2-Pentenedioic acid	144.042	4897953	C/C(=C\CC(=O)O)/C(=O)O	InChI=1/C6H8O4/c1-4(6(9)10)2-3-5(7)8/h2H,3H2,1H3,(H,7,8)(H,9,10)/b4-2+	-8.15346e-05	-0.566047		Partial match
triacetic acid	144.042	4573599	CC(=O)CC(=O)CC(=O)O	InChI=1/C6H8O4/c1-4(7)2-5(8)3-6(9)10/h2-3H2,1H3,(H,9,10)	-8.15346e-05	-0.566047		Partial match
1,5-Anhydro-6-deoxy-D-threo-hex-1-en-3-ulose	144.042	26995246	C[C@@H]1[C@@H](C(=O)C(=CO1)O)O	InChI=1/C6H8O4/c1-3-5(8)6(9)4(7)2-10-3/h2-3,5,7-8H,1H3/t3-,5+/m1/s1	-8.15346e-05	-0.566047		Partial match
lactide	144.042	7002	CC1C(=O)OC(C(=O)O1)C	InChI=1/C6H8O4/c1-3-5(7)10-4(2)6(8)9-3/h3-4H,1-2H3	-8.15346e-05	-0.566047		Full match
2-Methyl-3-methylenesuccinic acid	144.042	388766	CC(C(=C)C(=O)O)C(=O)O	InChI=1/C6H8O4/c1-3(5(7)8)4(2)6(9)10/h4H,1H2,2H3,(H,7,8)(H,9,10)	-8.15346e-05	-0.566047		Partial match
2-methyleneglutaric acid	144.042	85862	C=C(CCC(=O)O)C(=O)O	InChI=1/C6H8O4/c1-4(6(9)10)2-3-5(7)8/h1-3H2,(H,7,8)(H,9,10)	-8.15346e-05	-0.566047		Partial match
(5-Oxotetrahydro-2-furanyl)acetic acid	144.042	168429	C1CC(=O)OC1CC(=O)O	InChI=1/C6H8O4/c7-5(8)3-4-1-2-6(9)10-4/h4H,1-3H2,(H,7,8)	-8.15346e-05	-0.566047		Partial match
lactide	144.042	4.735	6.78312e+06	2.01473e+07	2.19919e+07	2.6888e+07	1.66513e+07	7.57106e+06	9.99917e+06	284618	806921	431170	1.49339e+07	1.58536e+07	1.48582e+07	1.13755e+07	1.2997e+07	1.8782e+07	6.03514e+06	1.13152e+07	1.66513e+07	1.13755e+07	49.5192	37.7287	1.464	0.55	0.478971	0.712993
Name	Molecular Weight	CSID	SMILES	InChi	DeltaMass [Da]	DeltaMass [ppm]	mzLogic Score	Compound Match
(2E)-2-Hexenedioic acid	144.042	9052499	C(CC(=O)O)/C=C/C(=O)O	InChI=1/C6H8O4/c7-5(8)3-1-2-4-6(9)10/h1,3H,2,4H2,(H,7,8)(H,9,10)/b3-1+	-7.86526e-05	-0.546038		Partial match
microthecin	144.042	8305538	C1C=CC(=O)C(O1)(CO)O	InChI=1/C6H8O4/c7-4-6(9)5(8)2-1-3-10-6/h1-2,7,9H,3-4H2	-7.86526e-05	-0.546038		Partial match
ascopyrone M	144.042	8031205	C1C(=O)C(=C[C@H](O1)CO)O	InChI=1/C6H8O4/c7-2-4-1-5(8)6(9)3-10-4/h1,4,7-8H,2-3H2/t4-/m0/s1	-7.86526e-05	-0.546038		Partial match
ascopyrone P	144.042	8096048	C1[C@H](OC=C(C1=O)O)CO	InChI=1/C6H8O4/c7-2-4-1-5(8)6(9)3-10-4/h3-4,7,9H,1-2H2/t4-/m0/s1	-7.86526e-05	-0.546038		Partial match
Dimethylmaleic acid	144.042	2297318	C/C(=C(\C)/C(=O)O)/C(=O)O	InChI=1/C6H8O4/c1-3(5(7)8)4(2)6(9)10/h1-2H3,(H,7,8)(H,9,10)/b4-3-	-7.86526e-05	-0.546038		Partial match
3-Methylglutaconic acid	144.042	1267861	C/C(=C\C(=O)O)/CC(=O)O	InChI=1/C6H8O4/c1-4(2-5(7)8)3-6(9)10/h2H,3H2,1H3,(H,7,8)(H,9,10)/b4-2+	-7.86526e-05	-0.546038		Partial match
(3Z)-4,6,6-Trihydroxy-3,5-hexadien-2-one	144.042	4444114	CC(=O)/C=C(/C=C(O)O)\O	InChI=1/C6H8O4/c1-4(7)2-5(8)3-6(9)10/h2-3,8-10H,1H3/b5-2-	-7.86526e-05	-0.546038		Partial match
Dimethyl maleate	144.042	4436352	COC(=O)/C=C\C(=O)OC	InChI=1/C6H8O4/c1-9-5(7)3-4-6(8)10-2/h3-4H,1-2H3/b4-3-	-7.86526e-05	-0.546038		Partial match
Dimethyl fumarate	144.042	553171	COC(=O)/C=C/C(=O)OC	InChI=1/C6H8O4/c1-9-5(7)3-4-6(8)10-2/h3-4H,1-2H3/b4-3+	-7.86526e-05	-0.546038		Partial match
1723581	144.042	4508880	C(/C=C/CC(=O)O)C(=O)O	InChI=1/C6H8O4/c7-5(8)3-1-2-4-6(9)10/h1-2H,3-4H2,(H,7,8)(H,9,10)/b2-1+	-7.86526e-05	-0.546038		Partial match
Ethyl maleate	144.042	4510650	CCOC(=O)/C=C\C(=O)O	InChI=1/C6H8O4/c1-2-10-6(9)4-3-5(7)8/h3-4H,2H2,1H3,(H,7,8)/b4-3-	-7.86526e-05	-0.546038		Partial match
(E)-2-methyl-2-Pentenedioic acid	144.042	4897953	C/C(=C\CC(=O)O)/C(=O)O	InChI=1/C6H8O4/c1-4(6(9)10)2-3-5(7)8/h2H,3H2,1H3,(H,7,8)(H,9,10)/b4-2+	-7.86526e-05	-0.546038		Partial match
triacetic acid	144.042	4573599	CC(=O)CC(=O)CC(=O)O	InChI=1/C6H8O4/c1-4(7)2-5(8)3-6(9)10/h2-3H2,1H3,(H,9,10)	-7.86526e-05	-0.546038		Partial match
1,5-Anhydro-6-deoxy-D-threo-hex-1-en-3-ulose	144.042	26995246	C[C@@H]1[C@@H](C(=O)C(=CO1)O)O	InChI=1/C6H8O4/c1-3-5(8)6(9)4(7)2-10-3/h2-3,5,7-8H,1H3/t3-,5+/m1/s1	-7.86526e-05	-0.546038		Partial match
lactide	144.042	7002	CC1C(=O)OC(C(=O)O1)C	InChI=1/C6H8O4/c1-3-5(7)10-4(2)6(8)9-3/h3-4H,1-2H3	-7.86526e-05	-0.546038		Full match
2-Methyl-3-methylenesuccinic acid	144.042	388766	CC(C(=C)C(=O)O)C(=O)O	InChI=1/C6H8O4/c1-3(5(7)8)4(2)6(9)10/h4H,1H2,2H3,(H,7,8)(H,9,10)	-7.86526e-05	-0.546038		Partial match
2-methyleneglutaric acid	144.042	85862	C=C(CCC(=O)O)C(=O)O	InChI=1/C6H8O4/c1-4(6(9)10)2-3-5(7)8/h1-3H2,(H,7,8)(H,9,10)	-7.86526e-05	-0.546038		Partial match
(5-Oxotetrahydro-2-furanyl)acetic acid	144.042	168429	C1CC(=O)OC1CC(=O)O	InChI=1/C6H8O4/c7-5(8)3-4-1-2-6(9)10-4/h4H,1-3H2,(H,7,8)	-7.86526e-05	-0.546038		Partial match
2442	144.079	14.184	2.14275e+06	3.37273e+06	8.72063e+06	5.11232e+06	3.79686e+06	6.01127e+06	5.69606e+06	33419.2	151350	38595.6	6.09364e+06	5.79161e+06	6.09241e+06	5.2449e+06	1.08804e+07	9.38628e+06	2.12167e+06	6.87294e+06	5.11232e+06	6.87294e+06	43.0916	49.9847	0.744	-0.43	0.446287	0.6934
Name	Molecular Weight	CSID	SMILES	InChi	DeltaMass [Da]	DeltaMass [ppm]	mzLogic Score	Compound Match
Ethyl (2R)-2-methyl-3-oxobutanoate	144.079	5380222	O=C([C@H](C(=O)OCC)C)C	InChI=1/C7H12O3/c1-4-10-7(9)5(2)6(3)8/h5H,4H2,1-3H3/t5-/m1/s1	5.69438e-05	0.395227		Partial match
2442	144.079	13853514	CCOC(=O)CCC(=O)C	InChI=1/C7H12O3/c1-3-10-7(9)5-4-6(2)8/h3-5H2,1-2H3	5.69438e-05	0.395227		Full match
trans-4-Hydroxycyclohexanecarboxylic acid	144.079	10466932	C1[C@@H](CC[C@H](C1)O)C(=O)O	InChI=1/C7H12O3/c8-6-3-1-5(2-4-6)7(9)10/h5-6,8H,1-4H2,(H,9,10)/t5-,6-	5.69438e-05	0.395227		Partial match
Methyl 3-methyl-2-oxovalerate	144.079	474461	CCC(C)C(=O)C(=O)OC	InChI=1/C7H12O3/c1-4-5(2)6(8)7(9)10-3/h5H,4H2,1-3H3	5.69438e-05	0.395227		Partial match
Tetrahydro-2-furylmethyl acetate	144.079	21105997	CC(=O)OCC1CCCO1	InChI=1/C7H12O3/c1-6(8)10-5-7-3-2-4-9-7/h7H,2-5H2,1H3	5.69438e-05	0.395227		Partial match
1-(5-Hydroxy-4-methyltetrahydro-3-furanyl)ethanone	144.079	31076	CC1C(COC1O)C(=O)C	InChI=1/C7H12O3/c1-4-6(5(2)8)3-10-7(4)9/h4,6-7,9H,3H2,1-2H3	5.69438e-05	0.395227		Partial match
2-Methyl-5-oxohexanoic acid	144.079	389511	CC(CCC(=O)C)C(=O)O	InChI=1/C7H12O3/c1-5(7(9)10)3-4-6(2)8/h5H,3-4H2,1-2H3,(H,9,10)	5.69438e-05	0.395227		Partial match
7-Oxoheptanoic acid	144.079	148433	C(CCC=O)CCC(=O)O	InChI=1/C7H12O3/c8-6-4-2-1-3-5-7(9)10/h6H,1-5H2,(H,9,10)	5.69438e-05	0.395227		Partial match
4-Hydroxycyclohexylcarboxylic acid	144.079	133210	C1CC(CCC1C(=O)O)O	InChI=1/C7H12O3/c8-6-3-1-5(2-4-6)7(9)10/h5-6,8H,1-4H2,(H,9,10)	5.69438e-05	0.395227		Partial match
g-Butyrobetaine	145.11	13.244	6.40239e+06	1.27278e+07	3.04459e+07	2.00426e+07	1.7773e+07	2.12179e+07	2.11105e+07	209788	235514	228329	1.64959e+07	1.6412e+07	1.6492e+07	1.10156e+07	2.13274e+07	1.96618e+07	3.37745e+06	1.17413e+07	2.00426e+07	1.17413e+07	40.5902	54.0934	1.707	0.77	0.324458	0.635473
Name	Molecular Weight	CSID	SMILES	InChi	DeltaMass [Da]	DeltaMass [ppm]	mzLogic Score	Compound Match
4739227	145.11	2015511	CC(C)CC(CC(=O)O)N	InChI=1/C7H15NO2/c1-5(2)3-6(8)4-7(9)10/h5-6H,3-4,8H2,1-2H3,(H,9,10)	-9.82283e-05	-0.676922		Partial match
g-Butyrobetaine	145.11	705	C[N+](C)(C)CCCC(=O)[O-]	InChI=1/C7H15NO2/c1-8(2,3)6-4-5-7(9)10/h4-6H2,1-3H3	-9.82283e-05	-0.676922		Full match
Emylcamate	145.11	6278	CCC(C)(CC)OC(=O)N	InChI=1/C7H15NO2/c1-4-7(3,5-2)10-6(8)9/h4-5H2,1-3H3,(H2,8,9)	-9.82283e-05	-0.676922		Partial match
1722018	145.11	198338	CCCCCC(C(=O)O)N	InChI=1/C7H15NO2/c1-2-3-4-5-6(8)7(9)10/h6H,2-5,8H2,1H3,(H,9,10)	-9.82283e-05	-0.676922		Partial match
g-Butyrobetaine	145.11	27.658	386848	1.05004e+06	2.44204e+06	2.03345e+06	1.16575e+06	2.12954e+06	1.28442e+06	35553.8	43171.1	51812.4	1.19164e+06	1.20975e+06	1.19056e+06	606296	1.43562e+06	1.43335e+06	179865	772047	1.28442e+06	772047	48.4797	61.6401	1.664	0.73	0.212169	0.618374
Name	Molecular Weight	CSID	SMILES	InChi	DeltaMass [Da]	DeltaMass [ppm]	mzLogic Score	Compound Match
4739227	145.11	2015511	CC(C)CC(CC(=O)O)N	InChI=1/C7H15NO2/c1-5(2)3-6(8)4-7(9)10/h5-6H,3-4,8H2,1-2H3,(H,9,10)	-5.19383e-06	-0.0357923		Partial match
g-Butyrobetaine	145.11	705	C[N+](C)(C)CCCC(=O)[O-]	InChI=1/C7H15NO2/c1-8(2,3)6-4-5-7(9)10/h4-6H2,1-3H3	-5.19383e-06	-0.0357923		Full match
Emylcamate	145.11	6278	CCC(C)(CC)OC(=O)N	InChI=1/C7H15NO2/c1-4-7(3,5-2)10-6(8)9/h4-5H2,1-3H3,(H2,8,9)	-5.19383e-06	-0.0357923		Partial match
1722018	145.11	198338	CCCCCC(C(=O)O)N	InChI=1/C7H15NO2/c1-2-3-4-5-6(8)7(9)10/h6H,2-5,8H2,1H3,(H,9,10)	-5.19383e-06	-0.0357923		Partial match
g-Butyrobetaine	145.11	27.452	606590	1.24843e+06	3.26467e+06	2.135e+06	1.57038e+06	2.58019e+06	1.44211e+06	48363.6	56522.7	63280.1	1.41053e+06	1.41722e+06	1.41015e+06	837785	2.48368e+06	2.07855e+06	267178	1.02074e+06	1.57038e+06	1.02074e+06	48.5643	68.5049	1.538	0.62	0.345295	0.644434
Name	Molecular Weight	CSID	SMILES	InChi	DeltaMass [Da]	DeltaMass [ppm]	mzLogic Score	Compound Match
4739227	145.11	2015511	CC(C)CC(CC(=O)O)N	InChI=1/C7H15NO2/c1-5(2)3-6(8)4-7(9)10/h5-6H,3-4,8H2,1-2H3,(H,9,10)	5.1332e-06	0.0353745		Partial match
g-Butyrobetaine	145.11	705	C[N+](C)(C)CCCC(=O)[O-]	InChI=1/C7H15NO2/c1-8(2,3)6-4-5-7(9)10/h4-6H2,1-3H3	5.1332e-06	0.0353745		Full match
Emylcamate	145.11	6278	CCC(C)(CC)OC(=O)N	InChI=1/C7H15NO2/c1-4-7(3,5-2)10-6(8)9/h4-5H2,1-3H3,(H2,8,9)	5.1332e-06	0.0353745		Partial match
1722018	145.11	198338	CCCCCC(C(=O)O)N	InChI=1/C7H15NO2/c1-2-3-4-5-6(8)7(9)10/h6H,2-5,8H2,1H3,(H,9,10)	5.1332e-06	0.0353745		Partial match
Indole-3-carbidol	147.068	12.257	7.38266e+06	1.20174e+07	1.78577e+07	1.51899e+07	1.17327e+07	1.62572e+07	1.69403e+07	46798.2	50736.8	46740.6	1.57736e+07	1.48735e+07	1.57573e+07	1.7071e+07	2.46223e+07	2.30912e+07	7.09395e+06	1.60558e+07	1.51899e+07	1.7071e+07	26.711	39.4463	0.89	-0.17	0.482144	0.714683
Name	Molecular Weight	CSID	SMILES	InChi	DeltaMass [Da]	DeltaMass [ppm]	mzLogic Score	Compound Match
(4Z)-4-(2-Furylmethylene)-3,4-dihydro-2H-pyrrole	147.068	30777392	c1cc(oc1)/C=C\2/CCN=C2	InChI=1/C9H9NO/c1-2-9(11-5-1)6-8-3-4-10-7-8/h1-2,5-7H,3-4H2/b8-6-	3.89625e-05	0.264928	57.7891	Partial match
3-(2-Furylmethyl)-1H-pyrrole	147.068	30777391	c1cc(oc1)Cc2cc[nH]c2	InChI=1/C9H9NO/c1-2-9(11-5-1)6-8-3-4-10-7-8/h1-5,7,10H,6H2	3.89625e-05	0.264928	57.7891	Partial match
UX9631000	147.068	14312	c1ccn(c1)Cc2ccco2	InChI=1/C9H9NO/c1-2-6-10(5-1)8-9-4-3-7-11-9/h1-7H,8H2	3.89625e-05	0.264928	57.1887	Partial match
MFCD00014276	147.068	69326	c1ccc2c(c1)CC(=NO)C2	InChI=1/C9H9NO/c11-10-9-5-7-3-1-2-4-8(7)6-9/h1-4,11H,5-6H2	3.89625e-05	0.264928	51.6287	Partial match
Indole-3-carbidol	147.068	3581	c1ccc2c(c1)c(c[nH]2)CO	InChI=1/C9H9NO/c11-6-7-5-10-9-4-2-1-3-8(7)9/h1-5,10-11H,6H2	3.89625e-05	0.264928	59.1165	Full match
3-Methyloxindole	147.068	133020	CC1c2ccccc2NC1=O	InChI=1/C9H9NO/c1-6-7-4-2-3-5-8(7)10-9(6)11/h2-6H,1H3,(H,10,11)	3.89625e-05	0.264928	59.8704	Partial match
afegostat	147.089	9.29	2.36001e+07	2.53682e+07	5.97921e+07	3.93156e+07	3.0483e+07	3.32978e+07	4.39079e+07	623318	664772	442453	3.93121e+07	2.79856e+07	3.79482e+07	2.33014e+07	3.35716e+07	4.02366e+07	9.32616e+06	2.33805e+07	3.32978e+07	2.33805e+07	34.2949	45.2528	1.424	0.51	0.200984	0.618374
Name	Molecular Weight	CSID	SMILES	InChi	DeltaMass [Da]	DeltaMass [ppm]	mzLogic Score	Compound Match
HIL	147.09	5293923	C[C@@H]([C@H](C)O)[C@@H](C(=O)O)N	InChI=1/C6H13NO3/c1-3(4(2)8)5(7)6(9)10/h3-5,8H,7H2,1-2H3,(H,9,10)/t3-,4-,5-/m0/s1	-0.000129213	-0.878467	50.4642	Partial match
2-(Hydroxymethyl)-3,4-piperidinediol	147.09	2791533	C1CNC(C(C1O)O)CO	InChI=1/C6H13NO3/c8-3-4-6(10)5(9)1-2-7-4/h4-10H,1-3H2	-0.000129213	-0.878467	49.0192	Partial match
4-Hydroxy-L-leucine	147.09	19895986	CC(C)(C[C@@H](C(=O)O)N)O	InChI=1/C6H13NO3/c1-6(2,10)3-4(7)5(8)9/h4,10H,3,7H2,1-2H3,(H,8,9)/t4-/m0/s1	-0.000129213	-0.878467	50.4642	Partial match
N-Hydroxy-L-isoleucine	147.09	26332131	CC[C@H](C)[C@@H](C(=O)O)NO	InChI=1/C6H13NO3/c1-3-4(2)5(7-10)6(8)9/h4-5,7,10H,3H2,1-2H3,(H,8,9)/t4-,5-/m0/s1	-0.000129213	-0.878467	50.371	Partial match
(4R)-5-Hydroxy-L-leucine	147.09	32970048	C[C@H](C[C@@H](C(=O)O)N)CO	InChI=1/C6H13NO3/c1-4(3-8)2-5(7)6(9)10/h4-5,8H,2-3,7H2,1H3,(H,9,10)/t4-,5+/m1/s1	-0.000129213	-0.878467	56.1435	Partial match
2-(4-Morpholinyloxy)ethanol	147.09	30778639	C1COCCN1OCCO	InChI=1/C6H13NO3/c8-3-6-10-7-1-4-9-5-2-7/h8H,1-6H2	-0.000129213	-0.878467	33.1421	Partial match
(D)-fagomine	147.09	65215	C1CN[C@@H]([C@H]([C@@H]1O)O)CO	InChI=1/C6H13NO3/c8-3-4-6(10)5(9)1-2-7-4/h4-10H,1-3H2/t4-,5-,6-/m1/s1	-0.000129213	-0.878467	49.0192	Partial match
2-Amino-4-hydroxy-3-methylpentanoic acid	147.09	314416	CC(C(C)O)C(C(=O)O)N	InChI=1/C6H13NO3/c1-3(4(2)8)5(7)6(9)10/h3-5,8H,7H2,1-2H3,(H,9,10)	-0.000129213	-0.878467	50.4642	Partial match
afegostat	147.09	394649	C1[C@@H]([C@H]([C@@H](CN1)O)O)CO	InChI=1/C6H13NO3/c8-3-4-1-7-2-5(9)6(4)10/h4-10H,1-3H2/t4-,5-,6-/m1/s1	-0.000129213	-0.878467	44.7804	Full match
Hydroxynorleucine	147.09	203578	C(CCO)CC(C(=O)O)N	InChI=1/C6H13NO3/c7-5(6(9)10)3-1-2-4-8/h5,8H,1-4,7H2,(H,9,10)	-0.000129213	-0.878467	50.5575	Partial match
afegostat	147.089	8.525	5.87434e+07	9.68743e+07	2.02948e+08	1.67169e+08	1.15522e+08	1.19555e+08	1.3652e+08	534050	689105	731415	1.30132e+08	1.10078e+08	1.30416e+08	6.66258e+07	1.29627e+08	1.2955e+08	3.43627e+07	8.7131e+07	1.19555e+08	8.7131e+07	36.6118	46.0319	1.372	0.46	0.20687	0.618374
Name	Molecular Weight	CSID	SMILES	InChi	DeltaMass [Da]	DeltaMass [ppm]	mzLogic Score	Compound Match
HIL	147.09	5293923	C[C@@H]([C@H](C)O)[C@@H](C(=O)O)N	InChI=1/C6H13NO3/c1-3(4(2)8)5(7)6(9)10/h3-5,8H,7H2,1-2H3,(H,9,10)/t3-,4-,5-/m0/s1	-0.000105564	-0.717687	55.0681	Partial match
2-(Hydroxymethyl)-3,4-piperidinediol	147.09	2791533	C1CNC(C(C1O)O)CO	InChI=1/C6H13NO3/c8-3-4-6(10)5(9)1-2-7-4/h4-10H,1-3H2	-0.000105564	-0.717687	53.5015	Partial match
4-Hydroxy-L-leucine	147.09	19895986	CC(C)(C[C@@H](C(=O)O)N)O	InChI=1/C6H13NO3/c1-6(2,10)3-4(7)5(8)9/h4,10H,3,7H2,1-2H3,(H,8,9)/t4-/m0/s1	-0.000105564	-0.717687	55.0681	Partial match
N-Hydroxy-L-isoleucine	147.09	26332131	CC[C@H](C)[C@@H](C(=O)O)NO	InChI=1/C6H13NO3/c1-3-4(2)5(7-10)6(8)9/h4-5,7,10H,3H2,1-2H3,(H,8,9)/t4-,5-/m0/s1	-0.000105564	-0.717687	54.0172	Partial match
(4R)-5-Hydroxy-L-leucine	147.09	32970048	C[C@H](C[C@@H](C(=O)O)N)CO	InChI=1/C6H13NO3/c1-4(3-8)2-5(7)6(9)10/h4-5,8H,2-3,7H2,1H3,(H,9,10)/t4-,5+/m1/s1	-0.000105564	-0.717687	59.8926	Partial match
2-(4-Morpholinyloxy)ethanol	147.09	30778639	C1COCCN1OCCO	InChI=1/C6H13NO3/c8-3-6-10-7-1-4-9-5-2-7/h8H,1-6H2	-0.000105564	-0.717687	33.4864	Partial match
(D)-fagomine	147.09	65215	C1CN[C@@H]([C@H]([C@@H]1O)O)CO	InChI=1/C6H13NO3/c8-3-4-6(10)5(9)1-2-7-4/h4-10H,1-3H2/t4-,5-,6-/m1/s1	-0.000105564	-0.717687	53.5015	Partial match
2-Amino-4-hydroxy-3-methylpentanoic acid	147.09	314416	CC(C(C)O)C(C(=O)O)N	InChI=1/C6H13NO3/c1-3(4(2)8)5(7)6(9)10/h3-5,8H,7H2,1-2H3,(H,9,10)	-0.000105564	-0.717687	55.0681	Partial match
afegostat	147.09	394649	C1[C@@H]([C@H]([C@@H](CN1)O)O)CO	InChI=1/C6H13NO3/c8-3-4-1-7-2-5(9)6(4)10/h4-10H,1-3H2/t4-,5-,6-/m1/s1	-0.000105564	-0.717687	48.2099	Full match
Hydroxynorleucine	147.09	203578	C(CCO)CC(C(=O)O)N	InChI=1/C6H13NO3/c7-5(6(9)10)3-1-2-4-8/h5,8H,1-4,7H2,(H,9,10)	-0.000105564	-0.717687	56.119	Partial match
afegostat	147.09	12.237	4.56267e+06	8.81375e+06	2.05657e+07	1.24157e+07	8.16099e+06	1.21431e+07	1.26963e+07	36112	42451.7	42148.4	1.03757e+07	9.98315e+06	1.03904e+07	6.6308e+06	1.33286e+07	9.75726e+06	2.69007e+06	7.33216e+06	1.21431e+07	7.33216e+06	44.2762	49.5296	1.656	0.73	0.262668	0.618374
Name	Molecular Weight	CSID	SMILES	InChi	DeltaMass [Da]	DeltaMass [ppm]	mzLogic Score	Compound Match
HIL	147.09	5293923	C[C@@H]([C@H](C)O)[C@@H](C(=O)O)N	InChI=1/C6H13NO3/c1-3(4(2)8)5(7)6(9)10/h3-5,8H,7H2,1-2H3,(H,9,10)/t3-,4-,5-/m0/s1	3.43838e-05	0.233761	15.1283	Partial match
2-(Hydroxymethyl)-3,4-piperidinediol	147.09	2791533	C1CNC(C(C1O)O)CO	InChI=1/C6H13NO3/c8-3-4-6(10)5(9)1-2-7-4/h4-10H,1-3H2	3.43838e-05	0.233761	15.8847	Partial match
4-Hydroxy-L-leucine	147.09	19895986	CC(C)(C[C@@H](C(=O)O)N)O	InChI=1/C6H13NO3/c1-6(2,10)3-4(7)5(8)9/h4,10H,3,7H2,1-2H3,(H,8,9)/t4-/m0/s1	3.43838e-05	0.233761	12.6069	Partial match
N-Hydroxy-L-isoleucine	147.09	26332131	CC[C@H](C)[C@@H](C(=O)O)NO	InChI=1/C6H13NO3/c1-3-4(2)5(7-10)6(8)9/h4-5,7,10H,3H2,1-2H3,(H,8,9)/t4-,5-/m0/s1	3.43838e-05	0.233761	12.6069	Partial match
(4R)-5-Hydroxy-L-leucine	147.09	32970048	C[C@H](C[C@@H](C(=O)O)N)CO	InChI=1/C6H13NO3/c1-4(3-8)2-5(7)6(9)10/h4-5,8H,2-3,7H2,1H3,(H,9,10)/t4-,5+/m1/s1	3.43838e-05	0.233761	15.1283	Partial match
2-(4-Morpholinyloxy)ethanol	147.09	30778639	C1COCCN1OCCO	InChI=1/C6H13NO3/c8-3-6-10-7-1-4-9-5-2-7/h8H,1-6H2	3.43838e-05	0.233761	11.3462	Partial match
(D)-fagomine	147.09	65215	C1CN[C@@H]([C@H]([C@@H]1O)O)CO	InChI=1/C6H13NO3/c8-3-4-6(10)5(9)1-2-7-4/h4-10H,1-3H2/t4-,5-,6-/m1/s1	3.43838e-05	0.233761	15.8847	Partial match
2-Amino-4-hydroxy-3-methylpentanoic acid	147.09	314416	CC(C(C)O)C(C(=O)O)N	InChI=1/C6H13NO3/c1-3(4(2)8)5(7)6(9)10/h3-5,8H,7H2,1-2H3,(H,9,10)	3.43838e-05	0.233761	15.1283	Partial match
afegostat	147.09	394649	C1[C@@H]([C@H]([C@@H](CN1)O)O)CO	InChI=1/C6H13NO3/c8-3-4-1-7-2-5(9)6(4)10/h4-10H,1-3H2/t4-,5-,6-/m1/s1	3.43838e-05	0.233761	18.154	Full match
Hydroxynorleucine	147.09	203578	C(CCO)CC(C(=O)O)N	InChI=1/C6H13NO3/c7-5(6(9)10)3-1-2-4-8/h5,8H,1-4,7H2,(H,9,10)	3.43838e-05	0.233761	10.0855	Partial match
(+/-)-2-Hydroxyglutaric acid	148.037	8.325	8.3883e+06	1.58202e+07	2.49301e+07	1.79035e+07	1.149e+07	2.22049e+07	1.95913e+07	192326	209217	174436	1.84672e+07	1.81459e+07	1.84757e+07	1.64758e+07	2.63907e+07	2.75954e+07	7.40543e+06	1.48591e+07	1.79035e+07	1.64758e+07	33.852	45.5491	1.087	0.12	0.911714	0.970144
Name	Molecular Weight	CSID	SMILES	InChi	DeltaMass [Da]	DeltaMass [ppm]	mzLogic Score	Compound Match
MFCD19228449	148.037	485839	CC(C(C(=O)O)O)C(=O)O	InChI=1/C5H8O5/c1-2(4(7)8)3(6)5(9)10/h2-3,6H,1H3,(H,7,8)(H,9,10)	8.09505e-05	0.546825	48.4474	Partial match
KDX	148.037	4444231	C([C@@H](CO)O)C(=O)C(=O)O	InChI=1/C5H8O5/c6-2-3(7)1-4(8)5(9)10/h3,6-7H,1-2H2,(H,9,10)/t3-/m0/s1	8.09505e-05	0.546825	58.6744	Partial match
L-erythro-Pentos-2-ulose	148.037	58837787	C([C@@H]([C@@H](C(=O)C=O)O)O)O	InChI=1/C5H8O5/c6-1-3(8)5(10)4(9)2-7/h1,4-5,7,9-10H,2H2/t4-,5+/m0/s1	8.09505e-05	0.546825	61.2136	Partial match
MFCD00153592	148.037	16751	C([C@@H]1[C@H]([C@@H](C(=O)O1)O)O)O	InChI=1/C5H8O5/c6-1-2-3(7)4(8)5(9)10-2/h2-4,6-8H,1H2/t2-,3-,4+/m1/s1	8.09505e-05	0.546825	62.1516	Partial match
citramalic acid	148.037	1051	CC(CC(=O)O)(C(=O)O)O	InChI=1/C5H8O5/c1-5(10,4(8)9)2-3(6)7/h10H,2H2,1H3,(H,6,7)(H,8,9)	8.09505e-05	0.546825	48.4474	Partial match
(+/-)-2-Hydroxyglutaric acid	148.037	42	C(CC(=O)O)C(C(=O)O)O	InChI=1/C5H8O5/c6-3(5(9)10)1-2-4(7)8/h3,6H,1-2H2,(H,7,8)(H,9,10)	8.09505e-05	0.546825	63.8776	Full match
D-Xylonolactone	148.037	388758	C1[C@H]([C@@H]([C@H](C(=O)O1)O)O)O	InChI=1/C5H8O5/c6-2-1-10-5(9)4(8)3(2)7/h2-4,6-8H,1H2/t2-,3+,4-/m1/s1	8.09505e-05	0.546825	59.6838	Partial match
(-)-(R)-citramalic acid	148.037	388822	C[C@@](CC(=O)O)(C(=O)O)O	InChI=1/C5H8O5/c1-5(10,4(8)9)2-3(6)7/h10H,2H2,1H3,(H,6,7)(H,8,9)/t5-/m1/s1	8.09505e-05	0.546825	48.4474	Partial match
L-xylono-1,4-lactone	148.037	388912	C([C@H]1[C@H]([C@@H](C(=O)O1)O)O)O	InChI=1/C5H8O5/c6-1-2-3(7)4(8)5(9)10-2/h2-4,6-8H,1H2/t2-,3+,4-/m0/s1	8.09505e-05	0.546825	62.1516	Partial match
MFCD00076092	148.037	388852	C([C@@H]1[C@@H]([C@H](C(=O)O1)O)O)O	InChI=1/C5H8O5/c6-1-2-3(7)4(8)5(9)10-2/h2-4,6-8H,1H2/t2-,3+,4-/m1/s1	8.09505e-05	0.546825	62.1516	Partial match
L-2-Hydroxyglutaric acid	148.037	388969	C(CC(=O)O)[C@@H](C(=O)O)O	InChI=1/C5H8O5/c6-3(5(9)10)1-2-4(7)8/h3,6H,1-2H2,(H,7,8)(H,9,10)/t3-/m0/s1	8.09505e-05	0.546825	63.8776	Full match
D-2-Hydroxyglutaric acid	148.037	388508	C(CC(=O)O)[C@H](C(=O)O)O	InChI=1/C5H8O5/c6-3(5(9)10)1-2-4(7)8/h3,6H,1-2H2,(H,7,8)(H,9,10)/t3-/m1/s1	8.09505e-05	0.546825	63.8776	Full match
beta-Lactic acid	148.037	390304	C[C@](CC(=O)O)(C(=O)O)O	InChI=1/C5H8O5/c1-5(10,4(8)9)2-3(6)7/h10H,2H2,1H3,(H,6,7)(H,8,9)/t5-/m0/s1	8.09505e-05	0.546825	48.4474	Partial match
L-Arabino-1,5-lactone	148.037	389541	C1[C@@H]([C@@H]([C@H](C(=O)O1)O)O)O	InChI=1/C5H8O5/c6-2-1-10-5(9)4(8)3(2)7/h2-4,6-8H,1H2/t2-,3-,4+/m0/s1	8.09505e-05	0.546825	59.6838	Partial match
L-threo-3-methylmalic acid	148.037	389719	C[C@@H]([C@@H](C(=O)O)O)C(=O)O	InChI=1/C5H8O5/c1-2(4(7)8)3(6)5(9)10/h2-3,6H,1H3,(H,7,8)(H,9,10)/t2-,3-/m0/s1	8.09505e-05	0.546825	48.4474	Partial match
D-threo-3-methylmalic acid	148.037	389721	C[C@H]([C@H](C(=O)O)O)C(=O)O	InChI=1/C5H8O5/c1-2(4(7)8)3(6)5(9)10/h2-3,6H,1H3,(H,7,8)(H,9,10)/t2-,3-/m1/s1	8.09505e-05	0.546825	48.4474	Partial match
D-erythro-3-methylmalic acid	148.037	389722	C[C@@H]([C@H](C(=O)O)O)C(=O)O	InChI=1/C5H8O5/c1-2(4(7)8)3(6)5(9)10/h2-3,6H,1H3,(H,7,8)(H,9,10)/t2-,3+/m0/s1	8.09505e-05	0.546825	48.4474	Partial match
Ribonolactone	148.037	99702	C([C@@H]1[C@H]([C@H](C(=O)O1)O)O)O	InChI=1/C5H8O5/c6-1-2-3(7)4(8)5(9)10-2/h2-4,6-8H,1H2/t2-,3-,4-/m1/s1	8.09505e-05	0.546825	62.1516	Partial match
2-dehydro-3-deoxy-L-arabinonic acid	148.037	167296	C([C@H](CO)O)C(=O)C(=O)O	InChI=1/C5H8O5/c6-2-3(7)1-4(8)5(9)10/h3,6-7H,1-2H2,(H,9,10)/t3-/m1/s1	8.09505e-05	0.546825	58.6744	Partial match
MFCD00067300	148.037	166031	C([C@H]1[C@@H]([C@H](C(=O)O1)O)O)O	InChI=1/C5H8O5/c6-1-2-3(7)4(8)5(9)10-2/h2-4,6-8H,1H2/t2-,3-,4+/m0/s1	8.09505e-05	0.546825	62.1516	Partial match
1705476	148.037	158277	C(C(CC(=O)O)O)C(=O)O	InChI=1/C5H8O5/c6-3(1-4(7)8)2-5(9)10/h3,6H,1-2H2,(H,7,8)(H,9,10)	8.09505e-05	0.546825	63.7762	Partial match
(+/-)-2-Hydroxyglutaric acid	148.037	10.41	1.74761e+06	5.54917e+06	1.23349e+07	7.72859e+06	4.88872e+06	6.78285e+06	6.99764e+06	225354	184560	94541	6.82369e+06	6.89924e+06	6.82027e+06	4.72148e+06	1.36307e+07	9.81838e+06	1.20061e+06	5.70386e+06	6.78285e+06	5.70386e+06	48.8575	68.5186	1.189	0.25	0.873064	0.95028
Name	Molecular Weight	CSID	SMILES	InChi	DeltaMass [Da]	DeltaMass [ppm]	mzLogic Score	Compound Match
MFCD19228449	148.037	485839	CC(C(C(=O)O)O)C(=O)O	InChI=1/C5H8O5/c1-2(4(7)8)3(6)5(9)10/h2-3,6H,1H3,(H,7,8)(H,9,10)	9.444e-05	0.637948		Partial match
KDX	148.037	4444231	C([C@@H](CO)O)C(=O)C(=O)O	InChI=1/C5H8O5/c6-2-3(7)1-4(8)5(9)10/h3,6-7H,1-2H2,(H,9,10)/t3-/m0/s1	9.444e-05	0.637948		Partial match
L-erythro-Pentos-2-ulose	148.037	58837787	C([C@@H]([C@@H](C(=O)C=O)O)O)O	InChI=1/C5H8O5/c6-1-3(8)5(10)4(9)2-7/h1,4-5,7,9-10H,2H2/t4-,5+/m0/s1	9.444e-05	0.637948		Partial match
MFCD00153592	148.037	16751	C([C@@H]1[C@H]([C@@H](C(=O)O1)O)O)O	InChI=1/C5H8O5/c6-1-2-3(7)4(8)5(9)10-2/h2-4,6-8H,1H2/t2-,3-,4+/m1/s1	9.444e-05	0.637948		Partial match
citramalic acid	148.037	1051	CC(CC(=O)O)(C(=O)O)O	InChI=1/C5H8O5/c1-5(10,4(8)9)2-3(6)7/h10H,2H2,1H3,(H,6,7)(H,8,9)	9.444e-05	0.637948		Partial match
(+/-)-2-Hydroxyglutaric acid	148.037	42	C(CC(=O)O)C(C(=O)O)O	InChI=1/C5H8O5/c6-3(5(9)10)1-2-4(7)8/h3,6H,1-2H2,(H,7,8)(H,9,10)	9.444e-05	0.637948		Full match
D-Xylonolactone	148.037	388758	C1[C@H]([C@@H]([C@H](C(=O)O1)O)O)O	InChI=1/C5H8O5/c6-2-1-10-5(9)4(8)3(2)7/h2-4,6-8H,1H2/t2-,3+,4-/m1/s1	9.444e-05	0.637948		Partial match
(-)-(R)-citramalic acid	148.037	388822	C[C@@](CC(=O)O)(C(=O)O)O	InChI=1/C5H8O5/c1-5(10,4(8)9)2-3(6)7/h10H,2H2,1H3,(H,6,7)(H,8,9)/t5-/m1/s1	9.444e-05	0.637948		Partial match
L-xylono-1,4-lactone	148.037	388912	C([C@H]1[C@H]([C@@H](C(=O)O1)O)O)O	InChI=1/C5H8O5/c6-1-2-3(7)4(8)5(9)10-2/h2-4,6-8H,1H2/t2-,3+,4-/m0/s1	9.444e-05	0.637948		Partial match
MFCD00076092	148.037	388852	C([C@@H]1[C@@H]([C@H](C(=O)O1)O)O)O	InChI=1/C5H8O5/c6-1-2-3(7)4(8)5(9)10-2/h2-4,6-8H,1H2/t2-,3+,4-/m1/s1	9.444e-05	0.637948		Partial match
L-2-Hydroxyglutaric acid	148.037	388969	C(CC(=O)O)[C@@H](C(=O)O)O	InChI=1/C5H8O5/c6-3(5(9)10)1-2-4(7)8/h3,6H,1-2H2,(H,7,8)(H,9,10)/t3-/m0/s1	9.444e-05	0.637948		Full match
D-2-Hydroxyglutaric acid	148.037	388508	C(CC(=O)O)[C@H](C(=O)O)O	InChI=1/C5H8O5/c6-3(5(9)10)1-2-4(7)8/h3,6H,1-2H2,(H,7,8)(H,9,10)/t3-/m1/s1	9.444e-05	0.637948		Full match
beta-Lactic acid	148.037	390304	C[C@](CC(=O)O)(C(=O)O)O	InChI=1/C5H8O5/c1-5(10,4(8)9)2-3(6)7/h10H,2H2,1H3,(H,6,7)(H,8,9)/t5-/m0/s1	9.444e-05	0.637948		Partial match
L-Arabino-1,5-lactone	148.037	389541	C1[C@@H]([C@@H]([C@H](C(=O)O1)O)O)O	InChI=1/C5H8O5/c6-2-1-10-5(9)4(8)3(2)7/h2-4,6-8H,1H2/t2-,3-,4+/m0/s1	9.444e-05	0.637948		Partial match
L-threo-3-methylmalic acid	148.037	389719	C[C@@H]([C@@H](C(=O)O)O)C(=O)O	InChI=1/C5H8O5/c1-2(4(7)8)3(6)5(9)10/h2-3,6H,1H3,(H,7,8)(H,9,10)/t2-,3-/m0/s1	9.444e-05	0.637948		Partial match
D-threo-3-methylmalic acid	148.037	389721	C[C@H]([C@H](C(=O)O)O)C(=O)O	InChI=1/C5H8O5/c1-2(4(7)8)3(6)5(9)10/h2-3,6H,1H3,(H,7,8)(H,9,10)/t2-,3-/m1/s1	9.444e-05	0.637948		Partial match
D-erythro-3-methylmalic acid	148.037	389722	C[C@@H]([C@H](C(=O)O)O)C(=O)O	InChI=1/C5H8O5/c1-2(4(7)8)3(6)5(9)10/h2-3,6H,1H3,(H,7,8)(H,9,10)/t2-,3+/m0/s1	9.444e-05	0.637948		Partial match
Ribonolactone	148.037	99702	C([C@@H]1[C@H]([C@H](C(=O)O1)O)O)O	InChI=1/C5H8O5/c6-1-2-3(7)4(8)5(9)10-2/h2-4,6-8H,1H2/t2-,3-,4-/m1/s1	9.444e-05	0.637948		Partial match
2-dehydro-3-deoxy-L-arabinonic acid	148.037	167296	C([C@H](CO)O)C(=O)C(=O)O	InChI=1/C5H8O5/c6-2-3(7)1-4(8)5(9)10/h3,6-7H,1-2H2,(H,9,10)/t3-/m1/s1	9.444e-05	0.637948		Partial match
MFCD00067300	148.037	166031	C([C@H]1[C@@H]([C@H](C(=O)O1)O)O)O	InChI=1/C5H8O5/c6-1-2-3(7)4(8)5(9)10-2/h2-4,6-8H,1H2/t2-,3-,4+/m0/s1	9.444e-05	0.637948		Partial match
1705476	148.037	158277	C(C(CC(=O)O)O)C(=O)O	InChI=1/C5H8O5/c6-3(1-4(7)8)2-5(9)10/h3,6H,1-2H2,(H,7,8)(H,9,10)	9.444e-05	0.637948		Partial match
Dihydroxyindole	149.048	12.251	1.42715e+07	2.55729e+07	4.48558e+07	3.57068e+07	2.62337e+07	3.63885e+07	3.73571e+07	270742	286823	275263	3.78528e+07	3.3338e+07	3.78872e+07	3.10229e+07	4.77913e+07	5.04401e+07	1.34361e+07	3.25034e+07	3.57068e+07	3.25034e+07	32.1299	42.5488	1.099	0.14	0.818831	0.925721
Name	Molecular Weight	CSID	SMILES	InChi	DeltaMass [Da]	DeltaMass [ppm]	mzLogic Score	Compound Match
(2R)-Hydroxy(4-hydroxyphenyl)acetonitrile	149.048	19289093	O[C@@H](C#N)c1ccc(O)cc1	InChI=1/C8H7NO2/c9-5-8(11)6-1-3-7(10)4-2-6/h1-4,8,10-11H/t8-/m0/s1	-9.80115e-05	-0.657585		Partial match
1H-Indole-2,3-diol	149.048	20546	c1ccc2c(c1)c(c([nH]2)O)O	InChI=1/C8H7NO2/c10-7-5-3-1-2-4-6(5)9-8(7)11/h1-4,9-11H	-9.80115e-05	-0.657585		Partial match
N-Acetylimidoquinone	149.048	36356	CC(=O)N=C1C=CC(=O)C=C1	InChI=1/C8H7NO2/c1-6(10)9-7-2-4-8(11)5-3-7/h2-5H,1H3	-9.80115e-05	-0.657585		Partial match
2H-1,4-Benzoxazin-3(4H)-one	149.048	65595	c1ccc2c(c1)NC(=O)CO2	InChI=1/C8H7NO2/c10-8-5-11-7-4-2-1-3-6(7)9-8/h1-4H,5H2,(H,9,10)	-9.80115e-05	-0.657585		Partial match
2-formylphenylformamide	149.048	389	c1ccc(c(c1)C=O)NC=O	InChI=1/C8H7NO2/c10-5-7-3-1-2-4-8(7)9-6-11/h1-6H,(H,9,11)	-9.80115e-05	-0.657585		Partial match
3-hydroxyindolin-2-one	149.048	5872	c1ccc2c(c1)C(C(=O)N2)O	InChI=1/C8H7NO2/c10-7-5-3-1-2-4-6(5)9-8(7)11/h1-4,7,10H,(H,9,11)	-9.80115e-05	-0.657585		Partial match
(2S)-Hydroxy(4-hydroxyphenyl)acetonitrile	149.048	389105	c1cc(ccc1[C@@H](C#N)O)O	InChI=1/C8H7NO2/c9-5-8(11)6-1-3-7(10)4-2-6/h1-4,8,10-11H/t8-/m1/s1	-9.80115e-05	-0.657585		Partial match
Gentianadine	149.048	390956	c1cncc2c1CCOC2=O	InChI=1/C8H7NO2/c10-8-7-5-9-3-1-6(7)2-4-11-8/h1,3,5H,2,4H2	-9.80115e-05	-0.657585		Partial match
Dihydroxyindole	149.048	102690	c1c[nH]c2c1cc(c(c2)O)O	InChI=1/C8H7NO2/c10-7-3-5-1-2-9-6(5)4-8(7)11/h1-4,9-11H	-9.80115e-05	-0.657585		Full match
MFCD00056685	149.048	145901	c1cc(ccc1C(C#N)O)O	InChI=1/C8H7NO2/c9-5-8(11)6-1-3-7(10)4-2-6/h1-4,8,10-11H	-9.80115e-05	-0.657585		Partial match
3-Methyladenine	149.07	5.461	3.37682e+07	5.39579e+07	1.21828e+08	6.81929e+07	5.75627e+07	5.72662e+07	5.02102e+07	420174	539892	520578	6.42894e+07	6.5068e+07	6.42808e+07	4.90632e+07	9.71561e+07	8.41803e+07	2.1818e+07	4.23821e+07	5.72662e+07	4.90632e+07	44.0079	52.6363	1.167	0.22	0.678119	0.835104
Name	Molecular Weight	CSID	SMILES	InChi	DeltaMass [Da]	DeltaMass [ppm]	mzLogic Score	Compound Match
1-Methyladenine	149.07	10538332	Cn1cnc2c(c1=N)nc[nH]2	InChI=1/C6H7N5/c1-11-3-10-6-4(5(11)7)8-2-9-6/h2-3,7H,1H3,(H,8,9)	-3.17533e-05	-0.213009		Partial match
2-Methyladenine	149.07	14320	Cc1nc(c2c(n1)nc[nH]2)N	InChI=1/C6H7N5/c1-3-10-5(7)4-6(11-3)9-2-8-4/h2H,1H3,(H3,7,8,9,10,11)	-3.17533e-05	-0.213009		Partial match
7-Methyladenine	149.07	64663	Cn1cnc2c1c(ncn2)N	InChI=1/C6H7N5/c1-11-3-10-6-4(11)5(7)8-2-9-6/h2-3H,1H3,(H2,7,8,9)	-3.17533e-05	-0.213009		Partial match
6-Methyladenine	149.07	61270	CNc1c2c(nc[nH]2)ncn1	InChI=1/C6H7N5/c1-7-5-4-6(10-2-8-4)11-3-9-5/h2-3H,1H3,(H2,7,8,9,10,11)	-3.17533e-05	-0.213009		Partial match
3-Methyladenine	149.07	1610	Cn1cnc(c-2ncnc12)N	InChI=1/C6H7N5/c1-11-3-10-5(7)4-6(11)9-2-8-4/h2-3H,7H2,1H3	-3.17533e-05	-0.213009		Full match
1-Methyladenine	149.07	71157	Cn1cnc-2ncnc2c1N	InChI=1/C6H7N5/c1-11-3-10-6-4(5(11)7)8-2-9-6/h2-3H,7H2,1H3	-3.17533e-05	-0.213009		Partial match
Vanillin	152.047	14.908	1.00737e+07	1.94895e+07	3.76832e+07	2.67438e+07	2.11905e+07	2.27565e+07	2.53592e+07	1.09536e+06	1.09778e+06	1.53978e+06	2.20116e+07	2.54756e+07	2.22206e+07	2.16598e+07	2.99866e+07	2.93112e+07	6.33662e+06	1.75514e+07	2.27565e+07	2.16598e+07	35.7441	46.3084	1.051	0.07	0.609394	0.792749
Name	Molecular Weight	CSID	SMILES	InChi	DeltaMass [Da]	DeltaMass [ppm]	mzLogic Score	Compound Match
Acetopyrocatechol	152.047	4934487	CC(=O)c1cccc(c1O)O	InChI=1/C8H8O3/c1-5(9)6-3-2-4-7(10)8(6)11/h2-4,10-11H,1H3	-8.64026e-05	-0.568261	51.3409	Partial match
1-(2-Furyl)-1,2-butanedione	152.047	14419279	O=C(CC)C(=O)c1ccco1	InChI=1/C8H8O3/c1-2-6(9)8(10)7-4-3-5-11-7/h3-5H,2H2,1H3	-8.64026e-05	-0.568261	22.43	Partial match
Methyl salicylate	152.047	13848808	COC(=O)c1ccccc1O	InChI=1/C8H8O3/c1-11-8(10)6-4-2-3-5-7(6)9/h2-5,9H,1H3	-8.64026e-05	-0.568261	57.7069	Partial match
Vanillin	152.047	13860434	COc1cc(ccc1O)C=O	InChI=1/C8H8O3/c1-11-8-4-6(5-9)2-3-7(8)10/h2-5,10H,1H3	-8.64026e-05	-0.568261	56.6872	Full match
ANISIC ACID	152.047	10181338	COc1ccc(cc1)C(=O)O	InChI=1/C8H8O3/c1-11-7-4-2-6(3-5-7)8(9)10/h2-5H,1H3,(H,9,10)	-8.64026e-05	-0.568261	61.2752	Partial match
4-Hydroxymethylsalicylaldehyde	152.047	571144	c1cc(c(cc1CO)O)C=O	InChI=1/C8H8O3/c9-4-6-1-2-7(5-10)8(11)3-6/h1-3,5,9,11H,4H2	-8.64026e-05	-0.568261	51.3409	Partial match
Methyl 2-furanacrylate	152.047	4511400	COC(=O)/C=C/c1ccco1	InChI=1/C8H8O3/c1-10-8(9)5-4-7-3-2-6-11-7/h2-6H,1H3/b5-4+	-8.64026e-05	-0.568261	27.7762	Partial match
4-[(E)-2-Hydroxyvinyl]-1,2-benzenediol	152.047	61834365	c1cc(c(cc1/C=C/O)O)O	InChI=1/C8H8O3/c9-4-3-6-1-2-7(10)8(11)5-6/h1-5,9-11H/b4-3+	-8.64026e-05	-0.568261	50.2049	Partial match
Phenoxyacetic acid	152.047	18107	c1ccc(cc1)OCC(=O)O	InChI=1/C8H8O3/c9-8(10)6-11-7-4-2-1-3-5-7/h1-5H,6H2,(H,9,10)	-8.64026e-05	-0.568261	48.7925	Partial match
2-Hydroxymethyl-benzoic acid	152.047	11426	c1ccc(c(c1)CO)C(=O)O	InChI=1/C8H8O3/c9-5-6-3-1-2-4-7(6)8(10)11/h1-4,9H,5H2,(H,10,11)	-8.64026e-05	-0.568261	55.4141	Partial match
(R)-(-)-Mandelic acid	152.047	11420	c1ccc(cc1)[C@H](C(=O)O)O	InChI=1/C8H8O3/c9-7(8(10)11)6-4-2-1-3-5-6/h1-5,7,9H,(H,10,11)/t7-/m1/s1	-8.64026e-05	-0.568261	49.3902	Partial match
2-Hydroxyphenylacetic acid	152.047	11476	c1ccc(c(c1)CC(=O)O)O	InChI=1/C8H8O3/c9-7-4-2-1-3-6(7)5-8(10)11/h1-4,9H,5H2,(H,10,11)	-8.64026e-05	-0.568261	47.7135	Partial match
2-Furoylacetone	152.047	11668	CC(=O)CC(=O)c1ccco1	InChI=1/C8H8O3/c1-6(9)5-7(10)8-3-2-4-11-8/h2-4H,5H2,1H3	-8.64026e-05	-0.568261	22.43	Partial match
3-Hydroxyphenylacetic acid	152.047	11624	c1cc(cc(c1)O)CC(=O)O	InChI=1/C8H8O3/c9-7-3-1-2-6(4-7)5-8(10)11/h1-4,9H,5H2,(H,10,11)	-8.64026e-05	-0.568261	47.1657	Partial match
Isovanillin	152.047	11629	COc1ccc(cc1O)C=O	InChI=1/C8H8O3/c1-11-8-3-2-6(5-9)4-7(8)10/h2-5,10H,1H3	-8.64026e-05	-0.568261	57.5824	Partial match
3944	152.047	10977	COc1cccc(c1)C(=O)O	InChI=1/C8H8O3/c1-11-7-4-2-3-6(5-7)8(9)10/h2-5H,1H3,(H,9,10)	-8.64026e-05	-0.568261	56.6872	Partial match
6-Methylsalicylic acid	152.047	10805	Cc1cccc(c1C(=O)O)O	InChI=1/C8H8O3/c1-5-3-2-4-6(9)7(5)8(10)11/h2-4,9H,1H3,(H,10,11)	-8.64026e-05	-0.568261	57.3649	Partial match
3943	152.047	10892	COc1ccccc1C(=O)O	InChI=1/C8H8O3/c1-11-7-5-3-2-4-6(7)8(9)10/h2-5H,1H3,(H,9,10)	-8.64026e-05	-0.568261	58.1205	Partial match
1-(3,4-Dihydroxyphenyl)ethanone	152.047	13873	CC(=O)c1ccc(c(c1)O)O	InChI=1/C8H8O3/c1-5(9)6-2-3-7(10)8(11)4-6/h2-4,10-11H,1H3	-8.64026e-05	-0.568261	54.7364	Partial match
DHAP	152.047	62888	CC(=O)c1c(cccc1O)O	InChI=1/C8H8O3/c1-5(9)8-6(10)3-2-4-7(8)11/h2-4,10-11H,1H3	-8.64026e-05	-0.568261	51.3168	Partial match
1-(5-Methyl-2-furyl)-1,2-propanedione	152.047	64129	Cc1ccc(o1)C(=O)C(=O)C	InChI=1/C8H8O3/c1-5-3-4-7(11-5)8(10)6(2)9/h3-4H,1-2H3	-8.64026e-05	-0.568261	22.43	Partial match
3-Methyl-4-hydroxybenzoic acid	152.047	61446	Cc1cc(ccc1O)C(=O)O	InChI=1/C8H8O3/c1-5-4-6(8(10)11)2-3-7(5)9/h2-4,9H,1H3,(H,10,11)	-8.64026e-05	-0.568261	60.7666	Partial match
Allyl furoate	152.047	55273	C=CCOC(=O)c1ccco1	InChI=1/C8H8O3/c1-2-5-11-8(9)7-4-3-6-10-7/h2-4,6H,1,5H2	-8.64026e-05	-0.568261	26.0986	Partial match
(±)-Mandelic Acid	152.047	1253	c1ccc(cc1)C(C(=O)O)O	InChI=1/C8H8O3/c9-7(8(10)11)6-4-2-1-3-5-6/h1-5,7,9H,(H,10,11)	-8.64026e-05	-0.568261	49.3902	Partial match
4-hydroxyphenylacetic acid	152.047	124	c1cc(ccc1CC(=O)O)O	InChI=1/C8H8O3/c9-7-3-1-6(2-4-7)5-8(10)11/h1-4,9H,5H2,(H,10,11)	-8.64026e-05	-0.568261	50.2049	Partial match
Methylparaben	152.047	7176	COC(=O)c1ccc(cc1)O	InChI=1/C8H8O3/c1-11-8(10)6-2-4-7(9)5-3-6/h2-5,9H,1H3	-8.64026e-05	-0.568261	61.1024	Partial match
AM7700000	152.047	9859	CC(=O)c1cc(ccc1O)O	InChI=1/C8H8O3/c1-5(9)7-4-6(10)2-3-8(7)11/h2-4,10-11H,1H3	-8.64026e-05	-0.568261	51.3409	Partial match
AM7525000	152.047	6724	CC(=O)c1ccc(cc1O)O	InChI=1/C8H8O3/c1-5(9)7-3-2-6(10)4-8(7)11/h2-4,10-11H,1H3	-8.64026e-05	-0.568261	55.8484	Partial match
Resorcinol Monoacetate	152.047	4879	CC(=O)Oc1cccc(c1)O	InChI=1/C8H8O3/c1-6(9)11-8-4-2-3-7(10)5-8/h2-5,10H,1H3	-8.64026e-05	-0.568261	51.2606	Partial match
4-Methylsalicylic acid	152.047	5584	Cc1ccc(c(c1)O)C(=O)O	InChI=1/C8H8O3/c1-5-2-3-6(8(10)11)7(9)4-5/h2-4,9H,1H3,(H,10,11)	-8.64026e-05	-0.568261	57.0085	Partial match
3-Cresotinic acid	152.047	6482	Cc1cccc(c1O)C(=O)O	InChI=1/C8H8O3/c1-5-3-2-4-6(7(5)9)8(10)11/h2-4,9H,1H3,(H,10,11)	-8.64026e-05	-0.568261	57.3711	Partial match
3-Methoxytropolone	152.047	388832	COc1ccccc(=O)c1O	InChI=1/C8H8O3/c1-11-7-5-3-2-4-6(9)8(7)10/h2-5H,1H3,(H,9,10)	-8.64026e-05	-0.568261	22.1327	Partial match
L-(+)-Mandelic Acid	152.047	388690	c1ccc(cc1)[C@@H](C(=O)O)O	InChI=1/C8H8O3/c9-7(8(10)11)6-4-2-1-3-5-6/h1-5,7,9H,(H,10,11)/t7-/m0/s1	-8.64026e-05	-0.568261	49.3902	Partial match
2,4'-dihydroxyacetophenone	152.047	389088	c1cc(ccc1C(=O)CO)O	InChI=1/C8H8O3/c9-5-8(11)6-1-3-7(10)4-2-6/h1-4,9-10H,5H2	-8.64026e-05	-0.568261	53.8976	Partial match
3,5-Dihydroxyacetophenone	152.047	93889	CC(=O)c1cc(cc(c1)O)O	InChI=1/C8H8O3/c1-5(9)6-2-7(10)4-8(11)3-6/h2-4,10-11H,1H3	-8.64026e-05	-0.568261	51.8584	Partial match
3,4-Dihydroxyphenylacetaldehyde	152.047	106504	c1cc(c(cc1CC=O)O)O	InChI=1/C8H8O3/c9-4-3-6-1-2-7(10)8(11)5-6/h1-2,4-5,10-11H,3H2	-8.64026e-05	-0.568261	50.2049	Partial match
4-Hydroxyphenylacetat	152.047	86676	CC(=O)Oc1ccc(cc1)O	InChI=1/C8H8O3/c1-6(9)11-8-4-2-7(10)3-5-8/h2-5,10H,1H3	-8.64026e-05	-0.568261	49.6072	Partial match
Menisdaurilide	152.047	136603	C1[C@@H](C=CC2=CC(=O)O[C@@H]21)O	InChI=1/C8H8O3/c9-6-2-1-5-3-8(10)11-7(5)4-6/h1-3,6-7,9H,4H2/t6-,7-/m1/s1	-8.64026e-05	-0.568261	25.4616	Partial match
hydroxyacetone phosphate	154.003	4.249	2.02426e+07	3.37402e+07	6.02443e+07	4.52389e+07	3.24757e+07	4.91236e+07	4.32877e+07	48858.3	65526.4	63384.7	4.09721e+07	3.87373e+07	4.10856e+07	2.41009e+07	3.74426e+07	3.13691e+07	1.28869e+07	2.80616e+07	4.32877e+07	2.80616e+07	32.0147	34.2638	1.543	0.63	0.0975545	0.618374
Name	Molecular Weight	CSID	SMILES	InChi	DeltaMass [Da]	DeltaMass [ppm]	mzLogic Score	Compound Match
Propanoyl phosphate	154.003	1007	CCC(=O)OP(=O)(O)O	InChI=1/C3H7O5P/c1-2-3(4)8-9(5,6)7/h2H2,1H3,(H2,5,6,7)	5.81343e-05	0.377488	40.0667	Partial match
glycerol 1,2-cyclic phosphate	154.003	389161	C1C(OP(=O)(O1)O)CO	InChI=1/C3H7O5P/c4-1-3-2-7-9(5,6)8-3/h3-4H,1-2H2,(H,5,6)	5.81343e-05	0.377488	41.9887	Partial match
hydroxyacetone phosphate	154.003	132971	CC(=O)COP(=O)(O)O	InChI=1/C3H7O5P/c1-3(4)2-8-9(5,6)7/h2H2,1H3,(H2,5,6,7)	5.81343e-05	0.377488	40.0667	Full match
RI2735000	154.099	20.16	408903	813618	1.57636e+06	1.19171e+06	861815	1.25544e+06	1.31463e+06	25606.9	34593	26475.8	975918	1.03037e+06	976850	907182	963756	1.33939e+06	291092	861422	1.19171e+06	907182	36.7463	43.0978	1.314	0.39	0.484834	0.716778
Name	Molecular Weight	CSID	SMILES	InChi	DeltaMass [Da]	DeltaMass [ppm]	mzLogic Score	Compound Match
Methyl (4E)-4,7-octadienoate	154.099	9161662	COC(=O)CC\C=C\CC=C	InChI=1/C9H14O2/c1-3-4-5-6-7-8-9(10)11-2/h3,5-6H,1,4,7-8H2,2H3/b6-5+	9.01737e-05	0.585166		Partial match
Allyl (2E)-2-hexenoate	154.099	9986790	CCC/C=C/C(=O)OCC=C	InChI=1/C9H14O2/c1-3-5-6-7-9(10)11-8-4-2/h4,6-7H,2-3,5,8H2,1H3/b7-6+	9.01737e-05	0.585166		Partial match
4-one	154.099	4949233	CCCCCC(=O)/C=C/C=O	InChI=1/C9H14O2/c1-2-3-4-6-9(11)7-5-8-10/h5,7-8H,2-4,6H2,1H3/b7-5+	9.01737e-05	0.585166		Partial match
3,5,5-Trimethylcyclohexane-1,2-dione	154.099	479415	CC1=C(C(=O)CC(C1)(C)C)O	InChI=1/C9H14O2/c1-6-4-9(2,3)5-7(10)8(6)11/h11H,4-5H2,1-3H3	9.01737e-05	0.585166		Partial match
Sorbyl propionate	154.099	4905427	CCC(=O)OC/C=C/C=C/C	InChI=1/C9H14O2/c1-3-5-6-7-8-11-9(10)4-2/h3,5-7H,4,8H2,1-2H3/b5-3+,7-6+	9.01737e-05	0.585166		Partial match
(2E)-2,6-Dimethyl-2,5-heptadienoic acid	154.099	30777075	CC(=CC/C=C(\C)/C(=O)O)C	InChI=1/C9H14O2/c1-7(2)5-4-6-8(3)9(10)11/h5-6H,4H2,1-3H3,(H,10,11)/b8-6+	9.01737e-05	0.585166		Partial match
Octahydrochromen-2-one	154.099	19294	C1CCC2C(C1)CCC(=O)O2	InChI=1/C9H14O2/c10-9-6-5-7-3-1-2-4-8(7)11-9/h7-8H,1-6H2	9.01737e-05	0.585166		Partial match
2,2,6-Trimethyl-1,4-cyclohexanedione	154.099	28029	CC1CC(=O)CC(C1=O)(C)C	InChI=1/C9H14O2/c1-6-4-7(10)5-9(2,3)8(6)11/h6H,4-5H2,1-3H3	9.01737e-05	0.585166		Partial match
RI2735000	154.099	7801	CCCCCC#CC(=O)OC	InChI=1/C9H14O2/c1-3-4-5-6-7-8-9(10)11-2/h3-6H2,1-2H3	9.01737e-05	0.585166		Full match
Boschnialactone	154.099	390860	C[C@@H]1CC[C@H]2[C@@H]1COC(=O)C2	InChI=1/C9H14O2/c1-6-2-3-7-4-9(10)11-5-8(6)7/h6-8H,2-5H2,1H3/t6-,7-,8-/m1/s1	9.01737e-05	0.585166		Partial match
5-Pentyl-2(5H)-furanone	154.099	80829	CCCCCC1C=CC(=O)O1	InChI=1/C9H14O2/c1-2-3-4-5-8-6-7-9(10)11-8/h6-8H,2-5H2,1H3	9.01737e-05	0.585166		Partial match
4-Hydroxynonenal	156.115	20.62	334831	535582	1.16028e+06	568008	543424	663108	702677	35680.6	29883.2	25248	570667	597832	572003	335988	851851	763463	198883	465085	568008	465085	39.7709	53.1673	1.221	0.29	0.391524	0.664752
Name	Molecular Weight	CSID	SMILES	InChi	DeltaMass [Da]	DeltaMass [ppm]	mzLogic Score	Compound Match
(3Z)-6-Hydroxy-4,6-dimethyl-3-hepten-2-one	156.115	9789953	O=C(\C=C(/CC(O)(C)C)C)C	InChI=1/C9H16O2/c1-7(5-8(2)10)6-9(3,4)11/h5,11H,6H2,1-4H3/b7-5-	8.08123e-05	0.517646		Partial match
Methyl (2Z)-2-octenoate	156.115	9216105	O=C(OC)\C=C/CCCCC	InChI=1/C9H16O2/c1-3-4-5-6-7-8-9(10)11-2/h7-8H,3-6H2,1-2H3/b8-7-	8.08123e-05	0.517646		Partial match
Cis-3-Methyl-4-octanolide	156.115	9270013	CCCC[C@H]1[C@H](CC(=O)O1)C	InChI=1/C9H16O2/c1-3-4-5-8-7(2)6-9(10)11-8/h7-8H,3-6H2,1-2H3/t7-,8-/m0/s1	8.08123e-05	0.517646		Partial match
methyl (E)oct-3-enoate	156.115	4516841	CCCC/C=C/CC(=O)OC	InChI=1/C9H16O2/c1-3-4-5-6-7-8-9(10)11-2/h6-7H,3-5,8H2,1-2H3/b7-6+	8.08123e-05	0.517646		Partial match
3712	156.115	4516683	CCCCC/C=C/C(=O)OC	InChI=1/C9H16O2/c1-3-4-5-6-7-8-9(10)11-2/h7-8H,3-6H2,1-2H3/b8-7+	8.08123e-05	0.517646		Partial match
(Z)-Hex-3-enyl propionate	156.115	4517144	CC/C=C\CCOC(=O)CC	InChI=1/C9H16O2/c1-3-5-6-7-8-11-9(10)4-2/h5-6H,3-4,7-8H2,1-2H3/b6-5-	8.08123e-05	0.517646		Partial match
(3E)-3-heptenyl acetate	156.115	4515577	CCC/C=C/CCOC(=O)C	InChI=1/C9H16O2/c1-3-4-5-6-7-8-11-9(2)10/h5-6H,3-4,7-8H2,1-2H3/b6-5+	8.08123e-05	0.517646		Partial match
2-Heptenyl acetate	156.115	4515574	CCCC/C=C/COC(=O)C	InChI=1/C9H16O2/c1-3-4-5-6-7-8-11-9(2)10/h6-7H,3-5,8H2,1-2H3/b7-6+	8.08123e-05	0.517646		Partial match
7OR98SJS39	156.115	4519280	C/C=C(/C)\C(=O)OCC(C)C	InChI=1/C9H16O2/c1-5-8(4)9(10)11-6-7(2)3/h5,7H,6H2,1-4H3/b8-5-	8.08123e-05	0.517646		Partial match
Methyl (4E)-4-octenoate	156.115	4518535	CCC/C=C/CCC(=O)OC	InChI=1/C9H16O2/c1-3-4-5-6-7-8-9(10)11-2/h5-6H,3-4,7-8H2,1-2H3/b6-5+	8.08123e-05	0.517646		Partial match
(E)-Hex-2-enyl propionate	156.115	4509343	CCC/C=C/COC(=O)CC	InChI=1/C9H16O2/c1-3-5-6-7-8-11-9(10)4-2/h6-7H,3-5,8H2,1-2H3/b7-6+	8.08123e-05	0.517646		Partial match
Ethyl (2E)-2-heptenoate	156.115	4513515	CCCC/C=C/C(=O)OCC	InChI=1/C9H16O2/c1-3-5-6-7-8-9(10)11-4-2/h7-8H,3-6H2,1-2H3/b8-7+	8.08123e-05	0.517646		Partial match
(2Z)-2-Nonenoic acid	156.115	4445849	CCCCCC/C=C\C(=O)O	InChI=1/C9H16O2/c1-2-3-4-5-6-7-8-9(10)11/h7-8H,2-6H2,1H3,(H,10,11)/b8-7-	8.08123e-05	0.517646		Partial match
4-Hydroxynonenal	156.115	4446465	CCCCCC(/C=C/C=O)O	InChI=1/C9H16O2/c1-2-3-4-6-9(11)7-5-8-10/h5,7-9,11H,2-4,6H2,1H3/b7-5+	8.08123e-05	0.517646		Full match
(3-Pentyl-2-oxiranyl)acetaldehyde	156.115	28708808	CCCCCC1C(O1)CC=O	InChI=1/C9H16O2/c1-2-3-4-5-8-9(11-8)6-7-10/h7-9H,2-6H2,1H3	8.08123e-05	0.517646		Partial match
2-Hexen-1-yl propionate	156.115	26510612	CCCC=CCOC(=O)CC	InChI=1/C9H16O2/c1-3-5-6-7-8-11-9(10)4-2/h6-7H,3-5,8H2,1-2H3	8.08123e-05	0.517646		Partial match
27Y1FYY1BV	156.115	20121597	CC/C=C\CCC(=O)OCC	InChI=1/C9H16O2/c1-3-5-6-7-8-9(10)11-4-2/h5-6H,3-4,7-8H2,1-2H3/b6-5-	8.08123e-05	0.517646		Partial match
delta-Nonalactone	156.115	17658	CCCCC1CCCC(=O)O1	InChI=1/C9H16O2/c1-2-3-5-8-6-4-7-9(10)11-8/h8H,2-7H2,1H3	8.08123e-05	0.517646		Partial match
Ethyl hexahydrobenzoate	156.115	17646	CCOC(=O)C1CCCCC1	InChI=1/C9H16O2/c1-2-11-9(10)8-6-4-3-5-7-8/h8H,2-7H2,1H3	8.08123e-05	0.517646		Partial match
2032	156.115	29006	CCCCCC(=O)OCC=C	InChI=1/C9H16O2/c1-3-5-6-7-9(10)11-8-4-2/h4H,2-3,5-8H2,1H3	8.08123e-05	0.517646		Partial match
4,6-Nonanedione	156.115	24641	CCCC(=O)CC(=O)CCC	InChI=1/C9H16O2/c1-3-5-8(10)7-9(11)6-4-2/h3-7H2,1-2H3	8.08123e-05	0.517646		Partial match
2029	156.115	55337	CCC(CC)C(=O)OCC=C	InChI=1/C9H16O2/c1-4-7-11-9(10)8(5-2)6-3/h4,8H,1,5-7H2,2-3H3	8.08123e-05	0.517646		Partial match
2354	156.115	55305	CCC(=O)OC1CCCCC1	InChI=1/C9H16O2/c1-2-9(10)11-8-6-4-3-5-7-8/h8H,2-7H2,1H3	8.08123e-05	0.517646		Partial match
Cis-3-Methyl-4-octanolide	156.115	37679	CCCC[C@@H]1[C@@H](CC(=O)O1)C	InChI=1/C9H16O2/c1-3-4-5-8-7(2)6-9(10)11-8/h7-8H,3-6H2,1-2H3/t7-,8-/m1/s1	8.08123e-05	0.517646		Partial match
3803	156.115	56625	CCCCC1C(CC(=O)O1)C	InChI=1/C9H16O2/c1-3-4-5-8-7(2)6-9(10)11-8/h7-8H,3-6H2,1-2H3	8.08123e-05	0.517646		Partial match
2781	156.115	7424	CCCCCC1CCC(=O)O1	InChI=1/C9H16O2/c1-2-3-4-5-8-6-7-9(10)11-8/h8H,2-7H2,1H3	8.08123e-05	0.517646		Partial match
(S)-?-nonalactone	156.115	390244	CCCCC[C@H]1CCC(=O)O1	InChI=1/C9H16O2/c1-2-3-4-5-8-6-7-9(10)11-8/h8H,2-7H2,1H3/t8-/m0/s1	8.08123e-05	0.517646		Partial match
Chalcogran	156.115	390233	CC[C@H]1CC[C@]2(O1)CCCO2	InChI=1/C9H16O2/c1-2-8-4-6-9(11-8)5-3-7-10-9/h8H,2-7H2,1H3/t8-,9+/m0/s1	8.08123e-05	0.517646		Partial match
2,6,6-trimethyl-2-hydroxycyclohexanone	156.115	91353	CC1(CCCC(C1=O)(C)O)C	InChI=1/C9H16O2/c1-8(2)5-4-6-9(3,11)7(8)10/h11H,4-6H2,1-3H3	8.08123e-05	0.517646		Partial match
2,4-NONANEDIONE	156.115	72551	CCCCCC(=O)CC(=O)C	InChI=1/C9H16O2/c1-3-4-5-6-9(11)7-8(2)10/h3-7H2,1-2H3	8.08123e-05	0.517646		Partial match
3-Methyl-2-buten-1-yl 2-methylpropanoate	156.115	151464	CC(C)C(=O)OCC=C(C)C	InChI=1/C9H16O2/c1-7(2)5-6-11-9(10)8(3)4/h5,8H,6H2,1-4H3	8.08123e-05	0.517646		Partial match
4-Oxononanal	156.115	137628	CCCCCC(=O)CCC=O	InChI=1/C9H16O2/c1-2-3-4-6-9(11)7-5-8-10/h8H,2-7H2,1H3	8.08123e-05	0.517646		Partial match
Pregabalin	159.126	5.35	3.85748e+06	5.88629e+06	1.43786e+07	1.09008e+07	6.93952e+06	1.1181e+07	1.08501e+07	459530	600465	574651	8.15705e+06	8.15369e+06	8.15711e+06	6.23167e+06	1.04722e+07	8.48464e+06	3.55232e+06	6.73226e+06	1.08501e+07	6.73226e+06	40.1827	36.4602	1.612	0.69	0.379701	0.659378
Name	Molecular Weight	CSID	SMILES	InChi	DeltaMass [Da]	DeltaMass [ppm]	mzLogic Score	Compound Match
Pregabalin	159.126	4589156	CC(C)C[C@@H](CC(=O)O)CN	InChI=1/C8H17NO2/c1-6(2)3-7(5-9)4-8(10)11/h6-7H,3-5,9H2,1-2H3,(H,10,11)/t7-/m0/s1	-5.71466e-05	-0.359128		Full match
RH0365500	159.126	62727	CCCCCCC(C(=O)O)N	InChI=1/C8H17NO2/c1-2-3-4-5-6-7(9)8(10)11/h7H,2-6,9H2,1H3,(H,10,11)	-5.71466e-05	-0.359128		Partial match
Pregabalin	159.126	15.766	2.16872e+06	4.7042e+06	9.20897e+06	7.9873e+06	5.02827e+06	9.1876e+06	9.4482e+06	177184	206407	202818	7.83132e+06	7.3426e+06	7.81243e+06	6.63848e+06	1.17705e+07	1.17562e+07	3.28377e+06	9.87234e+06	7.9873e+06	9.87234e+06	41.8672	42.2974	0.809	-0.31	0.45818	0.701637
Name	Molecular Weight	CSID	SMILES	InChi	DeltaMass [Da]	DeltaMass [ppm]	mzLogic Score	Compound Match
Pregabalin	159.126	4589156	CC(C)C[C@@H](CC(=O)O)CN	InChI=1/C8H17NO2/c1-6(2)3-7(5-9)4-8(10)11/h6-7H,3-5,9H2,1-2H3,(H,10,11)/t7-/m0/s1	-4.18879e-05	-0.263237		Full match
RH0365500	159.126	62727	CCCCCCC(C(=O)O)N	InChI=1/C8H17NO2/c1-2-3-4-5-6-7(9)8(10)11/h7H,2-6,9H2,1H3,(H,10,11)	-4.18879e-05	-0.263237		Partial match
8-Hydroxyoctanoic acid	160.11	21.649	1.17726e+06	1.15086e+06	3.14467e+06	1.18873e+06	1.71753e+06	1.42902e+06	1.90156e+06	107968	142242	47323.5	1.51723e+06	1.54969e+06	1.51768e+06	740386	1.6051e+06	1.5888e+06	525561	1.49561e+06	1.42902e+06	1.49561e+06	42.4989	43.3896	0.955	-0.07	0.210257	0.618374
Name	Molecular Weight	CSID	SMILES	InChi	DeltaMass [Da]	DeltaMass [ppm]	mzLogic Score	Compound Match
(2R)-ethyl 2-hydroxy-4-methylvalerate	160.11	9085117	CCOC(=O)[C@@H](CC(C)C)O	InChI=1/C8H16O3/c1-4-11-8(10)7(9)5-6(2)3/h6-7,9H,4-5H2,1-3H3/t7-/m1/s1	1.91589e-05	0.119661	37.0686	Partial match
Octaneperoxoic acid	160.11	8488712	CCCCCCCC(=O)OO	InChI=1/C8H16O3/c1-2-3-4-5-6-7-8(9)11-10/h10H,2-7H2,1H3	1.91589e-05	0.119661	40.8362	Partial match
Rengyol	160.11	10312466	C1[C@@H](CC[C@@](C1)(O)CCO)O	InChI=1/C8H16O3/c9-6-5-8(11)3-1-7(10)2-4-8/h7,9-11H,1-6H2/t7-,8+	1.91589e-05	0.119661	42.8482	Partial match
ETHYL 2-HYDROXY-3-METHYLVALERATE	160.11	13658708	CCC(C)C(C(=O)OCC)O	InChI=1/C8H16O3/c1-4-6(3)7(9)8(10)11-5-2/h6-7,9H,4-5H2,1-3H3	1.91589e-05	0.119661	37.704	Partial match
(7R)-7-Hydroxyoctanoic acid	160.11	4472288	C[C@H](CCCCCC(=O)O)O	InChI=1/C8H16O3/c1-7(9)5-3-2-4-6-8(10)11/h7,9H,2-6H2,1H3,(H,10,11)/t7-/m1/s1	1.91589e-05	0.119661	40.8362	Partial match
(R)-3-hydroxyoctanoic acid	160.11	4472286	CCCCC[C@H](CC(=O)O)O	InChI=1/C8H16O3/c1-2-3-4-5-7(9)6-8(10)11/h7,9H,2-6H2,1H3,(H,10,11)/t7-/m1/s1	1.91589e-05	0.119661	43.3376	Partial match
(R)-a-Hydroxycaprylic acid	160.11	4472285	CCCCCC[C@H](C(=O)O)O	InChI=1/C8H16O3/c1-2-3-4-5-6-7(9)8(10)11/h7,9H,2-6H2,1H3,(H,10,11)/t7-/m1/s1	1.91589e-05	0.119661	42.0869	Partial match
3-Hydroxyoctanoic acid	160.11	24791	CCCCCC(CC(=O)O)O	InChI=1/C8H16O3/c1-2-3-4-5-7(9)6-8(10)11/h7,9H,2-6H2,1H3,(H,10,11)	1.91589e-05	0.119661	43.3376	Partial match
8-Hydroxyoctanoic acid	160.11	63018	C(CCCC(=O)O)CCCO	InChI=1/C8H16O3/c9-7-5-3-1-2-4-6-8(10)11/h9H,1-7H2,(H,10,11)	1.91589e-05	0.119661	40.8362	Full match
3545	160.11	55232	CCCC(CC(=O)OCC)O	InChI=1/C8H16O3/c1-3-5-7(9)6-8(10)11-4-2/h7,9H,3-6H2,1-2H3	1.91589e-05	0.119661	40.8334	Partial match
Ethyl (3S)-3-hydroxyhexanoate	160.11	389146	CCC[C@@H](CC(=O)OCC)O	InChI=1/C8H16O3/c1-3-5-7(9)6-8(10)11-4-2/h7,9H,3-6H2,1-2H3/t7-/m0/s1	1.91589e-05	0.119661	40.8334	Partial match
Ethyl (3R)-3-hydroxyhexanoate	160.11	389145	CCC[C@H](CC(=O)OCC)O	InChI=1/C8H16O3/c1-3-5-7(9)6-8(10)11-4-2/h7,9H,3-6H2,1-2H3/t7-/m1/s1	1.91589e-05	0.119661	40.8334	Partial match
MFCD11975417	160.11	100444	CCOC(=O)C(CC(C)C)O	InChI=1/C8H16O3/c1-4-11-8(10)7(9)5-6(2)3/h6-7,9H,4-5H2,1-3H3	1.91589e-05	0.119661	37.0686	Partial match
MFCD00046638	160.11	78348	CC(C)CCOC(=O)C(C)O	InChI=1/C8H16O3/c1-6(2)4-5-11-8(10)7(3)9/h6-7,9H,4-5H2,1-3H3	1.91589e-05	0.119661	34.5416	Partial match
2-Hydroxyoctanoic acid	160.11	84994	CCCCCCC(C(=O)O)O	InChI=1/C8H16O3/c1-2-3-4-5-6-7(9)8(10)11/h7,9H,2-6H2,1H3,(H,10,11)	1.91589e-05	0.119661	42.0869	Partial match
7-Hydroxyoctanoic acid	160.11	146647	CC(CCCCCC(=O)O)O	InChI=1/C8H16O3/c1-7(9)5-3-2-4-6-8(10)11/h7,9H,2-6H2,1H3,(H,10,11)	1.91589e-05	0.119661	40.8362	Partial match
5-Hydroxyvalproic acid	160.11	119147	CCCC(CCCO)C(=O)O	InChI=1/C8H16O3/c1-2-4-7(8(10)11)5-3-6-9/h7,9H,2-6H2,1H3,(H,10,11)	1.91589e-05	0.119661	42.0978	Partial match
4-Hydroxyvalproic acid	160.11	118528	CCCC(CC(C)O)C(=O)O	InChI=1/C8H16O3/c1-3-4-7(8(10)11)5-6(2)9/h6-7,9H,3-5H2,1-2H3,(H,10,11)	1.91589e-05	0.119661	40.846	Partial match
2240423	160.11	118522	CCCC(C(CC)O)C(=O)O	InChI=1/C8H16O3/c1-3-5-6(8(10)11)7(9)4-2/h6-7,9H,3-5H2,1-2H3,(H,10,11)	1.91589e-05	0.119661	40.2116	Partial match
N6-METHYLLYSINE	160.121	3.603	3.09851e+07	5.2312e+07	5.54598e+07	4.65542e+07	3.46854e+07	5.83375e+07	5.80301e+07	345538	420652	392112	3.83841e+07	3.78505e+07	3.83684e+07	2.09426e+07	2.22589e+07	2.33989e+07	1.02168e+07	2.14393e+07	5.2312e+07	2.14393e+07	23.2759	27.2517	2.44	1.29	0.00156741	0.0656441
Name	Molecular Weight	CSID	SMILES	InChi	DeltaMass [Da]	DeltaMass [ppm]	mzLogic Score	Compound Match
4-[(3-Aminopropyl)amino]butanoic acid	160.121	150153	C(CC(=O)O)CNCCCN	InChI=1/C7H16N2O2/c8-4-2-6-9-5-1-3-7(10)11/h9H,1-6,8H2,(H,10,11)	-9.57597e-05	-0.598045		Partial match
N6-METHYLLYSINE	160.121	144469	CNCCCC[C@@H](C(=O)O)N	InChI=1/C7H16N2O2/c1-9-5-3-2-4-6(8)7(10)11/h6,9H,2-5,8H2,1H3,(H,10,11)/t6-/m0/s1	-9.57597e-05	-0.598045		Full match
.alpha.-Aminoadipic acid	161.069	6.03	8.65027e+06	1.40616e+07	2.62935e+07	1.90285e+07	1.36774e+07	2.09928e+07	2.67754e+07	244229	303025	377234	1.71386e+07	1.31077e+07	1.71715e+07	1.46612e+07	1.82731e+07	1.64139e+07	6.48001e+06	1.31102e+07	1.90285e+07	1.46612e+07	36.6465	32.7666	1.298	0.38	0.263075	0.618374
Name	Molecular Weight	CSID	SMILES	InChi	DeltaMass [Da]	DeltaMass [ppm]	mzLogic Score	Compound Match
N-(4-Hydroxybutanoyl)glycine	161.069	7983259	O=C(NCC(=O)O)CCCO	InChI=1/C6H11NO4/c8-3-1-2-5(9)7-4-6(10)11/h8H,1-4H2,(H,7,9)(H,10,11)	-4.7335e-05	-0.293881		Partial match
D-alanyl-D-lactic acid	161.069	4589169	C[C@H](C(=O)O[C@H](C)C(=O)O)N	InChI=1/C6H11NO4/c1-3(7)6(10)11-4(2)5(8)9/h3-4H,7H2,1-2H3,(H,8,9)/t3-,4-/m1/s1	-4.7335e-05	-0.293881		Partial match
3-amino-2,3-dideoxy-scyllo-inosose	161.069	28184750	C1[C@@H]([C@H]([C@@H]([C@H](C1=O)O)O)O)N	InChI=1/C6H11NO4/c7-2-1-3(8)5(10)6(11)4(2)9/h2,4-6,9-11H,1,7H2/t2-,4+,5-,6-/m0/s1	-4.7335e-05	-0.293881		Partial match
(R)-beta-alanopine	161.069	21865751	C[C@H](C(=O)O)NCCC(=O)O	InChI=1/C6H11NO4/c1-4(6(10)11)7-3-2-5(8)9/h4,7H,2-3H2,1H3,(H,8,9)(H,10,11)/t4-/m1/s1	-4.7335e-05	-0.293881		Partial match
L-Glutamic acid, 5-methyl ester	161.069	61916	COC(=O)CC[C@@H](C(=O)O)N	InChI=1/C6H11NO4/c1-11-5(8)3-2-4(7)6(9)10/h4H,2-3,7H2,1H3,(H,9,10)/t4-/m0/s1	-4.7335e-05	-0.293881		Partial match
2-Amino-5-methoxy-5-oxopentanoic acid	161.069	66546	COC(=O)CCC(C(=O)O)N	InChI=1/C6H11NO4/c1-11-5(8)3-2-4(7)6(9)10/h4H,2-3,7H2,1H3,(H,9,10)	-4.7335e-05	-0.293881		Partial match
.alpha.-Aminoadipic acid	161.069	456	C(CC(C(=O)O)N)CC(=O)O	InChI=1/C6H11NO4/c7-4(6(10)11)2-1-3-5(8)9/h4H,1-3,7H2,(H,8,9)(H,10,11)	-4.7335e-05	-0.293881		Full match
O-Acetylhomoserine	161.069	513	CC(=O)OCCC(C(=O)O)N	InChI=1/C6H11NO4/c1-4(8)11-3-2-5(7)6(9)10/h5H,2-3,7H2,1H3,(H,9,10)	-4.7335e-05	-0.293881		Partial match
IMINODIPROPIONIC ACID	161.069	388972	CC(C(=O)O)NC(C)C(=O)O	InChI=1/C6H11NO4/c1-3(5(8)9)7-4(2)6(10)11/h3-4,7H,1-2H3,(H,8,9)(H,10,11)	-4.7335e-05	-0.293881		Partial match
N-Methylglutamate	161.069	388497	CN[C@@H](CCC(=O)O)C(=O)O	InChI=1/C6H11NO4/c1-7-4(6(10)11)2-3-5(8)9/h4,7H,2-3H2,1H3,(H,8,9)(H,10,11)/t4-/m0/s1	-4.7335e-05	-0.293881		Partial match
O-Acetyl-L-homoserine	161.069	388506	CC(=O)OCC[C@@H](C(=O)O)N	InChI=1/C6H11NO4/c1-4(8)11-3-2-5(7)6(9)10/h5H,2-3,7H2,1H3,(H,9,10)/t5-/m0/s1	-4.7335e-05	-0.293881		Partial match
H-Glu-OMe	161.069	389450	COC(=O)[C@H](CCC(=O)O)N	InChI=1/C6H11NO4/c1-11-6(10)4(7)2-3-5(8)9/h4H,2-3,7H2,1H3,(H,8,9)/t4-/m0/s1	-4.7335e-05	-0.293881		Partial match
4-Methyl-L-glutamic acid	161.069	389786	CC(C[C@@H](C(=O)O)N)C(=O)O	InChI=1/C6H11NO4/c1-3(5(8)9)2-4(7)6(10)11/h3-4H,2,7H2,1H3,(H,8,9)(H,10,11)/t3?,4-/m0/s1	-4.7335e-05	-0.293881		Partial match
2-Methylglutamic acid	161.069	86136	CC(CCC(=O)O)(C(=O)O)N	InChI=1/C6H11NO4/c1-6(7,5(10)11)3-2-4(8)9/h2-3,7H2,1H3,(H,8,9)(H,10,11)	-4.7335e-05	-0.293881		Partial match
AAD	161.069	83182	C(C[C@@H](C(=O)O)N)CC(=O)O	InChI=1/C6H11NO4/c7-4(6(10)11)2-1-3-5(8)9/h4H,1-3,7H2,(H,8,9)(H,10,11)/t4-/m0/s1	-4.7335e-05	-0.293881		Full match
AC-THR-OH	161.069	134154	C[C@H]([C@@H](C(=O)O)NC(=O)C)O	InChI=1/C6H11NO4/c1-3(8)5(6(10)11)7-4(2)9/h3,5,8H,1-2H3,(H,7,9)(H,10,11)/t3-,5+/m1/s1	-4.7335e-05	-0.293881		Partial match
.alpha.-Aminoadipic acid	161.069	9.565	3.93215e+06	6.23066e+06	1.23891e+07	6.85208e+06	6.8836e+06	5.02026e+06	6.85467e+06	166578	157637	134764	6.25185e+06	6.7734e+06	6.30128e+06	4.89858e+06	5.43139e+06	6.80957e+06	1.96567e+06	5.17188e+06	6.85208e+06	5.17188e+06	38.8735	36.558	1.325	0.41	0.187503	0.618374
Name	Molecular Weight	CSID	SMILES	InChi	DeltaMass [Da]	DeltaMass [ppm]	mzLogic Score	Compound Match
N-(4-Hydroxybutanoyl)glycine	161.069	7983259	O=C(NCC(=O)O)CCCO	InChI=1/C6H11NO4/c8-3-1-2-5(9)7-4-6(10)11/h8H,1-4H2,(H,7,9)(H,10,11)	6.26094e-05	0.388712		Partial match
D-alanyl-D-lactic acid	161.069	4589169	C[C@H](C(=O)O[C@H](C)C(=O)O)N	InChI=1/C6H11NO4/c1-3(7)6(10)11-4(2)5(8)9/h3-4H,7H2,1-2H3,(H,8,9)/t3-,4-/m1/s1	6.26094e-05	0.388712		Partial match
3-amino-2,3-dideoxy-scyllo-inosose	161.069	28184750	C1[C@@H]([C@H]([C@@H]([C@H](C1=O)O)O)O)N	InChI=1/C6H11NO4/c7-2-1-3(8)5(10)6(11)4(2)9/h2,4-6,9-11H,1,7H2/t2-,4+,5-,6-/m0/s1	6.26094e-05	0.388712		Partial match
(R)-beta-alanopine	161.069	21865751	C[C@H](C(=O)O)NCCC(=O)O	InChI=1/C6H11NO4/c1-4(6(10)11)7-3-2-5(8)9/h4,7H,2-3H2,1H3,(H,8,9)(H,10,11)/t4-/m1/s1	6.26094e-05	0.388712		Partial match
L-Glutamic acid, 5-methyl ester	161.069	61916	COC(=O)CC[C@@H](C(=O)O)N	InChI=1/C6H11NO4/c1-11-5(8)3-2-4(7)6(9)10/h4H,2-3,7H2,1H3,(H,9,10)/t4-/m0/s1	6.26094e-05	0.388712		Partial match
2-Amino-5-methoxy-5-oxopentanoic acid	161.069	66546	COC(=O)CCC(C(=O)O)N	InChI=1/C6H11NO4/c1-11-5(8)3-2-4(7)6(9)10/h4H,2-3,7H2,1H3,(H,9,10)	6.26094e-05	0.388712		Partial match
.alpha.-Aminoadipic acid	161.069	456	C(CC(C(=O)O)N)CC(=O)O	InChI=1/C6H11NO4/c7-4(6(10)11)2-1-3-5(8)9/h4H,1-3,7H2,(H,8,9)(H,10,11)	6.26094e-05	0.388712		Full match
O-Acetylhomoserine	161.069	513	CC(=O)OCCC(C(=O)O)N	InChI=1/C6H11NO4/c1-4(8)11-3-2-5(7)6(9)10/h5H,2-3,7H2,1H3,(H,9,10)	6.26094e-05	0.388712		Partial match
IMINODIPROPIONIC ACID	161.069	388972	CC(C(=O)O)NC(C)C(=O)O	InChI=1/C6H11NO4/c1-3(5(8)9)7-4(2)6(10)11/h3-4,7H,1-2H3,(H,8,9)(H,10,11)	6.26094e-05	0.388712		Partial match
N-Methylglutamate	161.069	388497	CN[C@@H](CCC(=O)O)C(=O)O	InChI=1/C6H11NO4/c1-7-4(6(10)11)2-3-5(8)9/h4,7H,2-3H2,1H3,(H,8,9)(H,10,11)/t4-/m0/s1	6.26094e-05	0.388712		Partial match
O-Acetyl-L-homoserine	161.069	388506	CC(=O)OCC[C@@H](C(=O)O)N	InChI=1/C6H11NO4/c1-4(8)11-3-2-5(7)6(9)10/h5H,2-3,7H2,1H3,(H,9,10)/t5-/m0/s1	6.26094e-05	0.388712		Partial match
H-Glu-OMe	161.069	389450	COC(=O)[C@H](CCC(=O)O)N	InChI=1/C6H11NO4/c1-11-6(10)4(7)2-3-5(8)9/h4H,2-3,7H2,1H3,(H,8,9)/t4-/m0/s1	6.26094e-05	0.388712		Partial match
4-Methyl-L-glutamic acid	161.069	389786	CC(C[C@@H](C(=O)O)N)C(=O)O	InChI=1/C6H11NO4/c1-3(5(8)9)2-4(7)6(10)11/h3-4H,2,7H2,1H3,(H,8,9)(H,10,11)/t3?,4-/m0/s1	6.26094e-05	0.388712		Partial match
2-Methylglutamic acid	161.069	86136	CC(CCC(=O)O)(C(=O)O)N	InChI=1/C6H11NO4/c1-6(7,5(10)11)3-2-4(8)9/h2-3,7H2,1H3,(H,8,9)(H,10,11)	6.26094e-05	0.388712		Partial match
AAD	161.069	83182	C(C[C@@H](C(=O)O)N)CC(=O)O	InChI=1/C6H11NO4/c7-4(6(10)11)2-1-3-5(8)9/h4H,1-3,7H2,(H,8,9)(H,10,11)/t4-/m0/s1	6.26094e-05	0.388712		Full match
AC-THR-OH	161.069	134154	C[C@H]([C@@H](C(=O)O)NC(=O)C)O	InChI=1/C6H11NO4/c1-3(8)5(6(10)11)7-4(2)9/h3,5,8H,1-2H3,(H,7,9)(H,10,11)/t3-,5+/m1/s1	6.26094e-05	0.388712		Partial match
4-Hydroxy-2-oxoglutaric acid	162.016	10.386	3.47112e+06	7.16545e+06	1.27442e+07	8.95185e+06	6.93982e+06	1.1465e+07	9.41897e+06	171048	69172.5	57848.6	5.91445e+06	7.16423e+06	6.04029e+06	3.98872e+06	8.53445e+06	6.91398e+06	1.16588e+06	4.40031e+06	8.95185e+06	4.40031e+06	35.9587	56.7713	2.034	1.02	0.136146	0.618374
Name	Molecular Weight	CSID	SMILES	InChi	DeltaMass [Da]	DeltaMass [ppm]	mzLogic Score	Compound Match
L-4-hydroxy-2-oxoglutaric acid	162.016	9031073	C([C@@H](C(=O)O)O)C(=O)C(=O)O	InChI=1/C5H6O6/c6-2(4(8)9)1-3(7)5(10)11/h2,6H,1H2,(H,8,9)(H,10,11)/t2-/m0/s1	4.72112e-05	0.291398	45.6642	Full match
4-Hydroxy-2-oxoglutaric acid	162.016	579	C(C(C(=O)O)O)C(=O)C(=O)O	InChI=1/C5H6O6/c6-2(4(8)9)1-3(7)5(10)11/h2,6H,1H2,(H,8,9)(H,10,11)	4.72112e-05	0.291398	45.6642	Full match
D-4-hydroxy-2-oxoglutaric acid	162.016	389695	C([C@H](C(=O)O)O)C(=O)C(=O)O	InChI=1/C5H6O6/c6-2(4(8)9)1-3(7)5(10)11/h2,6H,1H2,(H,8,9)(H,10,11)/t2-/m1/s1	4.72112e-05	0.291398	45.6642	Full match
Epiguanine	165.065	9.656	4.02429e+06	6.90055e+06	1.69924e+07	1.03555e+07	7.0329e+06	1.31797e+07	1.44354e+07	272349	336991	377053	8.43166e+06	8.40493e+06	8.4325e+06	4.3482e+06	9.33896e+06	7.76694e+06	1.61277e+06	5.73293e+06	1.03555e+07	5.73293e+06	44.9749	52.1055	1.806	0.85	0.1186	0.618374
Name	Molecular Weight	CSID	SMILES	InChi	DeltaMass [Da]	DeltaMass [ppm]	mzLogic Score	Compound Match
N-Methylguanine	165.065	23213	CNc1[nH]c(=O)c2c(n1)nc[nH]2	InChI=1/C6H7N5O/c1-7-6-10-4-3(5(12)11-6)8-2-9-4/h2H,1H3,(H3,7,8,9,10,11,12)	-4.74467e-05	-0.287442		Partial match
Epiguanine	165.065	10883	Cn1cnc2c1c(=O)[nH]c(n2)N	InChI=1/C6H7N5O/c1-11-2-8-4-3(11)5(12)10-6(7)9-4/h2H,1H3,(H3,7,9,10,12)	-4.74467e-05	-0.287442		Full match
1-Methylguanine	165.065	63498	Cn1c(=O)c2c([nH]cn2)nc1N	InChI=1/C6H7N5O/c1-11-5(12)3-4(9-2-8-3)10-6(11)7/h2H,1H3,(H2,7,10)(H,8,9)	-4.74467e-05	-0.287442		Partial match
3-Methylguanine	165.065	68771	Cn1c2c(c(nc1=N)O)nc[nH]2	InChI=1/C6H7N5O/c1-11-4-3(8-2-9-4)5(12)10-6(11)7/h2H,1H3,(H,8,9)(H2,7,10,12)	-4.74467e-05	-0.287442		Partial match
2-Amino-7,8-dihydro-4(1H)-pteridinone	165.065	58752	C1C=Nc2c([nH]c(nc2=O)N)N1	InChI=1/C6H7N5O/c7-6-10-4-3(5(12)11-6)8-1-2-9-4/h1H,2H2,(H4,7,9,10,11,12)	-4.74467e-05	-0.287442		Partial match
D-Xylonic acid	166.048	4.975	4.51476e+06	5.41514e+06	4.81325e+06	4.86161e+06	3.95243e+06	3.71384e+06	4.98619e+06	136683	144026	148264	4.7396e+06	5.20706e+06	4.73855e+06	5.09502e+06	5.54544e+06	3.59188e+06	4.60666e+06	5.11095e+06	4.81325e+06	5.09502e+06	12.9567	15.6083	0.945	-0.08	0.706911	0.853525
Name	Molecular Weight	CSID	SMILES	InChi	DeltaMass [Da]	DeltaMass [ppm]	mzLogic Score	Compound Match
L-Xylonic acid	166.048	5341922	C([C@@H]([C@H]([C@@H](C(=O)O)O)O)O)O	InChI=1/C5H10O6/c6-1-2(7)3(8)4(9)5(10)11/h2-4,6-9H,1H2,(H,10,11)/t2-,3+,4-/m0/s1	-3.70651e-05	-0.22322		Full match
D-Xylonic acid	166.048	5034782	C([C@H]([C@@H]([C@H](C(=O)O)O)O)O)O	InChI=1/C5H10O6/c6-1-2(7)3(8)4(9)5(10)11/h2-4,6-9H,1H2,(H,10,11)/t2-,3+,4-/m1/s1	-3.70651e-05	-0.22322		Full match
MFCD11974935	166.048	5034778	C([C@@H]([C@@H]([C@H](C(=O)O)O)O)O)O	InChI=1/C5H10O6/c6-1-2(7)3(8)4(9)5(10)11/h2-4,6-9H,1H2,(H,10,11)/t2-,3-,4+/m0/s1	-3.70651e-05	-0.22322		Full match
L-Lyxonic acid	166.048	559150	C([C@@H]([C@H]([C@H](C(=O)O)O)O)O)O	InChI=1/C5H10O6/c6-1-2(7)3(8)4(9)5(10)11/h2-4,6-9H,1H2,(H,10,11)/t2-,3+,4+/m0/s1	-3.70651e-05	-0.22322		Full match
D-Ribonic acid	166.048	4574162	C([C@H]([C@H]([C@H](C(=O)O)O)O)O)O	InChI=1/C5H10O6/c6-1-2(7)3(8)4(9)5(10)11/h2-4,6-9H,1H2,(H,10,11)/t2-,3-,4-/m1/s1	-3.70651e-05	-0.22322		Full match
Pentonic acid	166.048	9845	C(C(C(C(C(=O)O)O)O)O)O	InChI=1/C5H10O6/c6-1-2(7)3(8)4(9)5(10)11/h2-4,6-9H,1H2,(H,10,11)	-3.70651e-05	-0.22322		Full match
L-glycero-Pentonic acid	166.048	388393	C(C(C([C@@H](C(=O)O)O)O)O)O	InChI=1/C5H10O6/c6-1-2(7)3(8)4(9)5(10)11/h2-4,6-9H,1H2,(H,10,11)/t2?,3?,4-/m0/s1	-3.70651e-05	-0.22322		Full match
Arabic acid	166.048	108861	C([C@H]([C@H]([C@@H](C(=O)O)O)O)O)O	InChI=1/C5H10O6/c6-1-2(7)3(8)4(9)5(10)11/h2-4,6-9H,1H2,(H,10,11)/t2-,3-,4+/m1/s1	-3.70651e-05	-0.22322		Full match
Desaminotyrosine	166.063	18.774	1.39517e+06	3.58075e+06	2.98954e+06	2.27466e+06	2.12474e+06	1.74073e+06	2.54715e+06	112898	114078	101323	2.58155e+06	2.7024e+06	2.5817e+06	2.52407e+06	3.90272e+06	3.38323e+06	1.62376e+06	2.80351e+06	2.27466e+06	2.80351e+06	31.1556	30.4372	0.811	-0.3	0.374563	0.65791
Name	Molecular Weight	CSID	SMILES	InChi	DeltaMass [Da]	DeltaMass [ppm]	mzLogic Score	Compound Match
Ethylparaben	166.063	13846749	CCOC(=O)c1ccc(cc1)O	InChI=1/C9H10O3/c1-2-12-9(11)7-3-5-8(10)6-4-7/h3-6,10H,2H2,1H3	1.74502e-05	0.105082	63.8618	Partial match
HYDROXYPHENYL PROPIONIC ACID	166.063	11213903	CC(c1ccccc1O)C(=O)O	InChI=1/C9H10O3/c1-6(9(11)12)7-4-2-3-5-8(7)10/h2-6,10H,1H3,(H,11,12)	1.74502e-05	0.105082	69.1756	Partial match
(Z)-ethyl furfuracrylate	166.063	1267382	CCOC(=O)/C=C\c1ccco1	InChI=1/C9H10O3/c1-2-11-9(10)6-5-8-4-3-7-12-8/h3-7H,2H2,1H3/b6-5-	1.74502e-05	0.105082	39.8775	Partial match
1-(3,4-Dihydroxyphenyl)acetone	166.063	2043147	CC(=O)Cc1ccc(c(c1)O)O	InChI=1/C9H10O3/c1-6(10)4-7-2-3-8(11)9(12)5-7/h2-3,5,11-12H,4H2,1H3	1.74502e-05	0.105082	67.6868	Partial match
2',4'-DIHYDROXY-3'-METHYLACETOPHENONE	166.063	514753	Cc1c(ccc(c1O)C(=O)C)O	InChI=1/C9H10O3/c1-5-8(11)4-3-7(6(2)10)9(5)12/h3-4,11-12H,1-2H3	1.74502e-05	0.105082	63.0091	Partial match
2,4-Dihydroxy-3,6-dimethylbenzaldehyde	166.063	518801	Cc1cc(c(c(c1C=O)O)C)O	InChI=1/C9H10O3/c1-5-3-8(11)6(2)9(12)7(5)4-10/h3-4,11-12H,1-2H3	1.74502e-05	0.105082	60.4422	Partial match
3,4'-Dihydroxypropiophenone	166.063	554240	c1cc(ccc1C(=O)CCO)O	InChI=1/C9H10O3/c10-6-5-9(12)7-1-3-8(11)4-2-7/h1-4,10-11H,5-6H2	1.74502e-05	0.105082	69.0568	Partial match
D-3-phenyllactic acid	166.063	558480	c1ccc(cc1)C[C@H](C(=O)O)O	InChI=1/C9H10O3/c10-8(9(11)12)6-7-4-2-1-3-5-7/h1-5,8,10H,6H2,(H,11,12)/t8-/m1/s1	1.74502e-05	0.105082	74.4374	Partial match
(E)-caffeyl alcohol	166.063	4445310	c1cc(c(cc1/C=C/CO)O)O	InChI=1/C9H10O3/c10-5-1-2-7-3-4-8(11)9(12)6-7/h1-4,6,10-12H,5H2/b2-1+	1.74502e-05	0.105082	57.6534	Partial match
3-(2,5-Dihydroxyphenyl)propanal	166.063	61297628	c1cc(c(cc1O)CCC=O)O	InChI=1/C9H10O3/c10-5-1-2-7-6-8(11)3-4-9(7)12/h3-6,11-12H,1-2H2	1.74502e-05	0.105082	69.8326	Partial match
3-(2,3-Dihydroxyphenyl)propanal	166.063	61249807	c1cc(c(c(c1)O)O)CCC=O	InChI=1/C9H10O3/c10-6-2-4-7-3-1-5-8(11)9(7)12/h1,3,5-6,11-12H,2,4H2	1.74502e-05	0.105082	68.3999	Partial match
3-Methoxy-5-vinyl-1,2-benzenediol	166.063	60834524	COc1cc(cc(c1O)O)C=C	InChI=1/C9H10O3/c1-3-6-4-7(10)9(11)8(5-6)12-2/h3-5,10-11H,1H2,2H3	1.74502e-05	0.105082	61.0962	Partial match
2-Hydroxy-3-(2-hydroxyphenyl)propanal	166.063	49541976	c1ccc(c(c1)CC(C=O)O)O	InChI=1/C9H10O3/c10-6-8(11)5-7-3-1-2-4-9(7)12/h1-4,6,8,11-12H,5H2	1.74502e-05	0.105082	71.7285	Partial match
2-[(1E)-3-Hydroxy-1-propen-1-yl]-1,4-benzenediol	166.063	74853561	OCC=CC1=CC(O)=CC=C1O OCC=CC1=CC(O)=CC=C1O	InChI=1/C9H10O3/c10-5-1-2-7-6-8(11)3-4-9(7)12/h1-4,6,10-12H,5H2	1.74502e-05	0.105082	58.4291	Partial match
2-[3-(Hydroxymethyl)-2-oxiranyl]phenol	166.063	74853560	OCC1OC1C1=CC=CC=C1O OC1=CC=CC=C1C1OC1CO	InChI=1/C9H10O3/c10-5-8-9(12-8)6-3-1-2-4-7(6)11/h1-4,8-11H,5H2	1.74502e-05	0.105082	70.1077	Partial match
3-[(1E)-3-Hydroxy-1-propen-1-yl]-1,2-benzenediol	166.063	74853559	OCC=CC1=C(O)C(O)=CC=C1 OCC=CC1C=CC=C(O)C=1O	InChI=1/C9H10O3/c10-6-2-4-7-3-1-5-8(11)9(7)12/h1-5,10-12H,6H2	1.74502e-05	0.105082	56.9964	Partial match
3-Hydroxy-3-(2-hydroxyphenyl)propanal	166.063	74853558	OC(CC=O)C1=CC=CC=C1O OC1=CC=CC=C1C(O)CC=O	InChI=1/C9H10O3/c10-6-5-9(12)7-3-1-2-4-8(7)11/h1-4,6,9,11-12H,5H2	1.74502e-05	0.105082	68.3726	Partial match
4-[3-(Hydroxymethyl)-2-oxiranyl]phenol	166.063	74854189	OCC1OC1C1=CC=C(O)C=C1 OC1C=CC(=CC=1)C1OC1CO	InChI=1/C9H10O3/c10-5-8-9(12-8)6-1-3-7(11)4-2-6/h1-4,8-11H,5H2	1.74502e-05	0.105082	71.34	Partial match
4-[(E)-2-Hydroxyvinyl]-2-methoxyphenol	166.063	74854067	[H]\C(O)=C(\[H])C1=CC(OC)=C(O)C=C1 COC1=CC(/C=C/O)=CC=C1O	InChI=1/C9H10O3/c1-12-9-6-7(4-5-10)2-3-8(9)11/h2-6,10-11H,1H3/b5-4+	1.74502e-05	0.105082	61.0962	Partial match
4-Methoxy-6-vinyl-1,3-benzenediol	166.063	74851728	COC1=C(O)C=C(O)C(C=C)=C1 COC1C=C(C=C)C(O)=CC=1O	InChI=1/C9H10O3/c1-3-6-4-9(12-2)8(11)5-7(6)10/h3-5,10-11H,1H2,2H3	1.74502e-05	0.105082	60.4181	Partial match
2-Methoxy-4-vinyl-1,3-benzenediol	166.063	74851732	COC1=C(O)C=CC(C=C)=C1O COC1C(O)=CC=C(C=C)C=1O	InChI=1/C9H10O3/c1-3-6-4-5-7(10)9(12-2)8(6)11/h3-5,10-11H,1H2,2H3	1.74502e-05	0.105082	60.4181	Partial match
Apocynin	166.063	21106900	CC(=O)c1ccc(c(c1)OC)O	InChI=1/C9H10O3/c1-6(10)7-3-4-8(11)9(5-7)12-2/h3-5,11H,1-2H3	1.74502e-05	0.105082	66.5284	Partial match
Methyl 4-methoxybenzoate	166.063	21108577	COc1ccc(cc1)C(=O)OC	InChI=1/C9H10O3/c1-11-8-5-3-7(4-6-8)9(10)12-2/h3-6H,1-2H3	1.74502e-05	0.105082	63.8304	Partial match
2717	166.063	21171488	COc1ccccc1C(=O)OC	InChI=1/C9H10O3/c1-11-8-6-4-3-5-7(8)9(10)12-2/h3-6H,1-2H3	1.74502e-05	0.105082	61.8173	Partial match
Vanillin methyl ether	166.063	21106008	COc1ccc(cc1OC)C=O	InChI=1/C9H10O3/c1-11-8-4-3-7(6-10)5-9(8)12-2/h3-6H,1-2H3	1.74502e-05	0.105082	61.1034	Partial match
2458	166.063	21105897	CCOC(=O)c1ccccc1O	InChI=1/C9H10O3/c1-2-12-9(11)7-5-3-4-6-8(7)10/h3-6,10H,2H2,1H3	1.74502e-05	0.105082	61.8414	Partial match
2-Ethoxybenzoic acid	166.063	11628	CCOc1cccc(c1)C(=O)O	InChI=1/C9H10O3/c1-2-12-8-5-3-4-7(6-8)9(10)11/h3-6H,2H2,1H3,(H,10,11)	1.74502e-05	0.105082	61.0731	Partial match
Paeonol	166.063	10621	CC(=O)c1ccc(cc1O)OC	InChI=1/C9H10O3/c1-6(10)8-4-3-7(12-2)5-9(8)11/h3-5,11H,1-2H3	1.74502e-05	0.105082	64.3484	Partial match
AI8940000	166.063	14948	COc1cccc(c1)CC(=O)O	InChI=1/C9H10O3/c1-12-8-4-2-3-7(5-8)6-9(10)11/h2-5H,6H2,1H3,(H,10,11)	1.74502e-05	0.105082	71.1929	Partial match
3687	166.063	55102	CC(=O)Oc1ccccc1OC	InChI=1/C9H10O3/c1-7(10)12-9-6-4-3-5-8(9)11-2/h3-6H,1-2H3	1.74502e-05	0.105082	57.0797	Partial match
2101	166.063	55013	COc1ccc(cc1)COC=O	InChI=1/C9H10O3/c1-11-9-4-2-8(3-5-9)6-12-7-10/h2-5,7H,6H2,1H3	1.74502e-05	0.105082	63.1451	Partial match
Tropic acid	166.063	10274	c1ccc(cc1)C(CO)C(=O)O	InChI=1/C9H10O3/c10-6-8(9(11)12)7-4-2-1-3-5-7/h1-5,8,10H,6H2,(H,11,12)	1.74502e-05	0.105082	67.8363	Partial match
2-Ethoxybenzoic acid	166.063	850	c1ccc(c(c1)CCC(=O)O)O	InChI=1/C9H10O3/c10-8-4-2-1-3-7(8)5-6-9(11)12/h1-4,10H,5-6H2,(H,11,12)	1.74502e-05	0.105082	72.5174	Partial match
DL-Atrolactic acid	166.063	1263	CC(c1ccccc1)(C(=O)O)O	InChI=1/C9H10O3/c1-9(12,8(10)11)7-5-3-2-4-6-7/h2-6,12H,1H3,(H,10,11)	1.74502e-05	0.105082	67.0616	Partial match
m-hydroxy-Hydrocinnamic acid	166.063	89	c1cc(cc(c1)O)CCC(=O)O	InChI=1/C9H10O3/c10-8-3-1-2-7(6-8)4-5-9(11)12/h1-3,6,10H,4-5H2,(H,11,12)	1.74502e-05	0.105082	72.5102	Partial match
AI8960000	166.063	7406	COc1ccc(cc1)CC(=O)O	InChI=1/C9H10O3/c1-12-8-4-2-7(3-5-8)6-9(10)11/h2-5H,6H2,1H3,(H,10,11)	1.74502e-05	0.105082	70.4172	Partial match
Desaminotyrosine	166.063	9965	c1cc(ccc1CCC(=O)O)O	InChI=1/C9H10O3/c10-8-4-1-7(2-5-8)3-6-9(11)12/h1-2,4-5,10H,3,6H2,(H,11,12)	1.74502e-05	0.105082	73.1671	Full match
Ethylvanillin	166.063	8154	CCOc1cc(ccc1O)C=O	InChI=1/C9H10O3/c1-2-12-9-5-7(6-10)3-4-8(9)11/h3-6,11H,2H2,1H3	1.74502e-05	0.105082	61.7574	Partial match
3-phenyllactic acid	166.063	3715	c1ccc(cc1)CC(C(=O)O)O	InChI=1/C9H10O3/c10-8(9(11)12)6-7-4-2-1-3-5-7/h1-5,8,10H,6H2,(H,11,12)	1.74502e-05	0.105082	74.4374	Partial match
L-3-phenyllactic acid	166.063	392566	c1ccc(cc1)C[C@@H](C(=O)O)O	InChI=1/C9H10O3/c10-8(9(11)12)6-7-4-2-1-3-5-7/h1-5,8,10H,6H2,(H,11,12)/t8-/m0/s1	1.74502e-05	0.105082	74.4374	Partial match
2091472	166.063	92601	CC(c1ccc(cc1)O)C(=O)O	InChI=1/C9H10O3/c1-6(9(11)12)7-2-4-8(10)5-3-7/h2-6,10H,1H3,(H,11,12)	1.74502e-05	0.105082	69.8252	Partial match
ipomeanine	166.063	90974	CC(=O)CCC(=O)c1ccoc1	InChI=1/C9H10O3/c1-7(10)2-3-9(11)8-4-5-12-6-8/h4-6H,2-3H2,1H3	1.74502e-05	0.105082	40.4656	Partial match
3-Phenoxypropanoic acid	166.063	73626	c1ccc(cc1)OCCC(=O)O	InChI=1/C9H10O3/c10-9(11)6-7-12-8-4-2-1-3-5-8/h1-5H,6-7H2,(H,10,11)	1.74502e-05	0.105082	57.1418	Partial match
3,5-Dimethoxybenzaldehyde	166.063	73763	COc1cc(cc(c1)OC)C=O	InChI=1/C9H10O3/c1-11-8-3-7(6-10)4-9(5-8)12-2/h3-6H,1-2H3	1.74502e-05	0.105082	58.405	Partial match
3-Hydroxy-3-phenylpropanoic acid	166.063	83915	c1ccc(cc1)C(CC(=O)O)O	InChI=1/C9H10O3/c10-8(6-9(11)12)7-4-2-1-3-5-7/h1-5,8,10H,6H2,(H,11,12)	1.74502e-05	0.105082	71.7596	Partial match
2-(4-hydroxy-3-methoxyphenyl) Ethanal	166.063	133331	COc1cc(ccc1O)CC=O	InChI=1/C9H10O3/c1-12-9-6-7(4-5-10)2-3-8(9)11/h2-3,5-6,11H,4H2,1H3	1.74502e-05	0.105082	67.0886	Partial match
acetyltaurine	167.025	4.762	1.7742e+07	2.41768e+07	6.3242e+07	3.79674e+07	2.7797e+07	3.84998e+07	3.95204e+07	48653.1	51894.9	48178.6	3.13934e+07	3.26676e+07	3.14598e+07	1.76385e+07	3.29796e+07	3.25509e+07	6.85994e+06	1.86295e+07	3.79674e+07	1.86295e+07	41.4489	50.9882	2.038	1.03	0.133646	0.618374
Name	Molecular Weight	CSID	SMILES	InChi	DeltaMass [Da]	DeltaMass [ppm]	mzLogic Score	Compound Match
MFCD00171284	167.025	142032	C(CS(=O)O)C(C(=O)O)N	InChI=1/C4H9NO4S/c5-3(4(6)7)1-2-10(8)9/h3H,1-2,5H2,(H,6,7)(H,8,9)	-1.11231e-06	-0.00665951	35.5594	Partial match
acetyltaurine	167.025	140553	CC(=O)NCCS(=O)(=O)O	InChI=1/C4H9NO4S/c1-4(6)5-2-3-10(7,8)9/h2-3H2,1H3,(H,5,6)(H,7,8,9)	-1.11231e-06	-0.00665951	41.5879	Full match
acetyltaurine	167.025	5.388	5.38454e+06	9.09973e+06	2.45168e+07	1.30405e+07	9.72124e+06	1.1849e+07	1.42727e+07	83791.3	104819	110581	1.10282e+07	1.01205e+07	1.10801e+07	6.14981e+06	1.26884e+07	1.08375e+07	3.02131e+06	6.46499e+06	1.1849e+07	6.46499e+06	48.0277	49.6369	1.833	0.87	0.147738	0.618374
Name	Molecular Weight	CSID	SMILES	InChi	DeltaMass [Da]	DeltaMass [ppm]	mzLogic Score	Compound Match
MFCD00171284	167.025	142032	C(CS(=O)O)C(C(=O)O)N	InChI=1/C4H9NO4S/c5-3(4(6)7)1-2-10(8)9/h3H,1-2,5H2,(H,6,7)(H,8,9)	7.62447e-07	0.00456486	35.7899	Partial match
acetyltaurine	167.025	140553	CC(=O)NCCS(=O)(=O)O	InChI=1/C4H9NO4S/c1-4(6)5-2-3-10(7,8)9/h2-3H2,1H3,(H,5,6)(H,7,8,9)	7.62447e-07	0.00456486	41.8648	Full match
P-DMEA	169.05	3.861	4.4673e+07	5.64198e+07	6.5015e+07	6.77176e+07	5.43085e+07	5.38253e+07	5.99243e+07	141759	102939	144790	5.85191e+07	5.25919e+07	5.86173e+07	4.53908e+07	5.08072e+07	4.95065e+07	3.30867e+07	4.29325e+07	5.64198e+07	4.53908e+07	13.4184	15.8753	1.243	0.31	0.0240264	0.424289
Name	Molecular Weight	CSID	SMILES	InChi	DeltaMass [Da]	DeltaMass [ppm]	mzLogic Score	Compound Match
P-DMEA	169.05	133469	CN(C)CCOP(=O)(O)O	InChI=1/C4H12NO4P/c1-5(2)3-4-9-10(6,7)8/h3-4H2,1-2H3,(H2,6,7,8)	1.30206e-06	0.00770222		Full match
Aceclidine	169.11	16.599	5.89303e+06	6.84254e+06	7.73276e+06	6.13058e+06	9.11911e+06	1.71239e+07	1.824e+07	947503	1.03328e+06	1.0057e+06	9.66924e+06	9.73644e+06	9.66928e+06	7.55752e+06	7.15696e+06	7.99976e+06	6.624e+06	8.72692e+06	7.73276e+06	7.55752e+06	51.8307	10.5484	1.023	0.03	0.337317	0.640835
Name	Molecular Weight	CSID	SMILES	InChi	DeltaMass [Da]	DeltaMass [ppm]	mzLogic Score	Compound Match
3-[(1S)-2-Cyclohexen-1-yl]-L-alanine	169.11	58837687	C1CC=C[C@@H](C1)C[C@@H](C(=O)O)N	InChI=1/C9H15NO2/c10-8(9(11)12)6-7-4-2-1-3-5-7/h2,4,7-8H,1,3,5-6,10H2,(H,11,12)/t7-,8-/m0/s1	-0.000116887	-0.69119	30.6458	Partial match
Ethyl 1-methyl-1,2,5,6-tetrahydro-3-pyridinecarboxylate	169.11	31488	CCOC(=O)C1=CCCN(C1)C	InChI=1/C9H15NO2/c1-3-12-9(11)8-5-4-6-10(2)7-8/h5H,3-4,6-7H2,1-2H3	-0.000116887	-0.69119	30.9682	Partial match
Aceclidine	169.11	1902	CC(=O)OC1CN2CCC1CC2	InChI=1/C9H15NO2/c1-7(11)12-9-6-10-4-2-8(9)3-5-10/h8-9H,2-6H2,1H3	-0.000116887	-0.69119	25.8907	Full match
Piperidione	169.11	6222	CCC1(C(=O)CCNC1=O)CC	InChI=1/C9H15NO2/c1-3-9(4-2)7(11)5-6-10-8(9)12/h3-6H2,1-2H3,(H,10,12)	-0.000116887	-0.69119	32.3755	Partial match
Gly-l-pro	172.085	6.055	1.26201e+07	2.5583e+07	5.57863e+07	3.85869e+07	2.9472e+07	3.66736e+07	3.8001e+07	215947	260420	257506	3.19328e+07	3.11766e+07	3.19246e+07	1.9622e+07	3.15162e+07	3.00057e+07	1.07045e+07	2.21165e+07	3.66736e+07	2.21165e+07	39.4344	37.0178	1.658	0.73	0.180579	0.618374
Name	Molecular Weight	CSID	SMILES	InChi	DeltaMass [Da]	DeltaMass [ppm]	mzLogic Score	Compound Match
Gly-l-pro	172.085	2282246	C1C[C@H](N(C1)C(=O)CN)C(=O)O	InChI=1/C7H12N2O3/c8-4-6(10)9-3-1-2-5(9)7(11)12/h5H,1-4,8H2,(H,11,12)/t5-/m0/s1	-8.10123e-05	-0.47077		Full match
Prolylglycine	172.085	88677	C1CC(NC1)C(=O)NCC(=O)O	InChI=1/C7H12N2O3/c10-6(11)4-9-7(12)5-2-1-3-8-5/h5,8H,1-4H2,(H,9,12)(H,10,11)	-8.10123e-05	-0.47077		Partial match
MFCD03547962	172.085	71432	C1CC(N(C1)C(=O)CN)C(=O)O	InChI=1/C7H12N2O3/c8-4-6(10)9-3-1-2-5(9)7(11)12/h5H,1-4,8H2,(H,11,12)	-8.10123e-05	-0.47077		Full match
DEHYDROASCORBIC ACID	174.016	6.068	5.11236e+06	1.25462e+07	1.6024e+07	1.97997e+07	9.87752e+06	1.47452e+07	1.56557e+07	65826.7	79103.7	78161.8	1.23056e+07	1.75048e+07	1.21574e+07	9.84479e+06	1.56811e+07	1.10234e+07	4.64008e+06	1.05891e+07	1.47452e+07	1.05891e+07	35.6176	37.9531	1.392	0.48	0.356352	0.650903
Name	Molecular Weight	CSID	SMILES	InChi	DeltaMass [Da]	DeltaMass [ppm]	mzLogic Score	Compound Match
(Z)-Aconitic Acid	174.016	558863	C(/C(=C/C(=O)O)/C(=O)O)C(=O)O	InChI=1/C6H6O6/c7-4(8)1-3(6(11)12)2-5(9)10/h1H,2H2,(H,7,8)(H,9,10)(H,11,12)/b3-1-	-3.75422e-05	-0.215739		Partial match
5-(1,2-Dihydroxyethyl)-4-hydroxy-2,3-furandione	174.016	74849618	OCC(O)C1=C(O)C(=O)C(=O)O1 OC1C(=O)C(=O)OC=1C(O)CO	InChI=1/C6H6O6/c7-1-2(8)5-3(9)4(10)6(11)12-5/h2,7-9H,1H2	-3.75422e-05	-0.215739		Partial match
(5R)-5-[(1S)-1,2-Dihydroxyethyl]-2,3,4(5H)-furantrione (non-preferred name)	174.016	24227149	C([C@@H](C1C(=O)C(=O)C(=O)O1)O)O	InChI=1/C6H6O6/c7-1-2(8)5-3(9)4(10)6(11)12-5/h2,5,7-8H,1H2/t2-,5?/m0/s1	-3.75422e-05	-0.215739		Full match
DEHYDROASCORBIC ACID	174.016	812	C(C(C1C(=O)C(=O)C(=O)O1)O)O	InChI=1/C6H6O6/c7-1-2(8)5-3(9)4(10)6(11)12-5/h2,5,7-8H,1H2	-3.75422e-05	-0.215739		Full match
Aconitic acid	174.016	303	C(/C(=C/C(=O)O)/C(=O)O)C(=O)O	InChI=1/C6H6O6/c7-4(8)1-3(6(11)12)2-5(9)10/h1H,2H2,(H,7,8)(H,9,10)(H,11,12)	-3.75422e-05	-0.215739		Partial match
(E)-Aconitic Acid	174.016	392201	C(/C(=C\C(=O)O)/C(=O)O)C(=O)O	InChI=1/C6H6O6/c7-4(8)1-3(6(11)12)2-5(9)10/h1H,2H2,(H,7,8)(H,9,10)(H,11,12)/b3-1+	-3.75422e-05	-0.215739		Partial match
DHA	174.016	389547	C([C@@H]([C@@H]1C(=O)C(=O)C(=O)O1)O)O	InChI=1/C6H6O6/c7-1-2(8)5-3(9)4(10)6(11)12-5/h2,5,7-8H,1H2/t2-,5+/m0/s1	-3.75422e-05	-0.215739		Full match
D-DEHYDROISOASCORBIC ACID	174.016	182283	C([C@H]([C@@H]1C(=O)C(=O)C(=O)O1)O)O	InChI=1/C6H6O6/c7-1-2(8)5-3(9)4(10)6(11)12-5/h2,5,7-8H,1H2/t2-,5-/m1/s1	-3.75422e-05	-0.215739		Full match
DEHYDROASCORBIC ACID	174.016	4.67	1.56442e+07	1.56167e+07	1.91773e+07	1.4161e+07	2.00024e+07	1.71535e+07	1.70904e+07	172939	202883	978723	1.63811e+07	1.485e+07	1.63544e+07	1.07954e+07	1.2791e+07	1.31234e+07	7.85269e+06	1.73977e+07	1.70904e+07	1.2791e+07	12.1652	28.2168	1.336	0.42	0.0566336	0.618374
Name	Molecular Weight	CSID	SMILES	InChi	DeltaMass [Da]	DeltaMass [ppm]	mzLogic Score	Compound Match
(Z)-Aconitic Acid	174.016	558863	C(/C(=C/C(=O)O)/C(=O)O)C(=O)O	InChI=1/C6H6O6/c7-4(8)1-3(6(11)12)2-5(9)10/h1H,2H2,(H,7,8)(H,9,10)(H,11,12)/b3-1-	-5.87656e-06	-0.0337702		Partial match
5-(1,2-Dihydroxyethyl)-4-hydroxy-2,3-furandione	174.016	74849618	OCC(O)C1=C(O)C(=O)C(=O)O1 OC1C(=O)C(=O)OC=1C(O)CO	InChI=1/C6H6O6/c7-1-2(8)5-3(9)4(10)6(11)12-5/h2,7-9H,1H2	-5.87656e-06	-0.0337702		Partial match
(5R)-5-[(1S)-1,2-Dihydroxyethyl]-2,3,4(5H)-furantrione (non-preferred name)	174.016	24227149	C([C@@H](C1C(=O)C(=O)C(=O)O1)O)O	InChI=1/C6H6O6/c7-1-2(8)5-3(9)4(10)6(11)12-5/h2,5,7-8H,1H2/t2-,5?/m0/s1	-5.87656e-06	-0.0337702		Full match
DEHYDROASCORBIC ACID	174.016	812	C(C(C1C(=O)C(=O)C(=O)O1)O)O	InChI=1/C6H6O6/c7-1-2(8)5-3(9)4(10)6(11)12-5/h2,5,7-8H,1H2	-5.87656e-06	-0.0337702		Full match
Aconitic acid	174.016	303	C(/C(=C/C(=O)O)/C(=O)O)C(=O)O	InChI=1/C6H6O6/c7-4(8)1-3(6(11)12)2-5(9)10/h1H,2H2,(H,7,8)(H,9,10)(H,11,12)	-5.87656e-06	-0.0337702		Partial match
(E)-Aconitic Acid	174.016	392201	C(/C(=C\C(=O)O)/C(=O)O)C(=O)O	InChI=1/C6H6O6/c7-4(8)1-3(6(11)12)2-5(9)10/h1H,2H2,(H,7,8)(H,9,10)(H,11,12)/b3-1+	-5.87656e-06	-0.0337702		Partial match
DHA	174.016	389547	C([C@@H]([C@@H]1C(=O)C(=O)C(=O)O1)O)O	InChI=1/C6H6O6/c7-1-2(8)5-3(9)4(10)6(11)12-5/h2,5,7-8H,1H2/t2-,5+/m0/s1	-5.87656e-06	-0.0337702		Full match
D-DEHYDROISOASCORBIC ACID	174.016	182283	C([C@H]([C@@H]1C(=O)C(=O)C(=O)O1)O)O	InChI=1/C6H6O6/c7-1-2(8)5-3(9)4(10)6(11)12-5/h2,5,7-8H,1H2/t2-,5-/m1/s1	-5.87656e-06	-0.0337702		Full match
L-Theanine	174.1	4.758	3.69233e+06	5.56971e+06	1.37921e+07	9.66457e+06	6.4884e+06	8.6891e+06	9.19754e+06	195478	241841	233698	1.27446e+07	1.22388e+07	1.27473e+07	1.28794e+07	2.73137e+07	2.65722e+07	4.49589e+06	9.80411e+06	8.6891e+06	1.28794e+07	40.2936	63.2029	0.675	-0.57	0.184645	0.618374
Name	Molecular Weight	CSID	SMILES	InChi	DeltaMass [Da]	DeltaMass [ppm]	mzLogic Score	Compound Match
N-[(2S)-2-Pyrrolidinylmethoxy]glycine	174.1	58837229	C1C[C@H](NC1)CONCC(=O)O	InChI=1/C7H14N2O3/c10-7(11)4-9-12-5-6-2-1-3-8-6/h6,8-9H,1-5H2,(H,10,11)/t6-/m0/s1	-6.80932e-05	-0.391114		Partial match
N~2~-Acetylornithine	174.1	883	CC(=O)NC(CCCN)C(=O)O	InChI=1/C7H14N2O3/c1-5(10)9-6(7(11)12)3-2-4-8/h6H,2-4,8H2,1H3,(H,9,10)(H,11,12)	-6.80932e-05	-0.391114		Partial match
L-Theanine	174.1	388498	CCNC(=O)CC[C@@H](C(=O)O)N	InChI=1/C7H14N2O3/c1-2-9-6(10)4-3-5(8)7(11)12/h5H,2-4,8H2,1H3,(H,9,10)(H,11,12)/t5-/m0/s1	-6.80932e-05	-0.391114		Full match
N~2~-Acetyl-L-ornithine	174.1	388369	C/C(=N/[C@@H](CCCN)C(=O)O)/O	InChI=1/C7H14N2O3/c1-5(10)9-6(7(11)12)3-2-4-8/h6H,2-4,8H2,1H3,(H,9,10)(H,11,12)/t6-/m0/s1	-6.80932e-05	-0.391114		Partial match
Glycylvaline	174.1	87928	CC(C)C(C(=O)O)NC(=O)CN	InChI=1/C7H14N2O3/c1-4(2)6(7(11)12)9-5(10)3-8/h4,6H,3,8H2,1-2H3,(H,9,10)(H,11,12)	-6.80932e-05	-0.391114		Partial match
Glycylnorvaline	174.1	78338	CCCC(C(=O)O)NC(=O)CN	InChI=1/C7H14N2O3/c1-2-3-5(7(11)12)9-6(10)4-8/h5H,2-4,8H2,1H3,(H,9,10)(H,11,12)	-6.80932e-05	-0.391114		Partial match
N(5)-Acetyl-L-ornithine	174.1	167777	CC(=O)NCCC[C@@H](C(=O)O)N	InChI=1/C7H14N2O3/c1-5(10)9-4-2-3-6(8)7(11)12/h6H,2-4,8H2,1H3,(H,9,10)(H,11,12)/t6-/m0/s1	-6.80932e-05	-0.391114		Partial match
DL-Theanine	174.1	198778	CCNC(=O)CCC(C(=O)O)N	InChI=1/C7H14N2O3/c1-2-9-6(10)4-3-5(8)7(11)12/h5H,2-4,8H2,1H3,(H,9,10)(H,11,12)	-6.80932e-05	-0.391114		Full match
MFCD03548064	174.1	120256	CC(C)C(C(=O)NCC(=O)O)N	InChI=1/C7H14N2O3/c1-4(2)6(8)7(12)9-3-5(10)11/h4,6H,3,8H2,1-2H3,(H,9,12)(H,10,11)	-6.80932e-05	-0.391114		Partial match
N~6~,N~6~-Dimethyllysine	174.137	3.632	3.34211e+07	6.74487e+07	1.3516e+08	8.94629e+07	7.1182e+07	9.86174e+07	1.00249e+08	220940	289739	296331	7.06144e+07	6.95855e+07	7.06479e+07	2.95425e+07	5.09442e+07	4.36338e+07	1.37276e+07	3.32218e+07	8.94629e+07	3.32218e+07	37.5185	41.6209	2.693	1.43	0.0112935	0.27085
Name	Molecular Weight	CSID	SMILES	InChi	DeltaMass [Da]	DeltaMass [ppm]	mzLogic Score	Compound Match
N~6~,N~6~-Dimethyllysine	174.137	3676766	CN(C)CCCCC(C(=O)O)N	InChI=1/C8H18N2O2/c1-10(2)6-4-3-5-7(9)8(11)12/h7H,3-6,9H2,1-2H3,(H,11,12)	-0.000135082	-0.775722	53.2573	Full match
APM	175.084	4.747	8.32287e+06	1.14979e+07	2.10426e+07	1.91781e+07	1.24858e+07	9.94223e+06	1.04398e+07	171141	214375	208359	1.74972e+07	1.51742e+07	1.75186e+07	1.7733e+07	2.99187e+07	3.27887e+07	1.0332e+07	1.09205e+07	1.14979e+07	1.7733e+07	36.7344	51.7082	0.648	-0.63	0.23045	0.618374
Name	Molecular Weight	CSID	SMILES	InChi	DeltaMass [Da]	DeltaMass [ppm]	mzLogic Score	Compound Match
8-Azabicyclo[3.2.1]octane-1,2,3,4-tetrol	175.084	2925196	C1CC2(C(C(C(C1N2)O)O)O)O	InChI=1/C7H13NO4/c9-4-3-1-2-7(12,8-3)6(11)5(4)10/h3-6,8-12H,1-2H2	-0.000126623	-0.723213		Partial match
N-(5-Hydroxypentanoyl)glycine	175.084	52375167	C(CCO)CC(=O)NCC(=O)O	InChI=1/C7H13NO4/c9-4-2-1-3-6(10)8-5-7(11)12/h9H,1-5H2,(H,8,10)(H,11,12)	-0.000126623	-0.723213		Partial match
8-Azabicyclo[3.2.1]octane-1,2,4,7-tetrol	175.084	35014135	C1C2C(CC(C(C1O)(N2)O)O)O	InChI=1/C7H13NO4/c9-4-2-6(11)7(12)5(10)1-3(4)8-7/h3-6,8-12H,1-2H2	-0.000126623	-0.723213		Partial match
Calystegin B2	175.084	30791137	C1CC2([C@@H]([C@@H]([C@H](C1N2)O)O)O)O	InChI=1/C7H13NO4/c9-4-3-1-2-7(12,8-3)6(11)5(4)10/h3-6,8-12H,1-2H2/t3?,4-,5+,6+,7?/m0/s1	-0.000126623	-0.723213		Partial match
CEGABA	175.084	2474	C(CC(=O)O)CNCCC(=O)O	InChI=1/C7H13NO4/c9-6(10)2-1-4-8-5-3-7(11)12/h8H,1-5H2,(H,9,10)(H,11,12)	-0.000126623	-0.723213		Partial match
(2S,3R,4S)-8-Azabicyclo[3.2.1]octane-1,2,3,4-tetrol	175.084	391303	C1CC2([C@H]([C@@H]([C@H](C1N2)O)O)O)O	InChI=1/C7H13NO4/c9-4-3-1-2-7(12,8-3)6(11)5(4)10/h3-6,8-12H,1-2H2/t3?,4-,5+,6-,7?/m0/s1	-0.000126623	-0.723213		Partial match
APM	175.084	91360	C(CCC(=O)O)CC(C(=O)O)N	InChI=1/C7H13NO4/c8-5(7(11)12)3-1-2-4-6(9)10/h5H,1-4,8H2,(H,9,10)(H,11,12)	-0.000126623	-0.723213		Full match
Ethanal tetramer	176.105	19.172	215946	505436	1.04149e+06	502152	449986	484758	538743	59650.3	74932.8	66130.6	505738	461746	504344	233449	516551	399176	148052	292689	502152	292689	46.4997	45.2143	1.716	0.78	0.0954401	0.618374
Name	Molecular Weight	CSID	SMILES	InChi	DeltaMass [Da]	DeltaMass [ppm]	mzLogic Score	Compound Match
Cladinose	176.105	4574086	C[C@@H]([C@@H]([C@@](C)(CC=O)OC)O)O	InChI=1/C8H16O4/c1-6(10)7(11)8(2,12-3)4-5-9/h5-7,10-11H,4H2,1-3H3/t6-,7-,8+/m0/s1	1.29648e-05	0.07362		Partial match
Ethanal tetramer	176.105	54981	CC1OC(OC(OC(O1)C)C)C	InChI=1/C8H16O4/c1-5-9-6(2)11-8(4)12-7(3)10-5/h5-8H,1-4H3	1.29648e-05	0.07362		Full match
L-Cladinpyranose	176.105	391713	C[C@H]1[C@@H]([C@](CC(O1)O)(C)OC)O	InChI=1/C8H16O4/c1-5-7(10)8(2,11-3)4-6(9)12-5/h5-7,9-10H,4H2,1-3H3/t5-,6?,7-,8+/m0/s1	1.29648e-05	0.07362		Partial match
4-Acetyl-1,3-benzoxazol-2(3H)-one	177.043	18.161	721902	1.3571e+06	3.11242e+06	1.97839e+06	1.38925e+06	1.71678e+06	1.9294e+06	25937.9	25971.5	26001.9	1.47905e+06	1.5101e+06	1.47932e+06	858431	1.66598e+06	1.28846e+06	341411	987947	1.71678e+06	987947	42.4231	48.0454	1.738	0.8	0.116721	0.618374
Name	Molecular Weight	CSID	SMILES	InChi	DeltaMass [Da]	DeltaMass [ppm]	mzLogic Score	Compound Match
4-Acetyl-1,3-benzoxazol-2(3H)-one	177.043	8165361	CC(=O)C1=C2C(=CC=C1)OC(=O)N2	InChI=1/C9H7NO3/c1-5(11)6-3-2-4-7-8(6)10-9(12)13-7/h2-4H,1H3,(H,10,12)	3.45344e-05	0.195063	40.3478	Full match
6-Hydroxy-1H-indole-3-carboxylic acid	177.043	14344066	c1cc2c(cc1O)[nH]cc2C(=O)O	InChI=1/C9H7NO3/c11-5-1-2-6-7(9(12)13)4-10-8(6)3-5/h1-4,10-11H,(H,12,13)	3.45344e-05	0.195063	41.0781	Partial match
5-Hydroxy-1H-indole-3-carboxylic acid	177.043	507566	c1cc2c(cc1O)c(c[nH]2)C(=O)O	InChI=1/C9H7NO3/c11-5-1-2-8-6(3-5)7(4-10-8)9(12)13/h1-4,10-11H,(H,12,13)	3.45344e-05	0.195063	41.0781	Partial match
4-Hydroxyindole-3-carboxylic acid	177.043	516873	c1cc2c(c(c1)O)c(c[nH]2)C(=O)O	InChI=1/C9H7NO3/c11-7-3-1-2-6-8(7)5(4-10-6)9(12)13/h1-4,10-11H,(H,12,13)	3.45344e-05	0.195063	42.1444	Partial match
7-Hydroxy-1H-indole-3-carboxylic acid	177.043	29339778	c1cc2c(c[nH]c2c(c1)O)C(=O)O	InChI=1/C9H7NO3/c11-7-3-1-2-5-6(9(12)13)4-10-8(5)7/h1-4,10-11H,(H,12,13)	3.45344e-05	0.195063	41.0781	Partial match
phenacetin	179.094	14.428	6.28012e+06	1.21332e+07	2.7298e+07	2.2294e+07	1.55731e+07	1.67599e+07	1.84213e+07	159743	214784	233594	1.54721e+07	1.51258e+07	1.54787e+07	1.27247e+07	1.64969e+07	1.4243e+07	4.52188e+06	1.00838e+07	1.67599e+07	1.27247e+07	40.0335	39.6043	1.317	0.4	0.224767	0.618374
Name	Molecular Weight	CSID	SMILES	InChi	DeltaMass [Da]	DeltaMass [ppm]	mzLogic Score	Compound Match
5-(3-hydroxypropionyl)-2,3-dihydro-1H-pyrrolizine	179.095	4934353	c1cc(n2c1CCC2)C(=O)CCO	InChI=1/C10H13NO2/c12-7-5-10(13)9-4-3-8-2-1-6-11(8)9/h3-4,12H,1-2,5-7H2	-0.000156163	-0.871957	21.4652	Partial match
L-Homophenylalanine	179.095	2006639	c1ccc(cc1)CC[C@@H](C(=O)O)N	InChI=1/C10H13NO2/c11-9(10(12)13)7-6-8-4-2-1-3-5-8/h1-5,9H,6-7,11H2,(H,12,13)/t9-/m0/s1	-0.000156163	-0.871957	21.8597	Partial match
N-Methylphenylalanine	179.095	3846742	CNC(Cc1ccccc1)C(=O)O	InChI=1/C10H13NO2/c1-11-9(10(12)13)7-8-5-3-2-4-6-8/h2-6,9,11H,7H2,1H3,(H,12,13)	-0.000156163	-0.871957	21.8597	Partial match
(2S,3S)-beta-methylphenylalanine	179.095	746710	C[C@@H](c1ccccc1)[C@@H](C(=O)[O-])[NH3+]	InChI=1/C10H13NO2/c1-7(9(11)10(12)13)8-5-3-2-4-6-8/h2-7,9H,11H2,1H3,(H,12,13)/t7-,9-/m0/s1	-0.000156163	-0.871957	21.8597	Partial match
Ethyl N-methylanthranilate	179.095	23350909	CCOC(=O)c1ccccc1NC	InChI=1/C10H13NO2/c1-3-13-10(12)8-6-4-5-7-9(8)11-2/h4-7,11H,3H2,1-2H3	-0.000156163	-0.871957	24.1558	Partial match
1,2,3,3a,6,7-Hexahydrocyclopenta[d]pyrrolo[2,1-b][1,3]oxazin-8(5H)-one	179.095	35013187	C1CC2N(C1)C3=C(CCC3=O)CO2	InChI=1/C10H13NO2/c12-8-4-3-7-6-13-9-2-1-5-11(9)10(7)8/h9H,1-6H2	-0.000156163	-0.871957	22.9249	Partial match
(5E)-5-(1-Hydroxyethylidene)-1,2,3,4,5,6-hexahydro-7H-cyclopenta[b]pyridin-7-one	179.095	30777359	C/C(=C\1/CC(=O)C2=C1CCCN2)/O	InChI=1/C10H13NO2/c1-6(12)8-5-9(13)10-7(8)3-2-4-11-10/h11-12H,2-5H2,1H3/b8-6+	-0.000156163	-0.871957	21.4652	Partial match
XMC	179.095	16606	Cc1cc(cc(c1)OC(=O)NC)C	InChI=1/C10H13NO2/c1-7-4-8(2)6-9(5-7)13-10(12)11-3/h4-6H,1-3H3,(H,11,12)	-0.000156163	-0.871957	21.5338	Partial match
MPMC	179.095	16141	Cc1ccc(cc1C)OC(=O)NC	InChI=1/C10H13NO2/c1-7-4-5-9(6-8(7)2)13-10(12)11-3/h4-6H,1-3H3,(H,11,12)	-0.000156163	-0.871957	22.7904	Partial match
2(N)-Methyl-norsalsolinol	179.095	34632	CN1CCc2cc(c(cc2C1)O)O	InChI=1/C10H13NO2/c1-11-3-2-7-4-9(12)10(13)5-8(7)6-11/h4-5,12-13H,2-3,6H2,1H3	-0.000156163	-0.871957	22.6321	Partial match
IPC	179.095	23083	CC(C)OC(=O)Nc1ccccc1	InChI=1/C10H13NO2/c1-8(2)13-10(12)11-9-6-4-3-5-7-9/h3-8H,1-2H3,(H,11,12)	-0.000156163	-0.871957	19.2377	Partial match
4-amino-3-phenylbutyric acid	179.095	13491	c1ccc(cc1)C(CC(=O)O)CN	InChI=1/C10H13NO2/c11-7-9(6-10(12)13)8-4-2-1-3-5-8/h1-5,9H,6-7,11H2,(H,12,13)	-0.000156163	-0.871957	21.8597	Partial match
(R)-Salsolinol	179.095	49181	CC1c2cc(c(cc2CCN1)O)O	InChI=1/C10H13NO2/c1-6-8-5-10(13)9(12)4-7(8)2-3-11-6/h4-6,11-13H,2-3H2,1H3	-0.000156163	-0.871957	21.4652	Partial match
3,4-Methylenedioxyamphetamine	179.095	1555	CC(Cc1ccc2c(c1)OCO2)N	InChI=1/C10H13NO2/c1-7(11)4-8-2-3-9-10(5-8)13-6-12-9/h2-3,5,7H,4,6,11H2,1H3	-0.000156163	-0.871957	22.4304	Partial match
Risocaine	179.095	6906	CCCOC(=O)c1ccc(cc1)N	InChI=1/C10H13NO2/c1-2-7-13-10(12)8-3-5-9(11)6-4-8/h3-6H,2,7,11H2,1H3	-0.000156163	-0.871957	22.8991	Partial match
Fusaric acid	179.095	3324	CCCCc1ccc(nc1)C(=O)O	InChI=1/C10H13NO2/c1-2-3-4-8-5-6-9(10(12)13)11-7-8/h5-7H,2-4H2,1H3,(H,12,13)	-0.000156163	-0.871957	21.8597	Partial match
phenprobamate	179.095	4606	c1ccc(cc1)CCCOC(=O)N	InChI=1/C10H13NO2/c11-10(12)13-8-4-7-9-5-2-1-3-6-9/h1-3,5-6H,4,7-8H2,(H2,11,12)	-0.000156163	-0.871957	24.0471	Partial match
phenacetin	179.095	4590	CCOc1ccc(cc1)/N=C(/C)\O	InChI=1/C10H13NO2/c1-3-13-10-6-4-9(5-7-10)11-8(2)12/h4-7H,3H2,1-2H3,(H,11,12)	-0.000156163	-0.871957	19.3463	Full match
2803960	179.095	97158	CC(Cc1ccccc1)(C(=O)O)N	InChI=1/C10H13NO2/c1-10(11,9(12)13)7-8-5-3-2-4-6-8/h2-6H,7,11H2,1H3,(H,12,13)	-0.000156163	-0.871957	21.8597	Partial match
Salsolinol	179.095	82699	C[C@H]1c2cc(c(cc2CCN1)O)O	InChI=1/C10H13NO2/c1-6-8-5-10(13)9(12)4-7(8)2-3-11-6/h4-6,11-13H,2-3H2,1H3/t6-/m0/s1	-0.000156163	-0.871957	21.4652	Partial match
Hexose	180.063	4.644	3.3347e+07	5.90267e+07	1.8922e+08	9.21602e+07	6.40333e+07	9.96491e+07	9.99361e+07	55046.7	62592.1	59411.9	9.05684e+07	7.40372e+07	9.01993e+07	6.05471e+07	1.01271e+08	9.78143e+07	1.76055e+07	6.47402e+07	9.21602e+07	6.47402e+07	54.6865	49.5862	1.424	0.51	0.425275	0.682595
Name	Molecular Weight	CSID	SMILES	InChi	DeltaMass [Da]	DeltaMass [ppm]	mzLogic Score	Compound Match
L-(+)-Tagatose	180.063	9140328	C([C@@H]([C@H]([C@H](C(=O)CO)O)O)O)O	InChI=1/C6H12O6/c7-1-3(9)5(11)6(12)4(10)2-8/h3,5-9,11-12H,1-2H2/t3-,5+,6-/m0/s1	8.19327e-05	0.455021	68.9566	Partial match
L-Gulopyranose	180.063	8305737	C([C@H]1[C@H]([C@@H]([C@@H](C(O1)O)O)O)O)O	InChI=1/C6H12O6/c7-1-2-3(8)4(9)5(10)6(11)12-2/h2-11H,1H2/t2-,3+,4-,5-,6?/m0/s1	8.19327e-05	0.455021	68.1034	Partial match
alpha-L-Fructopyranose	180.063	8329822	C1[C@@H]([C@@H]([C@H]([C@](O1)(CO)O)O)O)O	InChI=1/C6H12O6/c7-2-6(11)5(10)4(9)3(8)1-12-6/h3-5,7-11H,1-2H2/t3-,4-,5+,6+/m0/s1	8.19327e-05	0.455021	62.4883	Partial match
L-Fructofuranose	180.063	9943812	C([C@H]1[C@@H]([C@H](C(O1)(CO)O)O)O)O	InChI=1/C6H12O6/c7-1-3-4(9)5(10)6(11,2-8)12-3/h3-5,7-11H,1-2H2/t3-,4-,5+,6?/m0/s1	8.19327e-05	0.455021	62.4883	Partial match
beta-D-Galactofuranose	180.063	9194630	C([C@H]([C@H]1[C@@H]([C@H]([C@@H](O1)O)O)O)O)O	InChI=1/C6H12O6/c7-1-2(8)5-3(9)4(10)6(11)12-5/h2-11H,1H2/t2-,3-,4-,5+,6-/m1/s1	8.19327e-05	0.455021	62.4883	Partial match
alpha-D-Fructofuranose	180.063	9281078	C([C@@H]1[C@H]([C@@H]([C@@](O1)(CO)O)O)O)O	InChI=1/C6H12O6/c7-1-3-4(9)5(10)6(11,2-8)12-3/h3-5,7-11H,1-2H2/t3-,4-,5+,6+/m1/s1	8.19327e-05	0.455021	62.4883	Partial match
alpha-L-Mannopyranose	180.063	5341895	C([C@H]1[C@@H]([C@H]([C@H]([C@@H](O1)O)O)O)O)O	InChI=1/C6H12O6/c7-1-2-3(8)4(9)5(10)6(11)12-2/h2-11H,1H2/t2-,3-,4+,5+,6+/m0/s1	8.19327e-05	0.455021	68.1034	Partial match
beta-L-Galactopyranose	180.063	5341887	C([C@H]1[C@H]([C@H]([C@@H]([C@H](O1)O)O)O)O)O	InChI=1/C6H12O6/c7-1-2-3(8)4(9)5(10)6(11)12-2/h2-11H,1H2/t2-,3+,4+,5-,6-/m0/s1	8.19327e-05	0.455021	68.1034	Partial match
L-rhamnonic acid	180.063	5034781	C[C@@H]([C@@H]([C@H]([C@H](C(=O)O)O)O)O)O	InChI=1/C6H12O6/c1-2(7)3(8)4(9)5(10)6(11)12/h2-5,7-10H,1H3,(H,11,12)/t2-,3-,4+,5+/m0/s1	8.19327e-05	0.455021	62.831	Partial match
beta-L-Gulopyranose	180.063	5341975	C([C@H]1[C@H]([C@@H]([C@@H]([C@H](O1)O)O)O)O)O	InChI=1/C6H12O6/c7-1-2-3(8)4(9)5(10)6(11)12-2/h2-11H,1H2/t2-,3+,4-,5-,6-/m0/s1	8.19327e-05	0.455021	68.1034	Partial match
beta-L-Sorbopyranose	180.063	5360257	C1[C@@H]([C@H]([C@@H]([C@@](O1)(CO)O)O)O)O	InChI=1/C6H12O6/c7-2-6(11)5(10)4(9)3(8)1-12-6/h3-5,7-11H,1-2H2/t3-,4+,5-,6-/m0/s1	8.19327e-05	0.455021	62.4883	Partial match
beta-D-Idopyranose	180.063	5381152	C([C@@H]1[C@@H]([C@H]([C@@H]([C@@H](O1)O)O)O)O)O	InChI=1/C6H12O6/c7-1-2-3(8)4(9)5(10)6(11)12-2/h2-11H,1H2/t2-,3+,4-,5+,6-/m1/s1	8.19327e-05	0.455021	68.1034	Partial match
alpha-L-Allopyranose	180.063	5028037	C([C@H]1[C@@H]([C@@H]([C@@H]([C@@H](O1)O)O)O)O)O	InChI=1/C6H12O6/c7-1-2-3(8)4(9)5(10)6(11)12-2/h2-11H,1H2/t2-,3-,4-,5-,6+/m0/s1	8.19327e-05	0.455021	68.1034	Partial match
beta-L-Fructopyranose	180.063	4937931	C1[C@@H]([C@@H]([C@H]([C@@](O1)(CO)O)O)O)O	InChI=1/C6H12O6/c7-2-6(11)5(10)4(9)3(8)1-12-6/h3-5,7-11H,1-2H2/t3-,4-,5+,6-/m0/s1	8.19327e-05	0.455021	62.4883	Partial match
alpha-D-Gulopyranose	180.063	5404393	C([C@@H]1[C@@H]([C@H]([C@H]([C@H](O1)O)O)O)O)O	InChI=1/C6H12O6/c7-1-2-3(8)4(9)5(10)6(11)12-2/h2-11H,1H2/t2-,3+,4-,5-,6+/m1/s1	8.19327e-05	0.455021	68.1034	Partial match
alpha-D-Idopyranose	180.063	5447164	O[C@@H]1[C@@H](O)[C@H](O[C@H](O)[C@H]1O)CO	InChI=1/C6H12O6/c7-1-2-3(8)4(9)5(10)6(11)12-2/h2-11H,1H2/t2-,3+,4-,5+,6+/m1/s1	8.19327e-05	0.455021	68.1034	Partial match
alpha-D-Altropyranose	180.063	5447163	O[C@@H]1[C@H](O)[C@H](O[C@H](O)[C@H]1O)CO	InChI=1/C6H12O6/c7-1-2-3(8)4(9)5(10)6(11)12-2/h2-11H,1H2/t2-,3-,4-,5+,6+/m1/s1	8.19327e-05	0.455021	68.1034	Partial match
L-xylo-Hex-3-ulose	180.063	19356740	O=C([C@H](O)CO)[C@H](O)[C@@H](O)CO	InChI=1/C6H12O6/c7-1-3(9)5(11)6(12)4(10)2-8/h3-5,7-11H,1-2H2/t3-,4+,5+/m0/s1	8.19327e-05	0.455021	68.9566	Partial match
allo-Inositol	180.063	16736991	[C@@H]1([C@@H]([C@@H]([C@@H]([C@@H]([C@H]1O)O)O)O)O)O	InChI=1/C6H12O6/c7-1-2(8)4(10)6(12)5(11)3(1)9/h1-12H/t1-,2-,3-,4-,5-,6+	8.19327e-05	0.455021	62.4883	Partial match
muco-Inositol	180.063	16736990	[C@@H]1([C@@H]([C@@H]([C@H]([C@@H]([C@@H]1O)O)O)O)O)O	InChI=1/C6H12O6/c7-1-2(8)4(10)6(12)5(11)3(1)9/h1-12H/t1-,2-,3-,4+,5+,6+	8.19327e-05	0.455021	62.4883	Partial match
Cis-inositol	180.063	16736992	[C@@H]1([C@H]([C@H]([C@H]([C@H]([C@H]1O)O)O)O)O)O	InChI=1/C6H12O6/c7-1-2(8)4(10)6(12)5(11)3(1)9/h1-12H/t1-,2+,3-,4+,5-,6+	8.19327e-05	0.455021	62.4883	Partial match
epi-Inositol	180.063	10254648	[C@@H]1([C@@H]([C@@H]([C@@H]([C@@H]([C@@H]1O)O)O)O)O)O	InChI=1/C6H12O6/c7-1-2(8)4(10)6(12)5(11)3(1)9/h1-12H/t1-,2-,3-,4+,5-,6+	8.19327e-05	0.455021	62.4883	Partial match
D-chiro-inositol	180.063	10254647	[C@@H]1([C@@H]([C@@H]([C@H]([C@@H]([C@H]1O)O)O)O)O)O	InChI=1/C6H12O6/c7-1-2(8)4(10)6(12)5(11)3(1)9/h1-12H/t1-,2-,3-,4-,5+,6+/m0/s1	8.19327e-05	0.455021	62.4883	Partial match
scyllo-Inositol	180.063	10254646	[C@@H]1([C@@H]([C@H]([C@@H]([C@H]([C@@H]1O)O)O)O)O)O	InChI=1/C6H12O6/c7-1-2(8)4(10)6(12)5(11)3(1)9/h1-12H/t1-,2-,3+,4+,5-,6-	8.19327e-05	0.455021	62.4883	Partial match
beta-L-Sorbofuranose	180.063	10254594	C([C@H]1[C@H]([C@@H]([C@@](O1)(CO)O)O)O)O	InChI=1/C6H12O6/c7-1-3-4(9)5(10)6(11,2-8)12-3/h3-5,7-11H,1-2H2/t3-,4+,5-,6-/m0/s1	8.19327e-05	0.455021	62.4883	Partial match
alpha-L-Sorbofuranose	180.063	10254593	C([C@H]1[C@H]([C@@H]([C@](O1)(CO)O)O)O)O	InChI=1/C6H12O6/c7-1-3-4(9)5(10)6(11,2-8)12-3/h3-5,7-11H,1-2H2/t3-,4+,5-,6+/m0/s1	8.19327e-05	0.455021	62.4883	Partial match
beta-D-Allofuranose	180.063	10254580	C([C@H]([C@@H]1[C@H]([C@H]([C@@H](O1)O)O)O)O)O	InChI=1/C6H12O6/c7-1-2(8)5-3(9)4(10)6(11)12-5/h2-11H,1H2/t2-,3+,4-,5-,6-/m1/s1	8.19327e-05	0.455021	62.4883	Partial match
L-Galactopyranose	180.063	10175754	C([C@H]1[C@H]([C@H]([C@@H](C(O1)O)O)O)O)O	InChI=1/C6H12O6/c7-1-2-3(8)4(9)5(10)6(11)12-2/h2-11H,1H2/t2-,3+,4+,5-,6?/m0/s1	8.19327e-05	0.455021	68.1034	Partial match
alpha-D-Galactofuranose	180.063	10254583	C([C@H]([C@H]1[C@@H]([C@H]([C@H](O1)O)O)O)O)O	InChI=1/C6H12O6/c7-1-2(8)5-3(9)4(10)6(11)12-5/h2-11H,1H2/t2-,3-,4-,5+,6+/m1/s1	8.19327e-05	0.455021	62.4883	Partial match
alpha-D-Allofuranose	180.063	10254579	C([C@H]([C@@H]1[C@H]([C@H]([C@H](O1)O)O)O)O)O	InChI=1/C6H12O6/c7-1-2(8)5-3(9)4(10)6(11)12-5/h2-11H,1H2/t2-,3+,4-,5-,6+/m1/s1	8.19327e-05	0.455021	62.4883	Partial match
Inositol	180.063	10239179	[C@@H]1([C@@H]([C@@H]([C@@H]([C@H]([C@@H]1O)O)O)O)O)O	InChI=1/C6H12O6/c7-1-2(8)4(10)6(12)5(11)3(1)9/h1-12H/t1-,2-,3-,4+,5-,6-	8.19327e-05	0.455021	62.4883	Partial match
L-(−)-chiro-Inositol	180.063	10199754	[C@@H]1([C@@H]([C@@H]([C@H]([C@H]([C@@H]1O)O)O)O)O)O	InChI=1/C6H12O6/c7-1-2(8)4(10)6(12)5(11)3(1)9/h1-12H/t1-,2-,3-,4-,5+,6+/m1/s1	8.19327e-05	0.455021	62.4883	Partial match
Neo-inositol	180.063	10199749	[C@@H]1([C@@H]([C@@H]([C@@H]([C@H]([C@H]1O)O)O)O)O)O	InChI=1/C6H12O6/c7-1-2(8)4(10)6(12)5(11)3(1)9/h1-12H/t1-,2-,3-,4-,5-,6-	8.19327e-05	0.455021	62.4883	Partial match
alpha-L-Fructofuranose	180.063	13085544	C([C@H]1[C@@H]([C@H]([C@](O1)(CO)O)O)O)O	InChI=1/C6H12O6/c7-1-3-4(9)5(10)6(11,2-8)12-3/h3-5,7-11H,1-2H2/t3-,4-,5+,6+/m0/s1	8.19327e-05	0.455021	62.4883	Partial match
L-Allopyranose	180.063	13076841	C([C@H]1[C@@H]([C@@H]([C@@H](C(O1)O)O)O)O)O	InChI=1/C6H12O6/c7-1-2-3(8)4(9)5(10)6(11)12-2/h2-11H,1H2/t2-,3-,4-,5-,6?/m0/s1	8.19327e-05	0.455021	68.1034	Partial match
D-(+)-Galactose	180.063	2301265	C([C@H]([C@@H]([C@@H]([C@H](C=O)O)O)O)O)O	InChI=1/C6H12O6/c7-1-3(9)5(11)6(12)4(10)2-8/h1,3-6,8-12H,2H2/t3-,4+,5+,6-/m0/s1	8.19327e-05	0.455021	68.9566	Full match
alpha-D-Allopyranose	180.063	2299155	C([C@@H]1[C@H]([C@H]([C@H]([C@H](O1)O)O)O)O)O	InChI=1/C6H12O6/c7-1-2-3(8)4(9)5(10)6(11)12-2/h2-11H,1H2/t2-,3-,4-,5-,6+/m1/s1	8.19327e-05	0.455021	68.1034	Partial match
beta-L-Mannopyranose	180.063	1266050	C([C@H]1[C@@H]([C@H]([C@H]([C@H](O1)O)O)O)O)O	InChI=1/C6H12O6/c7-1-2-3(8)4(9)5(10)6(11)12-2/h2-11H,1H2/t2-,3-,4+,5+,6-/m0/s1	8.19327e-05	0.455021	68.1034	Partial match
L-glucopyranose	180.063	2006622	C([C@H]1[C@@H]([C@H]([C@@H](C(O1)O)O)O)O)O	InChI=1/C6H12O6/c7-1-2-3(8)4(9)5(10)6(11)12-2/h2-11H,1H2/t2-,3-,4+,5-,6?/m0/s1	8.19327e-05	0.455021	68.1034	Partial match
1,3-Dihydroxyacetone Dimer	180.063	3391434	C1C(OCC(O1)(CO)O)(CO)O	InChI=1/C6H12O6/c7-1-5(9)3-12-6(10,2-8)4-11-5/h7-10H,1-4H2	8.19327e-05	0.455021	56.8732	Partial match
beta-L-Idopyranose	180.063	4883375	C([C@H]1[C@H]([C@@H]([C@H]([C@H](O1)O)O)O)O)O	InChI=1/C6H12O6/c7-1-2-3(8)4(9)5(10)6(11)12-2/h2-11H,1H2/t2-,3+,4-,5+,6-/m0/s1	8.19327e-05	0.455021	68.1034	Partial match
beta-D-Gulopyranose	180.063	4810295	C([C@@H]1[C@@H]([C@H]([C@H]([C@@H](O1)O)O)O)O)O	InChI=1/C6H12O6/c7-1-2-3(8)4(9)5(10)6(11)12-2/h2-11H,1H2/t2-,3+,4-,5-,6-/m1/s1	8.19327e-05	0.455021	68.1034	Partial match
D-fuconic acid	180.063	4573617	C[C@H]([C@@H]([C@@H]([C@H](C(=O)O)O)O)O)O	InChI=1/C6H12O6/c1-2(7)3(8)4(9)5(10)6(11)12/h2-5,7-10H,1H3,(H,11,12)/t2-,3+,4+,5-/m1/s1	8.19327e-05	0.455021	62.831	Partial match
beta-D-Talopyranose	180.063	4477600	C([C@@H]1[C@@H]([C@@H]([C@@H]([C@@H](O1)O)O)O)O)O	InChI=1/C6H12O6/c7-1-2-3(8)4(9)5(10)6(11)12-2/h2-11H,1H2/t2-,3+,4+,5+,6-/m1/s1	8.19327e-05	0.455021	68.1034	Partial match
D-Glucopyranose	180.063	26584598	C([C@@H]1[C@H]([C@@H]([C@H](C(O1)O)O)O)O)O	InChI=1/C6H12O6/c7-1-2-3(8)4(9)5(10)6(11)12-2/h2-11H,1H2/t2-,3-,4+,5-,6u/m1/s1	8.19327e-05	0.455021	68.1034	Partial match
L-Gulopyranose	180.063	23942409	C([C@H]1[C@H]([C@@H]([C@@H](C(O1)O)O)O)O)O	InChI=1/C6H12O6/c7-1-2-3(8)4(9)5(10)6(11)12-2/h2-11H,1H2/t2-,3+,4-,5-,6u/m0/s1	8.19327e-05	0.455021	68.1034	Partial match
D-Mannopyranose	180.063	17893	C([C@@H]1[C@H]([C@@H]([C@@H](C(O1)O)O)O)O)O	InChI=1/C6H12O6/c7-1-2-3(8)4(9)5(10)6(11)12-2/h2-11H,1H2/t2-,3-,4+,5+,6?/m1/s1	8.19327e-05	0.455021	68.1034	Partial match
Hexose	180.063	23139	C(C(C(C(C(C=O)O)O)O)O)O	InChI=1/C6H12O6/c7-1-3(9)5(11)6(12)4(10)2-8/h1,3-6,8-12H,2H2	8.19327e-05	0.455021	68.9566	Full match
beta-D-Fructopyranose	180.063	22728	C1[C@H]([C@H]([C@@H]([C@](O1)(CO)O)O)O)O	InChI=1/C6H12O6/c7-2-6(11)5(10)4(9)3(8)1-12-6/h3-5,7-11H,1-2H2/t3-,4-,5+,6-/m1/s1	8.19327e-05	0.455021	62.4883	Partial match
.beta.-D-Glucopyranose	180.063	58238	C([C@@H]1[C@H]([C@@H]([C@H]([C@@H](O1)O)O)O)O)O	InChI=1/C6H12O6/c7-1-2-3(8)4(9)5(10)6(11)12-2/h2-11H,1H2/t2-,3-,4+,5-,6-/m1/s1	8.19327e-05	0.455021	68.1034	Partial match
1,2,3,4,5,6-Cyclohexanehexol	180.063	868	C1(C(C(C(C(C1O)O)O)O)O)O	InChI=1/C6H12O6/c7-1-2(8)4(10)6(12)5(11)3(1)9/h1-12H	8.19327e-05	0.455021	62.4883	Partial match
Hex-2-ulose	180.063	1070	C(C(C(C(C(=O)CO)O)O)O)O	InChI=1/C6H12O6/c7-1-3(9)5(11)6(12)4(10)2-8/h3,5-9,11-12H,1-2H2	8.19327e-05	0.455021	68.9566	Partial match
2-Deoxyhexonic acid	180.063	606	C(C(C(C(CO)O)O)O)C(=O)O	InChI=1/C6H12O6/c7-2-4(9)6(12)3(8)1-5(10)11/h3-4,6-9,12H,1-2H2,(H,10,11)	8.19327e-05	0.455021	62.831	Partial match
Hex-2-ulofuranose	180.063	696	C(C1C(C(C(O1)(CO)O)O)O)O	InChI=1/C6H12O6/c7-1-3-4(9)5(10)6(11,2-8)12-3/h3-5,7-11H,1-2H2	8.19327e-05	0.455021	62.4883	Partial match
D-Glucopyranose	180.063	5589	C([C@@H]1[C@H]([C@@H]([C@H](C(O1)O)O)O)O)O	InChI=1/C6H12O6/c7-1-2-3(8)4(9)5(10)6(11)12-2/h2-11H,1H2/t2-,3-,4+,5-,6?/m1/s1	8.19327e-05	0.455021	68.1034	Partial match
L-(−)-Sorbose	180.063	6638	C([C@@H]([C@H]([C@@H](C(=O)CO)O)O)O)O	InChI=1/C6H12O6/c7-1-3(9)5(11)6(12)4(10)2-8/h3,5-9,11-12H,1-2H2/t3-,5+,6+/m0/s1	8.19327e-05	0.455021	68.9566	Partial match
D-Galactopyranose	180.063	5814	C([C@@H]1[C@@H]([C@@H]([C@H](C(O1)O)O)O)O)O	InChI=1/C6H12O6/c7-1-2-3(8)4(9)5(10)6(11)12-2/h2-11H,1H2/t2-,3+,4+,5-,6?/m1/s1	8.19327e-05	0.455021	68.1034	Partial match
D-(−)-Fructose	180.063	5764	C([C@H]([C@H]([C@@H](C(=O)CO)O)O)O)O	InChI=1/C6H12O6/c7-1-3(9)5(11)6(12)4(10)2-8/h3,5-9,11-12H,1-2H2/t3-,5-,6-/m1/s1	8.19327e-05	0.455021	68.9566	Partial match
beta-D-Fructofuranose	180.063	388775	C([C@@H]1[C@H]([C@@H]([C@](O1)(CO)O)O)O)O	InChI=1/C6H12O6/c7-1-3-4(9)5(10)6(11,2-8)12-3/h3-5,7-11H,1-2H2/t3-,4-,5+,6-/m1/s1	8.19327e-05	0.455021	62.4883	Partial match
beta-L-Fructofuranose	180.063	388644	C([C@H]1[C@@H]([C@H]([C@@](O1)(CO)O)O)O)O	InChI=1/C6H12O6/c7-1-3-4(9)5(10)6(11,2-8)12-3/h3-5,7-11H,1-2H2/t3-,4-,5+,6-/m0/s1	8.19327e-05	0.455021	62.4883	Partial match
L-fuconic acid	180.063	388638	C[C@@H]([C@H]([C@H]([C@@H](C(=O)O)O)O)O)O	InChI=1/C6H12O6/c1-2(7)3(8)4(9)5(10)6(11)12/h2-5,7-10H,1H3,(H,11,12)/t2-,3+,4+,5-/m0/s1	8.19327e-05	0.455021	62.831	Partial match
D-Allopyranose	180.063	388604	C([C@@H]1[C@H]([C@H]([C@H](C(O1)O)O)O)O)O	InChI=1/C6H12O6/c7-1-2-3(8)4(9)5(10)6(11)12-2/h2-11H,1H2/t2-,3-,4-,5-,6?/m1/s1	8.19327e-05	0.455021	68.1034	Partial match
beta-D-Mannopyranose	180.063	388747	C([C@@H]1[C@H]([C@@H]([C@@H]([C@@H](O1)O)O)O)O)O	InChI=1/C6H12O6/c7-1-2-3(8)4(9)5(10)6(11)12-2/h2-11H,1H2/t2-,3-,4+,5+,6-/m1/s1	8.19327e-05	0.455021	68.1034	Partial match
2-C-(Hydroxymethyl)-D-ribopyranose	180.063	388680	C1[C@H]([C@H]([C@@](C(O1)O)(CO)O)O)O	InChI=1/C6H12O6/c7-2-6(11)4(9)3(8)1-12-5(6)10/h3-5,7-11H,1-2H2/t3-,4-,5?,6-/m1/s1	8.19327e-05	0.455021	59.2489	Partial match
alpha-L-Galactopyranose	180.063	388666	C([C@H]1[C@H]([C@H]([C@@H]([C@@H](O1)O)O)O)O)O	InChI=1/C6H12O6/c7-1-2-3(8)4(9)5(10)6(11)12-2/h2-11H,1H2/t2-,3+,4+,5-,6+/m0/s1	8.19327e-05	0.455021	68.1034	Partial match
Hex-3-ulose	180.063	388592	C(C(C(C(=O)C(CO)O)O)O)O	InChI=1/C6H12O6/c7-1-3(9)5(11)6(12)4(10)2-8/h3-5,7-11H,1-2H2	8.19327e-05	0.455021	68.9566	Partial match
D-fructofuranose	180.063	388309	C([C@@H]1[C@H]([C@@H](C(O1)(CO)O)O)O)O	InChI=1/C6H12O6/c7-1-3-4(9)5(10)6(11,2-8)12-3/h3-5,7-11H,1-2H2/t3-,4-,5+,6?/m1/s1	8.19327e-05	0.455021	62.4883	Partial match
.alpha.-D-Galactopyranose	180.063	388480	C([C@@H]1[C@@H]([C@@H]([C@H]([C@H](O1)O)O)O)O)O	InChI=1/C6H12O6/c7-1-2-3(8)4(9)5(10)6(11)12-2/h2-11H,1H2/t2-,3+,4+,5-,6+/m1/s1	8.19327e-05	0.455021	68.1034	Partial match
beta-D-Galactopyranose	180.063	388476	C([C@@H]1[C@@H]([C@@H]([C@H]([C@@H](O1)O)O)O)O)O	InChI=1/C6H12O6/c7-1-2-3(8)4(9)5(10)6(11)12-2/h2-11H,1H2/t2-,3+,4+,5-,6-/m1/s1	8.19327e-05	0.455021	68.1034	Partial match
L-Sorbopyranose	180.063	388332	C1[C@@H]([C@H]([C@@H](C(O1)(CO)O)O)O)O	InChI=1/C6H12O6/c7-2-6(11)5(10)4(9)3(8)1-12-6/h3-5,7-11H,1-2H2/t3-,4+,5-,6?/m0/s1	8.19327e-05	0.455021	62.4883	Partial match
D-tagatopyranose	180.063	388443	C1[C@H]([C@@H]([C@@H](C(O1)(CO)O)O)O)O	InChI=1/C6H12O6/c7-2-6(11)5(10)4(9)3(8)1-12-6/h3-5,7-11H,1-2H2/t3-,4+,5+,6?/m1/s1	8.19327e-05	0.455021	62.4883	Partial match
D-Sorbopyranose	180.063	388436	C1[C@H]([C@@H]([C@H](C(O1)(CO)O)O)O)O	InChI=1/C6H12O6/c7-2-6(11)5(10)4(9)3(8)1-12-6/h3-5,7-11H,1-2H2/t3-,4+,5-,6?/m1/s1	8.19327e-05	0.455021	62.4883	Partial match
alpha-L-Gulopyranose	180.063	392284	C([C@H]1[C@H]([C@@H]([C@@H]([C@@H](O1)O)O)O)O)O	InChI=1/C6H12O6/c7-1-2-3(8)4(9)5(10)6(11)12-2/h2-11H,1H2/t2-,3+,4-,5-,6+/m0/s1	8.19327e-05	0.455021	68.1034	Partial match
beta-D-Altropyranose	180.063	395424	C([C@@H]1[C@H]([C@H]([C@@H]([C@@H](O1)O)O)O)O)O	InChI=1/C6H12O6/c7-1-2-3(8)4(9)5(10)6(11)12-2/h2-11H,1H2/t2-,3-,4-,5+,6-/m1/s1	8.19327e-05	0.455021	68.1034	Partial match
beta-D-Allopyranose	180.063	395203	C([C@@H]1[C@H]([C@H]([C@H]([C@@H](O1)O)O)O)O)O	InChI=1/C6H12O6/c7-1-2-3(8)4(9)5(10)6(11)12-2/h2-11H,1H2/t2-,3-,4-,5-,6-/m1/s1	8.19327e-05	0.455021	68.1034	Partial match
alpha-L-Sorbopyranose	180.063	390208	C1[C@@H]([C@H]([C@@H]([C@](O1)(CO)O)O)O)O	InChI=1/C6H12O6/c7-2-6(11)5(10)4(9)3(8)1-12-6/h3-5,7-11H,1-2H2/t3-,4+,5-,6+/m0/s1	8.19327e-05	0.455021	62.4883	Partial match
beta-D-hamamelose	180.063	390203	C1[C@H]([C@H]([C@@]([C@@H](O1)O)(CO)O)O)O	InChI=1/C6H12O6/c7-2-6(11)4(9)3(8)1-12-5(6)10/h3-5,7-11H,1-2H2/t3-,4-,5-,6-/m1/s1	8.19327e-05	0.455021	59.2489	Partial match
alpha-D-Fructopyranose	180.063	389447	C1[C@H]([C@H]([C@@H]([C@@](O1)(CO)O)O)O)O	InChI=1/C6H12O6/c7-2-6(11)5(10)4(9)3(8)1-12-6/h3-5,7-11H,1-2H2/t3-,4-,5+,6+/m1/s1	8.19327e-05	0.455021	62.4883	Partial match
D-Psicopyranose	180.063	389855	C1[C@H]([C@H]([C@H](C(O1)(CO)O)O)O)O	InChI=1/C6H12O6/c7-2-6(11)5(10)4(9)3(8)1-12-6/h3-5,7-11H,1-2H2/t3-,4-,5-,6?/m1/s1	8.19327e-05	0.455021	62.4883	Partial match
D-Talopyranose	180.063	389854	C([C@@H]1[C@@H]([C@@H]([C@@H](C(O1)O)O)O)O)O	InChI=1/C6H12O6/c7-1-2-3(8)4(9)5(10)6(11)12-2/h2-11H,1H2/t2-,3+,4+,5+,6?/m1/s1	8.19327e-05	0.455021	68.1034	Partial match
D-Idopyranose	180.063	389853	C([C@@H]1[C@@H]([C@H]([C@@H](C(O1)O)O)O)O)O	InChI=1/C6H12O6/c7-1-2-3(8)4(9)5(10)6(11)12-2/h2-11H,1H2/t2-,3+,4-,5+,6?/m1/s1	8.19327e-05	0.455021	68.1034	Partial match
D-Gulopyranose	180.063	389852	C([C@@H]1[C@@H]([C@H]([C@H](C(O1)O)O)O)O)O	InChI=1/C6H12O6/c7-1-2-3(8)4(9)5(10)6(11)12-2/h2-11H,1H2/t2-,3+,4-,5-,6?/m1/s1	8.19327e-05	0.455021	68.1034	Partial match
D-Altropyranose	180.063	389851	C([C@@H]1[C@H]([C@H]([C@@H](C(O1)O)O)O)O)O	InChI=1/C6H12O6/c7-1-2-3(8)4(9)5(10)6(11)12-2/h2-11H,1H2/t2-,3-,4-,5+,6?/m1/s1	8.19327e-05	0.455021	68.1034	Partial match
D-(+)-Allose	180.063	92408	C([C@H]([C@H]([C@H]([C@H](C=O)O)O)O)O)O	InChI=1/C6H12O6/c7-1-3(9)5(11)6(12)4(10)2-8/h1,3-6,8-12H,2H2/t3-,4+,5-,6+/m0/s1	8.19327e-05	0.455021	68.9566	Full match
D-(+)-Talose	180.063	89855	C([C@H]([C@@H]([C@@H]([C@@H](C=O)O)O)O)O)O	InChI=1/C6H12O6/c7-1-3(9)5(11)6(12)4(10)2-8/h1,3-6,8-12H,2H2/t3-,4-,5-,6+/m1/s1	8.19327e-05	0.455021	68.9566	Full match
D-(+)-Glucose	180.063	96749	C([C@H]([C@H]([C@@H]([C@H](C=O)O)O)O)O)O	InChI=1/C6H12O6/c7-1-3(9)5(11)6(12)4(10)2-8/h1,3-6,8-12H,2H2/t3-,4+,5+,6+/m0/s1	8.19327e-05	0.455021	68.9566	Full match
D-(+)-Sorbose	180.063	96680	C([C@H]([C@@H]([C@H](C(=O)CO)O)O)O)O	InChI=1/C6H12O6/c7-1-3(9)5(11)6(12)4(10)2-8/h3,5-9,11-12H,1-2H2/t3-,5+,6+/m1/s1	8.19327e-05	0.455021	68.9566	Partial match
D-(+)-Idose	180.063	99744	C([C@H]([C@@H]([C@H]([C@@H](C=O)O)O)O)O)O	InChI=1/C6H12O6/c7-1-3(9)5(11)6(12)4(10)2-8/h1,3-6,8-12H,2H2/t3-,4-,5+,6+/m1/s1	8.19327e-05	0.455021	68.9566	Full match
D-Psicose	180.063	81254	C([C@H]([C@H]([C@H](C(=O)CO)O)O)O)O	InChI=1/C6H12O6/c7-1-3(9)5(11)6(12)4(10)2-8/h3,5-9,11-12H,1-2H2/t3-,5-,6+/m1/s1	8.19327e-05	0.455021	68.9566	Partial match
.alpha.-D-Glucopyranose	180.063	71358	C([C@@H]1[C@H]([C@@H]([C@H]([C@H](O1)O)O)O)O)O	InChI=1/C6H12O6/c7-1-2-3(8)4(9)5(10)6(11)12-2/h2-11H,1H2/t2-,3-,4+,5-,6+/m1/s1	8.19327e-05	0.455021	68.1034	Partial match
L-(+)-Gulose	180.063	72376	C([C@@H]([C@H]([C@@H]([C@@H](C=O)O)O)O)O)O	InChI=1/C6H12O6/c7-1-3(9)5(11)6(12)4(10)2-8/h1,3-6,8-12H,2H2/t3-,4+,5-,6-/m1/s1	8.19327e-05	0.455021	68.9566	Full match
alpha-D-Talopyranose	180.063	73715	C([C@@H]1[C@@H]([C@@H]([C@@H]([C@H](O1)O)O)O)O)O	InChI=1/C6H12O6/c7-1-2-3(8)4(9)5(10)6(11)12-2/h2-11H,1H2/t2-,3+,4+,5+,6+/m1/s1	8.19327e-05	0.455021	68.1034	Partial match
L-(−)-Mannose	180.063	74279	C([C@@H]([C@@H]([C@H]([C@H](C=O)O)O)O)O)O	InChI=1/C6H12O6/c7-1-3(9)5(11)6(12)4(10)2-8/h1,3-6,8-12H,2H2/t3-,4-,5-,6-/m0/s1	8.19327e-05	0.455021	68.9566	Full match
D-(+)-Altrose	180.063	85516	C([C@H]([C@H]([C@H]([C@@H](C=O)O)O)O)O)O	InChI=1/C6H12O6/c7-1-3(9)5(11)6(12)4(10)2-8/h1,3-6,8-12H,2H2/t3-,4-,5+,6-/m1/s1	8.19327e-05	0.455021	68.9566	Full match
D-(-)-Tagatose	180.063	83142	C([C@H]([C@@H]([C@@H](C(=O)CO)O)O)O)O	InChI=1/C6H12O6/c7-1-3(9)5(11)6(12)4(10)2-8/h3,5-9,11-12H,1-2H2/t3-,5+,6-/m1/s1	8.19327e-05	0.455021	68.9566	Partial match
2-deoxy-D-gluconic acid	180.063	163678	C([C@H]([C@@H]([C@@H](CO)O)O)O)C(=O)O	InChI=1/C6H12O6/c7-2-4(9)6(12)3(8)1-5(10)11/h3-4,6-9,12H,1-2H2,(H,10,11)/t3-,4-,6+/m1/s1	8.19327e-05	0.455021	62.831	Partial match
alpha-D-Mannopyranose	180.063	161434	C([C@@H]1[C@H]([C@@H]([C@@H]([C@H](O1)O)O)O)O)O	InChI=1/C6H12O6/c7-1-2-3(8)4(9)5(10)6(11)12-2/h2-11H,1H2/t2-,3-,4+,5+,6+/m1/s1	8.19327e-05	0.455021	68.1034	Partial match
D-(−)-Gulose	180.063	146783	C([C@H]([C@@H]([C@H]([C@H](C=O)O)O)O)O)O	InChI=1/C6H12O6/c7-1-3(9)5(11)6(12)4(10)2-8/h1,3-6,8-12H,2H2/t3-,4+,5-,6-/m0/s1	8.19327e-05	0.455021	68.9566	Full match
D-(+)-Mannose	180.063	141983	C([C@H]([C@H]([C@@H]([C@@H](C=O)O)O)O)O)O	InChI=1/C6H12O6/c7-1-3(9)5(11)6(12)4(10)2-8/h1,3-6,8-12H,2H2/t3-,4-,5-,6-/m1/s1	8.19327e-05	0.455021	68.9566	Full match
3-deoxy-arabino-hexonic acid	180.063	134838	C([C@@H]([C@@H](CO)O)O)[C@@H](C(=O)O)O	InChI=1/C6H12O6/c7-2-5(10)3(8)1-4(9)6(11)12/h3-5,7-10H,1-2H2,(H,11,12)/t3-,4-,5+/m0/s1	8.19327e-05	0.455021	62.831	Partial match
Eglumetad	185.069	4.782	6.88067e+06	1.3237e+07	2.08697e+07	1.47192e+07	1.2505e+07	1.66456e+07	1.81028e+07	574405	410770	384603	1.55084e+07	1.44936e+07	1.54783e+07	1.06914e+07	1.52165e+07	1.66727e+07	4.30918e+06	1.1764e+07	1.47192e+07	1.1764e+07	30.5982	41.0453	1.251	0.32	0.358754	0.650903
Name	Molecular Weight	CSID	SMILES	InChi	DeltaMass [Da]	DeltaMass [ppm]	mzLogic Score	Compound Match
3-Hydroxy-2,4,5-pyridinetrimethanol	185.069	91705	c1c(c(c(c(n1)CO)O)CO)CO	InChI=1/C8H11NO4/c10-2-5-1-9-7(4-12)8(13)6(5)3-11/h1,10-13H,2-4H2	-0.000136634	-0.738289		Partial match
Eglumetad	185.069	184747	C1C[C@]([C@H]2[C@@H]1[C@@H]2C(=O)O)(C(=O)O)N	InChI=1/C8H11NO4/c9-8(7(12)13)2-1-3-4(5(3)8)6(10)11/h3-5H,1-2,9H2,(H,10,11)(H,12,13)/t3-,4-,5-,8-/m0/s1	-0.000136634	-0.738289		Full match
4-CPA	186.008	24.851	4.21505e+07	9.38871e+07	5.61777e+07	2.73895e+07	4.63641e+07	9.17616e+06	2.32105e+07	38119.8	25562.6	27584.7	4.10533e+07	3.74625e+07	4.10408e+07	2.71545e+07	4.14428e+07	3.31592e+07	3.39657e+07	3.67931e+07	4.21505e+07	3.39657e+07	64.6344	15.1642	1.241	0.31	0.962616	0.986163
Name	Molecular Weight	CSID	SMILES	InChi	DeltaMass [Da]	DeltaMass [ppm]	mzLogic Score	Compound Match
4-CPA	186.008	24438	c1cc(ccc1OCC(=O)O)Cl	InChI=1/C8H7ClO3/c9-6-1-3-7(4-2-6)12-5-8(10)11/h1-4H,5H2,(H,10,11)	3.48575e-05	0.187397		Full match
Pivagabine	187.121	16.6	4.67474e+06	5.30186e+06	5.96174e+06	5.79618e+06	7.62051e+06	1.47778e+07	1.62634e+07	797254	798226	706702	7.75841e+06	7.26319e+06	7.75073e+06	6.04445e+06	5.91222e+06	6.02022e+06	5.07705e+06	7.18145e+06	5.96174e+06	6.02022e+06	55.7761	12.3935	0.99	-0.01	0.256822	0.618374
Name	Molecular Weight	CSID	SMILES	InChi	DeltaMass [Da]	DeltaMass [ppm]	mzLogic Score	Compound Match
2360791	187.121	9107408	CCCCCCC(=O)NCC(=O)O	InChI=1/C9H17NO3/c1-2-3-4-5-6-8(11)10-7-9(12)13/h2-7H2,1H3,(H,10,11)(H,12,13)	4.89922e-05	0.261821	45.3272	Partial match
(E)-2-Butenyl-4-methyl-threonine	187.121	4445275	C/C=C/C[C@@H](C)[C@H]([C@@H](C(=O)O)N)O	InChI=1/C9H17NO3/c1-3-4-5-6(2)8(11)7(10)9(12)13/h3-4,6-8,11H,5,10H2,1-2H3,(H,12,13)/b4-3+/t6-,7+,8-/m1/s1	4.89922e-05	0.261821	36.2617	Partial match
Pivagabine	187.121	62118	CC(C)(C)C(=O)NCCCC(=O)O	InChI=1/C9H17NO3/c1-9(2,3)8(13)10-6-4-5-7(11)12/h4-6H2,1-3H3,(H,10,13)(H,11,12)	4.89922e-05	0.261821	45.3272	Full match
8-Amino-7-oxononanoic acid	187.121	168	CC(C(=O)CCCCCC(=O)O)N	InChI=1/C9H17NO3/c1-7(10)8(11)5-3-2-4-6-9(12)13/h7H,2-6,10H2,1H3,(H,12,13)	4.89922e-05	0.261821	36.2617	Partial match
1778635	188.069	14.186	1.92299e+06	3.4422e+06	9.12307e+06	4.88252e+06	3.6046e+06	5.13147e+06	5.48483e+06	171831	135695	146333	5.24445e+06	5.32919e+06	5.24334e+06	4.79057e+06	9.36866e+06	8.00095e+06	1.75554e+06	6.10672e+06	4.88252e+06	6.10672e+06	47.2322	49.1519	0.8	-0.32	0.622352	0.801208
Name	Molecular Weight	CSID	SMILES	InChi	DeltaMass [Da]	DeltaMass [ppm]	mzLogic Score	Compound Match
(5S)-3,5-Dihydroxy-5-(hydroxymethyl)-2-methoxy-2-cyclohexen-1-one	188.068	58837532	COC1=C(C[C@](CC1=O)(CO)O)O	InChI=1/C8H12O5/c1-13-7-5(10)2-8(12,4-9)3-6(7)11/h9-10,12H,2-4H2,1H3/t8-/m0/s1	8.37688e-05	0.445417	12.063	Partial match
(5R)-3,5-Dihydroxy-5-(hydroxymethyl)-2-methoxy-2-cyclohexen-1-one	188.068	58837534	COC1=C(C[C@@](CC1=O)(CO)O)O	InChI=1/C8H12O5/c1-13-7-5(10)2-8(12,4-9)3-6(7)11/h9-10,12H,2-4H2,1H3/t8-/m1/s1	8.37688e-05	0.445417	12.063	Partial match
Tetrahydro-2,5-furan-diacetic acid	188.068	27027782	C1CC(OC1CC(=O)O)CC(=O)O	InChI=1/C8H12O5/c9-7(10)3-5-1-2-6(13-5)4-8(11)12/h5-6H,1-4H2,(H,9,10)(H,11,12)	8.37688e-05	0.445417	14.1707	Partial match
1778635	188.068	129557	C(CCC(=O)C(=O)O)CCC(=O)O	InChI=1/C8H12O5/c9-6(8(12)13)4-2-1-3-5-7(10)11/h1-5H2,(H,10,11)(H,12,13)	8.37688e-05	0.445417	13.4223	Full match
Aceglutamide	188.08	6.081	1.70835e+07	2.65299e+07	5.47503e+07	4.48424e+07	3.46011e+07	2.1099e+07	2.2569e+07	240141	298561	304788	3.29652e+07	3.18655e+07	3.2986e+07	3.38615e+07	4.25578e+07	4.42674e+07	1.22181e+07	1.68923e+07	2.65299e+07	3.38615e+07	43.7295	49.0609	0.783	-0.35	0.759058	0.885939
Name	Molecular Weight	CSID	SMILES	InChi	DeltaMass [Da]	DeltaMass [ppm]	mzLogic Score	Compound Match
N-Acetylglutamine	188.08	23836	CC(=O)NC(CCC(=O)N)C(=O)O	InChI=1/C7H12N2O4/c1-4(10)9-5(7(12)13)2-3-6(8)11/h5H,2-3H2,1H3,(H2,8,11)(H,9,10)(H,12,13)	-0.000100905	-0.536502		Full match
Aceglutamide	188.08	158492	CC(=O)N[C@@H](CCC(=O)N)C(=O)O	InChI=1/C7H12N2O4/c1-4(10)9-5(7(12)13)2-3-6(8)11/h5H,2-3H2,1H3,(H2,8,11)(H,9,10)(H,12,13)/t5-/m0/s1	-0.000100905	-0.536502		Full match
Glycyl-4-hydroxyproline	188.08	227827	C1C(CN(C1C(=O)O)C(=O)CN)O	InChI=1/C7H12N2O4/c8-2-6(11)9-3-4(10)1-5(9)7(12)13/h4-5,10H,1-3,8H2,(H,12,13)	-0.000100905	-0.536502		Partial match
Gly-Leu	188.116	6.059	1.92853e+07	3.77153e+07	7.26821e+07	4.9343e+07	3.33086e+07	4.33024e+07	4.59486e+07	166078	207288	212153	4.24224e+07	4.05696e+07	4.24451e+07	3.02297e+07	5.2143e+07	4.44753e+07	1.43444e+07	3.69527e+07	4.33024e+07	3.69527e+07	38.0711	40.5494	1.172	0.23	0.463779	0.704025
Name	Molecular Weight	CSID	SMILES	InChi	DeltaMass [Da]	DeltaMass [ppm]	mzLogic Score	Compound Match
H-Gln(isopropyl)-OH	188.116	5361284	[O-]C(=O)[C@@H]([NH3+])CCC(=O)NC(C)C	InChI=1/C8H16N2O3/c1-5(2)10-7(11)4-3-6(9)8(12)13/h5-6H,3-4,9H2,1-2H3,(H,10,11)(H,12,13)/t6-/m0/s1	-0.000152858	-0.81257		Partial match
6-Acetamido-3-aminohexanoic acid	188.116	389135	CC(=O)NCCCC(CC(=O)O)N	InChI=1/C8H16N2O3/c1-6(11)10-4-2-3-7(9)5-8(12)13/h7H,2-5,9H2,1H3,(H,10,11)(H,12,13)	-0.000152858	-0.81257		Partial match
ile-gly	188.116	303621	CCC(C)C(C(=O)NCC(=O)O)N	InChI=1/C8H16N2O3/c1-3-5(2)7(9)8(13)10-4-6(11)12/h5,7H,3-4,9H2,1-2H3,(H,10,13)(H,11,12)	-0.000152858	-0.81257		Partial match
val-ala	188.116	296432	CC(C)C(C(=O)NC(C)C(=O)O)N	InChI=1/C8H16N2O3/c1-4(2)6(9)7(11)10-5(3)8(12)13/h4-6H,9H2,1-3H3,(H,10,11)(H,12,13)	-0.000152858	-0.81257		Partial match
Leucylglycine	188.116	71402	CC(C)CC(C(=O)NCC(=O)O)N	InChI=1/C8H16N2O3/c1-5(2)3-6(9)8(13)10-4-7(11)12/h5-6H,3-4,9H2,1-2H3,(H,10,13)(H,11,12)	-0.000152858	-0.81257		Partial match
ala-val	188.116	87399	C[C@@H](C(=O)N[C@@H](C(C)C)C(=O)O)N	InChI=1/C8H16N2O3/c1-4(2)6(8(12)13)10-7(11)5(3)9/h4-6H,9H2,1-3H3,(H,10,11)(H,12,13)/t5-,6-/m0/s1	-0.000152858	-0.81257		Partial match
Gly-Leu	188.116	83812	CC(C)C[C@@H](C(=O)O)NC(=O)CN	InChI=1/C8H16N2O3/c1-5(2)3-6(8(12)13)10-7(11)4-9/h5-6H,3-4,9H2,1-2H3,(H,10,11)(H,12,13)/t6-/m0/s1	-0.000152858	-0.81257		Full match
Ne-Acetyllysine	188.116	83801	CC(=O)NCCCC[C@@H](C(=O)O)N	InChI=1/C8H16N2O3/c1-6(11)10-5-3-2-4-7(9)8(12)13/h7H,2-5,9H2,1H3,(H,10,11)(H,12,13)/t7-/m0/s1	-0.000152858	-0.81257		Partial match
AC-LYS-OH	188.116	83869	CC(=O)N[C@@H](CCCCN)C(=O)O	InChI=1/C8H16N2O3/c1-6(11)10-7(8(12)13)4-2-3-5-9/h7H,2-5,9H2,1H3,(H,10,11)(H,12,13)/t7-/m0/s1	-0.000152858	-0.81257		Partial match
N-alpha-Acetyllysine	188.116	167134	CC(=O)NC(CCCCN)C(=O)O	InChI=1/C8H16N2O3/c1-6(11)10-7(8(12)13)4-2-3-5-9/h7H,2-5,9H2,1H3,(H,10,11)(H,12,13)	-0.000152858	-0.81257		Partial match
Gly-Ile	188.116	227861	CCC(C)C(C(=O)O)NC(=O)CN	InChI=1/C8H16N2O3/c1-3-5(2)7(8(12)13)10-6(11)4-9/h5,7H,3-4,9H2,1-2H3,(H,10,11)(H,12,13)	-0.000152858	-0.81257		Partial match
Alanylvaline	188.116	120970	CC(C)C(C(=O)O)NC(=O)C(C)N	InChI=1/C8H16N2O3/c1-4(2)6(8(12)13)10-7(11)5(3)9/h4-6H,9H2,1-3H3,(H,10,11)(H,12,13)	-0.000152858	-0.81257		Partial match
Gly-Leu	188.116	4.746	2.28576e+07	4.32358e+07	9.81103e+07	4.91996e+07	4.50466e+07	4.35767e+07	4.647e+07	177789	209390	191736	4.57214e+07	5.01954e+07	4.58584e+07	2.57127e+07	5.11528e+07	5.53675e+07	1.02895e+07	2.20966e+07	4.50466e+07	2.57127e+07	46.2104	59.1605	1.752	0.81	0.19515	0.618374
Name	Molecular Weight	CSID	SMILES	InChi	DeltaMass [Da]	DeltaMass [ppm]	mzLogic Score	Compound Match
H-Gln(isopropyl)-OH	188.116	5361284	[O-]C(=O)[C@@H]([NH3+])CCC(=O)NC(C)C	InChI=1/C8H16N2O3/c1-5(2)10-7(11)4-3-6(9)8(12)13/h5-6H,3-4,9H2,1-2H3,(H,10,11)(H,12,13)/t6-/m0/s1	-0.000116013	-0.616711	44.7084	Partial match
6-Acetamido-3-aminohexanoic acid	188.116	389135	CC(=O)NCCCC(CC(=O)O)N	InChI=1/C8H16N2O3/c1-6(11)10-4-2-3-7(9)5-8(12)13/h7H,2-5,9H2,1H3,(H,10,11)(H,12,13)	-0.000116013	-0.616711	54.3724	Partial match
ile-gly	188.116	303621	CCC(C)C(C(=O)NCC(=O)O)N	InChI=1/C8H16N2O3/c1-3-5(2)7(9)8(13)10-4-6(11)12/h5,7H,3-4,9H2,1-2H3,(H,10,13)(H,11,12)	-0.000116013	-0.616711	45.9041	Partial match
val-ala	188.116	296432	CC(C)C(C(=O)NC(C)C(=O)O)N	InChI=1/C8H16N2O3/c1-4(2)6(9)7(11)10-5(3)8(12)13/h4-6H,9H2,1-3H3,(H,10,11)(H,12,13)	-0.000116013	-0.616711	45.0802	Partial match
Leucylglycine	188.116	71402	CC(C)CC(C(=O)NCC(=O)O)N	InChI=1/C8H16N2O3/c1-5(2)3-6(9)8(13)10-4-7(11)12/h5-6H,3-4,9H2,1-2H3,(H,10,13)(H,11,12)	-0.000116013	-0.616711	45.9041	Partial match
ala-val	188.116	87399	C[C@@H](C(=O)N[C@@H](C(C)C)C(=O)O)N	InChI=1/C8H16N2O3/c1-4(2)6(8(12)13)10-7(11)5(3)9/h4-6H,9H2,1-3H3,(H,10,11)(H,12,13)/t5-,6-/m0/s1	-0.000116013	-0.616711	49.4476	Partial match
Gly-Leu	188.116	83812	CC(C)C[C@@H](C(=O)O)NC(=O)CN	InChI=1/C8H16N2O3/c1-5(2)3-6(8(12)13)10-7(11)4-9/h5-6H,3-4,9H2,1-2H3,(H,10,11)(H,12,13)/t6-/m0/s1	-0.000116013	-0.616711	58.6161	Full match
Ne-Acetyllysine	188.116	83801	CC(=O)NCCCC[C@@H](C(=O)O)N	InChI=1/C8H16N2O3/c1-6(11)10-5-3-2-4-7(9)8(12)13/h7H,2-5,9H2,1H3,(H,10,11)(H,12,13)/t7-/m0/s1	-0.000116013	-0.616711	57.9778	Partial match
AC-LYS-OH	188.116	83869	CC(=O)N[C@@H](CCCCN)C(=O)O	InChI=1/C8H16N2O3/c1-6(11)10-7(8(12)13)4-2-3-5-9/h7H,2-5,9H2,1H3,(H,10,11)(H,12,13)/t7-/m0/s1	-0.000116013	-0.616711	60.2638	Partial match
N-alpha-Acetyllysine	188.116	167134	CC(=O)NC(CCCCN)C(=O)O	InChI=1/C8H16N2O3/c1-6(11)10-7(8(12)13)4-2-3-5-9/h7H,2-5,9H2,1H3,(H,10,11)(H,12,13)	-0.000116013	-0.616711	60.2638	Partial match
Gly-Ile	188.116	227861	CCC(C)C(C(=O)O)NC(=O)CN	InChI=1/C8H16N2O3/c1-3-5(2)7(8(12)13)10-6(11)4-9/h5,7H,3-4,9H2,1-2H3,(H,10,11)(H,12,13)	-0.000116013	-0.616711	55.8345	Partial match
Alanylvaline	188.116	120970	CC(C)C(C(=O)O)NC(=O)C(C)N	InChI=1/C8H16N2O3/c1-4(2)6(8(12)13)10-7(11)5(3)9/h4-6H,9H2,1-3H3,(H,10,11)(H,12,13)	-0.000116013	-0.616711	49.4476	Partial match
(+)-castanospermine	189.1	26.773	559955	1.53451e+06	2.96365e+06	3.23352e+06	1.74171e+06	2.60147e+06	1.33074e+06	31994.9	35552.5	39522.5	1.75559e+06	1.52678e+06	1.75443e+06	937707	2.40574e+06	2.2195e+06	207355	976289	1.74171e+06	976289	48.4964	69.1852	1.784	0.84	0.30548	0.626489
Name	Molecular Weight	CSID	SMILES	InChi	DeltaMass [Da]	DeltaMass [ppm]	mzLogic Score	Compound Match
N-[(2S)-2-Hydroxypropanoyl]valine	189.1	59664336	CC(C)C(NC(=O)[C@H](C)O)C(O)=O C[C@@H](C(=O)NC(C(C)C)C(=O)O)O	InChI=1/C8H15NO4/c1-4(2)6(8(12)13)9-7(11)5(3)10/h4-6,10H,1-3H3,(H,9,11)(H,12,13)/t5-,6?/m0/s1	1.10381e-05	0.0583716		Partial match
N-(5-Hydroxyhexanoyl)glycine	189.1	74849633	CC(O)CCCC(O)=NCC(O)=O CC(O)CCCC(=O)NCC(O)=O	InChI=1/C8H15NO4/c1-6(10)3-2-4-7(11)9-5-8(12)13/h6,10H,2-5H2,1H3,(H,9,11)(H,12,13)	1.10381e-05	0.0583716		Partial match
N-(4-Hydroxyhexanoyl)glycine	189.1	74849632	CCC(O)CCC(O)=NCC(O)=O CCC(O)CCC(=O)NCC(O)=O	InChI=1/C8H15NO4/c1-2-6(10)3-4-7(11)9-5-8(12)13/h6,10H,2-5H2,1H3,(H,9,11)(H,12,13)	1.10381e-05	0.0583716		Partial match
N-(2-Hydroxyhexanoyl)glycine	189.1	74849630	CCCCC(O)C(O)=NCC(O)=O CCCCC(O)C(=O)NCC(O)=O	InChI=1/C8H15NO4/c1-2-3-4-6(10)8(13)9-5-7(11)12/h6,10H,2-5H2,1H3,(H,9,13)(H,11,12)	1.10381e-05	0.0583716		Partial match
N-(3-Hydroxyhexanoyl)glycine	189.1	74849631	CCCC(O)CC(O)=NCC(O)=O CCCC(O)CC(=O)NCC(O)=O	InChI=1/C8H15NO4/c1-2-3-6(10)4-7(11)9-5-8(12)13/h6,10H,2-5H2,1H3,(H,9,11)(H,12,13)	1.10381e-05	0.0583716		Partial match
N-(Carboxymethyl)norleucine	189.1	74849629	CCCCC(NCC(O)=O)C(O)=O CCCCC(NCC(O)=O)C(O)=O	InChI=1/C8H15NO4/c1-2-3-4-6(8(12)13)9-5-7(10)11/h6,9H,2-5H2,1H3,(H,10,11)(H,12,13)	1.10381e-05	0.0583716		Partial match
8-Methyl-8-azabicyclo[3.2.1]octane-1,2,3,4-tetrol	189.1	35014168	CN1C2CCC1(C(C(C2O)O)O)O	InChI=1/C8H15NO4/c1-9-4-2-3-8(9,13)7(12)6(11)5(4)10/h4-7,10-13H,2-3H2,1H3	1.10381e-05	0.0583716		Partial match
(+)-castanospermine	189.1	49177	C1CN2C[C@@H]([C@H]([C@@H]([C@H]2[C@H]1O)O)O)O	InChI=1/C8H15NO4/c10-4-1-2-9-3-5(11)7(12)8(13)6(4)9/h4-8,10-13H,1-3H2/t4-,5-,6+,7+,8+/m0/s1	1.10381e-05	0.0583716		Full match
N-(1-Carboxyethyl)norvaline	189.1	375	CCCC(C(=O)O)NC(C)C(=O)O	InChI=1/C8H15NO4/c1-3-4-6(8(12)13)9-5(2)7(10)11/h5-6,9H,3-4H2,1-2H3,(H,10,11)(H,12,13)	1.10381e-05	0.0583716		Partial match
(+)-Australine	189.1	390992	C1CN2[C@@H]([C@H]([C@@H]([C@H]2[C@H]1O)O)O)CO	InChI=1/C8H15NO4/c10-3-4-7(12)8(13)6-5(11)1-2-9(4)6/h4-8,10-13H,1-3H2/t4-,5+,6-,7-,8-/m1/s1	1.10381e-05	0.0583716		Partial match
N-Butyrylhomoserine	189.1	391654	CCCC(=O)NC(CCO)C(=O)O	InChI=1/C8H15NO4/c1-2-3-7(11)9-6(4-5-10)8(12)13/h6,10H,2-5H2,1H3,(H,9,11)(H,12,13)	1.10381e-05	0.0583716		Partial match
N-[(1R)-1-Carboxyethyl]-L-norvaline	189.1	389804	CCC[C@@H](C(=O)O)N[C@H](C)C(=O)O	InChI=1/C8H15NO4/c1-3-4-6(8(12)13)9-5(2)7(10)11/h5-6,9H,3-4H2,1-2H3,(H,10,11)(H,12,13)/t5-,6+/m1/s1	1.10381e-05	0.0583716		Partial match
Alexine	189.1	164534	C1CN2[C@@H]([C@H]([C@@H]([C@@H]2[C@H]1O)O)O)CO	InChI=1/C8H15NO4/c10-3-4-7(12)8(13)6-5(11)1-2-9(4)6/h4-8,10-13H,1-3H2/t4-,5+,6+,7-,8-/m1/s1	1.10381e-05	0.0583716		Partial match
(+)-castanospermine	189.1	27.452	546299	1.64842e+06	3.39617e+06	1.80191e+06	1.62005e+06	1.91182e+06	1.2464e+06	46018	54819.3	62801.8	1.53949e+06	1.4958e+06	1.54267e+06	771124	2.41414e+06	2.11952e+06	264785	977398	1.64842e+06	977398	49.6283	70.0779	1.687	0.75	0.372087	0.657893
Name	Molecular Weight	CSID	SMILES	InChi	DeltaMass [Da]	DeltaMass [ppm]	mzLogic Score	Compound Match
N-[(2S)-2-Hydroxypropanoyl]valine	189.1	59664336	CC(C)C(NC(=O)[C@H](C)O)C(O)=O C[C@@H](C(=O)NC(C(C)C)C(=O)O)O	InChI=1/C8H15NO4/c1-4(2)6(8(12)13)9-7(11)5(3)10/h4-6,10H,1-3H3,(H,9,11)(H,12,13)/t5-,6?/m0/s1	1.57579e-05	0.083331		Partial match
N-(5-Hydroxyhexanoyl)glycine	189.1	74849633	CC(O)CCCC(O)=NCC(O)=O CC(O)CCCC(=O)NCC(O)=O	InChI=1/C8H15NO4/c1-6(10)3-2-4-7(11)9-5-8(12)13/h6,10H,2-5H2,1H3,(H,9,11)(H,12,13)	1.57579e-05	0.083331		Partial match
N-(4-Hydroxyhexanoyl)glycine	189.1	74849632	CCC(O)CCC(O)=NCC(O)=O CCC(O)CCC(=O)NCC(O)=O	InChI=1/C8H15NO4/c1-2-6(10)3-4-7(11)9-5-8(12)13/h6,10H,2-5H2,1H3,(H,9,11)(H,12,13)	1.57579e-05	0.083331		Partial match
N-(2-Hydroxyhexanoyl)glycine	189.1	74849630	CCCCC(O)C(O)=NCC(O)=O CCCCC(O)C(=O)NCC(O)=O	InChI=1/C8H15NO4/c1-2-3-4-6(10)8(13)9-5-7(11)12/h6,10H,2-5H2,1H3,(H,9,13)(H,11,12)	1.57579e-05	0.083331		Partial match
N-(3-Hydroxyhexanoyl)glycine	189.1	74849631	CCCC(O)CC(O)=NCC(O)=O CCCC(O)CC(=O)NCC(O)=O	InChI=1/C8H15NO4/c1-2-3-6(10)4-7(11)9-5-8(12)13/h6,10H,2-5H2,1H3,(H,9,11)(H,12,13)	1.57579e-05	0.083331		Partial match
N-(Carboxymethyl)norleucine	189.1	74849629	CCCCC(NCC(O)=O)C(O)=O CCCCC(NCC(O)=O)C(O)=O	InChI=1/C8H15NO4/c1-2-3-4-6(8(12)13)9-5-7(10)11/h6,9H,2-5H2,1H3,(H,10,11)(H,12,13)	1.57579e-05	0.083331		Partial match
8-Methyl-8-azabicyclo[3.2.1]octane-1,2,3,4-tetrol	189.1	35014168	CN1C2CCC1(C(C(C2O)O)O)O	InChI=1/C8H15NO4/c1-9-4-2-3-8(9,13)7(12)6(11)5(4)10/h4-7,10-13H,2-3H2,1H3	1.57579e-05	0.083331		Partial match
(+)-castanospermine	189.1	49177	C1CN2C[C@@H]([C@H]([C@@H]([C@H]2[C@H]1O)O)O)O	InChI=1/C8H15NO4/c10-4-1-2-9-3-5(11)7(12)8(13)6(4)9/h4-8,10-13H,1-3H2/t4-,5-,6+,7+,8+/m0/s1	1.57579e-05	0.083331		Full match
N-(1-Carboxyethyl)norvaline	189.1	375	CCCC(C(=O)O)NC(C)C(=O)O	InChI=1/C8H15NO4/c1-3-4-6(8(12)13)9-5(2)7(10)11/h5-6,9H,3-4H2,1-2H3,(H,10,11)(H,12,13)	1.57579e-05	0.083331		Partial match
(+)-Australine	189.1	390992	C1CN2[C@@H]([C@H]([C@@H]([C@H]2[C@H]1O)O)O)CO	InChI=1/C8H15NO4/c10-3-4-7(12)8(13)6-5(11)1-2-9(4)6/h4-8,10-13H,1-3H2/t4-,5+,6-,7-,8-/m1/s1	1.57579e-05	0.083331		Partial match
N-Butyrylhomoserine	189.1	391654	CCCC(=O)NC(CCO)C(=O)O	InChI=1/C8H15NO4/c1-2-3-7(11)9-6(4-5-10)8(12)13/h6,10H,2-5H2,1H3,(H,9,11)(H,12,13)	1.57579e-05	0.083331		Partial match
N-[(1R)-1-Carboxyethyl]-L-norvaline	189.1	389804	CCC[C@@H](C(=O)O)N[C@H](C)C(=O)O	InChI=1/C8H15NO4/c1-3-4-6(8(12)13)9-5(2)7(10)11/h5-6,9H,3-4H2,1-2H3,(H,10,11)(H,12,13)/t5-,6+/m1/s1	1.57579e-05	0.083331		Partial match
Alexine	189.1	164534	C1CN2[C@@H]([C@H]([C@@H]([C@@H]2[C@H]1O)O)O)CO	InChI=1/C8H15NO4/c10-3-4-7(12)8(13)6-5(11)1-2-9(4)6/h4-8,10-13H,1-3H2/t4-,5+,6+,7-,8-/m1/s1	1.57579e-05	0.083331		Partial match
(+)-castanospermine	189.1	6.309	1.21269e+06	1.80137e+06	4.75211e+06	2.35532e+06	1.95337e+06	2.02456e+06	2.11218e+06	84539.3	106935	107840	2.38934e+06	2.59563e+06	2.38304e+06	1.71667e+06	3.82315e+06	3.46688e+06	821456	2.16771e+06	2.02456e+06	2.16771e+06	48.8396	51.7931	0.934	-0.1	0.952716	0.983788
Name	Molecular Weight	CSID	SMILES	InChi	DeltaMass [Da]	DeltaMass [ppm]	mzLogic Score	Compound Match
N-[(2S)-2-Hydroxypropanoyl]valine	189.1	59664336	CC(C)C(NC(=O)[C@H](C)O)C(O)=O C[C@@H](C(=O)NC(C(C)C)C(=O)O)O	InChI=1/C8H15NO4/c1-4(2)6(8(12)13)9-7(11)5(3)10/h4-6,10H,1-3H3,(H,9,11)(H,12,13)/t5-,6?/m0/s1	3.73377e-05	0.197449		Partial match
N-(5-Hydroxyhexanoyl)glycine	189.1	74849633	CC(O)CCCC(O)=NCC(O)=O CC(O)CCCC(=O)NCC(O)=O	InChI=1/C8H15NO4/c1-6(10)3-2-4-7(11)9-5-8(12)13/h6,10H,2-5H2,1H3,(H,9,11)(H,12,13)	3.73377e-05	0.197449		Partial match
N-(4-Hydroxyhexanoyl)glycine	189.1	74849632	CCC(O)CCC(O)=NCC(O)=O CCC(O)CCC(=O)NCC(O)=O	InChI=1/C8H15NO4/c1-2-6(10)3-4-7(11)9-5-8(12)13/h6,10H,2-5H2,1H3,(H,9,11)(H,12,13)	3.73377e-05	0.197449		Partial match
N-(2-Hydroxyhexanoyl)glycine	189.1	74849630	CCCCC(O)C(O)=NCC(O)=O CCCCC(O)C(=O)NCC(O)=O	InChI=1/C8H15NO4/c1-2-3-4-6(10)8(13)9-5-7(11)12/h6,10H,2-5H2,1H3,(H,9,13)(H,11,12)	3.73377e-05	0.197449		Partial match
N-(3-Hydroxyhexanoyl)glycine	189.1	74849631	CCCC(O)CC(O)=NCC(O)=O CCCC(O)CC(=O)NCC(O)=O	InChI=1/C8H15NO4/c1-2-3-6(10)4-7(11)9-5-8(12)13/h6,10H,2-5H2,1H3,(H,9,11)(H,12,13)	3.73377e-05	0.197449		Partial match
N-(Carboxymethyl)norleucine	189.1	74849629	CCCCC(NCC(O)=O)C(O)=O CCCCC(NCC(O)=O)C(O)=O	InChI=1/C8H15NO4/c1-2-3-4-6(8(12)13)9-5-7(10)11/h6,9H,2-5H2,1H3,(H,10,11)(H,12,13)	3.73377e-05	0.197449		Partial match
8-Methyl-8-azabicyclo[3.2.1]octane-1,2,3,4-tetrol	189.1	35014168	CN1C2CCC1(C(C(C2O)O)O)O	InChI=1/C8H15NO4/c1-9-4-2-3-8(9,13)7(12)6(11)5(4)10/h4-7,10-13H,2-3H2,1H3	3.73377e-05	0.197449		Partial match
(+)-castanospermine	189.1	49177	C1CN2C[C@@H]([C@H]([C@@H]([C@H]2[C@H]1O)O)O)O	InChI=1/C8H15NO4/c10-4-1-2-9-3-5(11)7(12)8(13)6(4)9/h4-8,10-13H,1-3H2/t4-,5-,6+,7+,8+/m0/s1	3.73377e-05	0.197449		Full match
N-(1-Carboxyethyl)norvaline	189.1	375	CCCC(C(=O)O)NC(C)C(=O)O	InChI=1/C8H15NO4/c1-3-4-6(8(12)13)9-5(2)7(10)11/h5-6,9H,3-4H2,1-2H3,(H,10,11)(H,12,13)	3.73377e-05	0.197449		Partial match
(+)-Australine	189.1	390992	C1CN2[C@@H]([C@H]([C@@H]([C@H]2[C@H]1O)O)O)CO	InChI=1/C8H15NO4/c10-3-4-7(12)8(13)6-5(11)1-2-9(4)6/h4-8,10-13H,1-3H2/t4-,5+,6-,7-,8-/m1/s1	3.73377e-05	0.197449		Partial match
N-Butyrylhomoserine	189.1	391654	CCCC(=O)NC(CCO)C(=O)O	InChI=1/C8H15NO4/c1-2-3-7(11)9-6(4-5-10)8(12)13/h6,10H,2-5H2,1H3,(H,9,11)(H,12,13)	3.73377e-05	0.197449		Partial match
N-[(1R)-1-Carboxyethyl]-L-norvaline	189.1	389804	CCC[C@@H](C(=O)O)N[C@H](C)C(=O)O	InChI=1/C8H15NO4/c1-3-4-6(8(12)13)9-5(2)7(10)11/h5-6,9H,3-4H2,1-2H3,(H,10,11)(H,12,13)/t5-,6+/m1/s1	3.73377e-05	0.197449		Partial match
Alexine	189.1	164534	C1CN2[C@@H]([C@H]([C@@H]([C@@H]2[C@H]1O)O)O)CO	InChI=1/C8H15NO4/c10-3-4-7(12)8(13)6-5(11)1-2-9(4)6/h4-8,10-13H,1-3H2/t4-,5+,6+,7-,8-/m1/s1	3.73377e-05	0.197449		Partial match
(+)-castanospermine	189.1	13.438	787788	1.45761e+06	2.07166e+06	2.15636e+06	1.58192e+06	2.41581e+06	2.57092e+06	31803	37695.6	38708.8	1.48674e+06	1.46986e+06	1.48729e+06	514026	792096	769355	255988	726139	2.07166e+06	726139	33.4882	37.161	2.853	1.51	0.00276703	0.102162
Name	Molecular Weight	CSID	SMILES	InChi	DeltaMass [Da]	DeltaMass [ppm]	mzLogic Score	Compound Match
N-[(2S)-2-Hydroxypropanoyl]valine	189.1	59664336	CC(C)C(NC(=O)[C@H](C)O)C(O)=O C[C@@H](C(=O)NC(C(C)C)C(=O)O)O	InChI=1/C8H15NO4/c1-4(2)6(8(12)13)9-7(11)5(3)10/h4-6,10H,1-3H3,(H,9,11)(H,12,13)/t5-,6?/m0/s1	0.000121535	0.642699	27.4356	Partial match
N-(5-Hydroxyhexanoyl)glycine	189.1	74849633	CC(O)CCCC(O)=NCC(O)=O CC(O)CCCC(=O)NCC(O)=O	InChI=1/C8H15NO4/c1-6(10)3-2-4-7(11)9-5-8(12)13/h6,10H,2-5H2,1H3,(H,9,11)(H,12,13)	0.000121535	0.642699	27.9414	Partial match
N-(4-Hydroxyhexanoyl)glycine	189.1	74849632	CCC(O)CCC(O)=NCC(O)=O CCC(O)CCC(=O)NCC(O)=O	InChI=1/C8H15NO4/c1-2-6(10)3-4-7(11)9-5-8(12)13/h6,10H,2-5H2,1H3,(H,9,11)(H,12,13)	0.000121535	0.642699	28.4472	Partial match
N-(2-Hydroxyhexanoyl)glycine	189.1	74849630	CCCCC(O)C(O)=NCC(O)=O CCCCC(O)C(=O)NCC(O)=O	InChI=1/C8H15NO4/c1-2-3-4-6(10)8(13)9-5-7(11)12/h6,10H,2-5H2,1H3,(H,9,13)(H,11,12)	0.000121535	0.642699	27.9414	Partial match
N-(3-Hydroxyhexanoyl)glycine	189.1	74849631	CCCC(O)CC(O)=NCC(O)=O CCCC(O)CC(=O)NCC(O)=O	InChI=1/C8H15NO4/c1-2-3-6(10)4-7(11)9-5-8(12)13/h6,10H,2-5H2,1H3,(H,9,11)(H,12,13)	0.000121535	0.642699	27.9414	Partial match
N-(Carboxymethyl)norleucine	189.1	74849629	CCCCC(NCC(O)=O)C(O)=O CCCCC(NCC(O)=O)C(O)=O	InChI=1/C8H15NO4/c1-2-3-4-6(8(12)13)9-5-7(10)11/h6,9H,2-5H2,1H3,(H,10,11)(H,12,13)	0.000121535	0.642699	35.4006	Partial match
8-Methyl-8-azabicyclo[3.2.1]octane-1,2,3,4-tetrol	189.1	35014168	CN1C2CCC1(C(C(C2O)O)O)O	InChI=1/C8H15NO4/c1-9-4-2-3-8(9,13)7(12)6(11)5(4)10/h4-7,10-13H,2-3H2,1H3	0.000121535	0.642699	36.918	Partial match
(+)-castanospermine	189.1	49177	C1CN2C[C@@H]([C@H]([C@@H]([C@H]2[C@H]1O)O)O)O	InChI=1/C8H15NO4/c10-4-1-2-9-3-5(11)7(12)8(13)6(4)9/h4-8,10-13H,1-3H2/t4-,5-,6+,7+,8+/m0/s1	0.000121535	0.642699	33.4413	Full match
N-(1-Carboxyethyl)norvaline	189.1	375	CCCC(C(=O)O)NC(C)C(=O)O	InChI=1/C8H15NO4/c1-3-4-6(8(12)13)9-5(2)7(10)11/h5-6,9H,3-4H2,1-2H3,(H,10,11)(H,12,13)	0.000121535	0.642699	31.4181	Partial match
(+)-Australine	189.1	390992	C1CN2[C@@H]([C@H]([C@@H]([C@H]2[C@H]1O)O)O)CO	InChI=1/C8H15NO4/c10-3-4-7(12)8(13)6-5(11)1-2-9(4)6/h4-8,10-13H,1-3H2/t4-,5+,6-,7-,8-/m1/s1	0.000121535	0.642699	36.918	Partial match
N-Butyrylhomoserine	189.1	391654	CCCC(=O)NC(CCO)C(=O)O	InChI=1/C8H15NO4/c1-2-3-7(11)9-6(4-5-10)8(12)13/h6,10H,2-5H2,1H3,(H,9,11)(H,12,13)	0.000121535	0.642699	27.4356	Partial match
N-[(1R)-1-Carboxyethyl]-L-norvaline	189.1	389804	CCC[C@@H](C(=O)O)N[C@H](C)C(=O)O	InChI=1/C8H15NO4/c1-3-4-6(8(12)13)9-5(2)7(10)11/h5-6,9H,3-4H2,1-2H3,(H,10,11)(H,12,13)/t5-,6+/m1/s1	0.000121535	0.642699	31.4181	Partial match
Alexine	189.1	164534	C1CN2[C@@H]([C@H]([C@@H]([C@@H]2[C@H]1O)O)O)CO	InChI=1/C8H15NO4/c10-3-4-7(12)8(13)6-5(11)1-2-9(4)6/h4-8,10-13H,1-3H2/t4-,5+,6+,7-,8-/m1/s1	0.000121535	0.642699	36.918	Partial match
DL-2,6-Diaminopimelic acid	190.095	4.471	3.61447e+07	6.34685e+07	1.25021e+08	8.99136e+07	6.04916e+07	8.00676e+07	6.41445e+07	236297	303641	324288	7.58487e+07	8.93414e+07	7.54826e+07	7.69966e+07	1.39702e+08	1.41919e+08	3.37107e+07	6.7098e+07	6.41445e+07	7.69966e+07	37.797	51.6525	0.833	-0.26	0.642325	0.816829
Name	Molecular Weight	CSID	SMILES	InChi	DeltaMass [Da]	DeltaMass [ppm]	mzLogic Score	Compound Match
N-(2-Hydroxyethyl)glutamine	190.095	8373507	O=C(NCCO)CCC(C(=O)O)N	InChI=1/C7H14N2O4/c8-5(7(12)13)1-2-6(11)9-3-4-10/h5,10H,1-4,8H2,(H,9,11)(H,12,13)	-0.000128702	-0.677039	44.0011	Partial match
Thr-Ala	190.095	16568385	CC(C(C(=O)NC(C)C(=O)O)N)O	InChI=1/C7H14N2O4/c1-3(7(12)13)9-6(11)5(8)4(2)10/h3-5,10H,8H2,1-2H3,(H,9,11)(H,12,13)	-0.000128702	-0.677039	34.9538	Partial match
(2R,6R)-2,6-diaminoheptanedioic acid	190.095	1267353	C(C[C@H](C(=O)O)N)C[C@H](C(=O)O)N	InChI=1/C7H14N2O4/c8-4(6(10)11)2-1-3-5(9)7(12)13/h4-5H,1-3,8-9H2,(H,10,11)(H,12,13)/t4-,5-/m1/s1	-0.000128702	-0.677039	63.5355	Partial match
Ala-Thr	190.095	4932422	C[C@H]([C@@H](C(=O)O)NC(=O)[C@H](C)N)O	InChI=1/C7H14N2O4/c1-3(8)6(11)9-5(4(2)10)7(12)13/h3-5,10H,8H2,1-2H3,(H,9,11)(H,12,13)/t3-,4+,5-/m0/s1	-0.000128702	-0.677039	39.4774	Partial match
(2S)-2-Amino-4-(lactoylamino)butanoic acid	190.095	35013368	CC(C(=O)NCC[C@@H](C(=O)O)N)O	InChI=1/C7H14N2O4/c1-4(10)6(11)9-3-2-5(8)7(12)13/h4-5,10H,2-3,8H2,1H3,(H,9,11)(H,12,13)/t4?,5-/m0/s1	-0.000128702	-0.677039	39.4774	Partial match
DL-2,6-Diaminopimelic acid	190.095	842	C(CC(C(=O)O)N)CC(C(=O)O)N	InChI=1/C7H14N2O4/c8-4(6(10)11)2-1-3-5(9)7(12)13/h4-5H,1-3,8-9H2,(H,10,11)(H,12,13)	-0.000128702	-0.677039	63.5355	Full match
Alanylthreonine	190.095	377196	CC(C(C(=O)O)NC(=O)C(C)N)O	InChI=1/C7H14N2O4/c1-3(8)6(11)9-5(4(2)10)7(12)13/h3-5,10H,8H2,1-2H3,(H,9,11)(H,12,13)	-0.000128702	-0.677039	39.4774	Partial match
(S,S)-2,6-diaminopimelic acid	190.095	388416	C(C[C@@H](C(=O)O)N)C[C@@H](C(=O)O)N	InChI=1/C7H14N2O4/c8-4(6(10)11)2-1-3-5(9)7(12)13/h4-5H,1-3,8-9H2,(H,10,11)(H,12,13)/t4-,5-/m0/s1	-0.000128702	-0.677039	63.5355	Full match
meso-2,6-Diaminopimelic acid	190.095	89700	C(C[C@H](C(=O)O)N)C[C@@H](C(=O)O)N	InChI=1/C7H14N2O4/c8-4(6(10)11)2-1-3-5(9)7(12)13/h4-5H,1-3,8-9H2,(H,10,11)(H,12,13)/t4-,5+	-0.000128702	-0.677039	63.5355	Full match
N-acetyl-N-hydroxy-L-ornithine	190.095	187758	CC(=O)N(CCC[C@@H](C(=O)O)N)O	InChI=1/C7H14N2O4/c1-5(10)9(13)4-2-3-6(8)7(11)12/h6,13H,2-4,8H2,1H3,(H,11,12)/t6-/m0/s1	-0.000128702	-0.677039	44.0011	Partial match
fosfocreatinine	193.025	3.621	1.02134e+08	1.89054e+08	4.05648e+08	2.76519e+08	2.05236e+08	2.73884e+08	2.72471e+08	132421	174169	171365	2.37605e+08	2.41864e+08	2.37576e+08	1.81212e+08	3.16417e+08	2.87605e+08	6.18708e+07	1.89479e+08	2.72471e+08	1.89479e+08	38.3191	48.5378	1.438	0.52	0.501527	0.725828
Name	Molecular Weight	CSID	SMILES	InChi	DeltaMass [Da]	DeltaMass [ppm]	mzLogic Score	Compound Match
fosfocreatinine	193.025	64349	CN\1CC(=O)N/C1=N/P(=O)(O)O	InChI=1/C4H8N3O4P/c1-7-2-3(8)5-4(7)6-12(9,10)11/h2H2,1H3,(H3,5,6,8,9,10,11)	6.88579e-05	0.35673	14.2389	Full match
D-Glucopyranuronic acid	194.043	3.986	1.26906e+07	2.05322e+07	4.42695e+07	1.63787e+07	1.55507e+07	1.60831e+07	1.58229e+07	80376.8	92037.8	94058	1.91222e+07	1.92213e+07	1.91195e+07	1.19987e+07	2.51857e+07	2.11003e+07	6.53793e+06	1.42205e+07	1.60831e+07	1.42205e+07	53.81	46.7964	1.131	0.18	0.385754	0.662847
Name	Molecular Weight	CSID	SMILES	InChi	DeltaMass [Da]	DeltaMass [ppm]	mzLogic Score	Compound Match
D-Tagatosonic acid	194.043	19337957	C([C@H]([C@@H]([C@@H](C(=O)C(=O)O)O)O)O)O	InChI=1/C6H10O7/c7-1-2(8)3(9)4(10)5(11)6(12)13/h2-4,7-10H,1H2,(H,12,13)/t2-,3+,4+/m1/s1	-9.75497e-05	-0.502723		Partial match
D-Fructosonic acid	194.043	2299693	C([C@H]([C@H]([C@@H](C(=O)C(=O)O)O)O)O)O	InChI=1/C6H10O7/c7-1-2(8)3(9)4(10)5(11)6(12)13/h2-4,7-10H,1H2,(H,12,13)/t2-,3-,4+/m1/s1	-9.75497e-05	-0.502723		Partial match
5-OXO-D-GLUCONIC ACID	194.043	4573911	C(C(=O)[C@H]([C@@H]([C@H](C(=O)O)O)O)O)O	InChI=1/C6H10O7/c7-1-2(8)3(9)4(10)5(11)6(12)13/h3-5,7,9-11H,1H2,(H,12,13)/t3-,4+,5-/m1/s1	-9.75497e-05	-0.502723		Partial match
alpha-L-Altropyranuronic acid	194.043	30777259	[C@@H]1([C@H]([C@@H](O[C@H]([C@@H]1O)O)C(=O)O)O)O	InChI=1/C6H10O7/c7-1-2(8)4(5(10)11)13-6(12)3(1)9/h1-4,6-9,12H,(H,10,11)/t1-,2+,3+,4+,6+/m0/s1	-9.75497e-05	-0.502723		Full match
Iduronic acid	194.043	17794	C(=O)[C@H]([C@@H]([C@H]([C@@H](C(=O)O)O)O)O)O	InChI=1/C6H10O7/c7-1-2(8)3(9)4(10)5(11)6(12)13/h1-5,8-11H,(H,12,13)/t2-,3+,4-,5+/m1/s1	-9.75497e-05	-0.502723		Partial match
Glucuronic acid	194.043	58552	C(=O)[C@@H]([C@H]([C@@H]([C@@H](C(=O)O)O)O)O)O	InChI=1/C6H10O7/c7-1-2(8)3(9)4(10)5(11)6(12)13/h1-5,8-11H,(H,12,13)/t2-,3+,4-,5-/m0/s1	-9.75497e-05	-0.502723		Partial match
Hex-5-ulosonic acid	194.043	152	C(C(=O)C(C(C(C(=O)O)O)O)O)O	InChI=1/C6H10O7/c7-1-2(8)3(9)4(10)5(11)6(12)13/h3-5,7,9-11H,1H2,(H,12,13)	-9.75497e-05	-0.502723		Partial match
Hex-2-ulosonic acid	194.043	49	C(C(C(C(C(=O)C(=O)O)O)O)O)O	InChI=1/C6H10O7/c7-1-2(8)3(9)4(10)5(11)6(12)13/h2-4,7-10H,1H2,(H,12,13)	-9.75497e-05	-0.502723		Partial match
Hex-3-ulosonic acid	194.043	93	C(C(C(C(=O)C(C(=O)O)O)O)O)O	InChI=1/C6H10O7/c7-1-2(8)3(9)4(10)5(11)6(12)13/h2-3,5,7-9,11H,1H2,(H,12,13)	-9.75497e-05	-0.502723		Partial match
Hexopyranuronic acid	194.043	590	C1(C(C(OC(C1O)O)C(=O)O)O)O	InChI=1/C6H10O7/c7-1-2(8)4(5(10)11)13-6(12)3(1)9/h1-4,6-9,12H,(H,10,11)	-9.75497e-05	-0.502723		Full match
D-Mannopyranuronic acid	194.043	388704	[C@@H]1([C@@H]([C@H](OC([C@H]1O)O)C(=O)O)O)O	InChI=1/C6H10O7/c7-1-2(8)4(5(10)11)13-6(12)3(1)9/h1-4,6-9,12H,(H,10,11)/t1-,2-,3-,4-,6?/m0/s1	-9.75497e-05	-0.502723		Full match
D-fructofuranuronic acid	194.043	388470	C(C1([C@H]([C@@H]([C@H](O1)C(=O)O)O)O)O)O	InChI=1/C6H10O7/c7-1-6(12)4(9)2(8)3(13-6)5(10)11/h2-4,7-9,12H,1H2,(H,10,11)/t2-,3+,4+,6?/m1/s1	-9.75497e-05	-0.502723		Partial match
D-Galacturonic acid	194.043	388354	[C@@H]1([C@H]([C@H](OC([C@@H]1O)O)C(=O)O)O)O	InChI=1/C6H10O7/c7-1-2(8)4(5(10)11)13-6(12)3(1)9/h1-4,6-9,12H,(H,10,11)/t1-,2+,3+,4-,6?/m0/s1	-9.75497e-05	-0.502723		Full match
3-dehydro-L-gulonic acid	194.043	388406	C([C@@H]([C@H](C(=O)[C@@H](C(=O)O)O)O)O)O	InChI=1/C6H10O7/c7-1-2(8)3(9)4(10)5(11)6(12)13/h2-3,5,7-9,11H,1H2,(H,12,13)/t2-,3+,5-/m0/s1	-9.75497e-05	-0.502723		Partial match
D-arabino-Hex-5-ulofuranosonic acid	194.043	388398	C(C1([C@H]([C@H]([C@H](O1)C(=O)O)O)O)O)O	InChI=1/C6H10O7/c7-1-6(12)4(9)2(8)3(13-6)5(10)11/h2-4,7-9,12H,1H2,(H,10,11)/t2-,3-,4-,6?/m0/s1	-9.75497e-05	-0.502723		Partial match
.alpha.-D-Galactopyranuronic acid	194.043	393411	[C@@H]1([C@H]([C@H](O[C@@H]([C@@H]1O)O)C(=O)O)O)O	InChI=1/C6H10O7/c7-1-2(8)4(5(10)11)13-6(12)3(1)9/h1-4,6-9,12H,(H,10,11)/t1-,2+,3+,4-,6-/m0/s1	-9.75497e-05	-0.502723		Full match
alpha-D-Glucopyranuronic acid	194.043	392615	[C@@H]1([C@@H]([C@H](O[C@@H]([C@@H]1O)O)C(=O)O)O)O	InChI=1/C6H10O7/c7-1-2(8)4(5(10)11)13-6(12)3(1)9/h1-4,6-9,12H,(H,10,11)/t1-,2-,3+,4-,6-/m0/s1	-9.75497e-05	-0.502723		Full match
beta-D-Glucopyranuronic acid	194.043	390202	[C@@H]1([C@@H]([C@H](O[C@H]([C@@H]1O)O)C(=O)O)O)O	InChI=1/C6H10O7/c7-1-2(8)4(5(10)11)13-6(12)3(1)9/h1-4,6-9,12H,(H,10,11)/t1-,2-,3+,4-,6+/m0/s1	-9.75497e-05	-0.502723		Full match
beta-D-Galactopyranuronic acid	194.043	390200	[C@@H]1([C@H]([C@H](O[C@H]([C@@H]1O)O)C(=O)O)O)O	InChI=1/C6H10O7/c7-1-2(8)4(5(10)11)13-6(12)3(1)9/h1-4,6-9,12H,(H,10,11)/t1-,2+,3+,4-,6+/m0/s1	-9.75497e-05	-0.502723		Full match
L-Gulopyranuronic acid	194.043	389860	[C@@H]1([C@@H]([C@@H](OC([C@H]1O)O)C(=O)O)O)O	InChI=1/C6H10O7/c7-1-2(8)4(5(10)11)13-6(12)3(1)9/h1-4,6-9,12H,(H,10,11)/t1-,2-,3-,4+,6?/m0/s1	-9.75497e-05	-0.502723		Full match
L-Idopyranuronic acid	194.043	389858	[C@@H]1([C@@H]([C@@H](OC([C@@H]1O)O)C(=O)O)O)O	InChI=1/C6H10O7/c7-1-2(8)4(5(10)11)13-6(12)3(1)9/h1-4,6-9,12H,(H,10,11)/t1-,2-,3+,4+,6?/m0/s1	-9.75497e-05	-0.502723		Full match
L-Sorbosonic acid	194.043	92502	C([C@@H]([C@H]([C@@H](C(=O)C(=O)O)O)O)O)O	InChI=1/C6H10O7/c7-1-2(8)3(9)4(10)5(11)6(12)13/h2-4,7-10H,1H2,(H,12,13)/t2-,3+,4-/m0/s1	-9.75497e-05	-0.502723		Partial match
Galacturonic acid	194.043	76444	C(=O)[C@@H]([C@H]([C@H]([C@@H](C(=O)O)O)O)O)O	InChI=1/C6H10O7/c7-1-2(8)3(9)4(10)5(11)6(12)13/h1-5,8-11H,(H,12,13)/t2-,3+,4+,5-/m0/s1	-9.75497e-05	-0.502723		Partial match
D-Glucopyranuronic acid	194.043	85463	[C@@H]1([C@@H]([C@H](OC([C@@H]1O)O)C(=O)O)O)O	InChI=1/C6H10O7/c7-1-2(8)4(5(10)11)13-6(12)3(1)9/h1-4,6-9,12H,(H,10,11)/t1-,2-,3+,4-,6?/m0/s1	-9.75497e-05	-0.502723		Full match
Metirosine	195.089	12.49	1.20107e+07	2.28363e+07	5.25372e+07	3.50587e+07	2.17877e+07	3.24285e+07	3.33316e+07	219303	294751	303933	2.13035e+07	2.34469e+07	2.12126e+07	6.91362e+06	1.07195e+07	1.11676e+07	2.19649e+06	9.27486e+06	3.24285e+07	9.27486e+06	42.8818	45.5757	3.496	1.81	0.00636906	0.18854
Name	Molecular Weight	CSID	SMILES	InChi	DeltaMass [Da]	DeltaMass [ppm]	mzLogic Score	Compound Match
H-D-Tyr(Me)-OH	195.09	2006112	COc1ccc(cc1)C[C@@H](C(=O)O)N	InChI=1/C10H13NO3/c1-14-8-4-2-7(3-5-8)6-9(11)10(12)13/h2-5,9H,6,11H2,1H3,(H,12,13)/t9-/m0/s1	-6.95902e-05	-0.356709	58.4677	Partial match
(+)-homotyrosine	195.09	21111787	c1cc(ccc1CC[C@@H](C(=O)O)N)O	InChI=1/C10H13NO3/c11-9(10(13)14)6-3-7-1-4-8(12)5-2-7/h1-2,4-5,9,12H,3,6,11H2,(H,13,14)/t9-/m0/s1	-6.95902e-05	-0.356709	47.8239	Partial match
buramate	195.09	19566	c1ccc(cc1)CNC(=O)OCCO	InChI=1/C10H13NO3/c12-6-7-14-10(13)11-8-9-4-2-1-3-5-9/h1-5,12H,6-8H2,(H,11,13)	-6.95902e-05	-0.356709	35.0017	Partial match
Damascenine	195.09	20085	CNc1c(cccc1OC)C(=O)OC	InChI=1/C10H13NO3/c1-11-9-7(10(12)14-3)5-4-6-8(9)13-2/h4-6,11H,1-3H3	-6.95902e-05	-0.356709	37.1801	Partial match
Methyl tyrosinate	195.09	63818	COC(=O)[C@H](Cc1ccc(cc1)O)N	InChI=1/C10H13NO3/c1-14-10(13)9(11)6-7-2-4-8(12)5-3-7/h2-5,9,12H,6,11H2,1H3/t9-/m0/s1	-6.95902e-05	-0.356709	61.2895	Partial match
a-MMT	195.09	2026	CC(Cc1cccc(c1)O)(C(=O)O)N	InChI=1/C10H13NO3/c1-10(11,9(13)14)6-7-3-2-4-8(12)5-7/h2-5,12H,6,11H2,1H3,(H,13,14)	-6.95902e-05	-0.356709	55.6459	Partial match
Metyrosine	195.09	3013	CC(Cc1ccc(cc1)O)(C(=O)O)N	InChI=1/C10H13NO3/c1-10(11,9(13)14)6-7-2-4-8(12)5-3-7/h2-5,12H,6,11H2,1H3,(H,13,14)	-6.95902e-05	-0.356709	58.4677	Full match
Metirosine	195.09	390103	C[C@](Cc1ccc(cc1)O)(C(=O)O)N	InChI=1/C10H13NO3/c1-10(11,9(13)14)6-7-2-4-8(12)5-3-7/h2-5,12H,6,11H2,1H3,(H,13,14)/t10-/m0/s1	-6.95902e-05	-0.356709	58.4677	Full match
N-acetyldopamine	195.09	90825	CC(=O)NCCc1ccc(c(c1)O)O	InChI=1/C10H13NO3/c1-7(12)11-5-4-8-2-3-9(13)10(14)6-8/h2-3,6,13-14H,4-5H2,1H3,(H,11,12)	-6.95902e-05	-0.356709	58.7162	Partial match
3-Hydroxy-2-phenylpropyl carbamate	195.09	184751	c1ccc(cc1)C(CO)COC(=O)N	InChI=1/C10H13NO3/c11-10(13)14-7-9(6-12)8-4-2-1-3-5-8/h1-5,9,12H,6-7H2,(H2,11,13)	-6.95902e-05	-0.356709	40.0019	Partial match
3-Methyl-L-tyrosine	195.09	140377	Cc1cc(ccc1O)C[C@@H](C(=O)O)N	InChI=1/C10H13NO3/c1-6-4-7(2-3-9(6)12)5-8(11)10(13)14/h2-4,8,12H,5,11H2,1H3,(H,13,14)/t8-/m0/s1	-6.95902e-05	-0.356709	58.4677	Partial match
2-Methyl-1,2,3,4-tetrahydro-4,6,7-isoquinolinetriol	195.09	138911	CN1Cc2cc(c(cc2C(C1)O)O)O	InChI=1/C10H13NO3/c1-11-4-6-2-8(12)9(13)3-7(6)10(14)5-11/h2-3,10,12-14H,4-5H2,1H3	-6.95902e-05	-0.356709	50.7354	Partial match
3,4-dihydroxyphenylpyruvic acid	196.037	22.246	822493	1.48566e+06	2.85178e+06	1.73124e+06	1.45123e+06	1.73125e+06	2.35409e+06	34728.3	35324.9	28776.3	2.3073e+06	2.21554e+06	2.3074e+06	2.49583e+06	3.0032e+06	3.14271e+06	1.14848e+06	4.57992e+06	1.73124e+06	3.0032e+06	37.0384	43.0366	0.576	-0.79	0.139682	0.618374
Name	Molecular Weight	CSID	SMILES	InChi	DeltaMass [Da]	DeltaMass [ppm]	mzLogic Score	Compound Match
3-(2,4-Dihydroxyphenyl)-2-oxopropanoic acid	196.037	8550860	O=C(O)C(=O)Cc1ccc(O)cc1O	InChI=1/C9H8O5/c10-6-2-1-5(7(11)4-6)3-8(12)9(13)14/h1-2,4,10-11H,3H2,(H,13,14)	-1.36806e-06	-0.00697857		Partial match
(2E)-3-(2,4,5-Trihydroxyphenyl)acrylic acid	196.037	14089396	c1c(c(cc(c1O)O)O)/C=C/C(=O)O	InChI=1/C9H8O5/c10-6-4-8(12)7(11)3-5(6)1-2-9(13)14/h1-4,10-12H,(H,13,14)/b2-1+	-1.36806e-06	-0.00697857		Partial match
(2E)-3-(2,3,4-Trihydroxyphenyl)acrylic acid	196.037	10637353	C1=CC(=C(C(=C1/C=C/C(=O)O)O)O)O	InChI=1/C9H8O5/c10-6-3-1-5(2-4-7(11)12)8(13)9(6)14/h1-4,10,13-14H,(H,11,12)/b4-2+	-1.36806e-06	-0.00697857		Partial match
MFCD03090643	196.037	4222343	COc1ccc(c(c1)O)C(=O)C(=O)O	InChI=1/C9H8O5/c1-14-5-2-3-6(7(10)4-5)8(11)9(12)13/h2-4,10H,1H3,(H,12,13)	-1.36806e-06	-0.00697857		Partial match
7-METHOXY-1,3-BENZODIOXIDE-5-CARBOXYLIC ACID	196.037	527906	COc1cc(cc2c1OCO2)C(=O)O	InChI=1/C9H8O5/c1-12-6-2-5(9(10)11)3-7-8(6)14-4-13-7/h2-3H,4H2,1H3,(H,10,11)	-1.36806e-06	-0.00697857		Partial match
(2E)-3-(3,4,5-Trihydroxyphenyl)acrylic acid	196.037	4530451	c1c(cc(c(c1O)O)O)/C=C/C(=O)O	InChI=1/C9H8O5/c10-6-3-5(1-2-8(12)13)4-7(11)9(6)14/h1-4,10-11,14H,(H,12,13)/b2-1+	-1.36806e-06	-0.00697857		Partial match
1,6,8-Trihydroxy-1H-cyclohepta[c]furan-5(3H)-one	196.037	58837563	c1c2c(c(cc(c1=O)O)O)C(OC2)O	InChI=1/C9H8O5/c10-5-1-4-3-14-9(13)8(4)7(12)2-6(5)11/h1-2,9,12-13H,3H2,(H,10,11)	-1.36806e-06	-0.00697857		Partial match
(2E)-3-(2,3,4-Trihydroxyphenyl)acrylic acid	196.037	62786476	c1cc(c(c(c1/C=C/C(=O)O)O)O)O	InChI=1/C9H8O5/c10-6-3-1-5(2-4-7(11)12)8(13)9(6)14/h1-4,10,13-14H,(H,11,12)	-1.36806e-06	-0.00697857		Partial match
3-(3,5-Dihydroxyphenyl)-2-oxopropanoic acid	196.037	74852970	OC(=O)C(=O)CC1=CC(O)=CC(O)=C1 OC(=O)C(=O)CC1C=C(O)C=C(O)C=1	InChI=1/C9H8O5/c10-6-1-5(2-7(11)4-6)3-8(12)9(13)14/h1-2,4,10-11H,3H2,(H,13,14)	-1.36806e-06	-0.00697857		Partial match
(2E)-3-(2,4,5-Trihydroxyphenyl)acrylic acid	196.037	74852976	OC(=O)C=CC1=CC(O)=C(O)C=C1O OC(=O)C=CC1=CC(O)=C(O)C=C1O	InChI=1/C9H8O5/c10-6-4-8(12)7(11)3-5(6)1-2-9(13)14/h1-4,10-12H,(H,13,14)	-1.36806e-06	-0.00697857		Partial match
4-Hydroxy-benzenepropanedioate	196.037	30778482	c1cc(ccc1O)OC(=O)CC(=O)O	InChI=1/C9H8O5/c10-6-1-3-7(4-2-6)14-9(13)5-8(11)12/h1-4,10H,5H2,(H,11,12)	-1.36806e-06	-0.00697857		Partial match
3-(3,4,5-Trihydroxyphenyl)acrylic acid	196.037	256212	c1c(cc(c(c1O)O)O)C=CC(=O)O	InChI=1/C9H8O5/c10-6-3-5(1-2-8(12)13)4-7(11)9(6)14/h1-4,10-11,14H,(H,12,13)	-1.36806e-06	-0.00697857		Partial match
3,4-dihydroxyphenylpyruvic acid	196.037	144822	c1cc(c(cc1CC(=O)C(=O)O)O)O	InChI=1/C9H8O5/c10-6-2-1-5(3-7(6)11)4-8(12)9(13)14/h1-3,10-11H,4H2,(H,13,14)	-1.36806e-06	-0.00697857		Full match
N-Acetyl-L-histidine	197.08	4.746	7.74288e+06	1.68152e+07	3.47181e+07	2.95584e+07	1.94666e+07	1.6797e+07	1.71885e+07	159891	197019	188335	1.92291e+07	2.07992e+07	1.9232e+07	1.57551e+07	2.42624e+07	2.8953e+07	5.25617e+06	1.56122e+07	1.71885e+07	1.57551e+07	44.2798	50.7293	1.091	0.13	0.629683	0.805695
Name	Molecular Weight	CSID	SMILES	InChi	DeltaMass [Da]	DeltaMass [ppm]	mzLogic Score	Compound Match
HC Red No. 3	197.08	2707452	c1cc(c(cc1N)[N+](=O)[O-])NCCO	InChI=1/C8H11N3O3/c9-6-1-2-7(10-3-4-12)8(5-6)11(13)14/h1-2,5,10,12H,3-4,9H2	-0.000106955	-0.542697		Partial match
N-Acetyl-L-histidine	197.08	68142	CC(=O)N[C@@H](Cc1c[nH]cn1)C(=O)O	InChI=1/C8H11N3O3/c1-5(12)11-7(8(13)14)2-6-3-9-4-10-6/h3-4,7H,2H2,1H3,(H,9,10)(H,11,12)(H,13,14)/t7-/m0/s1	-0.000106955	-0.542697		Full match
Methyl 5-(3-buten-1-ylamino)-1,3,4-oxadiazole-2-carboxylate	197.08	391843	COC(=O)c1nnc(o1)NCCC=C	InChI=1/C8H11N3O3/c1-3-4-5-9-8-11-10-6(14-8)7(12)13-2/h3H,1,4-5H2,2H3,(H,9,11)	-0.000106955	-0.542697		Partial match
N-Acetyl-DL-histidine	197.08	240418	CC(=O)NC(Cc1cnc[nH]1)C(=O)O	InChI=1/C8H11N3O3/c1-5(12)11-7(8(13)14)2-6-3-9-4-10-6/h3-4,7H,2H2,1H3,(H,9,10)(H,11,12)(H,13,14)	-0.000106955	-0.542697		Partial match
(+/-)-Camphoric acid	200.105	20.635	722078	1.62499e+06	3.47596e+06	1.63266e+06	1.22761e+06	1.84898e+06	1.86521e+06	88668.5	92806.6	105283	1.7113e+06	1.65497e+06	1.7109e+06	1.17787e+06	2.2967e+06	2.04981e+06	375314	1.2601e+06	1.63266e+06	1.2601e+06	48.1197	53.4144	1.296	0.37	0.466916	0.705528
Name	Molecular Weight	CSID	SMILES	InChi	DeltaMass [Da]	DeltaMass [ppm]	mzLogic Score	Compound Match
2,3-Dihydroxy-4-decynoic acid	200.105	8759558	O=C(O)C(O)C(C#CCCCCC)O	InChI=1/C10H16O4/c1-2-3-4-5-6-7-8(11)9(12)10(13)14/h8-9,11-12H,2-5H2,1H3,(H,13,14)	5.72999e-05	0.286349	35.0264	Partial match
cis-4-Decenedioic acid	200.105	7822621	O=C(O)CC/C=C\CCCCC(=O)O	InChI=1/C10H16O4/c11-9(12)7-5-3-1-2-4-6-8-10(13)14/h1,3H,2,4-8H2,(H,11,12)(H,13,14)/b3-1-	5.72999e-05	0.286349	40.4673	Partial match
(5Z)-5-Decenedioic acid	200.105	5880465	O=C(O)CCC/C=C\CCCC(=O)O	InChI=1/C10H16O4/c11-9(12)7-5-3-1-2-4-6-8-10(13)14/h1-2H,3-8H2,(H,11,12)(H,13,14)/b2-1-	5.72999e-05	0.286349	39.0199	Partial match
2-(1-Carboxyethyl)-5-methylcyclopentanecarboxylic acid	200.105	35013806	CC1CCC(C1C(=O)O)C(C)C(=O)O	InChI=1/C10H16O4/c1-5-3-4-7(6(2)9(11)12)8(5)10(13)14/h5-8H,3-4H2,1-2H3,(H,11,12)(H,13,14)	5.72999e-05	0.286349	36.5671	Partial match
6-Butyl-2-oxotetrahydro-2H-pyran-3-carboxylic acid	200.105	35013301	CCCCC1CCC(C(=O)O1)C(=O)O	InChI=1/C10H16O4/c1-2-3-4-7-5-6-8(9(11)12)10(13)14-7/h7-8H,2-6H2,1H3,(H,11,12)	5.72999e-05	0.286349	40.3355	Partial match
2-Oxo-5-pentyltetrahydro-3-furancarboxylic acid	200.105	35013300	CCCCCC1CC(C(=O)O1)C(=O)O	InChI=1/C10H16O4/c1-2-3-4-5-7-6-8(9(11)12)10(13)14-7/h7-8H,2-6H2,1H3,(H,11,12)	5.72999e-05	0.286349	40.3355	Partial match
(+/-)-Camphoric acid	200.105	20198	CC1(C(CCC1(C)C(=O)O)C(=O)O)C	InChI=1/C10H16O4/c1-9(2)6(7(11)12)4-5-10(9,3)8(13)14/h6H,4-5H2,1-3H3,(H,11,12)(H,13,14)	5.72999e-05	0.286349	34.1245	Full match
L-dihydroanticapsin	201.1	12.235	1.3583e+07	2.08093e+07	4.58425e+07	3.05678e+07	2.30518e+07	2.86661e+07	3.19204e+07	235363	332971	341830	2.51989e+07	2.48463e+07	2.52174e+07	1.43275e+07	2.27067e+07	2.1822e+07	7.64711e+06	1.58403e+07	2.86661e+07	1.58403e+07	36.727	37.2298	1.81	0.86	0.0612556	0.618374
Name	Molecular Weight	CSID	SMILES	InChi	DeltaMass [Da]	DeltaMass [ppm]	mzLogic Score	Compound Match
L-dihydroanticapsin	201.1	34999432	C1C[C@H]([C@H]2[C@@H]([C@@H]1C[C@@H](C(=O)[O-])[NH3+])O2)O	InChI=1/C9H15NO4/c10-5(9(12)13)3-4-1-2-6(11)8-7(4)14-8/h4-8,11H,1-3,10H2,(H,12,13)/t4-,5-,6+,7+,8-/m0/s1	-0.000160969	-0.800443		Full match
Capryloylglycine	201.137	22.295	1.72923e+06	2.63943e+06	6.81268e+06	3.70737e+06	3.11083e+06	4.10184e+06	3.97596e+06	21986.5	22597.2	23160.7	2.22886e+06	2.26867e+06	2.22873e+06	66428.5	210379	49483.2	32625.9	193568	3.70737e+06	66428.5	42.8342	76.5327	55.81	5.8	0.000157182	0.0113091
Name	Molecular Weight	CSID	SMILES	InChi	DeltaMass [Da]	DeltaMass [ppm]	mzLogic Score	Compound Match
(2S)-2-Amino-8-oxodecanoic acid	201.136	9883223	O=C(CC)CCCCC[C@H](N)C(=O)O	InChI=1/C10H19NO3/c1-2-8(12)6-4-3-5-7-9(11)10(13)14/h9H,2-7,11H2,1H3,(H,13,14)/t9-/m0/s1	4.02598e-05	0.200162	28.0451	Partial match
N-(5-Methyl-3-oxohexyl)alanine	201.136	21375526	CC(C)CC(=O)CCNC(C)C(=O)O	InChI=1/C10H19NO3/c1-7(2)6-9(12)4-5-11-8(3)10(13)14/h7-8,11H,4-6H2,1-3H3,(H,13,14)	4.02598e-05	0.200162	35.0564	Partial match
Capryloylglycine	201.136	76040	CCCCCCCC(=O)NCC(=O)O	InChI=1/C10H19NO3/c1-2-3-4-5-6-7-9(12)11-8-10(13)14/h2-8H2,1H3,(H,11,12)(H,13,14)	4.02598e-05	0.200162	45.5733	Full match
2-Acetamidooctanoic acid	201.136	86248	CCCCCCC(C(=O)O)NC(=O)C	InChI=1/C10H19NO3/c1-3-4-5-6-7-9(10(13)14)11-8(2)12/h9H,3-7H2,1-2H3,(H,11,12)(H,13,14)	4.02598e-05	0.200162	31.5507	Partial match
8484911	201.136	158232	CCCC(CCC)C(=O)NCC(=O)O	InChI=1/C10H19NO3/c1-3-5-8(6-4-2)10(14)11-7-9(12)13/h8H,3-7H2,1-2H3,(H,11,14)(H,12,13)	4.02598e-05	0.200162	35.0564	Partial match
Capryloylglycine	201.137	18.444	683582	979085	956282	920233	845504	1.18172e+06	1.62991e+06	95527	58098.4	72597.8	1.08899e+06	1.04949e+06	1.08865e+06	976040	979128	1.08091e+06	831232	1.12474e+06	956282	979128	29.6376	11.3745	0.977	-0.03	0.993253	0.996706
Name	Molecular Weight	CSID	SMILES	InChi	DeltaMass [Da]	DeltaMass [ppm]	mzLogic Score	Compound Match
(2S)-2-Amino-8-oxodecanoic acid	201.136	9883223	O=C(CC)CCCCC[C@H](N)C(=O)O	InChI=1/C10H19NO3/c1-2-8(12)6-4-3-5-7-9(11)10(13)14/h9H,2-7,11H2,1H3,(H,13,14)/t9-/m0/s1	0.000100211	0.498224		Partial match
N-(5-Methyl-3-oxohexyl)alanine	201.136	21375526	CC(C)CC(=O)CCNC(C)C(=O)O	InChI=1/C10H19NO3/c1-7(2)6-9(12)4-5-11-8(3)10(13)14/h7-8,11H,4-6H2,1-3H3,(H,13,14)	0.000100211	0.498224		Partial match
Capryloylglycine	201.136	76040	CCCCCCCC(=O)NCC(=O)O	InChI=1/C10H19NO3/c1-2-3-4-5-6-7-9(12)11-8-10(13)14/h2-8H2,1H3,(H,11,12)(H,13,14)	0.000100211	0.498224		Full match
2-Acetamidooctanoic acid	201.136	86248	CCCCCCC(C(=O)O)NC(=O)C	InChI=1/C10H19NO3/c1-3-4-5-6-7-9(10(13)14)11-8(2)12/h9H,3-7H2,1-2H3,(H,11,12)(H,13,14)	0.000100211	0.498224		Partial match
8484911	201.136	158232	CCCC(CCC)C(=O)NCC(=O)O	InChI=1/C10H19NO3/c1-3-5-8(6-4-2)10(14)11-7-9(12)13/h8H,3-7H2,1-2H3,(H,11,14)(H,12,13)	0.000100211	0.498224		Partial match
11-Aminoundecanoic acid	201.173	9.649	2.82457e+07	3.49239e+07	2.85557e+07	3.20149e+07	3.17376e+07	2.52525e+07	3.32391e+07	325351	384599	383496	3.33885e+07	3.31426e+07	3.3383e+07	2.88045e+07	3.0804e+07	3.58327e+07	3.08809e+07	3.11992e+07	3.17376e+07	3.08809e+07	10.954	8.24619	1.028	0.04	0.566248	0.767286
Name	Molecular Weight	CSID	SMILES	InChi	DeltaMass [Da]	DeltaMass [ppm]	mzLogic Score	Compound Match
11-Aminoundecanoic acid	201.173	16168	C(CCCCCN)CCCCC(=O)O	InChI=1/C11H23NO2/c12-10-8-6-4-2-1-3-5-7-9-11(13)14/h1-10,12H2,(H,13,14)	-0.000148164	-0.736499		Full match
Acetylcarnitine	203.116	9.7	8.14838e+06	1.32883e+07	3.15636e+07	1.95252e+07	1.16787e+07	1.31455e+07	1.62167e+07	348660	435100	460747	1.792e+07	1.65497e+07	1.79412e+07	1.34947e+07	2.60179e+07	2.41605e+07	5.0174e+06	1.59772e+07	1.32883e+07	1.59772e+07	47.0884	50.2388	0.832	-0.27	0.958822	0.985267
Name	Molecular Weight	CSID	SMILES	InChi	DeltaMass [Da]	DeltaMass [ppm]	mzLogic Score	Compound Match
Acetylcarnitine	203.116	5406074	CC(=O)O[C@H](CC(=O)[O-])C[N+](C)(C)C	InChI=1/C9H17NO4/c1-7(11)14-8(5-9(12)13)6-10(2,3)4/h8H,5-6H2,1-4H3/t8-/m1/s1	-9.48897e-05	-0.46717		Full match
N-[(2S)-2-Hydroxypropanoyl]-L-leucine	203.116	59664332	CC(C)C[C@H](NC(=O)[C@H](C)O)C(O)=O C[C@@H](C(=O)N[C@@H](CC(C)C)C(=O)O)O	InChI=1/C9H17NO4/c1-5(2)4-7(9(13)14)10-8(12)6(3)11/h5-7,11H,4H2,1-3H3,(H,10,12)(H,13,14)/t6-,7-/m0/s1	-9.48897e-05	-0.46717		Partial match
Acetylcarnitine	203.116	21243783	CC(=O)OC(CC(=O)[O-])C[N+](C)(C)C	InChI=1/C9H17NO4/c1-7(11)14-8(5-9(12)13)6-10(2,3)4/h8H,5-6H2,1-4H3	-9.48897e-05	-0.46717		Full match
Gly-Lys	203.127	3.39	1.11281e+06	3.05292e+06	5.14363e+06	4.48211e+06	2.69958e+06	3.59913e+06	3.39058e+06	54395.8	68015.1	73560.6	3.25239e+06	3.27854e+06	3.25091e+06	1.70174e+06	3.83648e+06	3.26966e+06	760403	2.22352e+06	3.39058e+06	2.22352e+06	38.6378	52.0103	1.525	0.61	0.27398	0.618374
Name	Molecular Weight	CSID	SMILES	InChi	DeltaMass [Da]	DeltaMass [ppm]	mzLogic Score	Compound Match
Gly-Lys	203.127	270650	C(CCN)CC(C(=O)O)NC(=O)CN	InChI=1/C8H17N3O3/c9-4-2-1-3-6(8(13)14)11-7(12)5-10/h6H,1-5,9-10H2,(H,11,12)(H,13,14)	7.68928e-05	0.378545		Full match
Lys-Gly	203.127	227624	C(CCN)CC(C(=O)NCC(=O)O)N	InChI=1/C8H17N3O3/c9-4-2-1-3-6(10)8(14)11-5-7(12)13/h6H,1-5,9-10H2,(H,11,14)(H,12,13)	7.68928e-05	0.378545		Partial match
Val-Ser	204.111	4.728	9.64812e+06	1.89858e+07	3.96837e+07	2.85844e+07	2.12225e+07	2.95125e+07	2.86666e+07	168048	214095	216121	2.64161e+07	2.62694e+07	2.64191e+07	1.79044e+07	3.83574e+07	3.28334e+07	6.44206e+06	2.10124e+07	2.85844e+07	2.10124e+07	37.9498	54.1012	1.36	0.44	0.665348	0.82918
Name	Molecular Weight	CSID	SMILES	InChi	DeltaMass [Da]	DeltaMass [ppm]	mzLogic Score	Compound Match
N-(3-carboxypropanoyl)-N-hydroxyputrescine	204.111	17588244	C(CCN(C(=O)CCC(=O)O)O)CN	InChI=1/C8H16N2O4/c9-5-1-2-6-10(14)7(11)3-4-8(12)13/h14H,1-6,9H2,(H,12,13)	-4.27961e-05	-0.20967	47.8753	Partial match
ser-val	204.111	16568384	CC(C)C(C(=O)O)NC(=O)C(CO)N	InChI=1/C8H16N2O4/c1-4(2)6(8(13)14)10-7(12)5(9)3-11/h4-6,11H,3,9H2,1-2H3,(H,10,12)(H,13,14)	-4.27961e-05	-0.20967	55.8505	Partial match
pentabamate	204.111	2310134	CC(C(C)OC(=O)N)C(C)OC(=O)N	InChI=1/C8H16N2O4/c1-4(5(2)13-7(9)11)6(3)14-8(10)12/h4-6H,1-3H3,(H2,9,11)(H2,10,12)	-4.27961e-05	-0.20967	34.2897	Partial match
N~5~-(2-Carboxyethyl)-L-ornithine	204.111	58837379	C(C[C@@H](C(=O)O)N)CNCCC(=O)O	InChI=1/C8H16N2O4/c9-6(8(13)14)2-1-4-10-5-3-7(11)12/h6,10H,1-5,9H2,(H,11,12)(H,13,14)/t6-/m0/s1	-4.27961e-05	-0.20967	57.1094	Partial match
3-[3,4-Dihydroxy-2-(hydroxymethyl)-1-pyrrolidinyl]propanamide	204.111	35014900	C1C(C(C(N1CCC(=O)N)CO)O)O	InChI=1/C8H16N2O4/c9-7(13)1-2-10-3-6(12)8(14)5(10)4-11/h5-6,8,11-12,14H,1-4H2,(H2,9,13)	-4.27961e-05	-0.20967	52.4227	Partial match
N~6~-Acetyl-5-hydroxylysine	204.111	35013672	CC(=O)NCC(CCC(C(=O)O)N)O	InChI=1/C8H16N2O4/c1-5(11)10-4-6(12)2-3-7(9)8(13)14/h6-7,12H,2-4,9H2,1H3,(H,10,11)(H,13,14)	-4.27961e-05	-0.20967	56.4593	Partial match
Val-Ser	204.111	123028	CC(C)C(C(=O)NC(CO)C(=O)O)N	InChI=1/C8H16N2O4/c1-4(2)6(9)7(12)10-5(3-11)8(13)14/h4-6,11H,3,9H2,1-2H3,(H,10,12)(H,13,14)	-4.27961e-05	-0.20967	53.8685	Full match
N(6)-acetyl-N(6)-hydroxy-L-lysine	204.111	114211	CC(=O)N(CCCC[C@@H](C(=O)O)N)O	InChI=1/C8H16N2O4/c1-6(11)10(14)5-3-2-4-7(9)8(12)13/h7,14H,2-5,9H2,1H3,(H,12,13)/t7-/m0/s1	-4.27961e-05	-0.20967	52.6892	Partial match
N(5)-(L-1-carboxyethyl)-L-ornithine	204.111	113974	C[C@@H](C(=O)O)NCCC[C@@H](C(=O)O)N	InChI=1/C8H16N2O4/c1-5(7(11)12)10-4-2-3-6(9)8(13)14/h5-6,10H,2-4,9H2,1H3,(H,11,12)(H,13,14)/t5-,6-/m0/s1	-4.27961e-05	-0.20967	60.7757	Partial match
Xanthurenic acid	205.037	13.597	2.53391e+06	2.26378e+06	8.59955e+06	3.61618e+06	2.31394e+06	3.10211e+06	3.3857e+06	236137	292462	299545	4.99929e+06	4.54203e+06	5.00025e+06	8.76838e+06	9.58421e+06	9.85327e+06	2.8067e+06	5.18753e+06	3.10211e+06	8.76838e+06	60.442	42.8661	0.354	-1.5	0.0516967	0.612071
Name	Molecular Weight	CSID	SMILES	InChi	DeltaMass [Da]	DeltaMass [ppm]	mzLogic Score	Compound Match
8-Hydroxy-2-oxo-1,2-dihydro-4-quinolinecarboxylic acid	205.038	27286995	c1cc2c(cc(=O)[nH]c2c(c1)O)C(=O)O	InChI=1/C10H7NO4/c12-7-3-1-2-5-6(10(14)15)4-8(13)11-9(5)7/h1-4,12H,(H,11,13)(H,14,15)	-8.36916e-05	-0.408177		Partial match
Xanthurenic acid	205.038	5497	c1cc2c(cc(nc2c(c1)O)C(=O)O)O	InChI=1/C10H7NO4/c12-7-3-1-2-5-8(13)4-6(10(14)15)11-9(5)7/h1-4,12H,(H,11,13)(H,14,15)	-8.36916e-05	-0.408177		Full match
6-Hydroxykynurenic acid	205.038	389622	c1cc2c(cc1O)c(=O)cc([nH]2)C(=O)O	InChI=1/C10H7NO4/c12-5-1-2-7-6(3-5)9(13)4-8(11-7)10(14)15/h1-4,12H,(H,11,13)(H,14,15)	-8.36916e-05	-0.408177		Partial match
N-Acetyl-D-quinovosamine	205.095	11.118	1.62628e+06	2.97625e+06	6.578e+06	3.73954e+06	2.73477e+06	3.96146e+06	3.77667e+06	39421.8	46695.6	50167.2	2.84881e+06	2.91294e+06	2.84605e+06	1.12909e+06	2.38442e+06	1.9779e+06	565693	1.59429e+06	3.73954e+06	1.59429e+06	42.2256	46.5003	2.346	1.23	0.0197275	0.3871
Name	Molecular Weight	CSID	SMILES	InChi	DeltaMass [Da]	DeltaMass [ppm]	mzLogic Score	Compound Match
N-Acetyl-D-quinovosamine	205.095	10128482	C[C@@H]1[C@H]([C@@H]([C@H](C(O1)O)NC(=O)C)O)O	InChI=1/C8H15NO5/c1-3-6(11)7(12)5(8(13)14-3)9-4(2)10/h3,5-8,11-13H,1-2H3,(H,9,10)/t3-,5-,6-,7-,8?/m1/s1	-1.54866e-05	-0.0755093		Full match
N-Acetyl-D-fucosamine	205.095	10128481	C[C@@H]1[C@@H]([C@@H]([C@H](C(O1)O)NC(=O)C)O)O	InChI=1/C8H15NO5/c1-3-6(11)7(12)5(8(13)14-3)9-4(2)10/h3,5-8,11-13H,1-2H3,(H,9,10)/t3-,5-,6+,7-,8?/m1/s1	-1.54866e-05	-0.0755093		Full match
3,6-Dideoxy-3-[(Z)-(1-hydroxyethylidene)amino]-alpha-D-galactopyranose	205.095	58837859	C[C@@H]1[C@@H]([C@@H]([C@H]([C@H](O1)O)O)/N=C(/C)\O)O	InChI=1/C8H15NO5/c1-3-6(11)5(9-4(2)10)7(12)8(13)14-3/h3,5-8,11-13H,1-2H3,(H,9,10)/t3-,5+,6+,7-,8+/m1/s1	-1.54866e-05	-0.0755093		Partial match
4,6-Dideoxy-4-[(Z)-(1-hydroxyethylidene)amino]-beta-D-mannopyranose	205.095	58837558	C[C@@H]1[C@H]([C@@H]([C@@H]([C@@H](O1)O)O)O)/N=C(/C)\O	InChI=1/C8H15NO5/c1-3-5(9-4(2)10)6(11)7(12)8(13)14-3/h3,5-8,11-13H,1-2H3,(H,9,10)/t3-,5-,6+,7+,8-/m1/s1	-1.54866e-05	-0.0755093		Partial match
4,6-Dideoxy-4-[(Z)-(1-hydroxyethylidene)amino]-alpha-D-mannopyranose	205.095	58837557	C[C@@H]1[C@H]([C@@H]([C@@H]([C@H](O1)O)O)O)/N=C(/C)\O	InChI=1/C8H15NO5/c1-3-5(9-4(2)10)6(11)7(12)8(13)14-3/h3,5-8,11-13H,1-2H3,(H,9,10)/t3-,5-,6+,7+,8+/m1/s1	-1.54866e-05	-0.0755093		Partial match
3,6-Dideoxy-3-[(Z)-(1-hydroxyethylidene)amino]-alpha-D-glucopyranose	205.095	58837369	C[C@@H]1[C@H]([C@@H]([C@H]([C@H](O1)O)O)/N=C(/C)\O)O	InChI=1/C8H15NO5/c1-3-6(11)5(9-4(2)10)7(12)8(13)14-3/h3,5-8,11-13H,1-2H3,(H,9,10)/t3-,5+,6-,7-,8+/m1/s1	-1.54866e-05	-0.0755093		Partial match
4,6-Dideoxy-4-[(Z)-(1-hydroxyethylidene)amino]-D-glucopyranose	205.095	58837373	C[C@@H]1[C@H]([C@@H]([C@H](C(O1)O)O)O)/N=C(/C)\O	InChI=1/C8H15NO5/c1-3-5(9-4(2)10)6(11)7(12)8(13)14-3/h3,5-8,11-13H,1-2H3,(H,9,10)/t3-,5-,6+,7-,8?/m1/s1	-1.54866e-05	-0.0755093		Partial match
4,6-Dideoxy-4-[(Z)-(1-hydroxyethylidene)amino]-alpha-D-galactopyranose	205.095	58837367	C[C@@H]1[C@@H]([C@@H]([C@H]([C@H](O1)O)O)O)/N=C(/C)\O	InChI=1/C8H15NO5/c1-3-5(9-4(2)10)6(11)7(12)8(13)14-3/h3,5-8,11-13H,1-2H3,(H,9,10)/t3-,5+,6+,7-,8+/m1/s1	-1.54866e-05	-0.0755093		Partial match
2,6-Dideoxy-2-[(Z)-(1-hydroxyethylidene)amino]-beta-L-galactopyranose	205.095	58837363	C[C@H]1[C@H]([C@H]([C@@H]([C@H](O1)O)/N=C(/C)\O)O)O	InChI=1/C8H15NO5/c1-3-6(11)7(12)5(8(13)14-3)9-4(2)10/h3,5-8,11-13H,1-2H3,(H,9,10)/t3-,5-,6+,7-,8-/m0/s1	-1.54866e-05	-0.0755093		Partial match
2,6-Dideoxy-2-[(Z)-(1-hydroxyethylidene)amino]-beta-L-glucopyranose	205.095	58837360	C[C@H]1[C@@H]([C@H]([C@@H]([C@H](O1)O)/N=C(/C)\O)O)O	InChI=1/C8H15NO5/c1-3-6(11)7(12)5(8(13)14-3)9-4(2)10/h3,5-8,11-13H,1-2H3,(H,9,10)/t3-,5-,6-,7-,8-/m0/s1	-1.54866e-05	-0.0755093		Partial match
2,6-Dideoxy-2-[(Z)-(1-hydroxyethylidene)amino]-beta-L-mannopyranose	205.095	58837359	C[C@H]1[C@@H]([C@H]([C@H]([C@H](O1)O)/N=C(/C)\O)O)O	InChI=1/C8H15NO5/c1-3-6(11)7(12)5(8(13)14-3)9-4(2)10/h3,5-8,11-13H,1-2H3,(H,9,10)/t3-,5+,6-,7-,8-/m0/s1	-1.54866e-05	-0.0755093		Partial match
2,6-Dideoxy-2-[(Z)-(1-hydroxyethylidene)amino]-alpha-D-glucopyranose	205.095	58837358	C[C@@H]1[C@H]([C@@H]([C@H]([C@H](O1)O)/N=C(/C)\O)O)O	InChI=1/C8H15NO5/c1-3-6(11)7(12)5(8(13)14-3)9-4(2)10/h3,5-8,11-13H,1-2H3,(H,9,10)/t3-,5-,6-,7-,8+/m1/s1	-1.54866e-05	-0.0755093		Partial match
2,6-Dideoxy-2-[(Z)-(1-hydroxyethylidene)amino]-beta-L-talopyranose	205.095	58837357	C[C@H]1[C@H]([C@H]([C@H]([C@H](O1)O)/N=C(/C)\O)O)O	InChI=1/C8H15NO5/c1-3-6(11)7(12)5(8(13)14-3)9-4(2)10/h3,5-8,11-13H,1-2H3,(H,9,10)/t3-,5+,6+,7-,8-/m0/s1	-1.54866e-05	-0.0755093		Partial match
8-Methyl-8-azabicyclo[3.2.1]octane-1,2,3,4,6-pentol	205.095	35014138	CN1C2C(CC1(C(C(C2O)O)O)O)O	InChI=1/C8H15NO5/c1-9-4-3(10)2-8(9,14)7(13)6(12)5(4)11/h3-7,10-14H,2H2,1H3	-1.54866e-05	-0.0755093		Partial match
2-Acetamido-2,6-dideoxy-alpha-D-galactopyranose	205.095	394085	C[C@@H]1[C@@H]([C@@H]([C@H]([C@H](O1)O)NC(=O)C)O)O	InChI=1/C8H15NO5/c1-3-6(11)7(12)5(8(13)14-3)9-4(2)10/h3,5-8,11-13H,1-2H3,(H,9,10)/t3-,5-,6+,7-,8+/m1/s1	-1.54866e-05	-0.0755093		Full match
2-Ethyl-2-phenylmalonamide	206.105	12.046	2.03802e+07	2.88282e+07	4.65208e+07	3.05833e+07	2.65619e+07	2.93451e+07	2.76493e+07	225020	290738	324195	2.56391e+07	2.1368e+07	2.58191e+07	2.19499e+07	3.1791e+07	2.91693e+07	1.02712e+07	2.07368e+07	2.88282e+07	2.19499e+07	26.7168	36.9412	1.313	0.39	0.201097	0.618374
Name	Molecular Weight	CSID	SMILES	InChi	DeltaMass [Da]	DeltaMass [ppm]	mzLogic Score	Compound Match
2-Ethyl-2-phenylmalonamide	206.106	22078	CCC(c1ccccc1)(C(=O)N)C(=O)N	InChI=1/C11H14N2O2/c1-2-11(9(12)14,10(13)15)8-6-4-3-5-7-8/h3-7H,2H2,1H3,(H2,12,14)(H2,13,15)	-0.000301502	-1.46285	31.729	Full match
Pheneturide	206.106	65046	CCC(c1ccccc1)C(=O)NC(=O)N	InChI=1/C11H14N2O2/c1-2-9(10(14)13-11(12)15)8-6-4-3-5-7-8/h3-7,9H,2H2,1H3,(H3,12,13,14,15)	-0.000301502	-1.46285	34.1814	Partial match
2-Acrylamido-2-methyl-1-propane sulfonic acid	207.057	8.278	2.27666e+06	4.49494e+06	1.15484e+07	6.30749e+06	3.96919e+06	4.68882e+06	4.8844e+06	300536	202116	207962	4.77077e+06	4.53284e+06	4.78321e+06	2.70787e+06	5.29017e+06	4.35429e+06	1.27821e+06	3.02408e+06	4.68882e+06	3.02408e+06	53.9886	46.4655	1.55	0.63	0.147092	0.618374
Name	Molecular Weight	CSID	SMILES	InChi	DeltaMass [Da]	DeltaMass [ppm]	mzLogic Score	Compound Match
S-(2-Carboxypropyl)cysteine	207.057	13664198	CC(CSCC(C(=O)O)N)C(=O)O	InChI=1/C7H13NO4S/c1-4(6(9)10)2-13-3-5(8)7(11)12/h4-5H,2-3,8H2,1H3,(H,9,10)(H,11,12)	1.92555e-05	0.0929965		Partial match
2-Acrylamido-2-methyl-1-propane sulfonic acid	207.057	58836	CC(C)(CS(=O)(=O)O)NC(=O)C=C	InChI=1/C7H13NO4S/c1-4-6(9)8-7(2,3)5-13(10,11)12/h4H,1,5H2,2-3H3,(H,8,9)(H,10,11,12)	1.92555e-05	0.0929965		Full match
N-Acetyl-S-2-hydroxyethyl-L-cysteine	207.057	97121	CC(=O)N[C@@H](CSCCO)C(=O)O	InChI=1/C7H13NO4S/c1-5(10)8-6(7(11)12)4-13-3-2-9/h6,9H,2-4H2,1H3,(H,8,10)(H,11,12)/t6-/m0/s1	1.92555e-05	0.0929965		Partial match
QV1MVO1R	209.069	17.403	487247	822610	1.88675e+06	1.25043e+06	896043	1.44017e+06	1.37366e+06	25840.1	27067.7	28415.5	897536	856168	898366	396066	625453	570410	148521	436692	1.25043e+06	436692	39.8901	42.6876	2.863	1.52	0.0123786	0.286109
Name	Molecular Weight	CSID	SMILES	InChi	DeltaMass [Da]	DeltaMass [ppm]	mzLogic Score	Compound Match
3-Carbamoyl-2-phenylpropionic acid	209.069	2291433	c1ccc(cc1)C(COC(=O)N)C(=O)O	InChI=1/C10H11NO4/c11-10(14)15-6-8(9(12)13)7-4-2-1-3-5-7/h1-5,8H,6H2,(H2,11,14)(H,12,13)	7.59629e-06	0.0363339	24.7864	Partial match
N-(3-Methoxybenzoyl)glycine	209.069	508966	COc1cccc(c1)C(=O)NCC(=O)O	InChI=1/C10H11NO4/c1-15-8-4-2-3-7(5-8)10(14)11-6-9(12)13/h2-5H,6H2,1H3,(H,11,14)(H,12,13)	7.59629e-06	0.0363339	29.7437	Partial match
N-(2-Methoxybenzoyl)glycine	209.069	691966	COc1ccccc1C(=O)NCC(=O)O	InChI=1/C10H11NO4/c1-15-8-5-3-2-4-7(8)10(14)11-6-9(12)13/h2-5H,6H2,1H3,(H,11,14)(H,12,13)	7.59629e-06	0.0363339	29.7437	Partial match
QV1MVO1R	209.069	13710	c1ccc(cc1)CO/C(=N/CC(=O)O)/O	InChI=1/C10H11NO4/c12-9(13)6-11-10(14)15-7-8-4-2-1-3-5-8/h1-5H,6-7H2,(H,11,14)(H,12,13)	7.59629e-06	0.0363339	14.8719	Full match
3298883	209.069	389604	c1cc(ccc1CC(=O)NCC(=O)O)O	InChI=1/C10H11NO4/c12-8-3-1-7(2-4-8)5-9(13)11-6-10(14)15/h1-4,12H,5-6H2,(H,11,13)(H,14,15)	7.59629e-06	0.0363339	34.701	Partial match
ANISURIC ACID	209.069	114180	COc1ccc(cc1)C(=O)NCC(=O)O	InChI=1/C10H11NO4/c1-15-8-4-2-7(3-5-8)10(14)11-6-9(12)13/h2-5H,6H2,1H3,(H,11,14)(H,12,13)	7.59629e-06	0.0363339	29.7437	Partial match
Hept-2-ulose	210.074	4.746	1.73532e+06	1.99047e+06	2.64071e+06	3.67591e+06	1.87843e+06	2.18836e+06	2.10434e+06	59100.4	76144.8	74987	3.00898e+06	2.72251e+06	3.01737e+06	3.50172e+06	4.43597e+06	4.66023e+06	1.78878e+06	2.45393e+06	2.10434e+06	3.50172e+06	28.6951	36.8377	0.601	-0.73	0.145979	0.618374
Name	Molecular Weight	CSID	SMILES	InChi	DeltaMass [Da]	DeltaMass [ppm]	mzLogic Score	Compound Match
1-C-(Hydroxymethyl)-D-altropyranose	210.074	388716	C([C@@H]1[C@H]([C@H]([C@@H](C(O1)(CO)O)O)O)O)O	InChI=1/C7H14O7/c8-1-3-4(10)5(11)6(12)7(13,2-9)14-3/h3-6,8-13H,1-2H2/t3-,4-,5-,6+,7?/m1/s1	2.77996e-05	0.132332		Partial match
beta-D-Sedoheptulopyranose	210.074	390207	C([C@@H]1[C@H]([C@H]([C@@H]([C@](O1)(CO)O)O)O)O)O	InChI=1/C7H14O7/c8-1-3-4(10)5(11)6(12)7(13,2-9)14-3/h3-6,8-13H,1-2H2/t3-,4-,5-,6+,7-/m1/s1	2.77996e-05	0.132332		Partial match
alpha-D-manno-heptulopyranose	210.074	390153	C([C@@H]1[C@H]([C@@H]([C@@H]([C@@](O1)(CO)O)O)O)O)O	InChI=1/C7H14O7/c8-1-3-4(10)5(11)6(12)7(13,2-9)14-3/h3-6,8-13H,1-2H2/t3-,4-,5+,6+,7+/m1/s1	2.77996e-05	0.132332		Partial match
Hept-2-ulose	210.074	92980	C(C(C(C(C(C(=O)CO)O)O)O)O)O	InChI=1/C7H14O7/c8-1-3(10)5(12)7(14)6(13)4(11)2-9/h3,5-10,12-14H,1-2H2	2.77996e-05	0.132332		Full match
(2R,4R,5R,6R)-1,2,4,5,6,7-Hexahydroxy-3-heptanone	210.074	167386	C([C@H]([C@H]([C@H](C(=O)[C@@H](CO)O)O)O)O)O	InChI=1/C7H14O7/c8-1-3(10)5(12)7(14)6(13)4(11)2-9/h3-5,7-12,14H,1-2H2/t3-,4-,5-,7-/m1/s1	2.77996e-05	0.132332		Partial match
(5R)-5-[(1S)-1,2-Dihydroxyethyl]-alpha-D-lyxopyranose	210.074	111594	C([C@@H]([C@@H]1[C@H]([C@@H]([C@@H]([C@H](O1)O)O)O)O)O)O	InChI=1/C7H14O7/c8-1-2(9)6-4(11)3(10)5(12)7(13)14-6/h2-13H,1H2/t2-,3-,4-,5-,6+,7-/m0/s1	2.77996e-05	0.132332		Partial match
Hept-2-ulose	210.074	4.538	3.09148e+06	4.51603e+06	7.64677e+06	6.79135e+06	4.9754e+06	4.99684e+06	5.58724e+06	68306.8	77013.7	79507.9	5.93506e+06	6.30127e+06	5.93024e+06	6.38083e+06	8.40356e+06	7.72977e+06	3.66464e+06	5.00779e+06	4.99684e+06	6.38083e+06	27.8875	31.1203	0.783	-0.35	0.472146	0.710521
Name	Molecular Weight	CSID	SMILES	InChi	DeltaMass [Da]	DeltaMass [ppm]	mzLogic Score	Compound Match
1-C-(Hydroxymethyl)-D-altropyranose	210.074	388716	C([C@@H]1[C@H]([C@H]([C@@H](C(O1)(CO)O)O)O)O)O	InChI=1/C7H14O7/c8-1-3-4(10)5(11)6(12)7(13,2-9)14-3/h3-6,8-13H,1-2H2/t3-,4-,5-,6+,7?/m1/s1	3.41215e-05	0.162426		Partial match
beta-D-Sedoheptulopyranose	210.074	390207	C([C@@H]1[C@H]([C@H]([C@@H]([C@](O1)(CO)O)O)O)O)O	InChI=1/C7H14O7/c8-1-3-4(10)5(11)6(12)7(13,2-9)14-3/h3-6,8-13H,1-2H2/t3-,4-,5-,6+,7-/m1/s1	3.41215e-05	0.162426		Partial match
alpha-D-manno-heptulopyranose	210.074	390153	C([C@@H]1[C@H]([C@@H]([C@@H]([C@@](O1)(CO)O)O)O)O)O	InChI=1/C7H14O7/c8-1-3-4(10)5(11)6(12)7(13,2-9)14-3/h3-6,8-13H,1-2H2/t3-,4-,5+,6+,7+/m1/s1	3.41215e-05	0.162426		Partial match
Hept-2-ulose	210.074	92980	C(C(C(C(C(C(=O)CO)O)O)O)O)O	InChI=1/C7H14O7/c8-1-3(10)5(12)7(14)6(13)4(11)2-9/h3,5-10,12-14H,1-2H2	3.41215e-05	0.162426		Full match
(2R,4R,5R,6R)-1,2,4,5,6,7-Hexahydroxy-3-heptanone	210.074	167386	C([C@H]([C@H]([C@H](C(=O)[C@@H](CO)O)O)O)O)O	InChI=1/C7H14O7/c8-1-3(10)5(12)7(14)6(13)4(11)2-9/h3-5,7-12,14H,1-2H2/t3-,4-,5-,7-/m1/s1	3.41215e-05	0.162426		Partial match
(5R)-5-[(1S)-1,2-Dihydroxyethyl]-alpha-D-lyxopyranose	210.074	111594	C([C@@H]([C@@H]1[C@H]([C@@H]([C@@H]([C@H](O1)O)O)O)O)O)O	InChI=1/C7H14O7/c8-1-2(9)6-4(11)3(10)5(12)7(13)14-6/h2-13H,1H2/t2-,3-,4-,5-,6+,7-/m0/s1	3.41215e-05	0.162426		Partial match
Elaeokanine C	211.157	21.873	4.2365e+06	4.32023e+06	5.76653e+06	4.74538e+06	5.00468e+06	6.96336e+06	1.04567e+07	556451	360337	531851	6.12107e+06	5.98438e+06	6.12309e+06	4.7926e+06	5.23288e+06	4.91894e+06	4.60921e+06	6.27142e+06	5.00468e+06	4.91894e+06	37.283	12.7581	1.017	0.02	0.496772	0.724126
Name	Molecular Weight	CSID	SMILES	InChi	DeltaMass [Da]	DeltaMass [ppm]	mzLogic Score	Compound Match
Elaeokanine C	211.157	391168	CCCC(=O)[C@@H]1[C@H]2CCCN2CC[C@@H]1O	InChI=1/C12H21NO2/c1-2-4-10(14)12-9-5-3-7-13(9)8-6-11(12)15/h9,11-12,15H,2-8H2,1H3/t9-,11+,12+/m1/s1	-0.000177545	-0.840821	31.088	Full match
Butabarbital	212.116	10.01	2.21863e+07	3.90007e+07	8.83285e+07	6.73006e+07	4.2774e+07	5.36777e+07	5.51177e+07	448429	637796	569079	4.68349e+07	4.6706e+07	4.68353e+07	3.54703e+07	5.35584e+07	5.07731e+07	1.29154e+07	3.50884e+07	5.36777e+07	3.54703e+07	40.3583	43.101	1.513	0.6	0.266561	0.618374
Name	Molecular Weight	CSID	SMILES	InChi	DeltaMass [Da]	DeltaMass [ppm]	mzLogic Score	Compound Match
[truncated: 706 more rows]

## Sheet: iHILIC
Name	Molecular Weight	RT [min]	Norm. Area: 20200918_sample_D_sw_iHILIC_mutant_B1_T1.raw (F86)	Norm. Area: 20200918_sample_D_sw_iHILIC_mutant_B2_T1.raw (F87)	Norm. Area: 20200918_sample_D_sw_iHILIC_mutant_B3_T1.raw (F88)	Norm. Area: 20200918_sample_D_sw_iHILIC_mutant_B4_T1.raw (F89)	Norm. Area: 20200918_sample_D_sw_iHILIC_mutant_B5_T1.raw (F90)	Norm. Area: 20200918_sample_D_sw_iHILIC_mutant_star_B1_T1.raw (F91)	Norm. Area: 20200918_sample_D_sw_iHILIC_mutant_star_B2_T1.raw (F92)	Norm. Area: 20200918_blankSD_D_sw_iHILIC_T1.raw (F70)	Norm. Area: 20200918_blankSD_D_sw_iHILIC_T2.raw (F71)	Norm. Area: 20200918_blankSD_D_sw_iHILIC_T3.raw (F72)	Norm. Area: 20200918_QCSD_D_sw_iHILIC_T1.raw (F75)	Norm. Area: 20200918_QCSD_D_sw_iHILIC_T2.raw (F76)	Norm. Area: 20200918_QCSD_D_sw_iHILIC_T3.raw (F77)	Norm. Area: 20200918_sample_D_sw_iHILIC_WT_B1_T1.raw (F93)	Norm. Area: 20200918_sample_D_sw_iHILIC_WT_B2_T1.raw (F94)	Norm. Area: 20200918_sample_D_sw_iHILIC_WT_B3_T1.raw (F95)	Norm. Area: 20200918_sample_D_sw_iHILIC_WT_B4_T1.raw (F96)	Norm. Area: 20200918_sample_D_sw_iHILIC_WT_star_B1_T1.raw (F97)	Group Area: mutant	Group Area: WT	Group CV [%]: mutant	Group CV [%]: WT	Ratio: (mutant) / (WT)	Log2 Fold Change: (mutant) / (WT)	P-value: (mutant) / (WT)	Adj. P-value: (mutant) / (WT)
Internal database hits
Pyruvic acid	88.0161	4.03	6.67447e+08	1.17495e+09	9.82599e+08	5.17659e+08	6.43742e+08	6.10026e+08	4.69846e+08	1.57248e+06	300584	401719	6.05492e+08	6.93856e+08	5.93887e+08	3.3835e+08	7.64209e+08	8.91076e+08	2.80025e+08	3.44439e+08	6.43742e+08	3.44439e+08	35.6765	53.905	1.869	0.9	0.194859	0.432121
Name	Molecular Weight	RT [min]	Reference List Name	KEGG	HMDB	ChemSpider ID	InChi	InChi Key	DBID	DeltaMass [Da]	DeltaMass [ppm]	mzLogic Score	Compound Match
Pyruvic acid	88.016	3.71	iHILIC_neg_2020	C00022	HMDB0000243	1031	InChI=1S/C3H4O3/c1-2(4)3(5)6/h1H3,(H,5,6)	LCTONWCANYUPML-UHFFFAOYSA-N	B003	5.88988e-05	0.669183		Full match
β-Alanine	89.0478	15.835	1.38414e+08	1.94521e+08	2.40207e+08	2.30798e+08	1.63466e+08	1.31673e+08	7.43292e+07	1.69858e+06	1.99736e+06	3.20078e+06	1.98463e+08	2.46791e+08	1.92961e+08	1.70506e+08	2.13208e+08	2.57102e+08	1.1163e+08	1.23983e+08	1.63466e+08	1.70506e+08	35.1659	34.7475	0.959	-0.06	0.795029	0.887865
Name	Molecular Weight	RT [min]	Reference List Name	KEGG	HMDB	ChemSpider ID	InChi	InChi Key	DBID	DeltaMass [Da]	DeltaMass [ppm]	mzLogic Score	Compound Match
beta.-Alanine	89.0477	15.864	iHILIC_pos_2020	C00099	HMDB0000056	234	InChI=1S/C3H7NO2/c4-2-1-3(5)6/h1-2,4H2,(H,5,6)	UCMIRNVEIXFBKS-UHFFFAOYSA-N	A055	0.000102484	1.15089	58.761	Full match
beta.-Alanine	89.0477	15.803	iHILIC_neg_2020	C00099	HMDB0000056	234	InChI=1S/C3H7NO2/c4-2-1-3(5)6/h1-2,4H2,(H,5,6)	UCMIRNVEIXFBKS-UHFFFAOYSA-N	A055	0.000102484	1.15089	58.761	Full match
Sarcosine	89.0478	13.667	2.74799e+07	3.41574e+07	5.48739e+07	4.32325e+07	3.25933e+07	4.07285e+07	3.94861e+07	1.79033e+06	2.03853e+06	164613	7.01126e+07	6.65215e+07	7.01353e+07	1.07501e+08	1.53374e+08	1.41989e+08	5.29537e+07	1.05086e+08	3.94861e+07	1.07501e+08	22.7385	34.9973	0.367	-1.44	0.00309839	0.10555
Name	Molecular Weight	RT [min]	Reference List Name	KEGG	HMDB	ChemSpider ID	InChi	InChi Key	DBID	DeltaMass [Da]	DeltaMass [ppm]	mzLogic Score	Compound Match
Sarcosine	89.0477	13.67	iHILIC_neg_2020	C00213	HMDB0000271	1057	InChI=1S/C3H7NO2/c1-4-2-3(5)6/h4H,2H2,1H3,(H,5,6)	FSYKKLYZXJSNPZ-UHFFFAOYSA-N	A026	0.000110102	1.23644	46.0557	Full match
Sarcosine	89.0477	13.673	iHILIC_pos_2020	C00213	HMDB0000271	1057	InChI=1S/C3H7NO2/c1-4-2-3(5)6/h4H,2H2,1H3,(H,5,6)	FSYKKLYZXJSNPZ-UHFFFAOYSA-N	A026	0.000110102	1.23644	46.0557	Full match
L-(+)-Lactic acid	90.0318	4.458	3.65577e+08	5.55871e+08	5.49452e+08	3.09822e+08	2.905e+08	4.25756e+08	4.97441e+08	331615	390606	4.0737e+06	4.5306e+08	4.30033e+08	4.53687e+08	2.54717e+08	6.68691e+08	7.94737e+08	1.90551e+08	2.46404e+08	4.25756e+08	2.54717e+08	25.7317	64.7722	1.671	0.74	0.683211	0.808555
Name	Molecular Weight	RT [min]	Reference List Name	KEGG	HMDB	ChemSpider ID	InChi	InChi Key	DBID	DeltaMass [Da]	DeltaMass [ppm]	mzLogic Score	Compound Match
L-(+)-Lactic acid	90.0317	4.761	iHILIC_neg_2020	C00186	HMDB0000190	96860	InChI=1S/C3H6O3/c1-2(4)3(5)6/h2,4H,1H3,(H,5,6)/t2-/m0/s1	JVTAAEKCZFNVCJ-REOHCLBHSA-N	B002	9.51155e-05	1.05647		Full match
Glycerin	92.0474	7.104	3.84887e+07	6.94992e+07	7.98102e+07	3.17122e+07	4.41933e+07	3.02985e+07	5.21665e+07	2.40656e+06	2.31132e+06	2.24685e+06	5.23926e+07	4.90785e+07	5.24963e+07	2.41012e+07	6.37794e+07	6.35463e+07	2.58424e+07	3.91901e+07	4.41933e+07	3.91901e+07	38.3698	45.0219	1.128	0.17	0.549745	0.714166
Name	Molecular Weight	RT [min]	Reference List Name	KEGG	HMDB	ChemSpider ID	InChi	InChi Key	DBID	DeltaMass [Da]	DeltaMass [ppm]	mzLogic Score	Compound Match
Glycerin	92.0473	7.102	iHILIC_neg_2020	C00116	HMDB0000131	733	InChI=1S/C3H8O3/c4-1-3(6)2-5/h3-6H,1-2H2	PEDCQBHIVMGVHV-UHFFFAOYSA-N	D034	8.79388e-05	0.955365		Full match
Choline	103.1	21.086	3.17616e+10	3.73218e+10	5.45611e+10	3.8722e+10	3.87623e+10	4.15277e+10	4.39375e+10	3.60261e+06	2.86302e+06	1.44142e+06	3.71977e+10	3.83663e+10	3.72141e+10	2.69832e+10	3.9418e+10	3.94276e+10	1.86927e+10	3.22376e+10	3.87623e+10	3.22376e+10	17.3244	28.0977	1.202	0.27	0.109019	0.390761
Name	Molecular Weight	RT [min]	Reference List Name	KEGG	HMDB	ChemSpider ID	InChi	InChi Key	DBID	DeltaMass [Da]	DeltaMass [ppm]	mzLogic Score	Compound Match
wrong mass Choline	103.1	21.271	iHILIC_pos_2020	C00114	HMDB0000097	299	InChI=1S/C5H14NO/c1-6(2,3)4-5-7/h7H,4-5H2,1-3H3/q+1	OEYIOHPDSNJKLS-UHFFFAOYSA-N	B018	5.26497e-05	0.510668		No results
3-Hydroxybutyric acid	104.047	4.788	8.94195e+07	1.21754e+08	2.68695e+08	1.76315e+08	1.29479e+08	9.00738e+07	9.60863e+07	378623	288715	351572	1.16634e+08	1.26375e+08	1.16272e+08	7.24314e+07	1.36413e+08	1.34586e+08	4.02816e+07	6.41015e+07	1.21754e+08	7.24314e+07	46.7681	48.6445	1.681	0.75	0.138012	0.401038
Name	Molecular Weight	RT [min]	Reference List Name	KEGG	HMDB	ChemSpider ID	InChi	InChi Key	DBID	DeltaMass [Da]	DeltaMass [ppm]	mzLogic Score	Compound Match
3-Hydroxybutyric acid	104.047	4.461	iHILIC_neg_2020	C01089	HMDB0000357	428	InChI=1S/C4H8O3/c1-3(5)2-4(6)7/h3,5H,2H2,1H3,(H,6,7)/t3-/m1/s1	WHBMMWSBFZVSSR-GSVOUGTGSA-N	B027	0.000127974	1.22996		Full match
3-Hydroxybutyric acid	104.047	4.463	5.95698e+07	7.59015e+07	1.71726e+08	9.17158e+07	9.74091e+07	6.9844e+07	8.17245e+07	116035	125681	103728	7.95741e+07	7.91959e+07	7.95609e+07	5.2808e+07	1.01305e+08	1.09178e+08	2.15075e+07	4.67869e+07	8.17245e+07	5.2808e+07	40.1622	56.5868	1.548	0.63	0.230314	0.461523
Name	Molecular Weight	RT [min]	Reference List Name	KEGG	HMDB	ChemSpider ID	InChi	InChi Key	DBID	DeltaMass [Da]	DeltaMass [ppm]	mzLogic Score	Compound Match
3-Hydroxybutyric acid	104.047	4.461	iHILIC_neg_2020	C01089	HMDB0000357	428	InChI=1S/C4H8O3/c1-3(5)2-4(6)7/h3,5H,2H2,1H3,(H,6,7)/t3-/m1/s1	WHBMMWSBFZVSSR-GSVOUGTGSA-N	B027	0.000131828	1.267		Full match
L-(-)-Serine	105.043	16.158	9.45882e+08	1.40876e+09	2.47906e+09	1.54338e+09	1.40791e+09	1.40891e+09	1.57831e+09	547672	717211	1.30779e+06	1.4437e+09	1.39649e+09	1.44368e+09	1.04217e+09	1.60723e+09	1.5025e+09	5.70618e+08	1.14062e+09	1.40891e+09	1.14062e+09	30.1092	35.1136	1.235	0.3	0.207271	0.441748
Name	Molecular Weight	RT [min]	Reference List Name	KEGG	HMDB	ChemSpider ID	InChi	InChi Key	DBID	DeltaMass [Da]	DeltaMass [ppm]	mzLogic Score	Compound Match
L-(-)-Serine	105.043	16.108	iHILIC_neg_2020	C00065	HMDB0000187	5736	InChI=1S/C3H7NO3/c4-2(1-5)3(6)7/h2,5H,1,4H2,(H,6,7)/t2-/m0/s1	MTCFGRXMJLQNBG-REOHCLBHSA-N	A075	7.26409e-05	0.691538	97.995	Full match
L-(-)-Serine	105.043	16.189	iHILIC_pos_2020	C00065	HMDB0000187	5736	InChI=1S/C3H7NO3/c4-2(1-5)3(6)7/h2,5H,1,4H2,(H,6,7)/t2-/m0/s1	MTCFGRXMJLQNBG-REOHCLBHSA-N	A075	7.26409e-05	0.691538	97.995	Full match
Cytosine	111.043	9.657	2.34716e+08	3.73294e+08	5.06077e+08	4.61968e+08	3.87469e+08	4.95606e+08	5.04665e+08	882694	839184	2.29151e+06	3.39916e+08	3.4944e+08	3.39541e+08	1.89512e+08	1.96261e+08	2.14189e+08	1.22535e+08	2.42629e+08	4.61968e+08	1.96261e+08	23.5285	23.0235	2.354	1.24	0.000697246	0.0383206
Name	Molecular Weight	RT [min]	Reference List Name	KEGG	HMDB	ChemSpider ID	InChi	InChi Key	DBID	DeltaMass [Da]	DeltaMass [ppm]	mzLogic Score	Compound Match
Cytosine	111.043	9.799	iHILIC_neg_2020	C00380	HMDB0000630	577	InChI=1S/C4H5N3O/c5-3-1-2-6-4(8)7-3/h1-2H,(H3,5,6,7,8)	OPTASPLRGRRNAP-UHFFFAOYSA-N	A104	5.31689e-05	0.478813	93.0078	Full match
Cytosine	111.043	9.777	iHILIC_pos_2020	C00380	HMDB0000630	577	InChI=1S/C4H5N3O/c5-3-1-2-6-4(8)7-3/h1-2H,(H3,5,6,7,8)	OPTASPLRGRRNAP-UHFFFAOYSA-N	A104	5.31689e-05	0.478813	93.0078	Full match
L-Proline	115.063	12.007	1.58762e+10	1.64156e+10	2.29042e+10	1.87346e+10	1.918e+10	1.87289e+10	2.01608e+10	2.39736e+06	1.64604e+06	2.92301e+06	1.7706e+10	1.70738e+10	1.76845e+10	1.45997e+10	1.62673e+10	1.68057e+10	1.05989e+10	1.38822e+10	1.87346e+10	1.45997e+10	12.4483	16.9835	1.283	0.36	0.0244061	0.277091
Name	Molecular Weight	RT [min]	Reference List Name	KEGG	HMDB	ChemSpider ID	InChi	InChi Key	DBID	DeltaMass [Da]	DeltaMass [ppm]	mzLogic Score	Compound Match
L-Proline	115.063	12.021	iHILIC_neg_2020	C00148	HMDB0000162	128566	InChI=1S/C5H9NO2/c7-5(8)4-2-1-3-6-4/h4,6H,1-3H2,(H,7,8)/t4-/m0/s1	ONIBWKKTOPOVIA-BYPYZUCNSA-N	E13	2.22092e-05	0.193017		Full match
L-Proline	115.063	12.053	iHILIC_pos_2020	C00148	HMDB0000162	128566	InChI=1S/C5H9NO2/c7-5(8)4-2-1-3-6-4/h4,6H,1-3H2,(H,7,8)/t4-/m0/s1	ONIBWKKTOPOVIA-BYPYZUCNSA-N	E13	2.22092e-05	0.193017		Full match
Betaine	117.079	9.952	1.5537e+10	1.90792e+10	2.30113e+10	2.05073e+10	1.91401e+10	1.8482e+10	2.01379e+10	8.57792e+07	7.95203e+06	6.93343e+06	2.00128e+10	1.8031e+10	2.00275e+10	1.85069e+10	2.29484e+10	2.38908e+10	1.45992e+10	1.90174e+10	1.91401e+10	1.90174e+10	11.6605	18.901	1.006	0.01	0.920604	0.96313
Name	Molecular Weight	RT [min]	Reference List Name	KEGG	HMDB	ChemSpider ID	InChi	InChi Key	DBID	DeltaMass [Da]	DeltaMass [ppm]	mzLogic Score	Compound Match
Betaine	117.079	9.932	iHILIC_neg_2020	C00719	HMDB0000043	242	InChI=1S/C5H11NO2/c1-6(2,3)4-5(7)8/h4H2,1-3H3	KWIUHFFTVRNATP-UHFFFAOYSA-N	A029	1.9216e-06	0.0164129	0	Full match
Betaine	117.079	10.013	iHILIC_pos_2020	C00719	HMDB0000043	242	InChI=1S/C5H11NO2/c1-6(2,3)4-5(7)8/h4H2,1-3H3	KWIUHFFTVRNATP-UHFFFAOYSA-N	A029	1.9216e-06	0.0164129	0	Full match
L-(+)-Valine	117.079	11.758	7.76424e+09	1.19412e+10	1.86925e+10	1.20586e+10	1.08662e+10	1.14439e+10	1.17475e+10	5.62083e+07	2.91591e+06	5.37755e+07	1.11861e+10	1.09499e+10	1.1193e+10	8.05375e+09	1.28098e+10	1.11847e+10	5.02729e+09	8.30173e+09	1.17475e+10	8.30173e+09	27.1268	33.2506	1.415	0.5	0.149928	0.404797
Name	Molecular Weight	RT [min]	Reference List Name	KEGG	HMDB	ChemSpider ID	InChi	InChi Key	DBID	DeltaMass [Da]	DeltaMass [ppm]	mzLogic Score	Compound Match
L-(+)-Valine	117.079	11.782	iHILIC_neg_2020	C00183	HMDB0000883	6050	InChI=1S/C5H11NO2/c1-3(2)4(6)5(7)8/h3-4H,6H2,1-2H3,(H,7,8)/t4-/m0/s1	KZSNJWFQEVHDMF-BYPYZUCNSA-N	E17	2.27087e-05	0.19396		Full match
[truncated: 5,295 more rows]

## Sheet: sorting RP & iHILIC
Name	Molecular Weight	RT [min]	Norm. Area: 20200918_sample_D_sw_iHILIC_mutant_B1_T1.raw (F86)	Norm. Area: 20200918_sample_D_sw_iHILIC_mutant_B2_T1.raw (F87)	Norm. Area: 20200918_sample_D_sw_iHILIC_mutant_B3_T1.raw (F88)	Norm. Area: 20200918_sample_D_sw_iHILIC_mutant_B4_T1.raw (F89)	Norm. Area: 20200918_sample_D_sw_iHILIC_mutant_B5_T1.raw (F90)	Norm. Area: 20200918_sample_D_sw_iHILIC_mutant_star_B1_T1.raw (F91)	Norm. Area: 20200918_sample_D_sw_iHILIC_mutant_star_B2_T1.raw (F92)	Norm. Area: 20200918_blankSD_D_sw_iHILIC_T1.raw (F70)	Norm. Area: 20200918_blankSD_D_sw_iHILIC_T2.raw (F71)	Norm. Area: 20200918_blankSD_D_sw_iHILIC_T3.raw (F72)	Norm. Area: 20200918_QCSD_D_sw_iHILIC_T1.raw (F75)	Norm. Area: 20200918_QCSD_D_sw_iHILIC_T2.raw (F76)	Norm. Area: 20200918_QCSD_D_sw_iHILIC_T3.raw (F77)	Norm. Area: 20200918_sample_D_sw_iHILIC_WT_B1_T1.raw (F93)	Norm. Area: 20200918_sample_D_sw_iHILIC_WT_B2_T1.raw (F94)	Norm. Area: 20200918_sample_D_sw_iHILIC_WT_B3_T1.raw (F95)	Norm. Area: 20200918_sample_D_sw_iHILIC_WT_B4_T1.raw (F96)	Norm. Area: 20200918_sample_D_sw_iHILIC_WT_star_B1_T1.raw (F97)	Group Area: mutant	Group Area: WT	Group CV [%]: mutant	Group CV [%]: WT	Ratio: (mutant) / (WT)	Log2 Fold Change: (mutant) / (WT)	P-value: (mutant) / (WT)	Adj. P-value: (mutant) / (WT)
[truncated: 1,138 more rows]
