# Supplementary material for: Macrophage mitochondrial bioenergetics and tissue invasion are boosted by an Atossa‐Porthos axis in Drosophila
Source: EMBO J. 2022 Mar 23;41(12):e109049. doi: 10.15252/embj.2021109049 (PMC9194793; doi:10.15252/embj.2021109049)
Supplement: Supplementary file 8 — Source Data for Expanded View and Appendix [file EMBJ-41-e109049-s016.zip]

Archive with 28 entries (21 files):
- Appendix_and_EV_Figure_Source_Data/
- Appendix_and_EV_Figure_Source_Data/.DS_Store
- __MACOSX/
- __MACOSX/Appendix_and_EV_Figure_Source_Data/
- __MACOSX/Appendix_and_EV_Figure_Source_Data/._.DS_Store
- Appendix_and_EV_Figure_Source_Data/FigEV1_Source_Data/
- Appendix_and_EV_Figure_Source_Data/FigEV1_Source_Data/SourceData_1_for_Fig_EV1.xlsx
- __MACOSX/Appendix_and_EV_Figure_Source_Data/FigEV1_Source_Data/
- __MACOSX/Appendix_and_EV_Figure_Source_Data/FigEV1_Source_Data/._SourceData_1_for_Fig_EV1.xlsx
- Appendix_and_EV_Figure_Source_Data/FigEV1_Source_Data/SourceData_2_for_Fig_EV1.pdf
- __MACOSX/Appendix_and_EV_Figure_Source_Data/FigEV1_Source_Data/._SourceData_2_for_Fig_EV1.pdf
- __MACOSX/Appendix_and_EV_Figure_Source_Data/._FigEV1_Source_Data
- Appendix_and_EV_Figure_Source_Data/FigEV4_Source_Data/
- Appendix_and_EV_Figure_Source_Data/FigEV4_Source_Data/SourceData_1_for_Fig_EV4.xlsx
- __MACOSX/Appendix_and_EV_Figure_Source_Data/FigEV4_Source_Data/
- __MACOSX/Appendix_and_EV_Figure_Source_Data/FigEV4_Source_Data/._SourceData_1_for_Fig_EV4.xlsx
- Appendix_and_EV_Figure_Source_Data/FigEV4_Source_Data/SourceData_2_for_Fig_EV4.pdf
- __MACOSX/Appendix_and_EV_Figure_Source_Data/FigEV4_Source_Data/._SourceData_2_for_Fig_EV4.pdf
- __MACOSX/Appendix_and_EV_Figure_Source_Data/._FigEV4_Source_Data
- Appendix_and_EV_Figure_Source_Data/SourceData 1_for-Fig-EV3.xlsx
- __MACOSX/Appendix_and_EV_Figure_Source_Data/._SourceData 1_for-Fig-EV3.xlsx
- Appendix_and_EV_Figure_Source_Data/SourceData_1_for_Appendix_FigS1.xlsx
- __MACOSX/Appendix_and_EV_Figure_Source_Data/._SourceData_1_for_Appendix_FigS1.xlsx
- Appendix_and_EV_Figure_Source_Data/SourceData_1_for_Fig_EV2.xlsx
- __MACOSX/Appendix_and_EV_Figure_Source_Data/._SourceData_1_for_Fig_EV2.xlsx
- Appendix_and_EV_Figure_Source_Data/SourceData_1_for_Fig_EV5.xlsx
- __MACOSX/Appendix_and_EV_Figure_Source_Data/._SourceData_1_for_Fig_EV5.xlsx
- __MACOSX/._Appendix_and_EV_Figure_Source_Data
