# Supplementary material for: Macrophage mitochondrial bioenergetics and tissue invasion are boosted by an Atossa‐Porthos axis in Drosophila
Source: EMBO J. 2022 Mar 23;41(12):e109049. doi: 10.15252/embj.2021109049 (PMC9194793; doi:10.15252/embj.2021109049)
Supplement: Supplementary file 8 — Source Data for Expanded View and Appendix [file EMBJ-41-e109049-s016.zip › Appendix_and_EV_Figure_Source_Data/FigEV1_Source_Data/SourceData_1_for_Fig_EV1.xlsx]

## Sheet: Fig. EV1J
Fig. EV1J
Speed of macrophages on yolk (um/min)
Control	CG9005 mutant (atos)
2.8188	1.9043
2.3327	2.5489
1.9787	2.2537
2.3435
2.0664
2.054
1.871
1.9339
Table Analyzed	Speed-Yolk-PELCG9005
Column B	CG9005 mutant
vs.	vs,
Column A	Control
Unpaired t test
P value	0.782
P value summary	ns
Significantly different? (P < 0.05)	No
One- or two-tailed P value?	Two-tailed
t, df	t=0,2852 df=9
How big is the difference?
Mean ± SEM of column A	2,175 ± 0,1105, n=8
Mean ± SEM of column B	2,236 ± 0,1863, n=3
Difference between means	0,06076 ± 0,2131
95% confidence interval	-0,4212 to 0,5428
R squared	0.008954
F test to compare variances
F,DFn, Dfd	1,067, 2, 7
P value	0.7882
P value summary	ns
Significantly different? (P < 0.05)	No
	Control	CG9005 mutant
Number of values	8	3
Minimum	1.871	1.904
25% Percentile	1.945	1.904
Median	2.06	2.254
75% Percentile	2.341	2.549
Maximum	2.819	2.549
Mean	2.175	2.236
Std. Deviation	0.3124	0.3227
Std. Error of Mean	0.1105	0.1863
Lower 95% CI	1.914	1.434
Upper 95% CI	2.436	3.037

## Sheet: Fig. EV1K
Fig. EV1K
Directionality of macrophage in head
Control	CG9005 mutant (atos)
0.3608	0.4278
0.4644	0.3448
0.4192	0.3521
0.3668
0.3208
0.3539
0.4192
Table Analyzed	Directionality-Head-PELCG9005
Column B	CG9005 mutant
vs.	vs,
Column A	Control
Unpaired t test
P value	0.7393
P value summary	ns
Significantly different? (P < 0.05)	No
One- or two-tailed P value?	Two-tailed
t, df	t=0,3445 df=8
How big is the difference?
Mean ± SEM of column A	0,3864 ± 0,01867, n=7
Mean ± SEM of column B	0,3749 ± 0,02653, n=3
Difference between means	-0,01154 ± 0,03350
95% confidence interval	-0,08880 to 0,06572
R squared	0.01462
F test to compare variances
F,DFn, Dfd	1,155, 6, 2
P value	> 0,9999
P value summary	ns
Significantly different? (P < 0.05)	No
	Control	CG9005 mutant
Number of values	7	3
Minimum	0.3208	0.3448
25% Percentile	0.3539	0.3448
Median	0.3668	0.3521
75% Percentile	0.4192	0.4278
Maximum	0.4644	0.4278
Mean	0.3864	0.3749
Std. Deviation	0.04939	0.04596
Std. Error of Mean	0.01867	0.02653
Lower 95% CI	0.3408	0.2607
Upper 95% CI	0.4321	0.4891

## Sheet: Fig. EV1L
Fig. EV1L
Directionality of macrophage on yolk
Control	CG9005 mutant (atos)
0.3523	0.4242
0.292	0.3966
0.4253	0.3765
0.4948
0.3602
0.4944
0.4333
Table Analyzed	Directionality-Yolk-PELCG9005
Column B	CG9005 mutant
vs.	vs,
Column A	Control
Unpaired t test
P value	0.8608
P value summary	ns
Significantly different? (P < 0.05)	No
One- or two-tailed P value?	Two-tailed
t, df	t=0,1810 df=8
How big is the difference?
Mean ± SEM of column A	0,4075 ± 0,02878, n=7
Mean ± SEM of column B	0,3991 ± 0,01383, n=3
Difference between means	-0,008371 ± 0,04624
95% confidence interval	-0,1150 to 0,09827
R squared	0.00408
F test to compare variances
F,DFn, Dfd	10,11, 6, 2
P value	0.1855
P value summary	ns
Significantly different? (P < 0.05)	No
	Control	CG9005 mutant
Number of values	7	3
Minimum	0.292	0.3765
25% Percentile	0.3523	0.3765
Median	0.4253	0.3966
75% Percentile	0.4944	0.4242
Maximum	0.4948	0.4242
Mean	0.4075	0.3991
Std. Deviation	0.07614	0.02395
Std. Error of Mean	0.02878	0.01383
Lower 95% CI	0.3371	0.3396
Upper 95% CI	0.4779	0.4586
