# Supplementary material for: Macrophage mitochondrial bioenergetics and tissue invasion are boosted by an Atossa‐Porthos axis in Drosophila
Source: EMBO J. 2022 Mar 23;41(12):e109049. doi: 10.15252/embj.2021109049 (PMC9194793; doi:10.15252/embj.2021109049)
Supplement: Supplementary file 8 — Source Data for Expanded View and Appendix [file EMBJ-41-e109049-s016.zip › Appendix_and_EV_Figure_Source_Data/FigEV4_Source_Data/SourceData_1_for_Fig_EV4.xlsx]

## Sheet: Fig. EV4C
Test: vnc # of macrophages
Fig. EV4C									Fig. EV4C							Fig. EV4C
Genotype	Name	T1 # macrophage	T2 # macrophage	T3 # macrophage	A1 # macrophage	A2 # macrophage			Table Analyzed	Porthos RNAi-VNC						Compare each cell mean with the other cell mean in that row.
w/y,w[1118]; P{attP,y[+],w[3‘]}; srpHemo-Gal4, srpHemo-H2A::3xmCherry/+	Control	20	10	6	5	1										Number of families	1
w/y,w[1118]; P{attP,y[+],w[3‘]}; srpHemo-Gal4, srpHemo-H2A::3xmCherry/+	Control	18	8	9	2	0			Two-way ANOVA	Ordinary						Number of comparisons per family	5
w/y,w[1118]; P{attP,y[+],w[3‘]}; srpHemo-Gal4, srpHemo-H2A::3xmCherry/+	Control	25	11	7	4	2			Alpha	0.05						Alpha	0.05
w/y,w[1118]; P{attP,y[+],w[3‘]}; srpHemo-Gal4, srpHemo-H2A::3xmCherry/+	Control	17	12	7	6	3
w/y,w[1118]; P{attP,y[+],w[3‘]}; srpHemo-Gal4, srpHemo-H2A::3xmCherry/+	Control	14	7	4	1	0			Source of Variation	% of total variation	P value	P value summary	Significant?			Sidak's multiple comparisons test	Mean Diff,	95% CI of diff,	Significant?	Summary	Adjusted P Value
w/y,w[1118]; P{attP,y[+],w[3‘]}; srpHemo-Gal4, srpHemo-H2A::3xmCherry/+	Control	12	7	2	0	0			Interaction	0.3573	0.6856	ns	No			Control - Porthos RNAi
w/y,w[1118]; P{attP,y[+],w[3‘]}; srpHemo-Gal4, srpHemo-H2A::3xmCherry/+	Control	29	23	20	12	8			Row Factor	77.29	< 0,0001	****	Yes			T1	-1.2	-4,793 to 2,393	No	ns	0.9127
w/y,w[1118]; P{attP,y[+],w[3‘]}; srpHemo-Gal4, srpHemo-H2A::3xmCherry/+	Control	17	12	5	0	0			Column Factor	0.3696	0.1272	ns	No			T2	-2.4	-5,993 to 1,193	No	ns	0.3556
w/y,w[1118]; P{attP,y[+],w[3‘]}; srpHemo-Gal4, srpHemo-H2A::3xmCherry/+	Control	24	20	15	6	3										T3	-1.267	-4,860 to 2,326	No	ns	0.8928
w/y,w[1118]; P{attP,y[+],w[3‘]}; srpHemo-Gal4, srpHemo-H2A::3xmCherry/+	Control	18	7	4	2	0			ANOVA table	SS	DF	MS	F (DFn, DFd)	P value		A1	0.06667	-3,526 to 3,660	No	ns	> 0,9999
w/y,w[1118]; P{attP,y[+],w[3‘]}; srpHemo-Gal4, srpHemo-H2A::3xmCherry/+	Control	16	9	2	0	0			Interaction	32.49	4	8.123	F (4, 140) = 0,5690	P = 0,6856		A2	0.06667	-3,526 to 3,660	No	ns	> 0,9999
w/y,w[1118]; P{attP,y[+],w[3‘]}; srpHemo-Gal4, srpHemo-H2A::3xmCherry/+	Control	19	12	6	1	0			Row Factor	7028	4	1757	F (4, 140) = 123,1	P < 0,0001
w/y,w[1118]; P{attP,y[+],w[3‘]}; srpHemo-Gal4, srpHemo-H2A::3xmCherry/+	Control	23	15	13	5	3			Column Factor	33.61	1	33.61	F (1, 140) = 2,354	P = 0,1272
w/y,w[1118]; P{attP,y[+],w[3‘]}; srpHemo-Gal4, srpHemo-H2A::3xmCherry/+	Control	20	10	5	2	0			Residual	1999	140	14.28				Test details	Mean 1	Mean 2	Mean Diff,	SE of diff,	N1	N2	t	DF
w/y,w[1118]; P{attP,y[+],w[3‘]}; srpHemo-Gal4, srpHemo-H2A::3xmCherry/+	Control	21	14	5	2	0										Control - Porthos RNAi
									Number of missing values	0						T1	19.53	20.73	-1.2	1.38	15	15	0.8697	140
Genotype	Name	T1 # macrophage	T2 # macrophage	T3 # macrophage	A1 # macrophage	A2 # macrophage										T2	11.8	14.2	-2.4	1.38	15	15	1.739	140
w-; porthos RNAi (v36589)/+; srpHemo-Gal4, srpHemo-H2A::3xmCherry/+	mac> porthos RNAi	22	15	12	4	3										T3	7.333	8.6	-1.267	1.38	15	15	0.9181	140
w-; porthos RNAi (v36589)/+; srpHemo-Gal4, srpHemo-H2A::3xmCherry/+	mac> porthos RNAi	20	16	8	4	3										A1	3.2	3.133	0.06667	1.38	15	15	0.04832	140
w-; porthos RNAi (v36589)/+; srpHemo-Gal4, srpHemo-H2A::3xmCherry/+	mac> porthos RNAi	27	13	9	5	2										A2	1.333	1.267	0.06667	1.38	15	15	0.04832	140
w-; porthos RNAi (v36589)/+; srpHemo-Gal4, srpHemo-H2A::3xmCherry/+	mac> porthos RNAi	24	18	12	6	3
w-; porthos RNAi (v36589)/+; srpHemo-Gal4, srpHemo-H2A::3xmCherry/+	mac> porthos RNAi	24	17	6	3	2
w-; porthos RNAi (v36589)/+; srpHemo-Gal4, srpHemo-H2A::3xmCherry/+	mac> porthos RNAi	22	20	18	5	1
w-; porthos RNAi (v36589)/+; srpHemo-Gal4, srpHemo-H2A::3xmCherry/+	mac> porthos RNAi	18	7	4	2	0
w-; porthos RNAi (v36589)/+; srpHemo-Gal4, srpHemo-H2A::3xmCherry/+	mac> porthos RNAi	16	9	2	0	0
w-; porthos RNAi (v36589)/+; srpHemo-Gal4, srpHemo-H2A::3xmCherry/+	mac> porthos RNAi	19	12	5	2	0
w-; porthos RNAi (v36589)/+; srpHemo-Gal4, srpHemo-H2A::3xmCherry/+	mac> porthos RNAi	23	15	10	5	3
w-; porthos RNAi (v36589)/+; srpHemo-Gal4, srpHemo-H2A::3xmCherry/+	mac> porthos RNAi	20	14	6	2	0
w-; porthos RNAi (v36589)/+; srpHemo-Gal4, srpHemo-H2A::3xmCherry/+	mac> porthos RNAi	20	20	16	4	1
w-; porthos RNAi (v36589)/+; srpHemo-Gal4, srpHemo-H2A::3xmCherry/+	mac> porthos RNAi	18	7	4	2	0
w-; porthos RNAi (v36589)/+; srpHemo-Gal4, srpHemo-H2A::3xmCherry/+	mac> porthos RNAi	16	10	2	0	0
w-; porthos RNAi (v36589)/+; srpHemo-Gal4, srpHemo-H2A::3xmCherry/+	mac> porthos RNAi	22	20	15	3	1

## Sheet: Fig. EV4D
Test: Total # of macrophages
Fig. EV4D									Fig. EV4E			Fig. EV4E
Genotype	Name	Total # Macrophage		Genotype	Name	Total # Macrophage			Table Analyzed	Porthos RNAi-total cells			Control	Porthos RNAi
w/y,w[1118]; P{attP,y[+],w[3‘]}; srpHemo-Gal4, srpHemo-H2A::3xmCherry/+	Control	443		w-; porthos RNAi (v36589)/+; srpHemo-Gal4, srpHemo-H2A::3xmCherry/+	mac> porthos RNAi	342			Column B	Porthos RNAi		Number of values	28	20
w/y,w[1118]; P{attP,y[+],w[3‘]}; srpHemo-Gal4, srpHemo-H2A::3xmCherry/+	Control	416		w-; porthos RNAi (v36589)/+; srpHemo-Gal4, srpHemo-H2A::3xmCherry/+	mac> porthos RNAi	304			vs.	vs,
w/y,w[1118]; P{attP,y[+],w[3‘]}; srpHemo-Gal4, srpHemo-H2A::3xmCherry/+	Control	380		w-; porthos RNAi (v36589)/+; srpHemo-Gal4, srpHemo-H2A::3xmCherry/+	mac> porthos RNAi	425			Column A	Control		Minimum	238	304
w/y,w[1118]; P{attP,y[+],w[3‘]}; srpHemo-Gal4, srpHemo-H2A::3xmCherry/+	Control	445		w-; porthos RNAi (v36589)/+; srpHemo-Gal4, srpHemo-H2A::3xmCherry/+	mac> porthos RNAi	375						25% Percentile	343.8	344.5
w/y,w[1118]; P{attP,y[+],w[3‘]}; srpHemo-Gal4, srpHemo-H2A::3xmCherry/+	Control	393		w-; porthos RNAi (v36589)/+; srpHemo-Gal4, srpHemo-H2A::3xmCherry/+	mac> porthos RNAi	425			Unpaired t test			Median	372	390
w/y,w[1118]; P{attP,y[+],w[3‘]}; srpHemo-Gal4, srpHemo-H2A::3xmCherry/+	Control	461		w-; porthos RNAi (v36589)/+; srpHemo-Gal4, srpHemo-H2A::3xmCherry/+	mac> porthos RNAi	424			P value	0.8589		75% Percentile	420.8	410.3
w/y,w[1118]; P{attP,y[+],w[3‘]}; srpHemo-Gal4, srpHemo-H2A::3xmCherry/+	Control	341		w-; porthos RNAi (v36589)/+; srpHemo-Gal4, srpHemo-H2A::3xmCherry/+	mac> porthos RNAi	428			P value summary	ns		Maximum	490	428
w/y,w[1118]; P{attP,y[+],w[3‘]}; srpHemo-Gal4, srpHemo-H2A::3xmCherry/+	Control	475		w-; porthos RNAi (v36589)/+; srpHemo-Gal4, srpHemo-H2A::3xmCherry/+	mac> porthos RNAi	390			Significantly different? (P < 0.05)	No
w/y,w[1118]; P{attP,y[+],w[3‘]}; srpHemo-Gal4, srpHemo-H2A::3xmCherry/+	Control	343		w-; porthos RNAi (v36589)/+; srpHemo-Gal4, srpHemo-H2A::3xmCherry/+	mac> porthos RNAi	405			One- or two-tailed P value?	Two-tailed		Mean	382.9	380.4
w/y,w[1118]; P{attP,y[+],w[3‘]}; srpHemo-Gal4, srpHemo-H2A::3xmCherry/+	Control	318		w-; porthos RNAi (v36589)/+; srpHemo-Gal4, srpHemo-H2A::3xmCherry/+	mac> porthos RNAi	390			t, df	t=0,1788 df=46		Std. Deviation	55.32	36.1
w/y,w[1118]; P{attP,y[+],w[3‘]}; srpHemo-Gal4, srpHemo-H2A::3xmCherry/+	Control	364		w-; porthos RNAi (v36589)/+; srpHemo-Gal4, srpHemo-H2A::3xmCherry/+	mac> porthos RNAi	343			How big is the difference?			Std. Error of Mean	10.45	8.073
w/y,w[1118]; P{attP,y[+],w[3‘]}; srpHemo-Gal4, srpHemo-H2A::3xmCherry/+	Control	348		w-; porthos RNAi (v36589)/+; srpHemo-Gal4, srpHemo-H2A::3xmCherry/+	mac> porthos RNAi	391			Mean ± SEM of column A	382,9 ± 10,45, n=28
w/y,w[1118]; P{attP,y[+],w[3‘]}; srpHemo-Gal4, srpHemo-H2A::3xmCherry/+	Control	238		w-; porthos RNAi (v36589)/+; srpHemo-Gal4, srpHemo-H2A::3xmCherry/+	mac> porthos RNAi	349			Mean ± SEM of column B	380,4 ± 8,073, n=20		Lower 95% CI	361.5	363.5
w/y,w[1118]; P{attP,y[+],w[3‘]}; srpHemo-Gal4, srpHemo-H2A::3xmCherry/+	Control	363		w-; porthos RNAi (v36589)/+; srpHemo-Gal4, srpHemo-H2A::3xmCherry/+	mac> porthos RNAi	392			Difference between means	-2,529 ± 14,15		Upper 95% CI	404.4	397.3
w/y,w[1118]; P{attP,y[+],w[3‘]}; srpHemo-Gal4, srpHemo-H2A::3xmCherry/+	Control	335		w-; porthos RNAi (v36589)/+; srpHemo-Gal4, srpHemo-H2A::3xmCherry/+	mac> porthos RNAi	368			95% confidence interval	-31,00 to 25,94
w/y,w[1118]; P{attP,y[+],w[3‘]}; srpHemo-Gal4, srpHemo-H2A::3xmCherry/+	Control	355		w-; porthos RNAi (v36589)/+; srpHemo-Gal4, srpHemo-H2A::3xmCherry/+	mac> porthos RNAi	412			R squared	0.0006942
w/y,w[1118]; P{attP,y[+],w[3‘]}; srpHemo-Gal4, srpHemo-H2A::3xmCherry/+	Control	420		w-; porthos RNAi (v36589)/+; srpHemo-Gal4, srpHemo-H2A::3xmCherry/+	mac> porthos RNAi	333
w/y,w[1118]; P{attP,y[+],w[3‘]}; srpHemo-Gal4, srpHemo-H2A::3xmCherry/+	Control	490		w-; porthos RNAi (v36589)/+; srpHemo-Gal4, srpHemo-H2A::3xmCherry/+	mac> porthos RNAi	377			F test to compare variances
w/y,w[1118]; P{attP,y[+],w[3‘]}; srpHemo-Gal4, srpHemo-H2A::3xmCherry/+	Control	330		w-; porthos RNAi (v36589)/+; srpHemo-Gal4, srpHemo-H2A::3xmCherry/+	mac> porthos RNAi	335			F,DFn, Dfd	2,348, 27, 19
w/y,w[1118]; P{attP,y[+],w[3‘]}; srpHemo-Gal4, srpHemo-H2A::3xmCherry/+	Control	340		w-; porthos RNAi (v36589)/+; srpHemo-Gal4, srpHemo-H2A::3xmCherry/+	mac> porthos RNAi	400			P value	0.058
w/y,w[1118]; P{attP,y[+],w[3‘]}; srpHemo-Gal4, srpHemo-H2A::3xmCherry/+	Control	427							P value summary	ns
w/y,w[1118]; P{attP,y[+],w[3‘]}; srpHemo-Gal4, srpHemo-H2A::3xmCherry/+	Control	359							Significantly different? (P < 0.05)	No
w/y,w[1118]; P{attP,y[+],w[3‘]}; srpHemo-Gal4, srpHemo-H2A::3xmCherry/+	Control	410
w/y,w[1118]; P{attP,y[+],w[3‘]}; srpHemo-Gal4, srpHemo-H2A::3xmCherry/+	Control	346
w/y,w[1118]; P{attP,y[+],w[3‘]}; srpHemo-Gal4, srpHemo-H2A::3xmCherry/+	Control	350
w/y,w[1118]; P{attP,y[+],w[3‘]}; srpHemo-Gal4, srpHemo-H2A::3xmCherry/+	Control	413
w/y,w[1118]; P{attP,y[+],w[3‘]}; srpHemo-Gal4, srpHemo-H2A::3xmCherry/+	Control	421
w/y,w[1118]; P{attP,y[+],w[3‘]}; srpHemo-Gal4, srpHemo-H2A::3xmCherry/+	Control	398

## Sheet: Fig. EV4F
Fig. EV4F
Speed of macrophages on yolk (um/min)
Control	mac>porthos RNAi
2.0035	2.0017
2.175	2.096
1.9741	2.3193
2.177	2.1003
	2.1959
	2.1959
Table Analyzed	Speed-yolk
Column B	Porthos RNAi
vs.	vs,
Column A	Control
Unpaired t test
P value	0.3563
P value summary	ns
Significantly different? (P < 0.05)	No
One- or two-tailed P value?	Two-tailed
t, df	t=0,9789 df=8
How big is the difference?
Mean ± SEM of column A	2,082 ± 0,05437, n=4
Mean ± SEM of column B	2,152 ± 0,04481, n=6
Difference between means	0,06912 ± 0,07061
95% confidence interval	-0,09370 to 0,2319
R squared	0.107
F test to compare variances
F,DFn, Dfd	1,019, 5, 3
P value	> 0,9999
P value summary	ns
Significantly different? (P < 0.05)	No
	Control	Porthos RNAi
Number of values	4	6
Minimum	1.974	2.002
25% Percentile	1.981	2.072
Median	2.089	2.148
75% Percentile	2.177	2.227
Maximum	2.177	2.319
Mean	2.082	2.152
Std. Deviation	0.1087	0.1098
Std. Error of Mean	0.05437	0.04481
Lower 95% CI	1.909	2.036
Upper 95% CI	2.255	2.267
	Control	Porthos RNAi
# Track	104	168

## Sheet: Fig. EV4G
Fig. EV4G
Directionality of macrophage in head
0.3351	0.3822
0.3471	0.4397
0.3691	0.3232
0.3544	0.3715
	0.3613
	0.3723
Table Analyzed	Directionality-Head
Column B	Porthos RNAi
vs.	vs,
Column A	Control
Unpaired t test
P value	0.2733
P value summary	ns
Significantly different? (P < 0.05)	No
One- or two-tailed P value?	Two-tailed
t, df	t=1,176 df=8
How big is the difference?
Mean ± SEM of column A	0,3514 ± 0,007109, n=4
Mean ± SEM of column B	0,3750 ± 0,01541, n=6
Difference between means	0,02361 ± 0,02007
95% confidence interval	-0,02268 to 0,06989
R squared	0.1474
F test to compare variances
F,DFn, Dfd	7,052, 5, 3
P value	0.1387
P value summary	ns
Significantly different? (P < 0.05)	No
	Control	Porthos RNAi
Number of values	4	6
Minimum	0.3351	0.3232
25% Percentile	0.3381	0.3518
Median	0.3508	0.3719
75% Percentile	0.3654	0.3966
Maximum	0.3691	0.4397
Mean	0.3514	0.375
Std. Deviation	0.01422	0.03776
Std. Error of Mean	0.007109	0.01541
Lower 95% CI	0.3288	0.3354
Upper 95% CI	0.374	0.4147

## Sheet: Fig. EV4H
Fig. EV4H
Directionality of macrophage on yolk
0.3879	0.4467
0.5083	0.4772
0.364	0.4348
	0.3607
	0.3102
	0.3102
Table Analyzed	Directionality-Yolk
Column B	Porthos RNAi
vs.	vs,
Column A	Control
Unpaired t test
P value	0.5834
P value summary	ns
Significantly different? (P < 0.05)	No
One- or two-tailed P value?	Two-tailed
t, df	t=0,5749 df=7
How big is the difference?
Mean ± SEM of column A	0,4201 ± 0,04465, n=3
Mean ± SEM of column B	0,3900 ± 0,02968, n=6
Difference between means	-0,03010 ± 0,05236
95% confidence interval	-0,1539 to 0,09371
R squared	0.04508
F test to compare variances
F,DFn, Dfd	1,132, 2, 5
P value	0.7862
P value summary	ns
Significantly different? (P < 0.05)	No
	Control	Porthos RNAi
Number of values	3	6
Minimum	0.364	0.3102
25% Percentile	0.364	0.3102
Median	0.3879	0.3978
75% Percentile	0.5083	0.4543
Maximum	0.5083	0.4772
Mean	0.4201	0.39
Std. Deviation	0.07734	0.07269
Std. Error of Mean	0.04465	0.02968
Lower 95% CI	0.2279	0.3137
Upper 95% CI	0.6122	0.4663
