# Supplementary material for: Macrophage mitochondrial bioenergetics and tissue invasion are boosted by an Atossa‐Porthos axis in Drosophila
Source: EMBO J. 2022 Mar 23;41(12):e109049. doi: 10.15252/embj.2021109049 (PMC9194793; doi:10.15252/embj.2021109049)
Supplement: Supplementary file 8 — Source Data for Expanded View and Appendix [file EMBJ-41-e109049-s016.zip › Appendix_and_EV_Figure_Source_Data/SourceData 1_for-Fig-EV3.xlsx]

## Sheet: Fig EV3B_RNA seq_ Raw data
Detailed RNA seq data for Fig. EV3B
RNA seq data analysis as in Fig.3 A
Raw RNA seq data
Feature identifier	Mean expression level for the specified group	Mean expression level for the specified group	Standard deviation (of the expression) for the specified sample group	Standard deviation (of the expression) for the specified sample group	Expression ratio (fold change) between compared sample groups	Expression ratio (fold change) between the compared sample groups on the 2-logarithmic scale	T-test p value for the comparison between the sample groups	FDR adjusted p value for the comparison between the sample groups	Average ranking value based on both p value and fold change; value 1 is the strongest DE feature
ID	mean_mutant	mean_WT	sd_mutant	sd_WT	FC	logFC	P.Value	adj.P.Val	avgRank	geneName	Description	EntrezID	EntrezIDs
FBgn0058469	153197069583902	236520864241799	378217258859996	720406119487304	672091944427352	939251480179012	412	4550000	1	CR40469		NA
FBgn0052201	430589535178526	0	0.659168177653875	0	203229066025679	766696294233895	205000000	0.00389322818188364	3	CG32201		317911	317911
FBgn0265269	134357454060047	0	736706441124864	0	258122858636034	801191409788845	390000000	0.00479706438359304	4	CG15425		33630	33630
FBgn0267472	265849053828055	0.291976295570674	220139942001075	0.363373656776967	173737935421714	744076898855142	350000000	0.00479706438359304	6	CR45822		NA
FBgn0051997	358553136308166	0.189620752532375	139852665697487	0.37924150506475	340687256850422	84123041752996	1100000000	0.00762969339480255	7	CG31997		319064	319064
FBgn0053517	171207167087551	0.00705633121981121	0.839053437335493	0.0141126624396224	180984915979378	74997256520082	1520000000	0.00860915527851191	9	Dop2R	Dopamine 2-like receptor	33007	33007
FBgn0031865	256057513132734	0	203190537933114	0	153760200379261	726453831111075	2260000000	0.0108735596334709	12	Nha1	Na	33961	33961
FBgn0032331	360053070378825	0.0117542802215037	103277183791136	0.0235085604430075	123644744358165	695005710762991	1250000000	0.00770231509047933	13	CG14913		34532	34532
FBgn0039915	246579245356557	0.00634685883564	121537293365217	0.01269371767128	128251484326518	700283171282432	2670000000	0.0118065317343029	14	Gat	GABA transporter	43805	43805
FBgn0000564	948347634589574	0	890403464640513	0	128592023689931	70066573476827	7340000000	0.0202875389795086	19	Eh	Eclosion hormone	42101	42101
FBgn0052475	12005577423096	0.00590985785528874	0.358165520424105	0.0118197157105775	814214831006401	634733759544231	5230000000	0.0173492929634677	22	mthl8	methuselah-like 8	38013	38013
FBgn0023415	704634214301629	0.113828131264675	258340199929443	0.22765626252935	875548044797577	645211444212347	5800000000	0.0178212253094775	23	Acp32CD	Accessory gland protein 32CD	34531	34531
FBgn0033593	901600814428971	0	506345365424425	0	918716711449411	652154816642097	8510000000	0.0224046134717048	24	Listericin		36183	36183
FBgn0044011	283127912558764	0	221196850278212	0	883844830361097	646572120418928	8250000000	0.0222574287025146	25	Spn43Ad	Serpin 43Ad	35639	35639
FBgn0034136	422245559864175	0.788173627960228	0.493780449279463	157634725592046	928214273511969	653638597744891	0.000123798271683949	0.0291268359208745	26	DAT	Dopamine transporter	36849	36849
FBgn0051221	189337652593698	0.100583526475411	101264964093203	0.201167052950822	810880347360287	634141714249231	0.000175315336749866	0.0372814806496157	31	CG31221		42325	42325
FBgn0040658	176898990583542	0	0.418171609375715	0	615889990453532	594460077632602	0.00014843698622893	0.0336236668841248	32	CG13516		3885599	3885599
FBgn0052199	139248957156524	0	0.618571813714933	0	60524765176495	591945367176563	0.000179500718487636	0.0374513008497411	34	CG32199		40028	40028
FBgn0026175	483906178315021	0	434765562206935	0	647516381043177	601684478583454	0.000246198560787095	0.0450790119769509	35	SkpC	SKP1-related C	32996	32996
FBgn0261804	0.75016068955229	0.0266499958735496	0.37020801217269	0.0532999917470992	633615736386826	598553626131074	0.000231892496314449	0.0434621563431385	36	CG42750		35090	35090
FBgn0260964	659576992486841	0.176185890572905	335018880161959	0.164328137308154	776969258865306	627978561377784	0.000260447440671109	0.0457147269673195	37	Vmat	Vesicular monoamine transporter	3346192	3346192
FBgn0259219	0.56274455277492	0	0.0713814260663615	0	540918186098636	575733849774623	0.000228485253522678	0.0434621563431385	39	CG42319		36473	36473
FBgn0052657	677349527186509	0	356762360721581	0	576260438744322	584864907455214	0.000252749027181312	0.0450790119769509	40	CR32657		NA
FBgn0261928	168116811675912	0.130125306639976	0.225121007837153	0.177692271149045	474005411869703	55668316258105	0.000187372416963678	0.0376720761233519	41	CG42795		41252	41252
FBgn0022740	420242511001071	303831465621168	1929483484869	186803417503507	191056198906335	425592516224698	0.000158805076018569	0.0351213306122668	90	HLH54F		37027	37027
FBgn0052843	134035120052108	121191732472644	438286155538261	0.981991337202679	131723511699319	371944097415357	441000000	0.0168082768614641	127	Dh31-R	Diuretic hormone 31 Receptor	36475	36475
FBgn0038181	507256156025617	0.426093970369033	116432599364587	0.229502707819972	135616934981752	376146543920727	0.000210118824196244	0.0407630518940713	131	CG9297		41688	41688
FBgn0035539	148124079666274	147097236421827	236623279893971	0.639398768079919	1101966900383	346200898542941	302000000	0.0123629065391149	155	slow	slowdown	38540	38540
FBgn0036899	467484504711235	525467364432986	211814398416436	231763980286334	929942855091941	321714206545888	72000000	0.00265219626585599	182	tey	teyrha-meyrha	40146	40146
FBgn0053509	186919307965403	248673631219751	307545246156698	170533146800809	978875684138519	329112565118242	0.000148992555373677	0.0336236668841248	190	CG33509		3346225	3346225
FBgn0285944	210176656834267	0.278280142473885	0.858301016807615	0.195300796883976	953709354678434	32535496682739	0.000249751228439242	0.0450790119769509	201	para	paralytic	32619	32619
FBgn0016032	274034319475399	374652943529529	301976097544585	15824057088937	830073582490318	30532392309036	6990000000	0.0202875389795086	226	lbm	late bloomer	35623	35623
FBgn0004244	755464475349789	106638220639847	355148705121556	0.391430703590668	7252487374711	285847587895031	480000000	0.0170084726154664	278	Rdl	Resistant to dieldrin	39054	39054
FBgn0029676	159491174082963	304267341449033	300519008759364	110266145523178	575809202327823	252559084559921	8900000000	0.0228795230175386	408	HIP-R	Hsc/Hsp70-interacting protein related	31335	31335/318211
FBgn0028497	121322090809412	233166206225642	0.858988670968221	0.552735457431411	560896284282222	248773402576285	1010000000	0.00762969339480255	414	CG3530		37707	37707
FBgn0034010	399500539735388	669781625764235	28705471738042	228523368721643	530434604888924	240717489813735	0.000191871604812809	0.037887789393215	472	CG8157		36700	36700
FBgn0012036	593292402532424	12260972057858	180998670442438	295398608337664	509948440873622	235035138854262	211000000	0.00389322818188364	474	Aldh	Aldehyde dehydrogenase	34256	34256
FBgn0033926	10761276838998	412984204145876	154861992823842	432812497360505	271843321659244	144277538606341	4810000000	0.0170084726154664	1003	Arc1	Activity-regulated cytoskeleton associated protein 1	36595	36595
FBgn0051710	247153200336985	101806820892882	147890362645137	101449738769089	253764118554704	134348809107504	549000000	0.0173492929634677	1149	CG31710		318907	318907

## Sheet: Fig EV3B_RNA seq_Annotated data
Detailed RNA seq data for Fig EV3B
RNA seq data analysis as in Fig.3 A
annotaed data
Feature identifier	Mean expression level for the specified group	Mean expression level for the specified group	Standard deviation (of the expression) for the specified sample group	Standard deviation (of the expression) for the specified sample group	Expression ratio (fold change) between compared sample groups	Expression ratio (fold change) between the compared sample groups on the 2-logarithmic scale	T-test p value for the comparison between the sample groups	FDR adjusted p value for the comparison between the sample groups	Average ranking value based on both p value and fold change; value 1 is the strongest DE feature
ID	mean_mutant	mean_WT	sd_mutant	sd_WT	FC	logFC	P.Value	adj.P.Val	avgRank	geneName	Description	EntrezID	EntrezIDs
FBgn0058469	153197069583902	236520864241799	378217258859996	720406119487304	672091944427352	939251480179012	411.606	4.55154e+06	1	CR40469		NA
FBgn0005614	0.00459418334881905	434160652311958	0.00918836669763809	130781576502295	-313225788765248	-829105918845758	1.62197e+08	0.00389322818188364	2	trpl	transient receptor potential-like	36003	36003
FBgn0052201	430589535178526	0	0.659168177653875	0	203229066025679	766696294233895	2.05377e+08	0.00389322818188364	3	CG32201		317911	317911
FBgn0265269	134357454060047	0	736706441124864	0	258122858636034	801191409788845	3.90428e+08	0.00479706438359304	4	CG15425		33630	33630
FBgn0054043	0	679409753206867	0	208152817808579	-203160324246782	-766647487140582	2.51641e+08	0.00397520996574537	5	CG34043		3885606	3885606
FBgn0267472	265849053828055	0.291976295570674	220139942001075	0.363373656776967	173737935421714	744076898855142	3.49914e+08	0.00479706438359304	6	CR45822		NA
FBgn0051997	358553136308166	0.189620752532375	139852665697487	0.37924150506475	340687256850422	84123041752996	1.10395e+09	0.00762969339480255	7	CG31997		319064	319064
FBgn0053503	0	30529229427545	0	0.945555373481499	-139052575400004	-711948665493689	1.02328e+09	0.00762969339480255	8	Cyp12d1-d		2768720	2768720
FBgn0053517	171207167087551	0.00705633121981121	0.839053437335493	0.0141126624396224	180984915979378	74997256520082	1.52061e+09	0.00860915527851191	9	Dop2R	Dopamine 2-like receptor	33007	33007
FBgn0042129	0	639113135275296	0	189686090310574	-126275924838954	-698043579781339	1.09075e+09	0.00762969339480255	10	OS9	Olfactory-specific 9	59167	59167
FBgn0050106	0.00733649835816772	30406672636257	0.0146729967163354	141040414505878	-146806322286917	-719777028966958	1.56122e+09	0.00860915527851191	11	CCHa1-R	CCHamide-1 receptor	37004	37004
FBgn0031865	256057513132734	0	203190537933114	0	153760200379261	726453831111075	2.26164e+09	0.0108735596334709	12	Nha1	Na	33961	33961
FBgn0032331	360053070378825	0.0117542802215037	103277183791136	0.0235085604430075	123644744358165	695005710762991	1.25377e+09	0.00770231509047933	13	CG14913		34532	34532
FBgn0039915	246579245356557	0.00634685883564	121537293365217	0.01269371767128	128251484326518	700283171282432	2.66923e+09	0.0118065317343029	14	Gat	GABA transporter	43805	43805
FBgn0266036	0	191722773017031	0	103715218696028	-123137269097755	-694412366812759	2.52378e+09	0.0116283123423998	15	CR44801		NA
FBgn0032684	0	117704767335346	0	733460632606817	-462266964672383	-885258245564457	0.000103653243772282	0.0260499447644067	16	CG10178		35105	35105
FBgn0033970	0	431933271552868	0	111572066504332	-985197759940656	-662234144245	2.9405e+09	0.0123629065391149	17	CG10205		36650	36650
FBgn0051797	0.111932410292139	139278165393127	0.131675171244201	730286157063276	-208641232119901	-770488048424174	0.000111606339387934	0.0269220841650347	18	CG31797		35203	35203
FBgn0000564	948347634589574	0	890403464640513	0	128592023689931	70066573476827	7.33859e+09	0.0202875389795086	19	Eh	Eclosion hormone	42101	42101
FBgn0053319	0.0326863889751755	928556625923089	0.0653727779503511	531603285385696	-9749155132537	-6607205294374	4.92197e+09	0.0170084726154664	20	CR33319		NA
FBgn0031585	0	22262918588839	0	111383847803658	-996300127423692	-663850850296537	6.40242e+09	0.0191345976336476	21	CG2955		33622	33622
FBgn0052475	12005577423096	0.00590985785528874	0.358165520424105	0.0118197157105775	814214831006401	634733759544231	5.23233e+09	0.0173492929634677	22	mthl8	methuselah-like 8	38013	38013
FBgn0023415	704634214301629	0.113828131264675	258340199929443	0.22765626252935	875548044797577	645211444212347	5.80181e+09	0.0178212253094775	23	Acp32CD	Accessory gland protein 32CD	34531	34531
FBgn0033593	901600814428971	0	506345365424425	0	918716711449411	652154816642097	8.50962e+09	0.0224046134717048	24	Listericin		36183	36183
FBgn0044011	283127912558764	0	221196850278212	0	883844830361097	646572120418928	8.25244e+09	0.0222574287025146	25	Spn43Ad	Serpin 43Ad	35639	35639
FBgn0034136	422245559864175	0.788173627960228	0.493780449279463	157634725592046	928214273511969	653638597744891	0.000123798271683949	0.0291268359208745	26	DAT	Dopamine transporter	36849	36849
FBgn0029950	0.22382674417774	470122043290761	0.447653488355481	262173272487146	-988916299871663	-662777651387971	0.000165839188210124	0.0359578381025011	27	CG9657		31674	31674
FBgn0050456	0.113993105894683	490892511961906	0.161671401062144	20968200890485	-891789091307889	-647863064707084	0.000111992753806439	0.0269220841650347	28	CG30456		36929	36929
FBgn0033190	0.947146298834193	311526225917777	0.739445732542952	755346891708797	-395531473306011	-530572059255866	6.38989e+08	0.00642358495714375	29	CG2137		35689	35689
FBgn0034253	0.200311461083947	562869079668395	0.213605525912877	123231322267118	-550898891511489	-578371565488151	7.28636e+09	0.0202875389795086	30	CG10936		37000	37000
FBgn0051221	189337652593698	0.100583526475411	101264964093203	0.201167052950822	810880347360287	634141714249231	0.000175315336749866	0.0372814806496157	31	CG31221		42325	42325
FBgn0040658	176898990583542	0	0.418171609375715	0	615889990453532	594460077632602	0.00014843698622893	0.0336236668841248	32	CG13516		3885599	3885599
FBgn0259162	0	0.833912596405575	0	0.465092046924323	-658719539389199	-604159243985248	0.000183199525543167	0.037515191730673	33	RunxB	Runt related B	33051	33051
FBgn0052199	139248957156524	0	0.618571813714933	0	60524765176495	591945367176563	0.000179500718487636	0.0374513008497411	34	CG32199		40028	40028
FBgn0026175	483906178315021	0	434765562206935	0	647516381043177	601684478583454	0.000246198560787095	0.0450790119769509	35	SkpC	SKP1-related C	32996	32996
FBgn0261804	0.75016068955229	0.0266499958735496	0.37020801217269	0.0532999917470992	633615736386826	598553626131074	0.000231892496314449	0.0434621563431385	36	CG42750		35090	35090
FBgn0260964	659576992486841	0.176185890572905	335018880161959	0.164328137308154	776969258865306	627978561377784	0.000260447440671109	0.0457147269673195	37	Vmat	Vesicular monoamine transporter	3346192	3346192
FBgn0053013	0.040846349580887	439326140995608	0.0645680606196637	331382553309422	-946150082754079	-65639971436435	0.00045154722238373	0.0668485608055634	38	CR33013		NA
FBgn0259219	0.56274455277492	0	0.0713814260663615	0	540918186098636	575733849774623	0.000228485253522678	0.0434621563431385	39	CG42319		36473	36473
FBgn0052657	677349527186509	0	356762360721581	0	576260438744322	584864907455214	0.000252749027181312	0.0450790119769509	40	CR32657		NA
FBgn0261928	168116811675912	0.130125306639976	0.225121007837153	0.177692271149045	474005411869703	55668316258105	0.000187372416963678	0.0376720761233519	41	CG42795		41252	41252
FBgn0053679	0	433995673756753	0	403915934719752	-615047309637585	-594262548217571	0.000400214927753537	0.0632225238728374	42	CG33679		3772494	3772494
FBgn0014073	0	0.403508970209723	0	0.129641357703394	-534947344789373	-574132498799033	0.000275627393700393	0.0476232456177961	43	Tie	Tie-like receptor tyrosine kinase	38559	38559
FBgn0265542	618279051639958	0.315098072097369	350245894885688	0.630196144194738	562027024058134	581256759639641	0.000398511078609963	0.0632225238728374	44	CR44392		NA
FBgn0266331	132516139682764	0	0.724952620615839	0	526671566185412	571883166861769	0.000363096152601331	0.0608351099312957	45	CR44996		NA
FBgn0265527	0	0.88037752670432	0	0.45992657533375	-489373336046607	-561286359188846	0.000389005680345276	0.0632225238728374	46	CR44377		NA
FBgn0031925	130693149933036	0	0.923115711997974	0	516867344955589	569172215234875	0.000505094884144756	0.0707004965680089	47	Cyp4d21		34036	34036
FBgn0039795	0	0.904996529037721	0	0.272472056850645	-461869193311482	-552941241648252	0.000443717671662545	0.0668485608055634	48	Spn100A	Serpin 100A	43642	43642
FBgn0037057	0.767102545290514	0	0.348698791695909	0	463192965143073	553354143709562	0.000479637678197789	0.0680246802533939	49	CG10512		40339	40339
FBgn0033949	0	215181109387223	0	170071956893649	-494437844642081	-56277172673123	0.000537256369981911	0.0733454436945675	50	CG10131		36624	36624
FBgn0262870	0.39063568060606	0.0202406513794716	0.134020058235233	0.0404813027589433	463072492901032	553316615654158	0.000479826827614824	0.0680246802533939	51	axo	axotactin	43923	43923
FBgn0032798	0.986425121494428	0.0353580172993481	0.272733744995377	0.0413426908182879	405310926309301	534095716274626	0.000397742324966636	0.0632225238728374	52	CG10132		35239	35239
FBgn0011589	0	0.379953182878551	0	0.255183372930635	-459983087011915	-552350891098611	0.000569014002969014	0.0740253746450748	53	Elk	Eag-like K	37047	37047
FBgn0039239	140978171653748	0.792961412578442	127502238534483	158592282515688	562778918341596	581449638122001	0.00102373214594367	0.113204300698451	54	CG13641		42969	42969
FBgn0025687	0.646882872171194	163677444812015	0.16013199769763	434123722291102	-238337584661082	-457493457024503	8.9818e+08	0.00762969339480255	55	LKRSDH	Lysine ketoglutarate reductase/saccharopine dehydrogenase	34064	34064
FBgn0051784	232432992052627	0	152940206941463	0	833859875779454	638173306428557	0.0013348884632754	0.129672315934858	56	CG31784		318939	318939
FBgn0037742	0.0123176003973503	214289860549799	0.0246352007947005	164251422888155	-459345379583738	-552150741201124	0.000970310457437284	0.109486663656546	57	Rpt3R	Regulatory particle triple-A ATPase 3-related	41190	41190
FBgn0032282	0.276213349090351	682992733222586	0.332653892072691	376029534592419	-399510143351511	-532016022777065	0.000723797126891386	0.0890486379021417	58	CG7299		34468	34468
FBgn0034022	0.0600884999159699	175975747831447	0.0662061862649493	0.852954910184729	-364071197783867	-51861487064251	0.000521468980623154	0.0720800498466355	59	CG12964		36714	36714
FBgn0035665	183934757801653	0	0.812058065544462	0	400293219236451	532298527229955	0.00081007181105278	0.0973671096371917	60	Jon65Aiii	Jonah 65Aiii	38683	38683
FBgn0013973	0.847756013531782	0.0509961369636381	0.344579826441413	0.101992273927276	411006652808221	536108984133872	0.000865833416027365	0.100783009625585	61	Gycbeta100B	Guanylyl cyclase beta-subunit at 100B	43682	43682
FBgn0263994	103466691990954	0.109134001951599	0.570302516329729	0.207138490752174	454660312342746	550671717047796	0.001062550656229	0.113833533853423	62	CG43737		32448	32448
FBgn0267989	44628736482901	0.707956321460865	229428180542473	141591264292173	43476756502126	544217240984225	0.00105683242871374	0.113833533853423	63	CR46256		NA
FBgn0051361	114550638846018	0.0628516476876964	0.215916178285072	0.0807386922422238	362493301675997	517988243145464	0.000563677694680544	0.0740253746450748	64	dpr17	defective proboscis extension response 17	41470	41470
FBgn0031424	0.479230325267588	0.0298528298447471	0.0747950748153479	0.0597056596894943	394877206454522	530333218822603	0.000724758311737453	0.0890486379021417	65	VGlut	Vesicular glutamate transporter	33427	33427
FBgn0265884	426338730382815	0	285856312675205	0	401873577473967	532866982057862	0.000900493919347567	0.103725643334848	66	CR44673		NA
FBgn0266796	219147076465904	0.673582427724981	907346524687691	0.320153678216915	313943578054069	497243339611978	0.000425790618521485	0.0663153895719801	67	CR45258		NA
FBgn0266156	267127357130839	0	16154197427924	0	417352694245601	53831951792256	0.00105689704214794	0.113833533853423	68	CR44862		NA
FBgn0038839	0.743811690509481	0	0.723841223988923	0	419385983580867	539020674040321	0.00108089356616109	0.113833533853423	69	Ktl	Kctd12-like	42475	42475
FBgn0085414	0.8296106237136	0.0146931896892115	0.694174648685301	0.029386379378423	450022042019769	54919237610715	0.00120695343289461	0.121331736917714	70	dpr12	defective proboscis extension response 12	50320	50320
FBgn0004649	0.493832936587925	0.0326484479442848	0.200627200475964	0.0652968958885695	387240817592812	527515912455327	0.000963775468613509	0.109486663656546	71	yl	yolkless	32367	32367
FBgn0266227	0.964467005671844	0	0.736477230044382	0	443544921530716	547100832069364	0.00135658724910918	0.130444711309994	72	CR44922		NA
FBgn0045038	160766384554082	0.0815743298071751	0.991381652338998	0.16314865961435	381355199632106	525306346537365	0.00115552081612759	0.119418216679802	73	Proc	Proctolin	250710	250710
FBgn0032946	107167512532109	0.62887054334022	65717395424764	0.463492665925562	287785536804811	484692218347601	0.000607833232836637	0.0772576998702015	74	nrv3	nervana 3	35408	35408
FBgn0035798	0.507525049599572	0.00794580108363075	0.383552837395211	0.00921536974198955	358616102339714	516436836347318	0.00107230503715278	0.113833533853423	75	frac	faulty attraction	38850	38850
FBgn0031602	0.384596050522777	0.0107860119066871	0.218147342776579	0.0215720238133741	362147140720909	517850407964863	0.00118018357243082	0.120421380970715	76	CG15431		33646	33646
FBgn0004580	111046020239174	0.0250968643057555	0.763347573852888	0.050193728611511	389288658440709	528276840862035	0.00150092638045884	0.138310365959282	77	Cbp53E	Calbindin 53E	36905	36905
FBgn0034329	361420167471117	213619023734906	258300150223253	266161046182236	414103339581896	537191893241479	0.00202679373035108	0.172402192847863	78	IM1	Immune induced molecule 1	37100	37100
FBgn0051954	185112952272406	0	152393414476252	0	371778511549815	521637148113071	0.00146422722016881	0.138310365959282	79	CG31954		33572	33572
FBgn0039584	146035094161264	0.200101425538195	0.67982916348517	0.387360893987918	355066520657912	515001742945671	0.00125773977127225	0.124618888903343	80	beat-VI		43377	43377
FBgn0030257	219442508149588	0.277941040138831	112967468304707	0.555882080277661	396493145395953	530922401960918	0.00201130356279423	0.172402192847863	81	SmydA-4	SET and MYND domain containing, arthropod-specific, member 4	32034	32034
FBgn0267939	100841476747433	0	0.733861878210666	0	362347955358	51793038484533	0.00149086149383973	0.138310365959282	82	CR46219		NA
FBgn0035806	675583179889179	0.895216415427481	463009162490909	179043283085496	377689985630066	523913062641928	0.00189255515740981	0.165075976714481	83	PGRP-SD	Peptidoglycan recognition protein SD	38858	38858
FBgn0036599	215297041421392	0	0.903165044248338	0	340955897548812	509151323442285	0.00133682799932843	0.129672315934858	84	CG13044		39795	39795
FBgn0265451	124607433411599	0	110186693762002	0	361506187559861	517594843552304	0.00177429735036463	0.158227258873646	85	CR44351		NA
FBgn0264510	0	127325569191528	0	0.844581676847419	-340209231603903	-508835038406171	0.00159428604431076	0.145699298165193	86	CR43909		NA
FBgn0005586	0.48675372688748	0	0.347563589298057	0	360900618594745	517352971094824	0.00189588072370583	0.165075976714481	87	Rab3		36127	36127
FBgn0040736	316487560993952	413287361861059	166918822750985	681620632387601	308752847266343	494838053593478	0.0014974117845308	0.138310365959282	88	IM3	Immune induced molecule 3	50209	50209
FBgn0000038	137723355339012	0.0983876963077199	0.444999987461548	0.14174538876359	284585166058936	483078855854038	0.00145379505339416	0.138310365959282	89	nAChRbeta1	nicotinic Acetylcholine Receptor beta1	38545	38545
FBgn0022740	420242511001071	303831465621168	1929483484869	186803417503507	191056198906335	425592516224698	0.000158805076018569	0.0351213306122668	90	HLH54F		37027	37027
FBgn0267813	0.0242018346102199	125397370719727	0.0484036692204399	0.744506453778752	-291318251213453	-486452418466051	0.0020748181623755	0.175139994195025	91	CR46138		NA
FBgn0040102	176450566929803	184808715129148	180211611442251	801828417838182	-250165103253868	-464480864988316	0.00118700764386037	0.120421380970715	92	lectin-24Db		53550	53550
FBgn0004191	376915813454662	860548189555594	758673287934414	151384919954716	280645073398043	481067482852679	0.00174130162020261	0.156547262733337	93	snRNA:U2:34ABa	small nuclear RNA U2 at 34AB a	NA
FBgn0038681	0.777184708307989	0	0.665178296807696	0	297497619194745	489480621779642	0.00247557474778505	0.197855163581811	94	Cyp12a4		42294	42294
FBgn0031414	0.756915920817234	798010663318911	0.618737466653094	0.389437679888983	-151938152957001	-392541228316311	5.90608e+08	0.00642358495714375	95	eys	eyes shut	3771890	3771890
FBgn0083950	0.564339058506681	0.119291322311211	0.34137305166613	0.238582644622422	329198628482165	504088642005729	0.00274346721692905	0.209222486102079	96	CG34114		4379854	4379854
FBgn0034135	215242023946649	0.212126911024511	159157258745183	0.251951422329848	287837407763073	484718219387053	0.00254073369765031	0.197855163581811	97	Syn2	Syntrophin-like 2	36848	36848
FBgn0031926	16721069821988	0.16567670423373	0.965377327408861	0.287925839459619	27708468210426	479225505232144	0.00228927883152761	0.190171391708622	98	CG6739		34037	34037
FBgn0034328	641794718575242	0.541513110597264	455205133555417	108302622119453	302802103934429	492030332440263	0.00300338501313283	0.217255236190716	99	IM23	Immune induced molecule 23	37099	37099
FBgn0262476	0.76655358339309	0.0533266246066222	0.502140368805131	0.0841204747369448	265826589841017	473241351520175	0.00239948580661038	0.195099368011011	100	CG43066		37129	37129
FBgn0264879	320690274382634	0.111839424430503	187931183963715	0.223678848861006	284027197055517	482795717665425	0.00277303728845728	0.210029084491511	101	CR44070		NA
FBgn0030840	0.648344487182537	0	0.356253433542686	0	284000246745348	482782027806146	0.00282544813259672	0.211861284231247	102	p-cup	presidents-cup	32727	32727
FBgn0038126	0.114078820377245	124821308190959	0.228157640754489	0.40198599019691	-271614796895541	-476349017103234	0.00261843066960812	0.201494492263553	103	CG8483		41623	41623
FBgn0031775	148042740123131	0	105537778135033	0	286767952392835	484181190028243	0.00305627055818715	0.21945610280801	104	CG9150		33856	33856
FBgn0028675	0.333987118957214	0.0249305250184592	0.201171803225928	0.0498610500369184	281299854734294	481403690251983	0.00325922613521191	0.229557468810021	105	Sur	Sulfonylurea receptor	34350	34350
FBgn0040734	200153496442666	315438594948635	144203739233271	630877189897271	305148148442271	493143793143579	0.00393005999872898	0.255638843917324	106	CG15065		50207	50207
FBgn0032536	0.285452432204315	2401094163831	0.352569884414578	162571884580202	-260689519522064	-470426067838424	0.00292357782951708	0.215445097059436	107	Ance-3		34808	34808
FBgn0041707	177073484783748	0.0680848348608163	0.599303724087656	0.0909039968642553	247185132224069	462752006502418	0.00252557357891538	0.197855163581811	108	7B2		40644	40644
FBgn0038494	674252837934951	0.717421627207806	458175505319498	0.792133312274896	255054917801502	467273601298916	0.00290595744441395	0.215445097059436	109	beat-IIb		42082	42082
FBgn0031327	542044563277808	0.435019025028061	388497411350897	0.477759133146309	261514099270007	470881682491055	0.00309335513257829	0.220685942297101	110	CG5397		33313	33313
FBgn0033702	620082367807568	0.458856027359449	553180495625526	0.542534027418027	351967617594487	513737079623603	0.00471591636365831	0.278869535557934	111	CG8854		36324	36324
FBgn0036206	0.0644052367053515	0.778662932682845	0.128810473410703	0.412910241327188	-257094632609474	-468422758608373	0.00350442151028192	0.239209216424058	112	CG5964		39330	39330
FBgn0039972	0.929456651722801	0.127882589227014	0.48714376160582	0.204677968730288	246307932061189	462239118379235	0.00300597315402239	0.217255236190716	113	CG17018		49895	49895
FBgn0261998	0.00405414583992027	0.325814710379632	0.00810829167984054	0.251090148742849	-256804479192396	-468259846110264	0.00372678821187972	0.248257976186542	114	CG42816		39977	39977
FBgn0031757	0.717920720887658	667618201270961	0.803431161355745	266890562735369	-211652375432063	-440362477539262	0.00250889107813856	0.197855163581811	115	Ucp4C		33832	33832
FBgn0050227	347215618450116	379997889749472	10171560115623	687323719689595	230904269772819	45292229458821	0.00333066540775108	0.231101939208605	116	tRNA:Trp-CCA-2-2	transfer RNA:Tryptophan-CCA 2-2	NA
FBgn0267796	0.0171991647921212	0.330606961182334	0.0277129871085814	0.11038024896975	-2266593223193	-45024535942416	0.00317472379459174	0.225039075132022	117	Tmc	Transmembrane channel-like	26067066	26067066
FBgn0266832	54456893169849	0.351418290448757	337035822054924	0.702836580897513	244897018494097	461410330476327	0.00378123560071735	0.24888632900436	118	CR45294		NA
FBgn0028481	154055121464808	0.115980527452828	0.630016318082086	0.0908349627791302	194866519189487	428441433146271	0.00221660194768824	0.185690790435883	119	CG4341		33276	33276
FBgn0036186	0.130823352011641	116832998186599	0.245617300868907	0.582639099944877	-231636370375558	-45337898907052	0.00359549070008123	0.243919853751523	120	CG6071		39308	39308
FBgn0002772	279631149932656	0.158550598104388	158387883341295	0.192776040613929	247313345438476	462826818693396	0.00403864377596224	0.259647226015061	121	Mlc1	Myosin alkali light chain 1	43323	43323
FBgn0031560	525303432144355	442533403565829	436801887305184	642172698346785	262658134964124	47151143627634	0.00452251819900079	0.270602490161758	122	CG16713		33591	33591
FBgn0002789	184415397229233	0	241325166733755	0	270223862452063	475608317414454	0.0050141912420886	0.28878607684904	123	Mp20	Muscle protein 20	36468	36468
FBgn0037402	117355273942823	0.0360829067264766	0.926266844214943	0.0721658134529533	249436336550224	464059973945473	0.00444506609082656	0.270074400177803	124	Vha14-2	Vacuolar H	40748	40748
FBgn0051272	0.15349804455383	162998833753117	0.262750181307218	0.811775092759433	-225341396886277	-44940404665895	0.0037236447078148	0.248257976186542	125	CG31272		326130	326130
FBgn0033135	0.710216579066657	0	0.348080189784165	0	241957852410169	459668385555023	0.00414024539003008	0.259755658790017	126	Tsp42En	Tetraspanin 42En	35624	35624
FBgn0052843	134035120052108	121191732472644	438286155538261	0.981991337202679	131723511699319	371944097415357	4.40803e+08	0.0168082768614641	127	Dh31-R	Diuretic hormone 31 Receptor	36475	36475
FBgn0038252	214224400981547	0.540396906161461	0.971907745018156	108079381232292	250135950290275	46446405157737	0.00470173639337957	0.278869535557934	128	BigH1	Histone H1 variant BigH1	41780	41780
FBgn0028573	38238591209021	0.413656328802067	240307014907724	0.345167233763729	208338448909801	438085720854666	0.00333662087541786	0.231101939208605	129	prc	pericardin	43930	43930
FBgn0266201	0	30809080603972	0	246922267324871	-248922319771182	-463762369113444	0.00529395901262032	0.300208198777208	130	CR44896		NA
FBgn0038181	507256156025617	0.426093970369033	116432599364587	0.229502707819972	135616934981752	376146543920727	0.000210118824196244	0.0407630518940713	131	CG9297		41688	41688
FBgn0044811	229400171472954	192850268395591	25259318325246	894144073230614	-200557061453358	-432594085806991	0.00347086150720771	0.238389978550949	132	TotF	Turandot F	117461	117461
FBgn0034331	242750603858374	0.0283689801126588	217631231107363	0.0567379602253177	244332085302751	461077142336242	0.00524733852209884	0.299098295759634	133	CG15067		37102	37102
FBgn0086913	0.763983644703085	0.0870464453346911	0.141138331376749	0.107609408261198	202243823333229	43380237373073	0.00388449085350324	0.2541698216452	134	Rab26		40359	40359
FBgn0267447	454447308466168	0.632138405820338	0.857252170017178	126427681164068	22418860847908	448664106835511	0.00452717134019943	0.270602490161758	135	CR45797		NA
FBgn0085386	0.315189850207591	0.0448577130698668	0.251025475298657	0.0897154261397337	230615774355817	452741929307467	0.00595097635704689	0.334040084041749	136	CG34357		5740349	5740349
FBgn0051632	19506076600929	0.310959119240284	117558272048273	0.366820343383265	225265776654898	449355624467635	0.00506921221122651	0.290442220889859	137	sens-2	senseless-2	33957	33957
FBgn0264788	0.378282231138047	0.0386292861220139	0.132166734063505	0.0616338982018485	205076572468656	435809078556535	0.00450453363651938	0.270602490161758	138	CR44018		NA
FBgn0069969	114866299421841	0.152223610824069	0.411785636232306	0.179785540562296	200836696339948	432795099361176	0.00417842928110224	0.259755658790017	139	CG40498		3354890	3354890
FBgn0064237	318614265221854	0.172488997572247	339462206476738	0.344977995144494	284518493260043	483045052340323	0.00847297705029878	0.398032306016851	140	Idgf5	Imaginal disc growth factor 5	37104	37104
FBgn0264006	112552621922632	0.169025184878085	0.241267519518418	0.151256145066604	165512937465506	404887208586446	0.00283554621687689	0.211861284231247	141	dysc	dyschronic	39533	39533
FBgn0031388	0	283416041217517	0	248604329637463	-331298007762718	-505005762278715	0.0120004678480444	0.495153632327145	142	CG12674		33384	33384
FBgn0036749	223211154208406	0.43774640614796	154446760479442	0.786086064578002	208113580555347	437929920681585	0.00688196835222414	0.362976863079084	143	CG7460		39973	39973
FBgn0052557	0.928073689146232	0.0973018737185136	0.676611555725957	0.194603747437027	215456604978374	442932542087562	0.00714734764245075	0.367606373163816	144	CG32557		326221	326221
FBgn0036410	0.154962912865759	0.759048847735334	0.309925825731519	0.0838476293713921	-202315422557593	-433853439599597	0.00657864412631357	0.351433076081041	145	CG8100		39565	39565
FBgn0004511	0.51690139197189	0.054843740986775	0.407296899097507	0.10968748197355	206656120096177	436916018447284	0.00710676969540492	0.36735982551157	146	dy	dusky	32130	32130
FBgn0050049	0	0.782392446522095	0	0.62476733603374	-27761257281915	-479500100262014	0.0107877053651822	0.462366069489088	147	CG30049		246416	246416
FBgn0033301	0.400876009326039	495964107735869	0.693713661845468	274069833092926	-191215898683222	-425713057635385	0.00612802582516665	0.340521153641672	148	CG12780		35834	35834
FBgn0041712	143674060069644	0.263151586895301	105288824484142	0.526303173790602	21672694756359	443780664240888	0.00795173221642411	0.387495185682411	149	yellow-d		37703	37703
FBgn0037416	111606109917551	0.0889868155592666	0.550446833006824	0.177973631118533	197394876203011	430301263699959	0.00706202715581237	0.36735982551157	150	Osi9	Osiris 9	40763	40763
FBgn0266208	90577913360021	181662583060617	469407193526632	230619109623955	193632042061111	42752458031696	0.00663108990708714	0.352531693233508	151	CR44903		NA
FBgn0053908	0	439479828202375	0	317329583762072	-29072325428171	-48615745688215	0.0129772348332542	0.518058710419224	152	His2B:CG33908		3772276	3772276/3772575/3771809/3772271/3772099/3772248/3772081/3772203/3772058/3771891/3772336/3772104/3772013/3772265/3772299/3772083/326273/3771957/3772496/3772502/3772094/3772166/3772264
FBgn0034692	0	0.848347588515953	0	0.904438580145713	-222931040590703	-447852560421016	0.00824735492510956	0.392583095323444	153	CG13502		37518	37518
FBgn0051183	0.173310593075003	0.842563754187653	0.299513649366044	0.429833871334497	-186788521936358	-422333389975149	0.00623121947150391	0.34111299463312	154	CG31183		41927	41927
FBgn0035539	148124079666274	147097236421827	236623279893971	0.639398768079919	1101966900383	346200898542941	3.01862e+08	0.0123629065391149	155	slow	slowdown	38540	38540
FBgn0015039	0.530739407091583	0	0.321687758858512	0	202696457892797	434124897291197	0.00794993161195712	0.387495185682411	156	Cyp9b2	Cytochrome P450-9b2	35635	35635
FBgn0051415	103286372105206	832685362651654	160342977383726	715796141401825	-200418234310439	-432494186765454	0.00779243955833965	0.387495185682411	157	CG31415		318722	318722
FBgn0265376	0.118357648523951	218017846592773	0.236715297047901	202584365529997	-226529684025207	-45016282056003	0.00941889697488277	0.423390905480706	158	CR44317		NA
FBgn0039232	378144662423698	0.998602519046523	177993837894133	116970622233346	192605371970539	426757603694296	0.00768512961217089	0.387495185682411	159	sosie		42961	42961
FBgn0025583	324044607650021	438014188918689	166393754857321	450188505617094	160917022983388	400824504788878	0.0042523357524444	0.262694574025308	160	IM2	Immune induced molecule 2	49802	49802
FBgn0034137	0.739420896384243	0.169501891938649	0.184281265068372	0.339003783877297	192722440963332	426845266642504	0.00799456476673378	0.387495185682411	161	CG4945		36850	36850
FBgn0052547	138884184931807	0.17164479762626	0.418761548976828	0.173401929773465	154846758585483	395276927821254	0.00415610096947562	0.259755658790017	162	CG32547		3346150	3346150
FBgn0032286	0	0.317710398696255	0	0.233935269586677	-1991874857605	-431605510575522	0.00849481137818563	0.398032306016851	163	CG7300		34472	34472
FBgn0267983	193404040317289	0.442056062312855	0.281213809372272	0.884112124625711	18933426378756	424286361381729	0.00795917439618832	0.387495185682411	164	CR46250		NA
FBgn0032919	14030377977878	14402442927749	509239195548473	168248146766568	-101792407187695	-334755804803782	53541.4	2.9603e+08	165	CG9253		35379	35379
FBgn0001170	503998540601601	0.75556747083581	199175538604801	0.744170341984219	154524207819977	394976096386521	0.00476498105390698	0.279823222810633	166	H2.0	Homeodomain protein 2.0	33841	33841
FBgn0032895	44309903924237	165860557764152	122284707771223	276100060659019	172536905987627	410883308512839	0.00788917106184375	0.387495185682411	167	twit	target of wit	35353	35353
FBgn0030261	480640772944649	0.736045860379356	251296501259166	0.913606683153228	1728296650287	411127896236922	0.00790876074736124	0.387495185682411	168	CG15203		32038	32038
FBgn0011582	0.112036790952042	0.0158180030433804	0.0573571031142491	0.0316360060867608	190881620135582	425460628816961	0.00872368795870512	0.403490503391412	169	Dop1R1	Dopamine 1-like receptor 1	41726	41726
FBgn0036112	255114633079768	0	198769292900985	0	242101371160812	459753934506809	0.014928456375556	0.56533859794828	170	CG14147		39227	39227
FBgn0262622	187629070555103	0.311985394400924	121556214165723	0.623970788801848	186376352517319	422014691694913	0.0102556430462913	0.44648386144051	171	CR43146		NA
FBgn0034887	0.417876239816962	203628444779098	0.835752479633925	183780133842666	-191883941922861	-426216207751182	0.0109254668708082	0.464668510220759	172	St1	Sulfotransferase 1	37742	37742
FBgn0037999	158782623161237	0.291005782901144	0.417515475030221	0.514075404314128	165763319770981	405105289641957	0.0085401898919843	0.398470125846255	173	CG4860		41480	41480
FBgn0031561	235118031505036	323630579420834	204156895072235	26645646592896	126317301148543	365898034740771	0.00248418808420727	0.197855163581811	174	IM33	Immune induced molecule 33	33592	33592
FBgn0033753	0.0188094831035623	0.660112823816497	0.0376189662071246	0.505935629799746	-179310682132588	-416438953178666	0.0101596108335416	0.444051290898431	175	Cyp301a1		36378	36378
FBgn0037015	0.513209415863398	0.0334746406577314	0.368605332222872	0.0669492813154627	179649230970799	416711085445795	0.0107829097194442	0.462366069489088	176	cmpy	crimpy	40288	40288
FBgn0030012	524479728850857	0.387461446527513	570163973633458	0.333717451213487	163702096898124	403300089663315	0.00867712448323726	0.403158161914444	177	CG18262		31745	31745
FBgn0015008	0.509007530189485	0.019799737423683	0.154178443342868	0.039599474847366	170726115283689	409361185336151	0.00979134593376955	0.434830133878007	178	Actn3	alpha actinin 3	44964	44964
FBgn0053914	107573018829401	0	113755858116281	0	239455279111895	458168433695364	0.0164681144549247	0.589784635995329	179	CG33914		3772464	3772464
FBgn0033101	203094265068661	139746060603674	184355036907295	399470752961256	-124378679828908	-36366673043015	0.0024899825664495	0.197855163581811	180	CG9436		35586	35586
FBgn0026570	141762913011895	0.226729137486354	0.952214989919455	0.453458274972709	172036673471543	410464423537169	0.0122854003349056	0.503155395938468	181	CG5704		48613	48613
FBgn0036899	467484504711235	525467364432986	211814398416436	231763980286334	929942855091941	321714206545888	7.19532e+07	0.00265219626585599	182	tey	teyrha-meyrha	40146	40146
FBgn0004381	0.846023280141115	0.282385782188562	0.39262770785514	0.549586498398386	164463186272932	403969277960617	0.0119824834538778	0.495153632327145	183	Klp68D	Kinesin-like protein at 68D	39332	39332
FBgn0040859	481742855036386	0.720397370728532	42722507859673	0.995226874097846	162240601171404	402006299815854	0.0119146101900513	0.495153632327145	184	CR32658		NA
FBgn0031558	0	10641356432645	0	16142913334188	-2481252413621	-463299660051519	0.0198695723451017	0.636862988382999	185	CG16704		33589	33589
FBgn0038498	745658335584422	0.816611516234908	316002020660008	0.532724519627895	106359399839937	341087563644352	0.00100262251775135	0.111989896982772	186	beat-IIa	beaten path IIa	42086	42086
FBgn0026439	121116049413345	0.173839437393893	0.808732247140914	0.201746128766943	158737947436057	398857515080786	0.0115802792205521	0.4875015437291	187	Eaat1	Excitatory amino acid transporter 1	34251	34251
FBgn0027073	416069187940175	0.527895843883056	391070457288511	0.966710416154876	17582363087392	413605707807349	0.01439486813262	0.553159515556475	188	CG4302		37420	37420
FBgn0035511	460382924060345	0	60068893764682	0	225950498306908	449793483359184	0.0189311832591072	0.624289508207135	189	Cpr64Ab	Cuticular protein 64Ab	38509	38509
FBgn0053509	186919307965403	248673631219751	307545246156698	170533146800809	978875684138519	329112565118242	0.000148992555373677	0.0336236668841248	190	CG33509		3346225	3346225
FBgn0000535	0.481355665031156	0.138856384365973	0.196522057093418	0.160477812480464	153227905112695	393760715260475	0.0105065308759877	0.454991771769462	191	eag	ether a go-go	32428	32428
FBgn0039054	0.767631719110723	0.0891964619347806	0.601275373570509	0.178392923869561	210264531883057	439413360690705	0.0182012803685727	0.609908358532355	192	Cow	Carrier of Wingless	42733	42733
FBgn0259245	0.31234564634773	0.0299950527279307	0.215025144226581	0.0503230112379251	157181350181276	397435814456313	0.0117571768873456	0.490607026491578	193	DIP-beta	Dpr-interacting protein beta	33125	33125
FBgn0265535	0.283362207090581	164999607996198	0.566724414181163	103148055060522	-165917214162714	-405239167074601	0.0141922129409365	0.548732484968096	194	CG44385		19834720	19834720
FBgn0267030	18598566160629	0.0383736683587068	109354695468344	0.0767473367174136	15945654524563	399509141229321	0.012732530487927	0.514361961988339	195	CR45474		NA
FBgn0263206	469444894410565	0.36478495729344	231163862772462	0.579259152278779	155029195598534	395446802896011	0.0116391899340544	0.487523342010507	196	CG43376		12798198	12798198
FBgn0030841	272224369444774	130474811360586	0.215016484143472	238149659399578	135259946740293	375766278568801	0.00768720348931764	0.387495185682411	197	CG8568		32728	32728
FBgn0267793	0	0.249761878510546	0	0.261676372412395	-21912345930349	-445367204205915	0.0195685830064832	0.632717517209622	198	CR45232		NA
FBgn0004394	0.232776097522432	11086284249739	0.291455809926709	0.168170312670823	-137439133641442	-378072094236161	0.00809153570632343	0.388723549035598	199	pdm2	POU domain protein 2	34673	34673
FBgn0031596	173977520624999	0.117210861145188	14414536131023	0.186124626872184	153935028826224	394424965770081	0.0135955447541296	0.534658664488982	200	CG15429		33637	33637
FBgn0285944	210176656834267	0.278280142473885	0.858301016807615	0.195300796883976	953709354678434	32535496682739	0.000249751228439242	0.0450790119769509	201	para	paralytic	32619	32619
FBgn0033374	0.899814980741226	0.107268646091129	0.756646155490229	0.214537292182258	164932842700228	40438068028374	0.016702392485466	0.589784635995329	202	CG13741		35919	35919
FBgn0036589	133108436758372	0	104574687456707	0	158605403561219	398737001825066	0.0158355533243438	0.575781795681118	203	CG13067		39785	39785
FBgn0035041	0.625704904159885	0	0.620928975668671	0	201461281339936	43324306900362	0.021304240881476	0.65416817720964	204	CG13594		37940	37940
FBgn0032652	0.851756116750621	0.0186539658164242	0.511686998699052	0.0373079316328484	152281403378651	392866786539591	0.015135864791473	0.566240554086695	205	CG6870		35067	35067
FBgn0263846	0.293196898950982	0.0602921242197439	0.122313000678146	0.0951082531414127	143505352325692	384303264105475	0.0127356008262339	0.514361961988339	206	CG43707		33601	33601
FBgn0264695	18455515023626	0.389006296879799	0.776255024106386	0.278536818739282	124361506189321	363646808981106	0.00779919014882552	0.387495185682411	207	Mhc	Myosin heavy chain	35007	35007
FBgn0032022	202134982077979	0.207377688223157	108647187287798	0.24136425879726	142979291676659	383773430511616	0.0134220492926218	0.531974985941978	208	CG14275		34144	34144
FBgn0035006	0	108154723340919	0	0.991792660114512	-201282580870555	-433115042075297	0.0226618091972543	0.674673471567559	209	CG4563		37901	37901
FBgn0051740	0	322667970273384	0	330047658688118	-201474302838142	-43325239359625	0.022795284112154	0.674673471567559	210	CG31740		261618	261618
FBgn0032775	152361666551248	0.297751576491752	0.465329320378026	0.328887914598072	131176492332028	371343729781087	0.00987785276897423	0.436917183677268	211	CG17544		35213	35213
FBgn0029835	0.170574879227846	0	0.110879353186322	0	159033121132774	399125535547753	0.0177901300899736	0.60755253233075	212	CG5921		31538	31538
FBgn0016080	0.28491582816293	202431704116763	0.340865411981067	167029069219147	-152985250875676	-393532066601311	0.0168203623528076	0.590474815547132	213	xmas-1		44660	44660
FBgn0266212	0	249383904719377	0	220946760986154	-177660586362105	-415105175280538	0.0215765546604218	0.655476762183914	214	CR44907		NA
FBgn0031689	386152768664372	0.344023014729846	264537746410397	0.299168463908359	127399678206234	367128972844032	0.0113715652310531	0.481788384386915	215	Cyp28d1		33749	33749
FBgn0040322	306137189075705	0.899661219428692	193683615525908	154921976919697	141390329895641	382161154821241	0.0164205570970708	0.589784635995329	216	GNBP2	Gram-negative bacteria binding protein 2	40033	40033
FBgn0013467	0.82130531251645	0.0079609265489577	0.845839612677979	0.0159218530979154	194355705962055	428062755832635	0.0253515992304816	0.710431400153272	217	igl	igloo	36681	36681
FBgn0038589	0.993619765386252	455743735197432	19872395307725	24886535029523	-14777673002706	-388534720525353	0.0175954874214676	0.604798374401995	218	CG18598		42188	42188
FBgn0032228	149846203653645	0.340019974774821	129443048686707	0.680039949549642	154269855418641	394738427937078	0.0196756057163618	0.633209969144345	219	CG5367		34401	34401
FBgn0067905	135671901227581	156676819649937	878952652389526	945991453388828	940467687549448	323337837669585	0.00126219167635869	0.124618888903343	220	IM14	Immune induced molecule 14	3885603	3885603
FBgn0264866	0	28867325907574	0	225568033325779	-185420591203471	-421272956095211	0.0241059383986195	0.687019244360656	221	CR44057		NA
FBgn0265597	0.66225968542287	0.106182805315196	0.180841509163637	0.0760028046704292	116170514722889	353817203918113	0.00848235677675278	0.398032306016851	222	rad	radish	32253	32253
FBgn0267431	0.147490278365372	0.00662820467752479	0.0640138434492787	0.00768724967892918	139690293932887	380415987668443	0.0166555876892249	0.589784635995329	223	Myo81F	Myosin 81F	26067052	26067052
FBgn0259821	0.274449646267822	0	0.206793576402332	0	180567071796715	417446292188743	0.0239364114137296	0.683950484271374	224	CG42402		7354470	7354470
FBgn0032265	0	107363434971103	0	0.728292031189956	-181696905656003	-418346194520924	0.0244882941469069	0.696122253667087	225	CG18301		34451	34451
FBgn0016032	274034319475399	374652943529529	301976097544585	15824057088937	830073582490318	30532392309036	6.99216e+09	0.0202875389795086	226	lbm	late bloomer	35623	35623
FBgn0051665	0.820085636107043	0.115285964621655	0.410750646670481	0.12162596491967	122058198552737	360949729794684	0.0109090931123117	0.464668510220759	227	wry	weary	33361	33361
FBgn0250910	0.497815919492678	0.102536637837499	0.244801216199356	0.119984967763704	134106067933776	374530261162202	0.015881122054869	0.575781795681118	228	Octbeta3R	Octopamine beta3 receptor	3885573	3885573
FBgn0266179	252524363813786	0	264813550205964	0	179481055576414	41657596689172	0.0251261114506864	0.706983563413971	229	CR44885		NA
FBgn0030805	0.693386800220589	0	0.635656544434539	0	176794477261849	414400130314958	0.0249135124893825	0.702789849764264	230	wus	wurst	32683	32683
FBgn0039155	182942358857685	0.264678065866226	0.923850052408107	0.383685894355757	128908087310888	368827087183216	0.0147310764940985	0.559780906775741	231	Kal1	Kallmann syndrome 1	42865	42865
FBgn0036350	220037394462005	838580054932298	252662806159095	470155337275032	-12799058044883	-367796573292659	0.0144067589510097	0.553159515556475	232	CG14111		39497	39497
FBgn0262562	0.278071850063823	0.0749530261468431	0.100824993992457	0.0868504985129134	131335506282753	371518509347287	0.0155596839697214	0.573529951123932	233	CG43102		42137	42137
FBgn0030777	0	185756393028783	0	186473834029145	-176402234043258	-414079692688665	0.0253927921680067	0.710431400153272	234	CG9672		32651	32651
FBgn0037676	0.440940251443615	0.0429510093823333	0.320077683612407	0.0859020187646666	14480318765848	385602145675918	0.0193474514303221	0.628992444555649	235	CG8861		41109	41109
FBgn0032089	116109601375801	0.130677897653974	0.784207578954253	0.261355795307949	144332696184781	385132625043632	0.0192288687843448	0.628992444555649	236	Rcd-1r	Rcd-1 related	34229	34229
FBgn0033623	0.26245200309318	618647046969186	0.303542619606312	472842941468814	-157865686759554	-398062572003476	0.0227161728663524	0.674673471567559	237	CG13202		36222	36222
FBgn0264087	0.238474564075515	0.0281802518203523	0.290592195962838	0.0563605036407047	149603540425391	390307241245058	0.0205995971315635	0.646347716513206	238	Slob	Slowpoke binding protein	34038	34038
FBgn0085354	160337705504777	0	195492394382874	0	18174273740348	41838258088461	0.0272997224507599	0.737255276472427	239	CG34325		32656	32656
FBgn0031213	174504083967361	0.195539801793129	0.561689350268467	0.138844266515332	10743850276677	342543919990677	0.0079313956724785	0.387495185682411	240	galectin		33162	33162
FBgn0004575	146862042521362	0.189701591510817	0.516775822909093	0.148841019468519	10229324585801	335463898592526	0.00480795915482187	0.279823222810633	241	Syn	Synapsin	41247	41247
FBgn0032772	135711144169925	0.0928247274865041	0.86331923592469	0.118643813397391	137410290806709	378041814809619	0.0182592016293194	0.610000760172247	242	CG17350		35210	35210
FBgn0036778	0.36211541148718	0	0.252702007494937	0	168225712193833	407232632378325	0.0261932789787354	0.722307428795151	243	Cyp312a1		40005	40005
FBgn0028888	0.792643731231862	0.218438035795722	0.431047839534006	0.274851108004778	139838473779021	380568943910444	0.0193006622030592	0.628992444555649	244	CG4168		34889	34889
FBgn0040798	300452698861535	0	244002177591005	0	165737907664554	40508317091843	0.0269525856005831	0.735905411287032	245	CG13069		50271	50271
FBgn0051343	0.412234401928833	0	0.373238186134747	0	162890401973598	402582969302311	0.026898650350819	0.735905411287032	246	CG31343		326133	326133
FBgn0000024	0.646105917534452	0.082134025394683	0.380651734182664	0.0548752297999051	116705036239935	354479491472958	0.013498972352677	0.533112986699651	247	Ace	Acetylcholine esterase	41625	41625
FBgn0266741	0	0.866790434234453	0	0.612175458838075	-161551315102787	-401392058974657	0.0271256552204925	0.736513608341325	248	CR45214		NA
FBgn0083975	0.303471423020925	0.0588384266437251	0.210109515196071	0.11767685328745	151868694675148	392475260665282	0.0237614120304179	0.682477127876264	249	Nlg4	Neuroligin 4	42402	42402
FBgn0267740	0	188948084866171	0	171769391570585	-166149601970024	-405441093178393	0.0290126552800825	0.762047368378033	250	CR46071		NA
FBgn0266094	0	0.93000720689857	0	0.648942562838807	-161204097429761	-401081650914077	0.0278809437399176	0.744704048009682	251	CR44831		NA
FBgn0034506	0	0.668394832997681	0	0.631281944899057	-161504419569172	-401350173970306	0.028051129268558	0.745647565989698	252	CG13870		37308	37308
FBgn0039536	0.630107958587021	0.10464359246192	0.288722833244004	0.120107440772403	104349309940104	338334915490326	0.00910331518668091	0.414257034297603	253	unc80	uncoordinated 80	43324	43324
FBgn0001254	0.537505863678602	379863043654156	0.619766322715822	240708505322582	-120324070296792	-358885337101882	0.0167457549386602	0.589784635995329	254	ImpE2	Ecdysone-inducible gene E2	38432	38432
FBgn0036620	0.269557292082322	178956298374125	0.539114584164644	179157832857946	-140785198603427	-381542375965865	0.0231314688008894	0.674901799472916	255	CG4842		39817	39817
FBgn0034720	120537865191514	0.391122942584486	0.651630394174705	0.597372517835533	120494633159615	359089698502362	0.0171303042246361	0.597619758389599	256	Liprin-gamma		37552	37552
FBgn0051660	0.961554935597347	0.203815956166078	0.379479088960003	0.224390329731679	110141637665418	346128805968012	0.0138634692024229	0.537902605054009	257	smog		33690	33690
FBgn0037174	0.221888905437093	160889933279707	0.35625382559488	125108781860487	-132538876825946	-372834369363719	0.0214743216067191	0.65416817720964	258	CG14457		40479	40479
FBgn0038447	0.27312449478666	0.700046280721667	0.54624898957332	0.317816405204879	-136778582507523	-377377043820172	0.0230866434820086	0.674901799472916	259	CG14892		42016	42016
FBgn0052220	153516078368795	0	129538629348217	0	155374955040482	395768206870489	0.0296252974085202	0.762065175267437	260	Csas	CMP-sialic acid synthase	317923	317923
FBgn0040281	0.447549280381484	0	0.305420885377568	0	153942239719157	394431723735374	0.0296998858010617	0.762065175267437	261	Aplip1	APP-like protein interacting protein 1	53472	53472
FBgn0036101	309570367722848	0.752206130392469	164834642438678	0.881512439505108	126305893737659	3658850055214	0.0213113429258888	0.65416817720964	262	NijA	Ninjurin A	39215	39215
FBgn0028527	0.275434245230832	120438481338379	0.446485605639012	0.388550866592871	-105758146930933	-34026968985081	0.0134129845406481	0.531974985941978	263	CG18507		34775	34775
FBgn0038436	0.476981676601354	0	0.455704084165693	0	156633066526248	396931690443607	0.0308999594518122	0.766125003628116	264	Gyc89Db	Guanylyl cyclase at 89Db	42002	42002
FBgn0037826	0.668397946657798	518154954612608	0.577051374834964	191931022072925	-956046940971707	-325708145486349	0.00756612775682322	0.387343707106256	265	CG14689		41283	41283
FBgn0037126	13762529372849	0	0.982804376787479	0	149557295946946	390262638695432	0.0295200777573514	0.762065175267437	266	CG14567		40420	40420
FBgn0031171	0.246148189206251	0.0086890143061224	0.260047453108433	0.0173780286122448	141042317260843	381805617767329	0.0273893185891146	0.737255276472427	267	CG1801		33104	33104
FBgn0050267	0.185760624424278	205560976038559	0.189649043187264	205532521149169	-116550152980106	-354287899299203	0.0189691874441669	0.624289508207135	268	CR30267		NA
FBgn0034697	340086937938536	271492071288261	0.658200395030392	1211521137608	-720520188856357	-284903885504247	1.20245e+09	0.00770231509047933	269	GM130	Golgi matrix protein 130 kD	37524	37524
FBgn0264339	0.773448585904087	0.144433877033942	0.314302102772692	0.169843559873524	105844226888635	340387067678577	0.0145165133629201	0.55544499919436	270	CG43795		5740629	5740629
FBgn0040370	0.217652360084097	0	0.158490088664701	0	151144899521567	391786039003493	0.0306871874942075	0.766125003628116	271	CG13375		30976	30976
FBgn0034281	0.0754647923078168	107064321636415	0.150929584615634	0.157225619819609	-124797609790459	-364151839786578	0.0227103624245683	0.674673471567559	272	CG14490		37041	37041
FBgn0051481	144130795654247	0.417652659115161	0.479146683960214	0.535659368720177	106009526190748	340612200845537	0.0151602390946677	0.566240554086695	273	pb	proboscipedia	40826	40826
FBgn0028622	185295336154829	991196837950129	370590672309658	112813358476564	-352932459074741	-514132021526482	0.0475831966295501	0.896379877903859	274	qsm	quasimodo	47065	47065
FBgn0263772	0.610619411255555	0.122243607322823	0.31364197977623	0.188930060471887	105970096896733	34055853111373	0.0153432081946752	0.567442127815112	275	CG43689		31353	31353
FBgn0037908	0.55375331270607	0	0.444359024814475	0	148376897083426	389119457055306	0.0304475592123184	0.766125003628116	276	dpr5	defective proboscis extension response 5	41381	41381
FBgn0001083	0	0.314356536892942	0	0.319415714536708	-156272292546542	-396599010259678	0.0328225133585806	0.786327457908345	277	fw	furrowed	32162	32162
FBgn0004244	755464475349789	106638220639847	355148705121556	0.391430703590668	7252487374711	285847587895031	4.8007e+08	0.0170084726154664	278	Rdl	Resistant to dieldrin	39054	39054
FBgn0263219	0.564738594108999	0.24535131879428	0.198993848327312	0.28331018500538	119479634011496	357869281841026	0.0208690193754498	0.648229259139673	279	Dscam4	Down syndrome cell adhesion molecule 4	2769008	2769008
FBgn0031677	683750522204062	146955543308428	345960542556893	198267095291317	123586778928894	362745250969978	0.0230501649257924	0.674901799472916	280	CG14036		33735	33735
FBgn0267760	0.396316262154826	188733794160956	0.792632524309652	153182772079873	-129110850517072	-369053834517901	0.0256341226859428	0.710431400153272	281	CR46091		NA
FBgn0085399	0.83073959765729	0.219875627937539	0.278325696566465	0.276270712670674	109008266127725	344636563401165	0.0179701197373157	0.60755253233075	282	CG34370		5740565	5740565
FBgn0034053	0	0.604493047139895	0	0.708725475445057	-14245456555426	-383242995450588	0.0299136179238245	0.762065175267437	283	Cyp4aa1		36752	36752
FBgn0040262	0.13932465521848	0.919689146328628	0.252330080259979	0.688748341154946	-123750137615059	-362935822441458	0.0233888294598802	0.676899826301108	284	Ugt36Ba		53513	53513
FBgn0086666	232649331663111	479491448216775	136568652099111	689264761382703	128537245894633	368411456077719	0.0257321308362173	0.711364756967226	285	snoRNA:Psi28S-2179		NA
FBgn0036594	29401682263519	0.0269036047334908	319725282214584	0.0538072094669815	14880420074021	389534334916614	0.031929967771114	0.776086595212208	286	CG13047		39790	39790
FBgn0264077	0.42476826210909	0.0188149623786717	0.281904636667676	0.0376299247573435	133830535163604	374233541791532	0.0283107018198908	0.748946748144385	287	Cnx14D	Calnexin 14D	32620	32620
FBgn0050360	0.461890919730945	0	0.393055502664926	0	146812953682587	38759073613597	0.0315105939804478	0.774320329412871	288	Mal-A6	Maltase A6	246565	246565
FBgn0040477	886988278565353	177515322772303	422783400683373	130317697399135	101899190071051	334907067941246	0.0146932052389581	0.559780906775741	289	cid	centromere identifier	36495	36495
FBgn0085474	211746825216435	480349065592835	134540467102379	467557459535723	103368844364601	336972951406304	0.0157197594740577	0.575781795681118	290	CG34445		5740761	5740761
FBgn0266894	0	239333875381838	0	176590966951356	-146010016216678	-386799543557125	0.031617705800245	0.775229691217536	291	CR45354		NA
FBgn0031875	288076302292933	0.187299589981417	221988531750443	0.060532861376841	109021448451697	344654008797066	0.0190949272478037	0.626562924350781	292	CG3430		33976	33976
FBgn0267737	236693048683554	0	165183356137229	0	144262952857234	385062895402814	0.0311567703762503	0.769043675938786	293	CR46068		NA
FBgn0015400	284952659498078	0.421839512370956	0.547220803246772	0.190093621428904	759022002712644	292414170743827	0.00056393674953229	0.0740253746450748	294	kek2	kekkon-2	34582	34582
FBgn0036764	433098997152695	111310417501831	16927335910644	0.901299329127639	989518486178859	330672665994529	0.0127916024187731	0.514361961988339	295	CG5535		39990	39990
FBgn0038172	390582122614967	148435397312506	435081319408854	230260388227697	127661713522087	367425401230276	0.0278377501982146	0.744704048009682	296	Adgf-D	Adenosine deaminase-related growth factor D	41679	41679
FBgn0051391	0.406876494834101	150167338738626	0.813752989668203	182105902546618	-133892727908607	-374300570084389	0.0300630779755944	0.762065175267437	297	CG31391		41280	41280
FBgn0037974	0.629869484460549	0	0.492434614250988	0	144660965481207	385460378037929	0.0329923172125006	0.786562059048889	298	CG12224		41453	41453
FBgn0051769	0.955273368111756	0	0.756662980515434	0	144713129656676	385512391676565	0.0330757241325496	0.786562059048889	299	CG31769		318934	318934
FBgn0004168	185700560939542	0.409314755473557	0.73080886463842	0.310241751717495	976687712288479	328789734627492	0.0136348113027576	0.534658664488982	300	5-HT1A	5-hydroxytryptamine (serotonin) receptor 1A	NA
FBgn0035719	354715756420916	0.87032587554881	186456894348657	110087946797743	103146028705877	336661637101597	0.0176112386107291	0.604798374401995	301	tow	target of wingless	38755	38755
FBgn0033368	0.180536253416655	0.810235528434789	0.361072506833311	0.581942407358087	-148417561839201	-389158990705682	0.0349672819443181	0.808929296527761	302	CG13743		35911	35911
FBgn0034416	0	100774699118658	0	110102885793888	-150810074312083	-39146609006466	0.0364369974524289	0.826371374811336	303	CG15109		37195	37195
FBgn0010040	131888860875731	610156510192849	154552177413465	541613577924655	-118457801478766	-35663013106381	0.0255217299401478	0.710431400153272	304	GstD4	Glutathione S transferase D4	48337	48337
FBgn0265952	0	170805884348238	0	179463269789905	-149789621059222	-390486575763502	0.0367341665352968	0.826371374811336	305	CR44739		NA
FBgn0265813	0.0696146186582649	0.731111376945516	0.13922923731653	0.490671104415294	-142890291388653	-383683599143817	0.0342253754118316	0.800135732143836	306	CR44602		NA
FBgn0035926	0	483184212824443	0	586214376978792	-149868390413107	-390562422331584	0.0368528304938777	0.826371374811336	307	CG5804		39005	39005
FBgn0051760	0.532491050516075	0.1244374907185	0.276863248188445	0.16243389912786	116800333204378	354597248478695	0.0255794773446297	0.710431400153272	308	CG31760		34642	34642
FBgn0259246	0.804904625560847	0.318817780574993	0.322559504129036	0.442960951123104	978799281975513	329101304309002	0.015306056969774	0.567442127815112	309	brp	bruchpilot	35977	35977
FBgn0034717	0.114256590769221	0.630950704818192	0.143133996445762	0.296200043081716	-112103315558879	-348675704269721	0.0234448031717602	0.676899826301108	310	CG5819		37547	37547
FBgn0032733	0	0.404365169451862	0	0.37023312823369	-124903995303796	-36427477200541	0.0297390541308386	0.762065175267437	311	CG15170		35160	35160
FBgn0052056	15438166858601	0.428762948969001	0.799861763138445	0.568637487408392	105941318326778	340519346154894	0.0206330931388281	0.646347716513206	312	scramb1	scramblase 1	326186	326186
FBgn0041710	140790135897629	0.0160103693069379	153804980461151	0.0320207386138757	150424035438279	391096320071364	0.0386358160188049	0.839361205375137	313	yellow-f		41595	41595
FBgn0017448	0.413114593697607	0	0.461816393265492	0	137277077310723	377901883755329	0.0355993162594673	0.818414218705176	314	CG2187		43743	43743
FBgn0052333	0.187018148623062	0.0537288279680121	0.104710841507824	0.107457655936024	123488234820018	362630169236244	0.0299924053786008	0.762065175267437	315	CG32333		38142	38142
FBgn0033408	100137053621369	771990126090833	0.950466717798397	455675894858714	-10835848802955	-343774026316444	0.023838232081848	0.682909767774806	316	CG8800		35962	35962
FBgn0051516	0.574366820492959	0	0.538777482855046	0	135027665407522	37551831218461	0.0357497205947556	0.818468758461299	317	CG31516		318776	318776
FBgn0083004	722150541437938	0	755830355982339	0	135597676962413	376126055755399	0.0363147396131765	0.826371374811336	318	snoRNA:Psi28S-1175b		NA
FBgn0038701	0.671825112977671	0	0.649821145964314	0	1370848898649	377699765420039	0.0367715283985122	0.826371374811336	319	CG18493		42319	42319
FBgn0010114	196879569266504	0.476527318239355	0.659031761230125	0.369482454190191	929220036970851	321602026362456	0.0151519936658455	0.566240554086695	320	hig	hikaru genki	35949	35949
FBgn0038975	119839740656532	0.335750150947719	0.373595071635641	0.245988732008022	908029002096901	318273837737651	0.0138208121751672	0.537902605054009	321	Nrx-1	Neurexin 1	42646	42646
FBgn0034279	0.369135655156113	124566967979801	0.671027190439585	0.64921769995958	-113333758822435	-350250575685152	0.0282386740346439	0.74883275173883	322	CG18635		37031	37031
FBgn0030723	0.500790733466154	0.0462063029952021	0.356388215910544	0.074949114173983	113739965189381	350766736274701	0.0287290495298048	0.756394832620431	323	dpr18	defective proboscis extension response 18	32572	32572
FBgn0015663	142466166687887	10239452839035	0.337814772557501	205164641891814	-690708618100343	-278807722453714	0.000470416188810025	0.0680246802533939	324	Dot	Dorothy	44058	44058
FBgn0032021	19922718896502	0.309110089816704	0.883039753824399	0.276202073039786	988349988244187	330502201032518	0.0196983387037127	0.633209969144345	325	CG7781		34143	34143
FBgn0038705	0.528136148188961	0	0.427602258597787	0	133971564157328	374385491196851	0.0371904101105913	0.826880370559179	326	CG11626		42323	42323
FBgn0053527	170574013404463	0	124531299644983	0	133422392444254	373792891101401	0.0369367520113613	0.826371374811336	327	SIFa	SIFamide	3346202	3346202
FBgn0042630	0.49366712846995	0.0071372123397409	0.446497066539386	0.0142744246794818	141885690324228	382665719070391	0.0399382077059613	0.850937766498111	328	Sox21b		39569	39569
FBgn0038366	0.599216804626968	0.0825320483714234	0.359176691071777	0.119997868541093	1106131901694	346745152618646	0.029302490244397	0.762065175267437	329	CG4576		41914	41914
FBgn0051464	109710887213161	0	0.734535797976451	0	129894168405042	369926475737463	0.0367459195041624	0.826371374811336	330	CG31464		318749	318749
FBgn0035264	0.275967660834532	133923152720653	0.229924151121627	0.185642146980946	-919990462658752	-320161890514113	0.0165891071976695	0.589784635995329	331	Oseg4	Outer segment 4	38219	38219
FBgn0032889	318947484341375	206783706021132	131207053637343	419507145760442	-643427875805088	-268577844052062	1.87227e+09	0.00941070926527288	332	CG9331		35347	35347
FBgn0036948	242301327501536	0.0870707537138457	266478542122376	0.174141507427691	160922726534483	400829618193852	0.0447575930920109	0.871435955619769	333	CG7298		40210	40210
FBgn0267450	0.783595827619182	477252067898025	126260672140873	425083200145621	-120855939866316	-359521647576983	0.0324240577952275	0.783564330850152	334	CR45800		NA
FBgn0085384	0.323948017471704	0.0482315418476427	0.250934523730354	0.0760831991045367	112716988920926	349463307255183	0.0298445304588333	0.762065175267437	335	CG34355		42820	42820
FBgn0034394	0.277406296828794	114110285757282	0.382540162383789	0.566859827269814	-108326446943225	-34373136020614	0.027989522840875	0.745647565989698	336	CG15096		37170	37170
FBgn0267495	0	0.404880061146509	0	0.485450447178032	-135938320843091	-376488030225927	0.0393938637088924	0.846568548392376	337	CR45185		NA
FBgn0036208	485482403400721	0.967049165210921	140871228391558	0.65001499249749	899581179522878	316925347826442	0.0152083057120409	0.566240554086695	338	CG10361		39333	39333
FBgn0266403	132312561055221	0	146618718070324	0	132458722743467	372747094685749	0.0376043306760413	0.828446895226876	339	CR45043		NA
FBgn0262794	347857735300828	0.745973297269421	214559690198563	131843927421303	117930150813712	355986070945946	0.0318249190956536	0.776086595212208	340	CG43175		12798449	12798449
FBgn0263235	0.587543491302344	225027733419034	105404038047573	204989455040771	-11420584258868	-351356455345241	0.0307407876505463	0.766125003628116	341	Phae2	Phaedra 2	34638	34638
FBgn0029531	0.20068818728873	191606035753043	0.164784363445487	129467931699546	-102426880939507	-335652248120992	0.0235442159405065	0.677999843411773	342	CG13362		31018	31018
FBgn0031547	0.29525091074441	194405222530938	0.324488767509941	0.772213940116894	-987197305165633	-330333845624839	0.0214377683727093	0.65416817720964	343	Sr-CIV	Scavenger receptor class C, type IV	33576	33576
FBgn0041337	0.493898595075707	0	0.440040369650141	0	130602182621127	370710710226454	0.0377588384151153	0.828446895226876	344	Cyp309a2		33439	33439
FBgn0052214	104989659605292	0	0.701666283743049	0	128012311372695	367821066059867	0.0373883329064559	0.826880370559179	345	CG32214		317919	317919
FBgn0265148	157900930020075	0	125519008200502	0	12891676658366	368836800400234	0.0379062061592317	0.830033322195612	346	CR44217		NA
FBgn0004228	0.52449068022025	390233650303607	0.360989516663762	259844599580705	-986477364588088	-330228594768358	0.0226030944300764	0.674673471567559	347	mex1	midgut expression 1	39677	39677
FBgn0050043	121736216488996	853226092516698	0.677683081447179	34835586708177	-707762590625304	-282326550894363	0.00201745498761342	0.172402192847863	348	CG30043		246412	246412
FBgn0029814	121835856424921	0.438545338916864	11050727793181	0.51048267358216	115293325737376	352723709352934	0.0327812421634811	0.786327457908345	349	CG15765		31513	31513
FBgn0002573	0.463816319596923	172281515758942	0.641032361291112	111628512984133	-111576020594758	-347995509798407	0.031049349386861	0.768106723758185	350	sens	senseless	45328	45328
FBgn0037935	110174873843525	0.318826173556174	0.661272360835692	0.3681496366427	108586485414954	344077265255918	0.0301159777167544	0.762065175267437	351	CG6834		41409	41409
FBgn0036382	0	13461258314066	0	168718143606389	-133891328324292	-374299062023469	0.0412023497614498	0.86208591348491	352	CG13737		39531	39531
FBgn0038095	0.724903537381747	0.0402778346725238	0.712929564437815	0.0805556693450475	123516935115669	362663695477338	0.0367986226771516	0.826371374811336	353	Cyp304a1		41586	41586
FBgn0033911	0.329580884030647	0	0.271806154002285	0	128740899310551	368639854672816	0.0394218276425474	0.846568548392376	354	VGAT	Vesicular GABA Transporter	36574	36574
FBgn0010423	215368260867891	366293353360049	80971397799733	285064072790714	755363089812486	291717028941023	0.00480527144167345	0.279823222810633	355	TpnC47D	Troponin C at 47D	36195	36195
FBgn0053639	0.953958910831318	0.0480077546002992	110076117089606	0.0960155092005983	169156529866637	408028696474396	0.0518751750670234	0.934862454202061	356	CG33639		32803	32803
FBgn0262815	188254586227827	0	187976702195273	0	131337553582921	37152075824925	0.0413969632899699	0.86208591348491	357	CR43186		NA
FBgn0035179	187659953695234	0.26072633921401	0.8751867550151	0.209902057112932	974039409941368	328398014538435	0.0233364968372548	0.676899826301108	358	CG12038		2768997	2768997
FBgn0028943	0	191503615873594	0	17657670914329	-127500098887166	-367242646090459	0.0402264107150778	0.853788195177218	359	CG15638		34768	34768
FBgn0035982	224455160573769	0.752586825144245	0.456950081900526	116377628694051	103420632896511	337045213361519	0.0294938774214259	0.762065175267437	360	CG4461		39074	39074
FBgn0037521	0.238616471297279	0	0.209257300712561	0	1273597249615	367083722032637	0.0411236618844061	0.86208591348491	361	CG2993		40924	40924
FBgn0033484	112991000244844	0.187851900269286	105956730463721	0.207160575310467	103841469941918	337631080574561	0.0304327977336853	0.766125003628116	362	CG2269		36056	36056
FBgn0265710	0.0799436818890762	133294357927854	0.0953198176351287	1418895879551	-112159328559278	-348747771269466	0.036419183631833	0.826371374811336	363	CR44517		NA
FBgn0036787	35848240327266	0.709748939045908	201204721732909	0.70622390646715	935227045669336	322531665152145	0.0234344277470789	0.676899826301108	364	CG4306		40017	40017
FBgn0053548	322653086371907	0.653413003489204	181855475326485	0.638994711925912	882415828429525	314145866966	0.0193964933616817	0.628992444555649	365	SmydA-8	SET and MYND domain containing, arthropod-specific, member 8	31200	31200
FBgn0265931	0	166824820738929	0	163042829250902	-126362138847042	-36594923568213	0.0422269039708486	0.863114795027067	366	CR44720		NA
FBgn0037447	783734166103286	112683280130566	434027303677561	0.706308281797348	780961152535203	296525078596172	0.0100721571196638	0.443736706889412	367	Neurochondrin		40796	40796
FBgn0053117	0	170694141585194	0	178002233471573	-122601367982042	-36159031715498	0.0412555077331902	0.86208591348491	368	Victoria		35275	35275
FBgn0040104	0	102115994213452	0	0.968115131927602	-126236862428683	-365806134813628	0.0421487892959027	0.863114795027067	369	lectin-24A		53543	53543
FBgn0037383	19186213955825	0.391812696235489	103912408539134	0.307013092213203	907687979758815	318219645234448	0.0222579261275754	0.668826486735677	370	CG2023		40724	40724
FBgn0033579	133112296399839	0.493477662091616	0.806415566486096	0.581574774847205	103605826906229	337303323895741	0.0319333876669881	0.776086595212208	371	CG13229		36168	36168
FBgn0004117	760336843988957	162970866745907	598999526475236	14894973137123	844530078141041	307814880587115	0.017954874932355	0.60755253233075	372	Tm2	Tropomyosin 2	41853	41853
FBgn0034103	427588163719016	106810876045095	26177395221575	187645524413088	107452153319691	342562248926321	0.0357183593020388	0.818468758461299	373	prim	primacord	36814	36814
FBgn0083038	614851993702916	0	555981454579426	0	121872540008143	360730119330759	0.04170055026242	0.863114795027067	374	snoRNA:Psi18S-525a		NA
FBgn0050488	153466062757992	784152232991723	18494649439142	373018745930149	-810756404336015	-301926851487882	0.015800972779896	0.575781795681118	375	antr	antares	246647	246647
FBgn0033124	0.777885116421922	0	0.560117441072846	0	12236075497447	361306900845351	0.0420713412881251	0.863114795027067	376	Tsp42Ec	Tetraspanin 42Ec	35612	35612
FBgn0036232	0.945774266272258	0	0.852715979419775	0	121183974390347	359912702145212	0.0419873802434446	0.863114795027067	377	CG14125		39359	39359
FBgn0001256	26068639271862	105952326245848	188457666741544	499395984353941	-894363464480234	-316086125404673	0.0217434725863741	0.658737862630478	378	ImpL1	Ecdysone-inducible gene L1	39499	39499
FBgn0035171	0.266205770248581	0	0.304394737693208	0	124208254289422	363468914627762	0.0432194202950807	0.869574644296805	379	CG12502		38102	38102
FBgn0028704	192279300851623	0.325983166091013	0.138957701968524	0.122756547257583	638907140752238	267560626401851	0.000750060079969959	0.0911446633440419	380	Nckx30C		45248	45248
FBgn0266644	0.834516101724916	0.0935211979121492	0.536254301380493	0.108646414293715	102781032953767	336150215136264	0.0325245096636119	0.783564330850152	381	CR45151		NA
FBgn0031000	0.608939527950277	265120271527196	0.878646490669682	0.920183433642264	-914706125859782	-319330831294477	0.0246828640745362	0.698064222343276	382	Muc18B	Mucin 18B	32913	32913
FBgn0036835	550060468139671	0.13620850909716	556704717288516	0.192382635036172	147796630470132	388554147357681	0.0525535854630523	0.935974032011281	383	CG14075		40071	40071
FBgn0263023	0	140926802385888	0	110530120564006	-121554454446108	-360353085776909	0.0428866180140263	0.868571835163192	384	CG43318		12798422	12798422
FBgn0033308	0.57567822996219	35655663946432	0.918776842451646	364218223777588	-106591911894457	-341402606663876	0.0369951070673595	0.826371374811336	385	CG8736		35841	35841
FBgn0039748	159852805036152	0.0723989406320905	123071301070102	0.144797881264181	137104480801184	377720381643493	0.0508355420267076	0.927622811437842	386	CG15529		43584	43584
FBgn0000346	0.604350804696059	0.0850670757979975	0.441858987969176	0.11570908651386	102878160905464	336286485265534	0.0345445406683027	0.804196906758086	387	comt	comatose	47091	47091
FBgn0259994	248023358192036	0.343312044995151	133510397176726	0.129424793735328	695018352209246	279705107321989	0.00489564749560504	0.283434921499479	388	CG42492		8674066	8674066
FBgn0034484	0.433682279488999	0	0.401864777495399	0	1212221106716	359958096240234	0.0444544590095098	0.870264109433529	389	CG11044		37281	37281
FBgn0036360	0.362221995471243	0.033921474792227	0.264334415159622	0.067842949584454	108251108098187	343630988787241	0.0398825007845801	0.850937766498111	390	CG10713		39508	39508
FBgn0052652	148805395145066	0.0227143523199329	130526415141875	0.0454287046398658	124137980579583	363387267700078	0.0475742833594139	0.896379877903859	391	CR32652		NA
FBgn0051014	226899793436087	0.904379186938376	128345456231885	111717175369494	100331346455043	332670051150495	0.0351605151440227	0.811701412239256	392	PH4alphaSG1	prolyl-4-hydroxylase-alpha SG1	326112	326112
FBgn0085488	130320320195343	0.532691373723118	0.828006471317674	106538274744624	116337920250894	354024951363346	0.0444844807865071	0.870264109433529	393	CG34459		5740101	5740101
FBgn0061356	206863422625703	0.559591707567764	113504757520084	0.686856556177492	976777361404983	328802976362666	0.034189445560344	0.800135732143836	394	CG18003		3771779	3771779
FBgn0265819	0.792462380381488	412682275805884	115590501517203	40961478843225	-101668332189727	-334579847115824	0.0373012789708106	0.826880370559179	395	CR44608		NA
FBgn0027356	377141340576788	118361153894083	154969152152379	0.823558763346899	804700716973749	300845231810897	0.0200635005092434	0.637535024802338	396	Amph	Amphiphysin	36383	36383
FBgn0031375	0.212268343830445	0	0.154209909881854	0	114753489341528	352046611762607	0.0449345122817237	0.871435955619769	397	erm	earmuff	326152	326152
FBgn0083949	0.261565043774278	0.0189732294151512	0.227831353115244	0.0379464588303023	131970362012375	372214205948031	0.0537258092568626	0.941510030568898	398	CG34113		4379844	4379844
FBgn0005659	180336758740002	456943658965524	156519153248024	10157282504941	-800110918240897	-300020001262977	0.0200210052375662	0.637535024802338	399	Ets98B	Ets at 98B	43334	43334
FBgn0267485	501649339113371	105527150650139	0.790184874280681	109233149946279	673693886522725	275209320755829	0.00646629268857572	0.350511100736619	400	CR45835		NA
FBgn0086658	581795889702512	0	531719149205375	0	116452822681253	354167370411319	0.0472979375534722	0.894052296523582	401	snoRNA:Psi28S-1180		NA
FBgn0053202	0.167110017256924	0.00990708296395768	0.109604878886932	0.0198141659279154	106769152446167	341642298122677	0.0429857528160544	0.868988034076654	402	dpr11	defective proboscis extension response 11	40800	40800
FBgn0259714	0.816495270767901	0.328675220332234	0.232688162197115	0.38430656048349	96042691846653	326367583942208	0.0347098529276497	0.80634780183603	403	DIP-epsilon	Dpr-interacting protein epsilon	7354433	7354433
FBgn0034859	0.408297326550097	139589167223432	0.491727482567602	104473584117246	-103487373476384	-337138284972073	0.0412831753827751	0.86208591348491	404	CG3520		37708	37708
FBgn0031908	118585681123571	156200249842542	708087002218305	11169556544932	766329260548973	293796439279984	0.0178605292268125	0.60755253233075	405	CG5177		34017	34017
FBgn0261041	0.476444176695387	0.144770606239145	0.322406740432373	0.206723156888903	973236018865226	328278971451868	0.0368702307954827	0.826371374811336	406	stj	straightjacket	36526	36526
FBgn0085452	272180819914101	148935215682883	264491954045961	871435752998706	-797609298588265	-299568222887976	0.0210676011898712	0.650741714965351	407	CG34423		5740313	5740313
FBgn0029676	159491174082963	304267341449033	300519008759364	110266145523178	575809202327823	252559084559921	8.8969e+09	0.0228795230175386	408	HIP-R	Hsc/Hsp70-interacting protein related	31335	31335/318211
FBgn0032773	508001053124279	851495169615935	504341913417076	921712246158884	622652403945098	263842700265059	0.00294196144474361	0.215445097059436	409	fon	fondue	35211	35211
FBgn0085200	109677995710891	0	163256348597287	0	118273204832092	356405135846793	0.0515594182263564	0.934662371716474	410	CG34171		5740474	5740474
FBgn0083001	560998284283592	129666502672074	18929016415791	259333005344148	101111700515294	333787804859388	0.0413293827260147	0.86208591348491	411	snoRNA:Psi28S-1192a		NA
FBgn0030933	0.0126414195021535	0.371446896346348	0.025282839004307	0.288516571289483	-99820669549902	-331933858078875	0.040452191388754	0.856935502637628	412	CG6470		32840	32840
FBgn0035505	180797444089788	0.541556676386521	0.387579361266366	0.519477828604734	808759745731977	301571119200095	0.0246666725678691	0.698064222343276	413	Teh2	tipE homolog 2	38502	38502
FBgn0028497	121322090809412	233166206225642	0.858988670968221	0.552735457431411	560896284282222	248773402576285	1.01021e+09	0.00762969339480255	414	CG3530		37707	37707
FBgn0043578	214909500761437	0.892411601281545	0.432397121044324	168764945198928	981465509698212	329493756992105	0.0397823422356339	0.850895822904526	415	PGRP-SB1	Peptidoglycan recognition protein SB1	39870	39870
FBgn0264496	0	0.786792526602413	0	0.794054795274247	-115553898607584	-353049402978547	0.051686537041875	0.934686608554611	416	CR43898		NA
FBgn0267572	0.0508117111994098	0.374613359787057	0.0529585181791999	0.262352472434058	-898207177288506	-316704825028178	0.0328525307970388	0.786327457908345	417	CR45912		NA
FBgn0283531	0.104497346057934	0.442940708331399	0.173301694442044	0.208167857633925	-925856817005017	-321078909913468	0.0360367048225285	0.823334466792397	418	Duox	Dual oxidase	33477	33477
FBgn0032473	0.334707585809793	0	0.300452815675368	0	11163269435819	348068771238245	0.0502308385517505	0.925754354508762	419	kmg	kumgang	34706	34706
FBgn0266772	0	314055308000696	0	448654521160975	-112900873704085	-349698474560123	0.0519348289555174	0.934862454202061	420	CR45237		NA
FBgn0011909	256334859558344	34488484343078	166067520305467	434279547361351	860644927201962	310541815350918	0.031485366366386	0.774320329412871	421	tRNA:Leu-CAA-2-1	transfer RNA:Leucine-CAA 2-1	NA
FBgn0085282	129287045562302	0	0.886074648299215	0	107261408650683	34230592002197	0.0495945970073066	0.915554346755921	422	CG34253		5740501	5740501
FBgn0261587	154924332608784	0.760453396922319	106356873886399	152090679384464	105490317835055	339903868574059	0.0480318740593506	0.901120932704986	423	CG42697		10178822	10178822
FBgn0033353	132000194076893	621436671900653	145397454235802	348635433087242	-848508559796412	-308492921382044	0.0320827371670955	0.778006376302066	424	CG13749		35894	35894
FBgn0029843	0.170390987099027	0.521779860396155	0.261777226522723	0.258412779565566	-945243667474815	-324068627911515	0.0408503243528251	0.862066577659427	425	Nep1	Neprilysin 1	31547	31547
FBgn0264502	0.293968807150346	0.0446333562928014	0.178828010581934	0.0379179302970636	864496029263176	311185933740662	0.0339569826721075	0.798017631071617	426	CG43901		32024	32024
FBgn0015001	37385902775501	0.0449245876019018	533114834857796	0.0898491752038036	251792401338619	465416284054753	0.0887248181524207	0.999998631400262	427	iotaTry	iotaTrypsin	36223	36223
FBgn0030272	152434275371352	0	142669786237823	0	107622106473679	342790254475394	0.0525628390196243	0.935974032011281	428	CG15201		32053	32053
FBgn0038067	0.624890211068948	187127007720424	0.830887876336228	0.504240910631722	-906097813192393	-317966679750183	0.0381768639928248	0.831023153607591	429	CG11598		41554	41554
FBgn0267304	0.283138226276304	387231955384681	0.566276452552607	379893584071107	-106223646968704	-340903306222439	0.0517298068760555	0.934686608554611	430	CR45740		NA
FBgn0036679	0	137383597056783	0	137105094273354	-109621010340071	-345445243158396	0.0539014946405186	0.941510030568898	431	CG13022		39896	39896
FBgn0052650	0.886527444575585	0.251635356141306	0.242365800678657	0.464818037030301	953522114024697	325326639781837	0.0421413000202436	0.863114795027067	432	CG32650		326227	326227
FBgn0004892	112334103965777	0.45749230505824	0.501513136082984	0.540233373526107	932176224784859	32206027173154	0.0418165455808987	0.863114795027067	433	sob	sister of odd and bowl	33581	33581
FBgn0262605	250934218918946	0.0510840829992985	261943304211513	0.102168165998597	111233917118429	347552485235247	0.0545928587312487	0.941510030568898	434	CG43131		12798230	12798230
FBgn0031975	0.441305193466324	0.107695139588528	0.28630874516059	0.167829664021545	933243168175627	32222530422905	0.0424944319995369	0.863444269640829	435	Tg	Transglutaminase	34093	34093
FBgn0267995	28200635229218	0.772398685811608	143788091807519	142751862408801	951746127447802	325057679462918	0.0431581848951748	0.869574644296805	436	CR46262		NA
FBgn0052272	107795950011271	0	126715632479619	0	106482036532549	341253816391803	0.0535282537341556	0.941510030568898	437	tRNA:Lys-CTT-1-13	transfer RNA:Lysine-CTT 1-13	NA
FBgn0041156	0	0.351268039358976	0	0.382880363925355	-107148406213004	-342153848558594	0.0539215978124048	0.941510030568898	438	exex	extra-extra	38884	38884
FBgn0028518	0.150407545755442	0	0.13685846612491	0	106176412160169	340839139173301	0.0533537139836881	0.941510030568898	439	CG18480		34920	34920
FBgn0032493	167710893417673	765367136126801	219050835596472	59206756160582	-879609420058829	-31368630546242	0.0380983318095413	0.831023153607591	440	Mabi	Mabiki	34727	34727
FBgn0052373	0.309047489119137	0	0.261510196849999	0	105636654742182	340103861555952	0.0532505630003082	0.941510030568898	441	CG32373		318000	318000
FBgn0050288	189529795208205	0.546048465309607	0.947134013521976	0.870914140064048	910858753456431	318722735316361	0.0420020149034513	0.863114795027067	442	CG30288		246531	246531
FBgn0031770	0.295509907972382	0	0.336703320444143	0	10972908875376	345587412416325	0.0566348048785983	0.959062285371425	443	CG13995		33851	33851
FBgn0040321	0.746266288311145	0.252001401925302	0.311964609397899	0.474531752205971	951355976224262	324998526646871	0.0440160191883414	0.870264109433529	444	GNBP3	Gram-negative bacteria binding protein 3	39020	39020
FBgn0085213	0	0.572741441767164	0	0.42741068239304	-957732252415419	-32596223865437	0.0448703033680889	0.871435955619769	445	CG34184		5740423	5740423
FBgn0039202	0	0.55432055455677	0	0.499309464004954	-103478529952659	-337125955880548	0.0531669986289703	0.941510030568898	446	CG13622		42923	42923
FBgn0259216	0.159324123626107	0.723708999664784	0.133104163530544	0.162633078353345	-773403534666335	-295122135794792	0.0292323301369797	0.762065175267437	447	RhoGAP102A	Rho GTPase activating protein at 102A	43781	43781
FBgn0036935	0.509121758871556	0.013082862823784	0.566468184190786	0.026165725647568	114539896761472	351777830311571	0.0630579657503704	0.999998631400262	448	CG14186		40196	40196
FBgn0031496	0.0843157591695644	0.569213442720511	0.0974945761103024	0.362400905299352	-91312916524792	-319081894879916	0.0440291271170887	0.870264109433529	449	CG17258		33517	33517
FBgn0085292	173920963626398	116372726276167	203847783363279	95164060365187	-100731417799991	-333244182028712	0.052077705895141	0.934862454202061	450	CG34263		5740488	5740488
FBgn0033453	276651367138701	0.506591313777423	203296007413837	0.485030567571445	830848677985974	305458574366411	0.0370663955422701	0.826371374811336	451	CG1667		36016	36016
FBgn0000108	321500761697578	0.94055610160422	0.8890036905268	0.887687428670684	587463790284262	255449993050785	0.00431833286745665	0.265289582490754	452	Appl	beta amyloid protein precursor-like	31002	31002
FBgn0050446	0.310043034954119	0	0.318847132152852	0	103706149784816	337442954353212	0.0550654329704823	0.945517946875144	453	Tdc2	Tyrosine decarboxylase 2	246620	246620
FBgn0030105	711063664626748	135741738721588	812350910490089	161948605334511	905128774689044	317812306223871	0.0435731562622118	0.870264109433529	454	CG15369		31862	31862
FBgn0031571	0.389378395646874	0.102818209248965	0.131687530799126	0.10410004611125	779319905344385	296221566604609	0.0308672318042873	0.766125003628116	455	bark	bark beetle	33604	33604
FBgn0264676	0.211862305846859	0	0.154727056243724	0	101987423178802	335031934868909	0.0539932380051168	0.941510030568898	456	CR43961		NA
FBgn0039666	366511453414593	0.123976467005053	375272700766113	0.247952934010105	110324472973612	346368095038008	0.0615882802840111	0.995677197924846	457	Diedel		43474	43474
FBgn0263257	0.648487228504148	0.171931076736495	0.395750641432551	0.1376400651861	797430086003592	299535803737608	0.0331832030021532	0.787424589694871	458	Cngl	Cyclic nucleotide-gated ion channel-like	32468	32468
FBgn0046685	0.875111151305745	0.154804574074851	114244050790453	0.292928767609713	100584061857673	333032981453817	0.0536195054158113	0.941510030568898	459	Wsck		318600	318600
FBgn0261801	0.90094705706162	0.289612729817239	0.331689369025929	0.391198820539996	834148121880938	306030358957976	0.0392031264613906	0.846568548392376	460	CG42747		38732	38732
FBgn0085440	0.383079164553835	0.0123523740028086	0.321942547402203	0.0247047480056173	106455677143051	34121809837826	0.0591360518435176	0.977468551996439	461	Lgr4	Leucine-rich repeat-containing G protein-coupled receptor 4	5740505	5740505
FBgn0031791	248904403693979	0.286791553103945	177340670939514	0.57358310620789	122465956606302	36143088558615	0.0679406739666271	0.999998631400262	462	AANATL2	Arylalkylamine N-acyltransferase-like 2	33874	33874
FBgn0038179	13317537419073	0.127817125834205	100285345489812	0.255634251668411	100791232073568	333329823775138	0.0541730014615591	0.941510030568898	463	CG9312		41686	41686
FBgn0027111	29107903860486	0.454454692749718	130902210739589	0.260558998325888	687087551958811	278049394581033	0.020846691962704	0.648229259139673	464	miple1	midkine and pleiotrophin 1	38047	38047
FBgn0030593	0.658439913164537	102309398539597	0.963083587718973	173383747168522	-113339314010547	-350257647052069	0.0656474284591216	0.999998631400262	465	CG9512		32419	32419
FBgn0000039	0.30473943739747	0	0.282690467356025	0	103065250358338	336548608825069	0.0577610357466494	0.966295814351663	466	nAChRalpha2	nicotinic Acetylcholine Receptor alpha2	42919	42919
FBgn0264598	180609467645812	0.329641253495639	0.587086198301385	0.0236389637584371	547103641278659	245181415768939	0.000699512660995272	0.087900125060065	467	PsGEF	Protostome-specific GEF	31224	31224
FBgn0003227	0.228694243629195	0.690548299252616	0.266598494668741	0.394775330747636	-895515525103431	-316271844370825	0.0451005015560584	0.871435955619769	468	rec	recombination-defective	49241	49241
FBgn0036260	0.805370027769345	277329005587253	0.651559545329342	0.595441507575758	-650378188491983	-270127887506039	0.0171319825836049	0.597619758389599	469	Rh7	Rhodopsin 7	39389	39389
FBgn0063649	0.116571096050252	0.416938018927447	0.158541455436399	0.178536211908108	-877370389697113	-313318601777955	0.0442383176006291	0.870264109433529	470	CG6006		41962	41962
FBgn0032375	143864500603702	610268578194119	207083808384467	408206719014334	-823536096751437	-304183188670084	0.0405976812044848	0.858373152503237	471	CG14932		34589	34589
FBgn0034010	399500539735388	669781625764235	28705471738042	228523368721643	530434604888924	240717489813735	0.000191871604812809	0.037887789393215	472	CG8157		36700	36700
FBgn0263967	0.647888424985364	769804883118595	0.474111533722195	918801448930768	-929471415079435	-321641049725097	0.0513415689203451	0.933774784738776	473	CR43723		NA
FBgn0012036	593292402532424	12260972057858	180998670442438	295398608337664	509948440873622	235035138854262	2.11244e+08	0.00389322818188364	474	Aldh	Aldehyde dehydrogenase	34256	34256
FBgn0041183	0	0.166330661096548	0	0.146797101731366	-101311285806717	-334072299035381	0.0584736268662644	0.971464038737295	475	Tep1	Thioester-containing protein 1	34937	34937
FBgn0003292	0.0875650221637825	0.788447329128321	0.175130044327565	0.54523251888041	-119191346650715	-357520759413319	0.0703445830360516	0.999998631400262	476	rt	rotated abdomen	39297	39297
FBgn0028979	0.201002762585144	0.0319829730881747	0.131381417564211	0.0562220228042222	911017222202576	318747832751953	0.050610798015175	0.926227115221625	477	tio	tiptop	44272	44272
FBgn0033592	12389457683395	0	156306815863137	0	101154049569336	333848217233821	0.0585429762375907	0.971464038737295	478	CG13215		36182	36182
FBgn0040653	137758685238998	634848967065175	794685934807206	848528705348125	774815306505871	295385245471813	0.0353374402249978	0.814086279183388	479	IM4	Immune induced molecule 4	50126	50126
FBgn0265699	0.100518739814266	0.812759873874732	0.201037479628531	0.898388537736837	-12781383904877	-367597214749549	0.0768680576443936	0.999998631400262	480	CR44506		NA
FBgn0040096	0	134068065399546	0	155832853174977	-100773046613312	-333303791311876	0.0602058405748268	0.989342797389433	481	lectin-33A		53516	53516
FBgn0036421	0.768926667642751	0	0.569142800809003	0	99583407705534	331590538471263	0.0580150614862405	0.967917025765883	482	CG13481		39579	39579
FBgn0031715	0.700596497437353	0	0.483771928975687	0	991442687387857	330952937657802	0.0580330066994737	0.967917025765883	483	tomb	tombola	33779	33779
FBgn0259175	0.706046341244257	0.283792910793097	0.420906237900585	0.348415168878927	912938609305195	319051784922508	0.0523217212586295	0.935555826461124	484	ome	omega	44297	44297
FBgn0000422	0.937906196080018	0.308980411238247	0.618104722536568	0.410712961485066	869421053650451	312005503192763	0.0466679371639268	0.888216952080384	485	Ddc	Dopa decarboxylase	35190	35190
FBgn0015574	0.158411246877331	0.699455884029657	0.245164804502559	0.271520809831139	-869623335322718	-312039065391475	0.0468530099835636	0.890207189687709	486	alpha-Est6	alpha-Esterase-6	40902	40902
FBgn0264517	727235665089293	250716063297385	565581499063649	364157327651361	9045023314673	317712422157728	0.0514386964106723	0.934005098373094	487	CR43916		NA
FBgn0003950	0.0730669143290102	0.599052125413343	0.14613382865802	0.430070894517388	-118508825506238	-356692259738616	0.0752440745743449	0.999998631400262	488	unc	uncoordinated	33093	33093
FBgn0034740	0.238498419069175	0.728649178497017	0.45828822807074	0.468013397582325	-956913602309143	-32583886727291	0.0564634361228752	0.957626804672935	489	nsr	novel spermatogenesis regulator	37577	37577
FBgn0085459	0	0.915942840065822	0	0.882631544109817	-995925056265947	-331603718303489	0.0608503147987558	0.989533501536238	490	CG34430		5740489	5740489
FBgn0031337	0.112603289256784	214391082051077	0.225206578513569	213604709224698	-109067604006589	-34471507411914	0.0702661200760989	0.999998631400262	491	CG14346		33325	33325
FBgn0036391	0.174533923568648	0	0.248518649310446	0	100502457719599	332915887685398	0.0634770513802776	0.999998631400262	492	CG17364		39543	39543
FBgn0267264	0.0061112826372039	0.30137798361093	0.0122225652744078	0.215491471798158	-100522161946355	-332944169982724	0.0636975511169219	0.999998631400262	493	CR45700		NA
FBgn0262901	55829329315182	191780100679084	346290980971393	224246884334234	892627376578978	315805805423603	0.0521923324190884	0.93540164001666	494	CR43256		NA
FBgn0034532	0.731515115280906	0.328943953732493	0.19949847556222	0.595517992566036	870613104117343	312203173515318	0.0506752943307183	0.926227115221625	495	CG13436		37334	37334
FBgn0001981	0.315950237982054	127614207589545	0.419739995084174	0.83923366016878	-906827604584778	-318082830858135	0.0543639738914721	0.941510030568898	496	esg	escargot	34903	34903
FBgn0086266	0.0309139213114499	222169225056684	0.0618278426228998	301889748586316	-10265175769615	-335968642567347	0.0663651671271985	0.999998631400262	497	Vm26Ac	Vitelline membrane 26Aac	33828	33828
FBgn0082975	15914862734362	391678396632428	813951541725211	463336232856078	824729223004423	30439205281451	0.0459299728151902	0.87975618137175	498	snoRNA:Psi28S-3305b		NA
FBgn0033936	0.097297808483396	0.388319575934629	0.119429828381995	0.19151396268267	-841345744985633	-307269878748644	0.0482898854840539	0.901120932704986	499	Achl	Achilles	36605	36605
FBgn0053508	559408848172875	111666583872599	0.488017655583453	0.573305207827868	580618511838277	253759057008984	0.00934992231099171	0.422005881285495	500	ppk13	pickpocket 13	3346226	3346226
FBgn0011829	249597942027763	0.554411183856576	0.353764997885609	0.32767257760554	563699363468748	249492593838386	0.00604223561889407	0.337449704412781	501	Ret	Ret oncogene	43875	43875
FBgn0053547	11672886062831	0.400690900404654	0.479763680601134	0.310606923536771	629802818652529	265490021420074	0.0207471978087012	0.648086195956547	502	Rim	Rab3 interacting molecule	42150	42150
FBgn0038957	0.0116694934751831	0.572696325816893	0.0233389869503662	0.479668759946812	-985624004425715	-330103739264424	0.0653147142788384	0.999998631400262	503	CG7059		42626	42626
FBgn0002773	284011508542769	608269184780054	139183388433414	442327815828321	520019047251449	237856446723824	0.00112160515608295	0.117006696377031	504	Mlc2	Myosin light chain 2	43587	43587
FBgn0036146	12022023147972	0	128733916818039	0	999385846273553	33210417861591	0.0666751897861739	0.999998631400262	505	CG14141		39264	39264
FBgn0003936	546382744280641	0	648157634092265	0	95746190459274	325921508636032	0.0636515715692156	0.999998631400262	506	snRNA:U5:35D	small nuclear RNA U5 at 35D	NA
FBgn0037620	194666884731591	0.825074018587766	12331784118675	149611862932641	885690900839044	314680329739017	0.0553882522055307	0.949586500602727	507	ranshi		41041	41041
FBgn0036678	0.259243389260079	0.877784918894624	0.311646126046461	0.58611367641703	-809082404301252	-301628664730597	0.0481048533484432	0.901120932704986	508	CG11905		39895	39895
FBgn0029987	215197711777149	0.454110247915298	181100865223241	0.762612143182357	883937728587091	314394473859523	0.0556959511949636	0.951910090129686	509	CG15330		31715	31715
FBgn0032768	0.23764632842641	136115845712985	0.475292656852821	124948984347031	-100514076786713	-332932565687101	0.0679092909613917	0.999998631400262	510	CG17564		35205	35205
FBgn0052313	141873838617049	350824005109598	166512519775043	209705459374267	-826745936691376	-304744404984535	0.0520583795738721	0.934862454202061	511	CG32313		317973	317973
FBgn0039332	134312092864165	0.266078276227923	0.914265673695391	0.281700761759329	805300617002612	300952743875447	0.0488195563274338	0.90578297628987	512	alrm	astrocytic leucine-rich repeat molecule	43074	43074
FBgn0263342	308748658063897	0.926809701482084	109883384019454	0.96760983137465	744666606494036	289659466341076	0.041279390674256	0.86208591348491	513	CR43423		NA
FBgn0031972	284478580920932	106156290070395	0.800582572571477	160262746342886	695216350573829	279746201284044	0.0348144067562604	0.807081152852677	514	Wwox	WW domain containing oxidoreductase	34090	34090
FBgn0024366	0.11566715565484	0.518616088953233	0.124376959068434	0.29959062381493	-791389845361674	-298438855363467	0.0466440479624123	0.888216952080384	515	CG11409		31078	31078
FBgn0031264	0.00561045467726183	0.263379073822795	0.0112209093545237	0.200910880715886	-960348237281004	-326355764447782	0.0662547226193932	0.999998631400262	516	CG11835		33232	33232
FBgn0029837	0.00865521755714205	0.433921590705532	0.0173104351142841	0.318239541268894	-961655736663021	-326552051572154	0.0666199037571632	0.999998631400262	517	Tsp5D	Tetraspanin 5D	31540	31540
FBgn0031306	0.632159869889534	45573033200684	0.220271185958673	24791928049194	-614716115173802	-261992030673385	0.0210098333171446	0.650741714965351	518	CG4577		33291	33291
FBgn0267155	0.466286960808674	373515397322891	0.742868950572597	343632264944641	-894633362833283	-316129656059674	0.060609088234394	0.989342797389433	519	CR45595		NA
FBgn0034204	0.345974917926101	0	0.259660684263313	0	916793428828051	319659670352855	0.0641804129332097	0.999998631400262	520	CG10953		36941	36941
FBgn0028879	0.531903128290728	0.067562819450685	0.621319406630226	0.13512563890137	114187553713945	351333350238554	0.0835453978113104	0.999998631400262	521	CG15270		34886	34886
FBgn0266656	135434796865123	0	117828454819614	0	931948285321353	32202499006087	0.0656760963875054	0.999998631400262	522	CR45163		NA
FBgn0267763	0.144797418148031	145499786234264	0.289594836296062	120299130095119	-881847870495523	-314052979477171	0.0604879170913558	0.989342797389433	523	CR46094		NA
FBgn0029588	31393491765827	0.813766050282626	166027484080451	111525262249806	765419043327493	293624979514329	0.0445441748905206	0.870264109433529	524	CG14798		31126	31126
FBgn0038309	0.0218461981695422	0.346349142664078	0.0436923963390844	0.203802673801385	-875091352451475	-312943363048711	0.0606485732658939	0.989342797389433	525	Amt	Ammonium transporter	41841	41841
FBgn0260943	199137159433543	0.646874088263624	0.579301845840243	0.561767553400052	526376620122887	239609541084017	0.00365498227314002	0.246443865709649	526	Rbp6	RNA-binding protein 6	39919	39919
FBgn0265920	0.677975148801947	0.127603840626855	0.167673295926505	0.15298666880993	814837507644631	302651239027861	0.0545018468164056	0.941510030568898	527	CR44709		NA
FBgn0261632	0	279825656799886	0	312240357326938	-970360103280932	-327852023473088	0.0722232462370601	0.999998631400262	528	CR42715		NA
FBgn0030574	203549475275163	0.488877101017707	166236138809245	0.429824638949445	76640549585521	293810790660466	0.0485722658143523	0.902709437605223	529	CG9413		32397	32397
FBgn0023090	0.0329364875464271	0.453013153118774	0.0658729750928543	0.462984543363301	-10308624185398	-336577989477562	0.0791998423423805	0.999998631400262	530	dtr	defective transmitter release	318856	318856
FBgn0052641	180929750551961	44201116463112	87684496256241	332658615944302	615287889677974	262126159716517	0.0264463355880644	0.725666448964804	531	CG32641		318136	318136/318135
FBgn0262567	668855653542956	322290347988968	380240749422892	506624135684905	839429288891395	306940880180042	0.0607491191379476	0.989342797389433	532	CG43107		12798326	12798326
FBgn0031313	367531913554265	713813026191377	187856643889833	280358586097882	490216979018847	229342045385403	0.000583755145616596	0.0750600511654456	533	CG5080		33299	33299
FBgn0266579	0.130172754310172	0.0323307906717423	0.105076439834151	0.0646615813434846	892082703949473	315717746692444	0.0662087312694085	0.999998631400262	534	tau		326116	326116
FBgn0065048	0.111945980793637	729833747777286	0.223891961587273	837073983418273	-962525063086	-326682410736411	0.0744402698416685	0.999998631400262	535	snoRNA:U3:54Aa		NA
FBgn0036759	0.277902168115154	0	0.268955578919335	0	909869457263462	31856595707306	0.0685845693291603	0.999998631400262	536	CG5577		39985	39985
FBgn0053300	0.0405545786122769	0.344984476068275	0.0811091572245538	0.241621568300834	-101722212443653	-33465628407812	0.0804105148464528	0.999998631400262	537	Muc30E	Mucin 30E	2768931	2768931
FBgn0030613	0.36599309654701	0.0644445403245455	0.0588706180424434	0.0352836572239759	631004671809301	265765068662012	0.0317682820217629	0.776086595212208	538	Rab3-GEF	Rab3 GDP-GTP exchange factor	32442	32442
FBgn0003411	0	0.747919186368414	0	0.689314281921409	-898622014256472	-316771440513936	0.0687018921009038	0.999998631400262	539	sisA	sisterless A	32068	32068
FBgn0038470	0.101950457488662	0.480891131237711	0.187052276053739	0.383909308814592	-849564365748378	-308672325479997	0.0655702110576103	0.999998631400262	540	CG18213		42055	42055
FBgn0011897	212579006394513	189360998076851	218094459261722	378721996153703	982187845012616	329599896868622	0.0790810737173899	0.999998631400262	541	tRNA:Lys-CTT-1-11	transfer RNA:Lysine-CTT 1-11	NA
FBgn0031568	0.516842560185967	0.283497258689138	0.126671823991783	0.460774213265735	723795271834165	285558168338925	0.0462564303376465	0.883425918261994	542	CG10019		33600	33600
FBgn0033821	742554492784881	188065786755709	570542844819672	252670273938214	930487237295896	321798636219609	0.0749242919584838	0.999998631400262	543	CG10799		36472	36472
FBgn0035936	292484159657776	0.997953687142292	0.804876220858621	0.734417678281561	661550984753316	272585234715594	0.038123435645416	0.831023153607591	544	Tsp66E	Tetraspanin 66E	39017	39017
FBgn0013531	351482236348026	170306778486273	229462446314694	79460181859266	-540826117925542	-243516482486678	0.00953923331327812	0.425342104750925	545	MED20	Mediator complex subunit 20	43952	43952
FBgn0023523	102071428586988	548558945537835	0.632633126900856	214741323227323	-58099738858957	-253853167915933	0.0222071880040027	0.668826486735677	546	Or2a	Odorant receptor 2a	31207	31207
FBgn0038302	180613015790679	780564701347433	649418160460474	761904405717012	598841709297116	258217470853813	0.0276238725592616	0.741419375631832	547	CG4210		41832	41832
FBgn0085482	205603188020471	0.163396605905557	205085273204058	0.326793211811115	965490247298507	32712616861618	0.0793859036068058	0.999998631400262	548	CG34453		5740693	5740693
FBgn0263456	0.444241193188737	0.0737638893255612	0.397491941319547	0.147527778651122	105397264090073	339776551276464	0.0886725394162114	0.999998631400262	549	nwk	nervous wreck	39052	39052
FBgn0267096	0	10952560574197	0	18259363415652	-106732556446508	-341592840094433	0.0903808440188815	0.999998631400262	550	CR45536		NA
FBgn0086604	0.159251228847663	0.731617149150443	0.127283194184546	0.476774793844871	-70031250445082	-280799884779205	0.0450663498652298	0.871435955619769	551	CG12484		37310	37310
FBgn0038938	0.0355903755147123	0.506731478484398	0.0480449107587452	0.570391372973374	-877254128340837	-313299483193817	0.0726852176811438	0.999998631400262	552	CG7084		42606	42606
FBgn0036952	0.709312234628292	0.048845769821944	0.530412544949936	0.097691539643888	909260518502253	318469371015383	0.0789411533672111	0.999998631400262	553	CG6933		40214	40214
FBgn0031294	556208316205252	163142247363448	221493433697606	134726689491495	483101780949002	2272327171258	0.00184464364541371	0.163184555447878	554	IA-2	IA-2 protein tyrosine phosphatase	33277	33277
FBgn0264874	0.453955814369951	158642248766604	0.742141861041908	100436632739261	-796067643817019	-299289102530792	0.0642373059949106	0.999998631400262	555	CR44065		NA
FBgn0010388	0.933799073523703	0	116246521518915	0	880645935247616	313856209844871	0.0762485654609978	0.999998631400262	556	Dro	Drosocin	36635	36635
FBgn0082940	318941007119341	159634995227165	219067305894915	228097197066258	787173784000837	297668217402855	0.0641436068093337	0.999998631400262	557	snoRNA:Me28S-C3227a		NA
FBgn0031146	0.278474773137635	223924272949742	0.55694954627527	165186817565954	-965984168807264	-327199954540638	0.0856752835216766	0.999998631400262	558	CG15449		33079	33079
FBgn0037428	0.51461594538169	0	0.539981024757644	0	871432616199336	31233891118168	0.076733382868029	0.999998631400262	559	Osi18	Osiris 18	40775	40775
FBgn0266617	153453153876024	443379490176705	194954392934669	251444143265442	-766015672091864	-293737390888381	0.0621062124900605	0.999998631400262	560	CR45124		NA
FBgn0040850	750324351979006	147285065437656	828227290685077	145729228909798	722928362909203	285385269337817	0.0544768227121873	0.941510030568898	561	CG15210		50323	50323
FBgn0051072	0.256514072222441	0.756894279615849	0.306885508124565	0.331483559020156	-719713252955879	-284742222469637	0.05466173264833	0.941510030568898	562	Lerp	lysosomal enzyme receptor protein	43223	43223
FBgn0031219	119430992249899	282234388446306	349977315151014	190720237696579	511147336813339	235373920398439	0.00931367773860573	0.422005881285495	563	CG13694		33169	33169
FBgn0051075	0.813438456857625	0.171997358892772	0.589645856270116	0.255499085441092	747999671688172	290303763688571	0.0606349085720866	0.989342797389433	564	CG31075		43244	43244
FBgn0267098	0.578378053933747	363433699929064	115675610786749	381831949400806	-862482253842648	-310849477265458	0.0774818567813952	0.999998631400262	565	CR45538		NA
FBgn0040338	345526742493969	102297537647719	35127006208038	335518041698254	-66621211611718	-273598159193364	0.0470805638117109	0.891467251078594	566	TfIIA-S-2		31048	31048
FBgn0029962	20491534765045	0.495889974681649	169100863944037	0.419980575388759	719095539405832	284618346060927	0.0562773833417736	0.95593748846902	567	CG1402		31687	31687
FBgn0052204	0.576390440222941	0.0693711250900477	0.495560077084692	0.138742250180095	958565244017705	326087663118124	0.0888023286742393	0.999998631400262	568	CG32204		317913	317913
FBgn0266622	0.683626500201333	163146036570365	111135820777611	0.905073436256332	-762442861562257	-293062922421268	0.0642535768463908	0.999998631400262	569	CR45129		NA
FBgn0004898	0.249338723664529	202774771692432	0.31058559349206	178918748441831	-824787432925092	-304402235089859	0.0749836881825819	0.999998631400262	570	fd96Cb	forkhead domain 96Cb	43011	43011
FBgn0000061	142265041203245	0.602422217134893	13454856924919	103481163435498	804146447286238	300745826201851	0.0716639612243338	0.999998631400262	571	al	aristaless	33208	33208
FBgn0267458	0	19196005657179	0	233356311922517	-896500830082217	-316430491890508	0.0836639676802049	0.999998631400262	572	CR45808		NA
FBgn0267776	0.805974721614891	0.413988151770721	0.0445909412402375	0.77975333430709	775432335589848	295500089684102	0.0672558533598812	0.999998631400262	573	CR46107		NA
FBgn0267590	0.178128697480146	126969516957997	0.249506917230497	132362429468038	-784900983823921	-297251066781805	0.0690228575753285	0.999998631400262	574	CR45928		NA
FBgn0260000	177881295838283	0.108411714781898	164630370628526	0.174258297956223	90050869344885	317074020387725	0.0859252818727716	0.999998631400262	575	CG17570		35410	35410
FBgn0030157	562814356193068	128643154878712	527239734924716	257286309757425	108840906330874	344414897012685	0.104687058428395	0.999998631400262	576	CG1468		31920	31920
FBgn0083228	0.341776327282348	0.0487748294621444	0.308592272961992	0.0768730801775366	781042624272407	296540128351248	0.0697198530373054	0.999998631400262	577	Frq2	Frequenin 2	32799	32799
FBgn0002522	0.227199763794235	0.938885673461047	0.238343026548733	0.484153300352476	-692674542033336	-279217765123006	0.0556163462462255	0.951910090129686	578	lab	labial	40817	40817
FBgn0040732	572232963175368	192096520288444	274406626739047	235453861491335	604124792663276	259484659451753	0.0394269128614644	0.846568548392376	579	CG16926		50205	50205
FBgn0263764	0	0.14050326793957	0	0.126785564223388	-826484534949915	-304698782428491	0.0790398159187339	0.999998631400262	580	CR43681		NA
FBgn0030158	0.852227470094873	0	0.97490655979787	0	827824319313685	304932463179832	0.0799815922144751	0.999998631400262	581	CG9686		31921	31921
FBgn0062412	0.0191450142816952	0.980926075076583	0.0382900285633903	100602264921117	-86041820011024	-310503804188217	0.0836878241572415	0.999998631400262	582	Ctr1B	Copper transporter 1B	40989	40989
FBgn0053128	0.494211333913317	298636030551321	0.548108939038337	362477445332198	-775018418671203	-295423059710926	0.0718948827607975	0.999998631400262	583	CG33128		326263	326263
FBgn0085195	86615087153056	215461404764535	577253015651962	170220778282302	471522212270698	223732573437434	0.00377423607095746	0.24888632900436	584	CG34166		5740596	5740596
FBgn0034687	0.149811074254616	0.946131971805653	0.267556314171776	0.991759212686615	-80483295546422	-300868938033154	0.0785494809450356	0.999998631400262	585	CG11475		37513	37513
FBgn0051793	0.362048201668419	0.0658254898076674	0.30512789270173	0.131650979615335	927969265214309	321407702339467	0.0920321401075773	0.999998631400262	586	CG31793		326161	326161
FBgn0036810	0.0789701463033433	197528376620376	0.121168659996264	204745919170358	-920557678788441	-320250811841938	0.0919423253927872	0.999998631400262	587	CG6885		40041	40041
FBgn0050491	540712938213967	116489247911197	120201021830519	0.499706213095377	518135452291195	237332930023507	0.0174769619634454	0.604798374401995	588	CG30491		35704	35704
FBgn0030886	137294593525538	0.322353619810137	113605767423065	0.644707239620275	963467923227037	326823663562154	0.0968216223083054	0.999998631400262	589	CG12672		32781	32781
FBgn0266678	153487545492722	0	165806512641066	0	815912527138532	302841449113317	0.0801842695461845	0.999998631400262	590	CR45168		NA
FBgn0030817	0	0.378584818865602	0	0.460416367220304	-869351133448543	-311993900346875	0.0867313258100953	0.999998631400262	591	CG4991		32695	32695
FBgn0265373	0.2516507062166	0	0.233682440833487	0	814573587870867	302604503645589	0.0807906173095166	0.999998631400262	592	CG44314		19834814	19834814
FBgn0266758	211801102537533	0.839283404892065	0.792056188809526	0.630584648351961	615888206119083	262266850170814	0.04452397721749	0.870264109433529	593	Esyt2	Extended synaptotagmin-like protein 2	42929	42929
FBgn0032449	0	0.559533380317504	0	0.836828158196785	-854955579871797	-309584946518749	0.086109508088854	0.999998631400262	594	CG17036		34679	34679
FBgn0036777	236143475466915	0.739724752402363	0.905161696985922	0.795728562117915	644785960790218	268882033177092	0.0523701443822966	0.935555826461124	595	CG7341		40004	40004
FBgn0040606	138882862769425	318351677094669	971060734057259	254027287396044	69429971672101	279555858280933	0.0638021263839983	0.999998631400262	596	CG6503		50079	50079
FBgn0030897	315152266011072	0.702519226967901	157989948507288	0.394300620795747	480970648950803	226594885677052	0.00802463352516478	0.387495185682411	597	Frq1	Frequenin 1	32797	32797
FBgn0031470	0.0902453619631835	158206703297227	0.180490723926367	187540064390546	-899404795680927	-316897057656491	0.0938029052279153	0.999998631400262	598	CG18557		33483	33483
FBgn0027513	0.971288309027579	277872327331501	13736529716143	119870158219004	-651581728664188	-270394614908266	0.0545761316593626	0.941510030568898	599	ana2	anastral spindle 2	35878	35878
FBgn0259737	0.170524003447917	199121516032594	0.341048006895834	173478575479422	-891657507580118	-315648966642398	0.0930953124950655	0.999998631400262	600	CG42391		7354405	7354405
FBgn0063392	134612388092733	272209723395227	161859761052965	544419446790454	799621705056523	299931763335369	0.0830333135619655	0.999998631400262	601	snoRNA:U14:30Ea		NA
FBgn0003149	0.989686229374594	0.330135588432672	0.421672886404595	0.255394190831604	620588927873288	263363795750989	0.0505373002085757	0.926227115221625	602	Prm	Paramyosin	39002	39002
FBgn0034139	197108303126769	466658936886075	300046786352883	0.666490046154698	43507004456001	212124768786796	0.000453395013602573	0.0668485608055634	603	CG4927		36852	36852
FBgn0004242	122143378857432	0.696482971088169	0.468471554982467	0.845862885550718	604757363756463	259635643111756	0.0469766757719984	0.891025867387235	604	Syt1	Synaptotagmin 1	33473	33473
FBgn0003114	267508501753906	0.25423325474883	203745116319815	0.432596640773267	868723659299911	311889732921443	0.0920241331848015	0.999998631400262	605	plu	plutonium	44848	44848
FBgn0035113	0.448610767849009	0.203287247101058	0.234943332957428	0.279414681472914	731843616599056	287153540033947	0.072837210176142	0.999998631400262	606	pyx	pyrexia	38037	38037
FBgn0082929	136937705297405	452558270597949	12266636413448	852036655388449	752640051010779	291196006306672	0.076998631810256	0.999998631400262	607	snoRNA:Me28S-G2703c		NA
FBgn0004183	165527617852306	606136027694292	141952668678915	702958809299601	759645350164127	292532603569265	0.0789052235800514	0.999998631400262	608	snRNA:U1:82Eb	small nuclear RNA U1 at 82Eb	NA
FBgn0052694	0.158299147352394	0.0435040014686307	0.101904821574741	0.0782947974696153	742741402276016	28928600000061	0.0759075794229891	0.999998631400262	609	CG32694		31933	31933
FBgn0000079	0.0116107042429851	0.686827669526249	0.0232214084859702	101193300657961	-837774717432995	-306656234686329	0.0915386802539058	0.999998631400262	610	Amy-p	Amylase proximal	47764	47764
FBgn0265303	61434852266917	242219588396508	484897958239773	609004396243783	-495406407022377	-230861252687987	0.0167473662237777	0.589784635995329	611	CR44276		NA
FBgn0002673	0.40351613636491	0.954882973089272	0.609590989484097	0.611646560338435	-728877147304144	-286567566789775	0.0742628417737947	0.999998631400262	612	twe	twine	34954	34954
FBgn0267635	0.290252035884208	0.196135542753159	0.198040512335254	0.392271085506319	798662728103419	299758638773571	0.0854689706000504	0.999998631400262	613	CR45973		NA
FBgn0037553	0.225861646624889	0.796050598103654	0.383619549210768	0.598030531164499	-754459274809915	-291544302717277	0.0785599671520676	0.999998631400262	614	CG18249		40964	40964
FBgn0039755	111327832101666	383523242023345	107863810325649	183808278168853	-645244700148951	-268984638649324	0.0582323129047994	0.969778488104325	615	CG15531		43592	43592
FBgn0000166	149356642041153	0.410428399607483	115095470506073	0.658549345814161	865953935179897	311429028216319	0.0943562504774518	0.999998631400262	616	bcd	bicoid	40830	40830
FBgn0035495	619431472405559	183202601791905	203433371568057	136617511533138	461077001568859	220500770619651	0.00652974053599222	0.350571613958979	617	CG14989		38485	38485
FBgn0262108	111879057301628	412167844224839	129199635745411	379625045013441	-730073771522948	-28680422508871	0.0756712899328427	0.999998631400262	618	CR42861		NA
FBgn0005564	122384349328957	0.243293401025378	0.902239286105459	0.236016569767859	72461956786058	285722376531955	0.074669580553014	0.999998631400262	619	Shal	Shaker cognate l	40129	40129
FBgn0015036	0.571882337201036	0.0302538249108307	0.560459005683292	0.0605076498216614	832237996913334	30569961580138	0.0920439982408197	0.999998631400262	620	Cyp4ae1	Cytochrome P450-4ae1	31193	31193
FBgn0029821	0.413700869551305	1742231624944	0.33048065916865	0.911049022451563	-630121171373828	-265562928342345	0.0560067060876403	0.954271426682783	621	CG4020		31522	31522
FBgn0014859	0.226241384840897	0.0604325668307256	0.212021153820078	0.0721967320236323	735964919572436	28796370005689	0.076927673883047	0.999998631400262	622	Hr38	Hormone receptor-like in 38	35332	35332
FBgn0261999	131418103942577	0.533146279282056	0.464461497163577	0.399052821741142	596992095310178	257771182909091	0.0483453699545621	0.901120932704986	623	CG42817		34951	34951
FBgn0039094	107663850427801	0.437511884711498	0.487006965523885	0.505632382754307	710553967355597	282894422790507	0.0740642601793828	0.999998631400262	624	CG10184		42783	42783
FBgn0262477	0.11131112606724	0	0.103907682638828	0	789547595529768	298102623728889	0.0859935953595551	0.999998631400262	625	FoxP	Forkhead box P	41182	41182
FBgn0037883	36606179871441	0.736013347970001	340108249911753	123269713657976	776661855391159	295728661184643	0.0852050423567025	0.999998631400262	626	CG14701		41352	41352
FBgn0085582	505119654347063	0.808498264331351	45292915168376	0.945344120581946	799072653837707	299832668283546	0.0886732949321844	0.999998631400262	627	CR41257		NA
FBgn0030940	0.501917633286912	0.153835457103115	0.463798782715303	0.223683169110139	687894267123595	278218683234168	0.0696425628723556	0.999998631400262	628	CG15040		32848	32848
FBgn0039048	0.591564910273858	0.11828567420266	0.266176557986071	0.128681342313778	64278900819676	268434525888916	0.0610772287671008	0.990310844144576	629	CG17111		42727	42727
FBgn0034440	116988331436645	0.3024586551922	0.742131527169754	0.24257181301841	630467988246762	265642312016477	0.0585970802891821	0.971464038737295	630	CG10073		37225	37225
FBgn0260388	0.284497659643331	0	0.311783972167702	0	80981967784951	301760069956041	0.0926162077670061	0.999998631400262	631	CG42514		8674108	8674108
FBgn0259112	15945429002903	869207419439169	0.416487270187178	449845221777447	-487236801763639	-228462310639022	0.0178292398753393	0.60755253233075	632	CR42254		NA
FBgn0040365	245923373665613	0.329800511306309	176722788537642	0.659601022612618	843887732495667	307705108122505	0.0983423717736468	0.999998631400262	633	CG14628		31057	31057
FBgn0266361	0.0830585672706624	166874006218696	0.166117134541325	150003807212035	-81995702683975	-303554830145052	0.0958025873860638	0.999998631400262	634	CR45009		NA
FBgn0033866	0.028955999638887	0.380521157627909	0.057911999277774	0.397998675397039	-837592418932094	-306624838446241	0.0981542292910674	0.999998631400262	635	CG6280		36522	36522
FBgn0082981	41567012939293	144065209364127	49934836968561	605777854128533	-644723351484205	-268868023796235	0.0652732826925075	0.999998631400262	636	snoRNA:Psi28S-2949		NA
FBgn0030634	0.224260510347852	0.0393155655847843	0.274636845478831	0.0786311311695686	790451393623931	298267675121906	0.0907486944296559	0.999998631400262	637	CG9164		32467	32467
FBgn0032797	0.383130218857695	0.0616116950515797	0.260323663775598	0.115055320731605	876692754992402	31320713255524	0.104370091755272	0.999998631400262	638	Hasp	Hig-anchoring scaffold protein	35238	35238
FBgn0034489	0.0119179413398764	0.746675413463994	0.0238358826797528	105295550514555	-809890279760218	-301772647149389	0.0976260698593347	0.999998631400262	639	ppk6	pickpocket 6	37286	37286
FBgn0083054	988425227155495	100900385836571	1351324291416	201800771673141	803034596207453	300546214303744	0.0957036921241339	0.999998631400262	640	snoRNA:Psi18S-1347a		NA
FBgn0033232	368458375459445	168410438490969	209011377355337	839291026139686	-457170216409048	-219273141834113	0.00897571340216556	0.410138176864243	641	CG12159		35741	35741
FBgn0036259	0.0664867987940628	0.692572990162954	0.132973597588126	0.627536628420686	-838826349194809	-306837218005114	0.100872232130503	0.999998631400262	642	CG9760		39388	39388
FBgn0035588	121939241260995	503332895632736	847398393275495	41662476442228	614760560073475	262002461198449	0.0606569671478053	0.989342797389433	643	CG10672		38598	38598
FBgn0264958	632069920234551	237952506272843	418839774591521	276239707879715	695341311601389	27977213054396	0.0791573403914764	0.999998631400262	644	CR44127		NA
FBgn0038581	0.687613814911636	0.0717276507866862	0.612162151202821	0.143455301573372	814406893784836	302574977357852	0.0996161114714089	0.999998631400262	645	CG14314		42179	42179
FBgn0267697	0.487845352386045	0	0.532084740844105	0	762641577297384	293100518530695	0.0913897737773315	0.999998631400262	646	CR46033		NA
FBgn0008651	0.17233785523198	0	0.195053074695855	0	756606944364107	291954401793326	0.0905167776489177	0.999998631400262	647	lbl	ladybird late	42541	42541
FBgn0065070	190373285701423	0	219846985082001	0	8736030036736	312697781662585	0.107299584696372	0.999998631400262	648	snoRNA:291		NA
FBgn0053346	0.34354005773484	2028109749441	0.349631271677117	193393216388127	-666504275908698	-273661413084686	0.0756713218230188	0.999998631400262	649	CG33346		2768690	2768690
FBgn0035711	109175962414368	0.335856605831428	0.606942584561763	0.389339211306155	707237814045795	282219541369695	0.0834215423729009	0.999998631400262	650	CG8519		38745	38745
FBgn0050431	0.0831864690922388	0.363347675940479	0.141289839379412	0.0826153717708948	-694222943367358	-279539904556895	0.0810686300461341	0.999998631400262	651	CG30431		35549	35549
FBgn0052719	0.0531475679003544	0.2073403070829	0.0946498968487977	0.129490446127343	-697420428389968	-280202862322741	0.0832966478579294	0.999998631400262	652	CG32719		318169	318169
FBgn0037164	0.0472741774059377	0.334318699547398	0.0945483548118754	0.35040933132505	-750370418716068	-290760295470187	0.0913062277549683	0.999998631400262	653	CG11438		40469	40469
FBgn0034819	267759818958496	0.296893317431489	241154778862567	0.593786634862979	801380161319733	300248679536903	0.100649894752705	0.999998631400262	654	CG9877		37666	37666
FBgn0032225	242166073872327	105995255671813	141905841659566	131319004356235	609715379748092	2608135937673	0.0639869964617711	0.999998631400262	655	CG5022		34398	34398
FBgn0040634	432150596575172	999688112096554	672013299459223	837855287155269	-638478262598422	-267463750328697	0.0694781951286575	0.999998631400262	656	CG4186		50107	50107
FBgn0015572	0.723908608569775	280172944557095	0.472197311675903	0.784084534440429	-553816178289433	-246940719887823	0.0440279515223005	0.870264109433529	657	alpha-Est4	alpha-Esterase-4	40906	40906
FBgn0031251	0.918965863979632	0.498935441832472	0.547311343543523	0.570513027439014	637865148434499	267325145494891	0.0697239247162737	0.999998631400262	658	CG4213		33209	33209
FBgn0262020	224710725751922	883623309295689	911966182429352	235906320889908	-387404254023083	-195383979602766	3.78571e+09	0.0149508686982311	659	CG42831		10178844	10178844
FBgn0029859	137130926615044	181998959430243	213392768199519	0.490684776197919	-6843616292724	-27747588731963	0.0820424523617609	0.999998631400262	660	CG15892		3772603	3772603
FBgn0030326	191592143862517	0.807772569979333	107536087265393	124881957938734	653031157580245	270715182762796	0.0763629106768257	0.999998631400262	661	CG2444		32121	32121
FBgn0036985	0.226396075908294	0.0157203587057193	0.205240787146738	0.0249630953122558	808533794253069	301530807522324	0.103947829412073	0.999998631400262	662	zye		40255	40255
FBgn0030614	250487667925757	485590864034954	29082084517981	307611290394667	-689613737254081	-2785788513509	0.0835244166677553	0.999998631400262	663	CG9072		32443	32443
FBgn0267605	197426233022417	794211691284201	164007525326749	42336733013442	-610904065483759	-261094584139007	0.0659096773199965	0.999998631400262	664	CR45943		NA
FBgn0036979	0.539257564994379	0.0309124059158627	0.405117087439964	0.0618248118317254	764094220941736	29337505488685	0.096064168491376	0.999998631400262	665	CG13247		40247	40247
FBgn0034069	0	0.448108659434616	0	0.496777806398307	-743223059206236	-28937952634084	0.0927117167277564	0.999998631400262	666	CG8401		36770	36770
FBgn0037811	0.639328146676579	0.162717766662078	0.513751091323335	0.325435533324155	837521255677939	306612580546913	0.109458448332048	0.999998631400262	667	CG12592		41263	41263
FBgn0036872	0.456129965261387	199790058226891	0.912259930522774	184207886462627	-77010107603709	-294504781246657	0.0985579212713533	0.999998631400262	668	CG12519		40114	40114
FBgn0052121	0.197676972664985	0.977185740742088	0.258317533259384	0.927714800331004	-741328984738364	-289011391948284	0.094323188746885	0.999998631400262	669	CG32121		317867	317867
FBgn0263477	258716089855289	108052342739099	517432179710577	103320857002686	-820818301392893	-303706289838456	0.109816165229965	0.999998631400262	670	scaRNA:PsiU1-6	small Cajal body-specific RNA : PsiU1-6	NA
FBgn0033769	0	153850757908252	0	229644402180723	-862075587976232	-310781437235089	0.113794207030858	0.999998631400262	671	CG8768		36400	36400
FBgn0037414	348091990917067	515601821645373	336504993095911	0.877207251526688	-567155779036242	-25037450504685	0.0536650984122511	0.941510030568898	672	Osi7	Osiris 7	40761	40761
FBgn0029645	0	145315346047006	0	170174698576431	-856306792979633	-309812777023985	0.113675095744618	0.999998631400262	673	CG14422		31286	31286
FBgn0052221	0.178116639762421	0.667368449608741	0.274469116047809	0.348223124793942	-685162050566979	-277644524632119	0.0872848231956097	0.999998631400262	674	CG32221		317924	317924
FBgn0027527	591631544287351	136439319630999	461674257665087	437397238621369	-482135924083367	-226943992935257	0.0262693953675636	0.722604412871936	675	Osi6	Osiris 6	40760	40760
FBgn0030029	234338746752582	0.653949340809038	207533640974026	0.83378295295289	711454066247952	283077061474825	0.0923678806251625	0.999998631400262	676	CG15343		31765	31765
FBgn0261699	0.246002677893782	237849195521696	0.492005355787564	169989825641606	-779453114818032	-296246224543258	0.104370566340228	0.999998631400262	677	CR42735		NA
FBgn0004187	233185232115284	103901615832944	110680483920423	107459465374443	602750862166005	259156180943913	0.0682405723184574	0.999998631400262	678	snRNA:U1:95Cc	small nuclear RNA U1 at 95C c	NA
FBgn0040233	135354089752957	0.776022867472091	0.623435499355123	0.858388708630575	568235803628131	250648973629586	0.05599423283827	0.954271426682783	679	cana	CENP-ana	3771934	3771934
FBgn0003082	0.859787755054883	0.23241303462799	0.703737728163286	0.288262337594077	675877288596907	275676133644405	0.0874288042932933	0.999998631400262	680	phr	photorepair	35735	35735
FBgn0039022	0.849451509736833	0.0834166024136334	103767488062273	0.166833204827267	8208275310947	303707912069605	0.112702902129758	0.999998631400262	681	CG4725		42699	42699
FBgn0082979	773866484723141	102395206367483	567298174629522	204790412734965	787629339035561	297751685234251	0.106351881469134	0.999998631400262	682	snoRNA:Psi28S-3091a		NA
FBgn0032402	0.603372244078886	0.176081861311741	0.438487309064329	0.352163722623483	820741870072083	303692855413145	0.112785874424176	0.999998631400262	683	CG14945		34623	34623
FBgn0034398	121146570881311	0.202294522881011	0.837150526068275	0.258803616680147	664952543212168	273325138104156	0.0859308962532905	0.999998631400262	684	CG15098		37174	37174
FBgn0085391	239841166247483	0.605479447746712	166712562987034	0.453143553290114	446834305604991	215973995266603	0.0150791994976644	0.566240554086695	685	trv	trivet	43362	43362
FBgn0036680	0	0.17882799708949	0	0.204765119160924	-740615607175451	-288872495209849	0.0989326106583248	0.999998631400262	686	Cpr73D	Cuticular protein 73D	39897	39897
FBgn0030485	0.337833152082868	0.796193354313811	0.581177743375932	0.677586550622215	-681854556291566	-276946403647174	0.0896717514284299	0.999998631400262	687	CG1998		32300	32300
FBgn0085398	0.0606152777755996	0.638160108363933	0.121230555551199	0.493559330474363	-785272258598511	-297319293175126	0.10721202340762	0.999998631400262	688	ppk9	pickpocket 9	37498	37498
FBgn0283437	167940271940695	6184474620565	673236468923525	984549020650105	-368645468902878	-188223402461784	1.63495e+09	0.00860915527851191	689	PPO1	Prophenoloxidase 1	37044	37044
FBgn0266242	13530936389121	0	146829091155527	0	752826222608086	291231688121173	0.102027794978698	0.999998631400262	690	CR44937		NA
FBgn0261112	163531362573361	446824630141953	149490654864021	28426397396707	-579853335627282	-253568804037763	0.0646427249755286	0.999998631400262	691	APP-BP1	beta-Amyloid precursor protein binding protein 1	39244	39244
FBgn0267555	0.548576282894692	221994449620804	109715256578938	16839445710671	-799291914933951	-299872249603649	0.110212504116397	0.999998631400262	692	CR45895		NA
FBgn0003429	193457208024773	0.601432238452243	0.611442628719396	0.413034464444704	427968193858389	209750358104733	0.00827200770576618	0.392583095323444	693	slo	slowpoke	42940	42940
FBgn0037882	312667982084155	180271471655601	205667984750796	215773525933887	696246309515813	279959777540442	0.093798535353964	0.999998631400262	694	CG17187		41351	41351
FBgn0265470	0.700289548072589	0	0.608547999337201	0	711940424615266	283175652109597	0.0978359105511276	0.999998631400262	695	CR44363		NA
FBgn0028400	0.685553765305815	0.0436238968815722	0.756715906035934	0.0709800328346835	808068840621445	301447820361149	0.11365384322028	0.999998631400262	696	Syt4	Synaptotagmin 4	40876	40876
FBgn0039108	0.439043393631908	0.0247198727818493	0.458420220899475	0.0494397455636987	752837231226044	291233797766392	0.104370287113155	0.999998631400262	697	CG10232		42800	42800
FBgn0031563	203206757700587	415441522831723	224018651493153	326166190985158	562375231928161	249153305678372	0.0569342591198424	0.961189369995752	698	CG10031		33594	33594
FBgn0053513	0.885937886602691	366047562103704	0.243969802883064	0.948368777300845	-390936386958349	-196693387176266	0.00163705464599226	0.148381559634282	699	Nmdar2	NMDA receptor 2	31107	31107
FBgn0266416	0.904564736757724	222277731721355	12227510333946	160337487110125	-661328421998746	-272536690580173	0.0888622934884861	0.999998631400262	700	CR45056		NA
FBgn0034703	0.502878737555456	112481331489012	0.581083402344934	0.65250976123988	-654309776799222	-270997382783626	0.088259034830643	0.999998631400262	701	CG3045		37531	37531
FBgn0038105	104067119205074	0.0823117811032179	141278646169265	0.164623562206436	785177348494022	297301855323363	0.110364899725641	0.999998631400262	702	yellow-f2		41596	41596
FBgn0264876	0	0.831746386375665	0	0.894095999796602	-740358408860333	-28882238511562	0.103529022132332	0.999998631400262	703	CR44067		NA
FBgn0265985	0.994511434139914	0.217249315738421	0.227695735260136	0.149767114311271	601691606403062	258902423131465	0.0748787273422845	0.999998631400262	704	CR44764		NA
FBgn0085376	0.653831749000729	0.218914883366122	0.288841601005482	0.171981229682096	579147763255759	253393148313516	0.0666147336043027	0.999998631400262	705	CG34347		5740668	5740668
FBgn0036157	264771443820752	241683031366401	108645715368825	297261170070332	662713153963417	272838455525176	0.090029488570948	0.999998631400262	706	CG7560		39276	39276
FBgn0034429	0.744737492896138	237234256875506	111266957669606	150086823230011	-691882100430915	-279052621760896	0.095406031360921	0.999998631400262	707	CG18607		37213	37213
FBgn0030992	129380065006919	0.454181490715232	0.57710925629261	0.526073999204114	594304864046044	25712031886322	0.0739124132853339	0.999998631400262	708	CG33253		2768889	2768889
FBgn0266766	0.319538970594658	0.169101091487775	0.154376507057475	0.203033359137994	652730473221736	270648739419642	0.0894277286646694	0.999998631400262	709	CR45231		NA
FBgn0085259	0	134728760797869	0	180960078773835	-747159126431746	-290141553413332	0.106481487452957	0.999998631400262	710	CG34230		5740558	5740558
FBgn0038511	0	0.175818377190884	0	0.19445267714429	-72537832493862	-285873363671878	0.103944949633791	0.999998631400262	711	cysu	Curly Su	42100	42100
FBgn0264365	168802825837148	28192622446488	329407403663502	225775025505918	-717082672973872	-28421394578584	0.102437468288532	0.999998631400262	712	CR43817		NA
FBgn0034520	0.791625601667142	0.231302817765842	0.536469578728465	0.353994714148874	648221846474912	269648764341092	0.0892359831136185	0.999998631400262	713	lms	lateral muscles scarcer	37322	37322
FBgn0032252	416106782801951	123417949576019	179423662085527	108443625334775	445158332427371	215431856030414	0.0181967299517374	0.609908358532355	714	loh	lonely heart	34435	34435
FBgn0003499	0.125326639612403	0.0280439588012144	0.0791336516126239	0.0496797977640661	707126820511115	282196898011897	0.100784350955138	0.999998631400262	715	sr	stripe	42162	42162
FBgn0000036	140758076831575	0.375047532963455	0.767107835913802	0.254297726456539	450130749922925	21703441233682	0.0214376439795473	0.65416817720964	716	nAChRalpha1	nicotinic Acetylcholine Receptor alpha1	42918	42918
FBgn0086661	654847065095539	44496434221698	211658100323013	632200608090388	648454470851506	269700528383301	0.0903888503530072	0.999998631400262	717	snoRNA:Psi28S-2566		NA
FBgn0040571	0.503665461784734	0.0351024704408587	0.586620377078776	0.0702049408817173	808574405921712	301538053821979	0.120702233536799	0.999998631400262	718	CG17193		50044	50044
FBgn0029993	0.256803190808682	103560807634174	0.172760761697984	0.298717275786473	-578704250362268	-253282624019258	0.0697592527100096	0.999998631400262	719	CG1571		31725	31725
FBgn0028543	626501823419261	14628554106436	38111487226102	642988604357412	394461190591255	197988336640916	0.00408573897893701	0.259755658790017	720	NimB2	Nimrod B2	260645	260645
FBgn0034592	0.146599637516005	136168938781084	0.293199275032009	0.974783020061086	-751881010694087	-291050436554077	0.110065248242259	0.999998631400262	721	CG9406		37405	37405
FBgn0086355	528120507735088	160500003536169	216838275808193	127096000999667	510047167900703	235063067012304	0.0448375655527576	0.871435955619769	722	Tpi	Triose phosphate isomerase	43582	43582
FBgn0025686	63095618345553	149479058840674	246401758991086	0.593343935540194	433369271659285	211559686179243	0.0161490782205133	0.583583356086393	723	Amnionless		33199	33199
FBgn0051029	0.425935269913785	0	0.502931695906438	0	800896570500594	300161594193414	0.120260205549234	0.999998631400262	724	CG31029		318562	318562
FBgn0051643	229835228163709	0.578376358590297	139115386884277	0.413556390028665	503369390253304	2331617489299	0.0439375772500929	0.870264109433529	725	CG31643		318867	318867
FBgn0015553	0.34914727530117	150115074869733	0.405225430165211	145840778514943	-710327016400353	-282848335746738	0.106600739350975	0.999998631400262	726	tos	tosca	35119	35119
FBgn0267099	0.354161500533714	509052351259303	0.708323001067427	502052568957044	-740964911001234	-288940522414632	0.111015717341883	0.999998631400262	727	CR45539		NA
FBgn0036390	381702732617596	0.387411908162268	433487044605211	0.774823816324536	765190509614308	29358189805616	0.115625410194735	0.999998631400262	728	CG13738		39541	39541
FBgn0036192	955024349259635	403008803893222	58981159822257	274891871740169	552356249349896	246559905213468	0.0638458848602147	0.999998631400262	729	Pldn	Pallidin	39315	39315
FBgn0033997	196786991843523	0.571268504297764	155548627032304	0.5274509817379	587779792373123	255527576058125	0.079260512850033	0.999998631400262	730	Ir51a	Ionotropic receptor 51a	NA
FBgn0037464	0.269913679632948	0.71852576213327	0.400061816880677	0.489599738824583	-642245872427482	-268312571327317	0.0929778686319259	0.999998631400262	731	CG1988		40840	40840
FBgn0267986	0.22975002480275	143558868021805	0.4595000496055	102493999685076	-778048933982496	-295986089376391	0.118343128420655	0.999998631400262	732	CR46253		NA
FBgn0002899	0.575412749075107	0.163859895920135	0.472767038409675	0.327719791840271	80235503214465	300424075261032	0.124537956948029	0.999998631400262	733	mus301	mutagen-sensitive 301	38905	38905
FBgn0036454	0.528086762825592	0.0727352149828337	0.382898857485706	0.0999732507381011	800590105745946	300106378599842	0.124358417936571	0.999998631400262	734	CG17839		39616	39616
FBgn0052183	110417643501586	0.233899345462807	0.808884490256371	0.272106441465294	591683235176705	256482501817382	0.0827300729432935	0.999998631400262	735	Ccn		39972	39972
FBgn0034844	0	0.583881358203988	0	0.888639649059815	-798678098437479	-29976141522608	0.124084702255653	0.999998631400262	736	CG9861		37692	37692
FBgn0031650	0.327869738577178	0	0.326578036918285	0	69506861806628	27971554095733	0.106125515010927	0.999998631400262	737	CG14044		33702	33702
FBgn0085451	994128476646187	694357876623368	255932383153154	756617319077461	-410906355977917	-203880964656033	0.0127454779450532	0.514361961988339	738	htk	hat-trick	32877	32877
FBgn0000116	120097157054943	336754587086497	57746152622968	171450018444767	394632209785937	198050871328904	0.00706265420444589	0.36735982551157	739	Argk	Arginine kinase	39041	39041
FBgn0033061	0.114343031072685	0.551241324332531	0.228686062145371	0.581926809504844	-705156624305119	-281794373412419	0.108051149927018	0.999998631400262	740	SmydA-5	SET and MYND domain containing, arthropod-specific, member 5	35538	35538
FBgn0263338	0	113618944389426	0	140633334895465	-790931016395066	-298355187087418	0.12438737159347	0.999998631400262	741	CR43419		NA
FBgn0082963	740401079714388	0	85684116067458	0	774474332981368	295321742714384	0.121431471413043	0.999998631400262	742	snoRNA:Psi28S-3378		NA
FBgn0039152	0.182090582013948	0.339662310472216	0.212748439581602	0.167327221042996	-642728485388264	-268420941327651	0.0967556274428627	0.999998631400262	743	Root	Rootletin	42860	42860
FBgn0026563	0.363634486611875	172339533016751	0.310957542480753	156134699653284	-538056193195223	-242775685198372	0.0607327088666787	0.989342797389433	744	CG1979		40837	40837
FBgn0032023	0.921493480708756	0.171932249497639	0.859480098090941	0.343864498995277	773012631324871	295049198853675	0.121843213103573	0.999998631400262	745	CG14274		34145	34145
FBgn0032588	268252577005883	152664083703088	14037203530089	187173674011892	640850550345138	267998795214091	0.0970472140986587	0.999998631400262	746	CG5968		34986	34986
FBgn0032399	0.33462274904108	143146170241143	0.288883441369143	0.48418375324978	-484446097568225	-227633615150796	0.042010309967848	0.863114795027067	747	CG6785		34620	34620
FBgn0027376	0.0873325696268264	0.41111204410972	0.0739045592830531	0.211220770050689	-5817023384012	-254028110370692	0.0807970112794074	0.999998631400262	748	rha		43071	43071
FBgn0029831	0.788032951937031	0.620542131569499	0.511254694749951	0.725032535197697	650352690529168	270122231334558	0.100343331507921	0.999998631400262	749	CG5966		31532	31532
FBgn0265497	0.529513652190689	212352753645665	0.50286561042101	152782875807292	-589113801808247	-255854635297858	0.0855835694766248	0.999998631400262	750	CR44366		NA
FBgn0037082	0.220706931081945	118231855737255	0.117965700025408	0.471027787659656	-521144497884887	-23816834444395	0.0572011411068198	0.96275527908556	751	CG5664		40371	40371
FBgn0032032	0.736653088352645	0.0544688428730568	0.599950083663268	0.108937685746114	707207962511124	282213451823987	0.111351031121855	0.999998631400262	752	CG17294		34155	34155
FBgn0066101	0.73503705269142	0.300105183866904	0.62512158676856	0.394204384575535	597975023678931	258008522695339	0.0878106934235189	0.999998631400262	753	LpR1	Lipophorin receptor 1	2768687	2768687
FBgn0043792	0.0359497700188529	0.67684715896455	0.0718995400377057	0.862271847144921	-799605347704458	-299928812075801	0.127814662534452	0.999998631400262	754	CG30427		37986	37986
FBgn0003174	0.185446931901102	0.477018044369627	0.255585450950806	0.402644482377041	-667946698667885	-273973298198735	0.105255481154692	0.999998631400262	755	pwn	pawn	44011	44011
FBgn0266372	0	184593204836991	0	257508219883107	-759646331939352	-29253279002487	0.122029456787327	0.999998631400262	756	CR45016		NA
FBgn0262593	0.268513681540424	0.110271729493564	0.170725389017218	0.169179551452785	708098131445635	282394930937544	0.113629078477926	0.999998631400262	757	Shab	Shaker cognate b	38352	38352
FBgn0026718	0.995240185324942	0.192794321612415	131168797701531	0.38558864322483	795802110089379	299240972437903	0.127317108311996	0.999998631400262	758	fu12		34176	34176
FBgn0260971	0.1778806519639	0.673127157472676	0.173304397778074	0.474334178654349	-591458342422037	-256427656028519	0.0874586132124038	0.999998631400262	759	CG42594		8674091	8674091
FBgn0039207	0.953009879770349	0.459198479527601	0.185738656584109	0.500076405397596	54488537673347	244595277335673	0.0668731292104228	0.999998631400262	760	CG5789		42928	42928
FBgn0035245	0.334025084466254	0.0832358452592581	0.31882429950595	0.166471690518516	692467950208311	279174729983252	0.110678109520614	0.999998631400262	761	GC	gamma-glutamyl carboxylase	38194	38194
FBgn0037548	0.8843503992974	0.247029213659881	0.740023810120243	0.494058427319762	772491738107013	294951950330079	0.125782555859715	0.999998631400262	762	CG7900		40957	40957
FBgn0031426	0.0815427870858345	0.588695058641365	0.163085574171669	0.419442930856497	-727362778983282	-286267510128135	0.11819026830891	0.999998631400262	763	CG18641		33429	33429
FBgn0035870	0	102221219965225	0	148993265099898	-781882733507437	-296695224887098	0.127509298981554	0.999998631400262	764	Gr66a	Gustatory receptor 66a	38935	38935
FBgn0265929	126495387200158	0.433057488624002	0.830264077037767	0.561955270590655	622696185635118	26385284419225	0.0981450927524722	0.999998631400262	765	CR44718		NA
FBgn0263441	0.215282052234689	0.569661748028387	0.248813500431093	0.291804650081494	-625601166158636	-26452432019191	0.0984978363537877	0.999998631400262	766	CR43464		NA
FBgn0034363	0.733163662650574	22210791474112	0.61418139526293	111441658728565	-548471839966282	-245541755064869	0.0706676311293139	0.999998631400262	767	CG5327		37138	37138
FBgn0032221	1021719185606	454340947872267	0.524865919165559	177601083869163	-434826288566069	-212043916492228	0.0255444091146185	0.710431400153272	768	Schip1	Schwannomin interacting protein 1	34393	34393
FBgn0040524	0.240502477366869	0.925927569607916	0.331818717763665	0.177942453109753	-616375629532345	-262380982121693	0.0977953843547769	0.999998631400262	769	CG11052		49997	49997
FBgn0264955	413424653254495	0.869393261610701	423114039248977	17387865232214	761914273170338	292962868193177	0.126388703670727	0.999998631400262	770	CR44124		NA
FBgn0011230	167959202155529	604343881058311	0.250564744452428	133861973509412	-338939152826599	-176102630051668	5.36543e+09	0.0173492929634677	771	poe	purity of essence	46243	46243
FBgn0259794	0.722410475462129	0	0.85183239992354	0	752028631886495	291078759048577	0.125391042410943	0.999998631400262	772	sinah	sina homologue	39885	39885
FBgn0026702	0.518486243580098	203768582263539	0.59025991311534	0.861142843337482	-490066442042238	-22929773596495	0.0511225821833077	0.931323745935778	773	l(1)G0045	lethal (1) G0045	31475	31475
FBgn0265296	20347700246173	0.263555905608067	30007506489904	0.203711011555235	56292713802988	249294820044837	0.0791408519563814	0.999998631400262	774	Dscam2	Down syndrome cell adhesion molecule 2	38788	38788
FBgn0032851	0.187034308778589	144291709544385	0.374068617557177	101588833704222	-72544171397267	-285885970479432	0.122021600820563	0.999998631400262	775	CG13970		2768911	2768911
FBgn0045759	914963999693489	38747048189589	269032420761652	369582341118065	390723663312853	196614863179573	0.0121662326317945	0.500127139191015	776	bin	biniou	38766	38766
FBgn0013995	0.0784360252150835	0.0151583712945569	0.0485611908001956	0.0181127585262896	617199936232407	262573791285292	0.100236783754688	0.999998631400262	777	Calx	Na/Ca-exchange protein	42481	42481
FBgn0264265	130212221560699	540014189876224	824073749202262	800155695079046	531570581329785	241026126386156	0.0676924357303463	0.999998631400262	778	CR43765		NA
FBgn0036316	31085638758038	890895369413325	139436683761863	317521503169001	347807715545292	179828993682928	0.000839511550094045	0.0995273481062903	779	CG10960		39458	39458
FBgn0023541	0.137305988162544	102828815128097	0.274611976325088	104609865701812	-760218871311078	-292641483841875	0.129448491517251	0.999998631400262	780	Cyp4d14		45706	45706
FBgn0031716	0.472774692164513	0	0.546398307721441	0	743088076861713	2893533220886	0.126334739611197	0.999998631400262	781	CG14015		33780	33780
FBgn0266238	0	0.952255726484477	0	110950840169333	-751842953971728	-29104313411747	0.127402388307854	0.999998631400262	782	CR44933		NA
FBgn0033359	0	0.0684554730013575	0	0.074116212293004	-667719039502269	-273924117817291	0.114432497985803	0.999998631400262	783	CG8213		35902	35902
FBgn0034247	0.631341139618672	0.345990509176365	0.625985612501199	0.691981018352729	677334547118933	275986858159257	0.116657574421607	0.999998631400262	784	CG6484		36994	36994
FBgn0262689	0.863409150361978	0.176468334378002	0.712053396465949	0.352936668756004	71193856782457	283175275844094	0.124601202451576	0.999998631400262	785	CR43159		NA
FBgn0265996	0.968085660364274	0	127281984522579	0	684688657368058	277544811277415	0.117934631821784	0.999998631400262	786	CR44771		NA
FBgn0032803	114866591255959	413222826955045	113035869317931	214065871716728	-495406149469318	-230861177684795	0.0576951420803234	0.966295814351663	787	CG13082		35244	35244
FBgn0264489	218345386579642	0.622908817615986	0.974758614094804	0.443741486811651	406898318195434	202466831743271	0.0220358497916154	0.665771658458152	788	CG43897		39153	39153
FBgn0263607	0.210150661440698	0	0.256021118767289	0	6750556460882	275500643109172	0.11790608399942	0.999998631400262	789	l(3)72Dp	lethal (3) 72Dp	317887	317887
FBgn0262574	182404325523983	404984413230007	12354958356132	324008617680586	534704235073591	241874110350943	0.0740891062082405	0.999998631400262	790	CG43114		12798406	12798406
FBgn0030859	0.0307041300891889	0.327056410376048	0.0614082601783779	0.300536987729878	-67643186763028	-275794462868517	0.118339957814128	0.999998631400262	791	CG12990		32747	32747
FBgn0035985	0.528274704353541	254700767413829	0.403803832648989	170651223562259	-576775528098113	-252800995403701	0.0918361459288383	0.999998631400262	792	Cpr67B	Cuticular protein 67B	39081	39081
FBgn0267321	0.494866395172012	401808079979064	0.847087240962839	301386041029213	-689597227883374	-278575397493898	0.121982463751239	0.999998631400262	793	CR45757		NA
FBgn0264839	0	129745951336241	0	177346149105887	-726983065996145	-286192175907208	0.128801712345263	0.999998631400262	794	CR44047		NA
FBgn0032424	0	0.274656967935515	0	0.293123614987986	-651702714449485	-270421400403004	0.114790674246611	0.999998631400262	795	CG17010		34650	34650
FBgn0037721	0.550583516860779	301472984772466	110116703372156	322878198183357	-792602541386529	-298659759314474	0.142214674517274	0.999998631400262	796	CG9427		41164	41164
FBgn0264549	0	0.893275899583853	0	103898877246317	-737475910866697	-288259592550998	0.131563057137791	0.999998631400262	797	CR43928		NA
FBgn0086782	0.0226222562319157	0.24025163007289	0.0452445124638315	0.221417702444824	-69000292948939	-278660248703696	0.124809791412976	0.999998631400262	798	amn	amnesiac	32999	32999
FBgn0032763	177906539074707	621750847408418	136304242255016	251456514730933	-424741560426036	-208658528148255	0.0307289461274644	0.766125003628116	799	CG17568		35198	35198
FBgn0265697	0.165042116919702	0	0.180697856616059	0	645886399321945	269128044116241	0.114934351141843	0.999998631400262	800	CR44504		NA
FBgn0261258	166328969156418	0.622983985943288	119605857650239	0.868175983528038	604445081644741	259561126579695	0.105932844712207	0.999998631400262	801	rgn	regeneration	40368	40368
FBgn0262620	338220848560645	181276951772528	215276852337786	28284837601415	640595416318652	267941347516847	0.114008940426963	0.999998631400262	802	CR43144		NA
FBgn0046302	17815915029307	0.552684486549425	108337923120762	0.415784233663283	550132086171216	245977804988404	0.0848431466246544	0.999998631400262	803	CG10650		35162	35162
FBgn0052683	0.368223203926305	0.138489827446717	0.397981297472889	0.25363363969122	661546551689432	272584267960067	0.119533375763708	0.999998631400262	804	CG32683		31970	31970
FBgn0035313	0.98766058215076	0.0355170547600086	113147848473988	0.0710341095200173	728880845260658	286568298738912	0.132397130074871	0.999998631400262	805	CG13810		38278	38278
FBgn0034286	0.877767834063457	0.454271812696405	0.278855987161086	0.576830742792074	549261086279578	245749208428288	0.0853503651114577	0.999998631400262	806	dpr13	defective proboscis extension response 13	3885598	3885598
FBgn0035484	0.556471943218187	0.2148707698385	0.418916827052108	0.429741539677	750102751081441	290708823337135	0.136680735634158	0.999998631400262	807	CG11594		38473	38473
FBgn0034011	721610712702346	0.945880102233333	621172447243206	10944349716703	893626007285941	315967117332846	0.15920173044173	0.999998631400262	808	CG8160		36701	36701
FBgn0041097	0.205065886798108	0.0594873535546024	0.142674370775925	0.118974707109205	731816834399853	287148260319523	0.135137989090708	0.999998631400262	809	robo3	roundabout 3	33314	33314
FBgn0051294	145738427472586	0.754891033090185	0.661181369871821	102874215441316	600502997269592	258617144682214	0.106226425807265	0.999998631400262	810	CG31294		318666	318666
FBgn0085320	429834639310489	111249512270002	31886924941036	620027551984815	366006353861381	187186869387745	0.00875725455000351	0.403490503391412	811	CG34291		5740331	5740331
FBgn0041605	201910980911254	0.582902382144391	104790181346906	0.367982043889178	392078327217168	197114189668625	0.020489659520753	0.646059963189048	812	cpx	complexin	64877	64877
FBgn0035917	0.827998927194721	0.517518528843541	0.850563959731119	0.809681126874077	622072564137492	263708287909414	0.113580239738937	0.999998631400262	813	Zasp66	Z band alternatively spliced PDZ-motif protein 66	38988	38988
FBgn0085417	0.478533222428704	0	0.577479665413234	0	714748448422432	283743558305408	0.13236001409607	0.999998631400262	814	natalisin		5740700	5740700
FBgn0266136	0.26249931525051	0.0950131172571341	0.233325849195865	0.190026234514268	746369023151652	28998891106901	0.138964097562892	0.999998631400262	815	Gyc76C	Guanylyl cyclase at 76C	8674026	8674026/40153
FBgn0035192	0.322148423179329	0	0.395128765740707	0	711923580245038	283172238681164	0.133033862549126	0.999998631400262	816	CG9194		38133	38133
FBgn0001091	939886776739403	240879624508948	553176449150047	107588612991063	404268769064336	201531475553555	0.0274020544972118	0.737255276472427	817	Gapdh1	Glyceraldehyde 3 phosphate dehydrogenase 1	35728	35728
FBgn0000615	208880444002037	0.564327802603478	0.923717568663962	0.474113022609758	453724444506107	218181638730104	0.045155796940688	0.871435955619769	818	exu	exuperantia	37345	37345
FBgn0038642	0.011498010785569	159470697481891	0.0229960215711379	313662724611209	-754476811114514	-291547656012346	0.141700821493533	0.999998631400262	819	Muc91C	Mucin 91C	42246	42246
FBgn0264001	107514674417694	367443231928631	302139402208288	177673216169015	326811645209025	170845939164144	0.000436511039677737	0.0668485608055634	820	bru3	bruno 3	39527	39527
FBgn0035057	0.801176343330343	144763746614588	0.926172261424778	0.886631678940228	-604297992820151	-259526015012426	0.11013349197355	0.999998631400262	821	CG3880		37957	37957
FBgn0261053	0.0476164163627079	0.191368390813643	0.0952328327254158	0.157643386543876	-717038947245502	-284205148360209	0.135169497313794	0.999998631400262	822	Cad86C	Cadherin 86C	41302	41302
FBgn0264885	195938789939523	0	258794243154789	0	709663405374783	282713491399807	0.134149128847856	0.999998631400262	823	CR44076		NA
FBgn0038279	0.0134353450739731	0.200191255757083	0.0268706901479462	0.19380177882619	-669223882672222	-274248893192433	0.127062841816529	0.999998631400262	824	Sdr	Secreted decoy of InR	41809	41809
FBgn0267576	0.576287692137654	13881790643863	0.678076619475369	0.907529569197241	-530531751957516	-240743909802189	0.0829262871821596	0.999998631400262	825	CR45916		NA
FBgn0035097	0.656337141321916	0.0694990088467077	0.700959341378123	0.138998017693415	673500809250819	275167967917153	0.128164952306402	0.999998631400262	826	CG13405		38016	38016
FBgn0053124	0	0.211545895433469	0	0.230244719860593	-639581855690036	-267712901155541	0.121415847182391	0.999998631400262	827	CG33124		318891	318891
FBgn0004169	20307878236602	559331087888673	111954349542968	366030087397886	362920877495678	185965505211381	0.0115945836499144	0.4875015437291	828	up	upheld	32314	32314
FBgn0031734	0	0.362681264351995	0	0.472944753471849	-707437978296859	-282260367115899	0.136500127081321	0.999998631400262	829	CG11147		33803	33803
FBgn0030607	12158658613632	0.679655307942065	0.55760050229312	0.769093839311014	565804082929404	250030258748134	0.0983703593406823	0.999998631400262	830	dob	doppelganger von brummer	32436	32436
FBgn0034251	0	0.477016903248161	0	0.562051168441953	-707383312917898	-282249218644829	0.137358947458031	0.999998631400262	831	ND-51L1	NADH dehydrogenase (ubiquinone) 51 kDa subunit-like 1	36998	36998
FBgn0266324	852701303163867	31856859562421	234825205346852	237227252120553	507539797965879	234352095348372	0.0767982470839208	0.999998631400262	832	CR44989		NA
FBgn0034294	0.489565132165354	0	0.5659572340751	0	693546570700152	279399276079306	0.135852651469494	0.999998631400262	833	Muc55B	Mucin 55B	37057	37057
FBgn0003116	252433607299995	0.917958459911527	111144349754774	102655338814907	485588387325945	227973392046593	0.067073430292754	0.999998631400262	834	pn	prune	31194	31194
FBgn0015801	221027800066622	0.827244167074068	115710687799199	0.654977718009436	520477818409585	237983668042692	0.0840383264218457	0.999998631400262	835	Reg-5	Rhythmically expressed gene 5	37968	37968
FBgn0033603	0.324902251045415	0.0632689403554735	0.0695390087777614	0.0569685112348733	56963144739072	251002879472826	0.102797367128248	0.999998631400262	836	Cpr47Ef	Cuticular protein 47Ef	36194	36194
FBgn0053080	0.166557723955185	0.417961085915691	0.232192183020552	0.324709960226892	-588734458197011	-255761707000686	0.11230913365945	0.999998631400262	837	CG33080		31491	31491
FBgn0000233	172943346816558	624561255617459	111478257310472	249077147778275	-369719995868843	-188643307209075	0.0175303810404654	0.604798374401995	838	btd	buttonhead	31912	31912
FBgn0034856	0.741788013868895	0.1546236337764	0.700056863096701	0.3092472675528	67581934401817	275663764544057	0.13459300594317	0.999998631400262	839	yellow-d2		37704	37704
FBgn0263353	118547052826952	0.90371563312146	0.295875229554377	0.917485789161505	501135351148759	232520031212013	0.0771381345039075	0.999998631400262	840	CG11000		40721	40721
FBgn0033185	0.636051506907145	228453313989851	0.510311615686872	139724925860243	-546656597086114	-245063483437348	0.0943374145129092	0.999998631400262	841	CG1603		35683	35683
FBgn0033250	0.099648201897151	0	0.117063524661715	0	621909834940973	263670543226476	0.123959561520369	0.999998631400262	842	CG14762		35768	35768
FBgn0040532	457135473171071	155849726480556	300661097807726	148169888813848	531282911424376	240948030964932	0.0894326401701564	0.999998631400262	843	CG8369		50005	50005
FBgn0046878	56421726485216	189588064352063	345675609112893	173165534265658	490364363863226	229385413819288	0.0731589770055034	0.999998631400262	844	Obp83cd	Odorant-binding protein 83cd	40746	40746
FBgn0053543	0.171725752750637	0	0.212901356532296	0	637834844114857	267318291235751	0.127206326639853	0.999998631400262	845	CG33543		3346207	3346207
FBgn0267808	0.644892706551036	239759327167567	0.654935569281914	10446627302641	-543016205253146	-244099525307474	0.0949317923944527	0.999998631400262	846	CR46133		NA
FBgn0024184	0.3932243026947	0.617331847670369	0.573277790291528	0.354025480052341	-586487473668521	-255210029517741	0.11417064207137	0.999998631400262	847	unc-4		32757	32757
FBgn0039807	0	0.447859813059727	0	0.517209510831452	-675585217459126	-275613776074478	0.13816687899094	0.999998631400262	848	CG15546		43659	43659
FBgn0029955	0.491119123724914	0.0299385248327687	0.526390812361273	0.0363422899619121	645727667174	269092584285047	0.130592573416029	0.999998631400262	849	CG15478		31679	31679
FBgn0031866	0.201369556102637	0.0326503758124834	0.247993200554893	0.0653007516249668	671479657530769	274734369388351	0.137774006245068	0.999998631400262	850	Nlg2	Neuroligin 2	33962	33962
FBgn0052568	0.953459946997276	0.335149829960807	0.778354367517832	0.40370104125167	605405966109623	259790289259912	0.122785316537732	0.999998631400262	851	CG32568		32659	32659
FBgn0030595	0.0290600129869252	246582993104953	0.0581200259738503	490420589308686	-843020586671086	-307556786239587	0.166924281936015	0.999998631400262	852	CG14406		32421	32421
FBgn0037046	1508665551691	451745811073842	821849721083544	354671904086936	44300621618291	214732694255758	0.0506660667221603	0.926227115221625	853	CG10581		40326	40326
FBgn0261090	0.326152922397309	0.106030539137926	0.331700450156816	0.212061078275852	700365961723928	280810896948623	0.143811469822487	0.999998631400262	854	Sytbeta	Synaptotagmin beta	39630	39630
FBgn0058354	0.55059702022915	0.0987382347115012	0.406603339302536	0.197476469423002	653217444661434	270756331966642	0.133912779891463	0.999998631400262	855	CR40354		NA
FBgn0054012	15810133893503	0	193293107799622	0	677043642339057	275924883314562	0.140213780479333	0.999998631400262	856	CG34012		3885632	3885632
FBgn0263401	14570463843568	0	173177870815962	0	667447846256741	273865511037869	0.139569287377622	0.999998631400262	857	CG43447		12798275	12798275
FBgn0262112	249703633264127	0.980015892638577	0.583753277736258	0.835748126354115	512545848344724	23576810626104	0.088666560019623	0.999998631400262	858	sro	shroud	43512	43512
FBgn0020429	0.3396178444414	0.0390622608217762	0.338458962431235	0.0781245216435524	662250445849931	272737690986748	0.139138638513849	0.999998631400262	859	GluRIIB	Glutamate receptor IIB	33789	33789
FBgn0029603	0.51810152670538	141892249159833	0.590763696956195	0.9220086492639	-547842280928971	-245376061349244	0.101249328330119	0.999998631400262	860	CG14053		31197	31197
FBgn0263109	0.0231913326983306	0.16301244605254	0.0463826653966612	0.166207371626673	-669336462669255	-27427316084751	0.140373556610782	0.999998631400262	861	CG43366		35519	35519
FBgn0266312	0.258249086544059	100420865971692	0.516498173088118	0.900583008333016	-682891287762994	-277165592831268	0.143665838521928	0.999998631400262	862	CR44977		NA
FBgn0085236	155248820333657	0.438374072144432	0.651594150154326	0.507160037050634	571776129949447	251545039275254	0.112707619264395	0.999998631400262	863	CG34207		5740143	5740143
FBgn0014031	12833033904354	318533614238024	769323861136674	117459288708538	376472666791183	191254512408371	0.0271746746430874	0.736513608341325	864	Spat	Serine pyruvate aminotransferase	31587	31587
FBgn0052010	0.114878695995672	0.362699432819629	0.229757391991344	0.244650307445164	-700927440677894	-280926510558794	0.147937944555246	0.999998631400262	865	CR32010		NA
FBgn0050486	0	122244494913124	0	169873457456033	-68106929004145	-276780158137092	0.144655563007093	0.999998631400262	866	CG30486		246645	246645
FBgn0266321	0.278092233318208	147334540898143	0.556184466636417	102000578416222	-658395482290508	-271895443645905	0.142138975451986	0.999998631400262	867	CR44986		NA
FBgn0085224	242985876425072	931231936195237	139780840037362	34753831614884	-383094264694705	-193769942733202	0.0305537349984606	0.766125003628116	868	CG34195		37018	37018
FBgn0000527	0.525425193457489	0.109429684434759	0.584426166149301	0.218859368869518	686974986112349	278025756910355	0.147493171123904	0.999998631400262	869	e	ebony	42521	42521
FBgn0032677	0.361155964720782	0.696002114130553	0.450548404947669	0.316759259686242	-571282543762667	-251420444728263	0.114848029790976	0.999998631400262	870	CG5790		35095	35095
FBgn0085471	0.385492341891704	127236564036566	0.491223914748959	0.913976197669118	-578117208601759	-253136201716522	0.118553130020216	0.999998631400262	871	CG34442		5740603	5740603
FBgn0027780	0.819176797699542	177127370523915	0.669197133048492	0.550134838306809	-485265917412966	-227877553616639	0.0796677582141083	0.999998631400262	872	U26		34175	34175
FBgn0033192	0.19208930912271	0.677470682962653	0.122387406590904	0.318444598980737	-446801808520581	-215963502543267	0.0604567916249316	0.989342797389433	873	Corin		35691	35691
FBgn0261555	171005605948526	508438573258167	128760817375573	149834374948364	-327762385792051	-171265029938873	0.00689321226683014	0.362976863079084	874	CG42673		39111	39111
FBgn0033321	406575336689515	160008894042319	191395131978845	136622429823532	467709882983491	22256139140693	0.0724882441226213	0.999998631400262	875	CG8738		35855	35855
FBgn0034741	0.964694314900641	0.28492020333827	0.888538595478338	0.382966234209124	587071668226454	255353663465307	0.125038385023296	0.999998631400262	876	CG4269		37578	37578
FBgn0037781	300783746492591	0.794332533553575	204809799624982	0.606703396093975	48896102044071	228971945933221	0.0846607952401997	0.999998631400262	877	Fancl		41231	41231
FBgn0035975	0.38233329429016	0.0549330506263319	0.330215880487874	0.109866101252664	641024834644981	268038025095495	0.139891560862035	0.999998631400262	878	PGRP-LA	Peptidoglycan recognition protein LA	39062	39062
FBgn0030742	676070116695912	277926889191953	235371967120678	195771424009312	413700105248657	20485853246064	0.0453394792874623	0.873456379722575	879	CG9919		32598	32598
FBgn0038690	0.597616219064543	12354347896975	0.745847383314231	0.618799931873638	-572137439880754	-251636175542399	0.118188946272023	0.999998631400262	880	CG11703		42307	42307
FBgn0040467	0.776246297276073	165150884697129	117028283296224	0.704926792254875	-569301026418393	-25091917008311	0.116299579832713	0.999998631400262	881	Dlip1	Dorsal interacting protein 1	53580	53580
FBgn0264541	19256870584576	0	223314257606622	0	65567307835368	271297665965834	0.144314584683242	0.999998631400262	882	CG43920		19835957	19835957
FBgn0086039	109044302786964	0	127816686310798	0	657758733315962	271755849873588	0.144762837726419	0.999998631400262	883	snoRNA:Me28S-A2113		NA
FBgn0261287	1064891729297	0.789616335221555	0.86744176670175	132663144691696	579794698545971	253554214192569	0.123498160140205	0.999998631400262	884	ymp	yellow-emperor	43088	43088
FBgn0029589	0.0269208731420543	0.86480643263218	0.0538417462841087	0.887813450394437	-620483784438781	-263339350783276	0.136185713148297	0.999998631400262	885	CG14810		31131	31131
FBgn0033862	0	0.420492393661219	0	0.485595717783899	-662199460333779	-272726583499632	0.1468088611423	0.999998631400262	886	CG6209		36517	36517
FBgn0262728	212313827484565	102753094832298	0.784826875216438	0.822835750227613	492982150254749	230153541089293	0.088551084412812	0.999998631400262	887	Pal2	Peptidyl-alpha-hydroxyglycine-alpha-amidating lyase 2	37746	37746
FBgn0050467	109341062811556	440923429693339	176320952089328	275309439738466	350368056130042	180887124707504	0.0184310523169688	0.613887278677835	888	CG30467		36719	36719
FBgn0263981	147347951708054	140324200181771	0.675464641596054	171394222491838	573818070701258	252059340223097	0.121566789826236	0.999998631400262	889	CR43730		NA
FBgn0265085	0	128498668543642	0	184396916639776	-671268470850243	-274688988132884	0.148330285042289	0.999998631400262	890	CR44196		NA
FBgn0053516	0.163231296535605	0	0.239651518252576	0	614030899049492	261831125622059	0.135008529712828	0.999998631400262	891	dpr3	defective proboscis extension response 3	3346208	3346208
FBgn0013342	213002849425527	0.835653307603174	0.807891470781834	0.846507001485884	403447031969584	201237927640042	0.0441614707255433	0.870264109433529	892	nSyb	neuronal Synaptobrevin	38196	38196
FBgn0003377	430287178602947	120453191919737	338403785145319	483586904305352	-498590024344052	-231785401806139	0.0913871027045189	0.999998631400262	893	Sgs7	Salivary gland secretion 7	47198	47198
FBgn0263874	0	339978203243753	0	524532077193095	-654772479467194	-27109936856322	0.147310689376039	0.999998631400262	894	CR43721		NA
FBgn0267661	0.339272827245389	185331978764592	0.290782729260584	192639537927818	-51007968947831	-235072265617048	0.0971491095236714	0.999998631400262	895	CR45999		NA
FBgn0265827	0	291492005526545	0	533366478269404	-640577432081996	-267937297201689	0.14347429322371	0.999998631400262	896	CR44616		NA
FBgn0050295	0.92878511190762	0.38236872546225	0.432990280681421	0.385195457878921	508448277485652	234610102165363	0.0965854153949059	0.999998631400262	897	Ipk1		37360	37360
FBgn0029521	0.0163018978765144	0.708484561055478	0.0326037957530288	102410246075205	-627124855214972	-264875269991297	0.142292240213767	0.999998631400262	898	Or1a	Odorant receptor 1a	30978	30978
FBgn0264386	0.528198398552371	0.282202229357748	0.249901269162115	0.219953514286958	480023475594751	226310496270036	0.084920581854662	0.999998631400262	899	Ca-alpha1T	Ca	31550	31550
FBgn0034990	0.284414349629035	0.0766503240736671	0.29393290538979	0.0887675589234886	579845504512215	253566855616245	0.126602571687134	0.999998631400262	900	CG11406		37877	37877
FBgn0031065	0.25114430440903	0.00472550946253453	0.368562782248319	0.00945101892506905	629782810974721	265485438170333	0.142914025273714	0.999998631400262	901	CG14234		32988	32988
FBgn0034468	672338669899132	162591893316196	783497666465245	846469502182315	-430597117642649	-210633866233707	0.0577121840930172	0.966295814351663	902	Obp56a	Odorant-binding protein 56a	37264	37264
FBgn0026255	0.173846121661052	0.0134691151316478	0.159007432058377	0.0269382302632956	613726742841586	261759644957341	0.138994572132737	0.999998631400262	903	clumsy		35394	35394
FBgn0025393	23502487326286	115763781334177	0.617072764807492	13390733996789	561881299749569	249026538605136	0.118586848959018	0.999998631400262	904	CG14795		31109	31109
FBgn0033875	0.881824291576798	393759293715063	0.469346066001114	252672171763001	-447067782461621	-216049358310359	0.067394187926045	0.999998631400262	905	CG6357		36532	36532
FBgn0035208	164424472512177	40583850249169	109822620443622	138140972123297	-352439696451559	-181737642893607	0.0230542286647213	0.674901799472916	906	CG9184		38152	38152
FBgn0032603	278732766518119	677565225610636	242231554769275	182486436565008	-395720832519663	-198448301724814	0.0441910112793721	0.870264109433529	907	CG17928		35009	35009
FBgn0065073	927171934959616	194166248164486	108963576754031	177730940962728	-585806177864757	-255042340784318	0.132080534621379	0.999998631400262	908	snoRNA:229		NA
FBgn0037736	0.289379460885701	0.135247676055492	0.223342198255922	0.270495352110984	664166554058323	273154507377541	0.154215917612746	0.999998631400262	909	CG12950		41184	41184
FBgn0041004	0.264151830117457	0.118256288465041	0.160499145441155	0.138938410821485	559326423298153	248369048669889	0.121740314440664	0.999998631400262	910	CG17715		3355129	3355129
FBgn0259221	0.636349849106755	0.28258797581808	0.429830440065467	0.259937805279744	504696213367834	233541526243198	0.099340646692029	0.999998631400262	911	CG42321		36488	36488
FBgn0039804	0	0.298457644480725	0	0.474722946040264	-655551566302964	-271270926865987	0.153836283513864	0.999998631400262	912	CG15544		43655	43655
FBgn0004102	102830133729106	387405873394757	0.357210055015511	17115537033014	-338774816132016	-176032663148278	0.0180210915721185	0.60755253233075	913	oc	ocelliless	31802	31802
FBgn0001227	237206715221391	529048897782664	183335393216964	288375264628072	-481262633371525	-226682441261848	0.089593092346491	0.999998631400262	914	Hsp67Ba	Heat shock gene 67Ba	39076	39076
FBgn0266639	0	0.822267068571865	0	102818949477719	-627298376689108	-26491518292745	0.147641182125073	0.999998631400262	915	CR45146		NA
FBgn0040794	285843114216786	103159349698583	217076627597123	206318699397166	651648113678	270409312750072	0.153571030126114	0.999998631400262	916	CG13056		50267	50267
FBgn0039424	0	0.45517888271897	0	0.540163820362408	-626917406240263	-264827538647788	0.147393454202761	0.999998631400262	917	ppk15	pickpocket 15	43188	43188
FBgn0052581	0.0756519750201129	0.568740089091653	0.0961119696260552	0.498629022053402	-576931410938772	-252839981283899	0.130420112629484	0.999998631400262	918	CG32581		318098	318098
FBgn0259736	0.0211580202237454	0.244261539576454	0.0339648570705038	0.277163932077767	-625311473045535	-264457498766972	0.147672666072521	0.999998631400262	919	CG42390		42600	42600
FBgn0029708	137569946168105	0.731602612696315	0.660951207476519	0.987293930412954	457813405391319	219475970756032	0.0795434187815849	0.999998631400262	920	CG3556		31380	31380
FBgn0033519	240150427170503	728149220185231	655947354554462	108168180117149	-293259687109967	-155217876491085	0.000297312323077091	0.0505796872090226	921	CG11825		36099	36099
FBgn0033987	370886992347686	113727767226982	0.993068367837087	167683993767339	-297012485151805	-157052357711361	0.000846045462288957	0.0995273481062903	922	ckn	caskin	36673	36673
FBgn0050159	177455147393333	523992084049681	643088614248063	796529777242305	-294470239320388	-155812183522904	0.000548666848286666	0.0739897318091946	923	CG30159		35611	35611
FBgn0011884	18468921678047	467005164176018	181785437647102	934010328352037	652774404580286	270658449004681	0.157286773464379	0.999998631400262	924	tRNA:Ile-AAT-1-6	transfer RNA:Isoleucine-AAT 1-6	NA
FBgn0259822	0.17243807047352	0.0329916620705851	0.20752431195665	0.0659833241411701	644183020380882	268747063412163	0.154201363250439	0.999998631400262	925	Ca-beta	Ca2+-channel-protein-beta-subunit	34557	34557
FBgn0032422	173894707120354	0.556556225979516	151444973573333	111311245195903	65608767423265	271388861778379	0.158486730165436	0.999998631400262	926	atilla		34647	34647
FBgn0259682	27150687993922	0.634524613176226	133356137628401	0.245390402977551	410464410392793	203725713753119	0.0568020787577477	0.960424138995679	927	Jabba		37164	37164
FBgn0036605	280247036660382	0.392792933501305	32822049365135	0.699083559924045	626646405227103	264765160997719	0.150402208892806	0.999998631400262	928	CG13041		39801	39801
FBgn0032129	0.243514485118264	0.0496688760750248	0.289666942179721	0.0917082519883666	619756865753966	263170234877966	0.147889949642587	0.999998631400262	929	jp	junctophilin	34274	34274
FBgn0039431	0.897640346878469	0.533653489208443	0.443246769730509	0.559824875055897	483889864561575	227467872119469	0.0946739260991976	0.999998631400262	930	plum		43197	43197
FBgn0083031	805887524835308	140078101979042	8372915737385	280156203958084	627155882667219	264882407651973	0.15370899818108	0.999998631400262	931	snoRNA:Psi18S-525h		NA
FBgn0033397	0.378050756417992	0.79062323396607	0.596910634599456	0.484092879182288	-561639765852063	-248964508658003	0.128444684646924	0.999998631400262	932	Cyp4p3		35948	35948
FBgn0027339	0.738646381608963	0.491054047777568	0.312058765018758	0.455939880428553	478397081904989	225820858950667	0.0937924989655192	0.999998631400262	933	jim		43924	43924
FBgn0035360	196367631962981	105601453641998	121224132884506	113072813340572	509543968694607	234920664232974	0.108168469497241	0.999998631400262	934	CG1246		38330	38330
FBgn0033748	0.328929502823869	0	0.403643941161139	0	621752285563774	26363399058044	0.153351615120529	0.999998631400262	935	vis	vismay	36372	36372
FBgn0039006	0.0877173010118052	0.462520447798472	0.17543460202361	0.337568880966056	-614339679950137	-261903656939738	0.15015353289656	0.999998631400262	936	Cyp6d4		42682	42682
FBgn0040255	0	0.38382194651659	0	0.491587873560243	-615487918433922	-262173053796638	0.151594843383486	0.999998631400262	937	Ugt86De		53506	53506
FBgn0010223	388460590427047	106678016041218	10177365878184	0.306302107141946	376125538067711	191121426541255	0.0434079583696723	0.869574644296805	938	Galphaf	G protein alpha f subunit	39861	39861
FBgn0029997	185450608699916	10002171181112	0.898724050107258	101337066267532	404586242175736	201644726235219	0.0587045716063959	0.971789150933422	939	CG2258		31729	31729
FBgn0266231	125821292651215	0	151008255052391	0	625957346057039	26460643524797	0.155082620848399	0.999998631400262	940	CR44926		NA
FBgn0267568	103876284758266	0	130916658027911	0	620542094027063	263352907785652	0.153979124894158	0.999998631400262	941	CR45908		NA
FBgn0285938	0.756108324335231	0.538645069505488	0.295399045240859	0.671356270180845	552762141701609	246665880991995	0.128039775414449	0.999998631400262	942	CG46335		NA
FBgn0038257	143379521942094	0.76496371664077	0.63100393756987	0.962060423156849	505467703967131	23376189164311	0.110097435388774	0.999998631400262	943	smp-30	Senescence marker protein-30	41786	41786
FBgn0086907	175184094854314	1097812303989	0.932380173858724	134673926527695	555274682660124	247320161881215	0.131186787408905	0.999998631400262	944	Cyt-c-d	Cytochrome c distal	34995	34995
FBgn0035976	147000016504466	0.805603148302346	0.520010469248666	0.692165671845374	46520319909558	221786101792777	0.0934464947003178	0.999998631400262	945	PGRP-LC	Peptidoglycan recognition protein LC	39063	39063
FBgn0026403	818324150594094	289687880158196	263087176437664	148013041317045	304723386151535	160750022463926	0.00617525644308833	0.34111299463312	946	Ndg	Nidogen/entactin	36089	36089
FBgn0265595	0.589895437773691	0.253772373382837	0.282657656248996	0.256175151861799	44772383691312	216260912967966	0.0836886338492178	0.999998631400262	947	CG44422		32063	32063
FBgn0001145	63522819647046	228284994659103	254543145730925	164774109365685	341510108099658	177192828038779	0.0294228216156423	0.762065175267437	948	Gs2	Glutamine synthetase 2	32087	32087
FBgn0004882	0.10377936918292	0.0144731995179669	0.123716571814866	0.0289463990359337	614787638728167	26200881576688	0.155975489895916	0.999998631400262	949	orb	oo18 RNA-binding protein	42752	42752
FBgn0050008	0	0.794699871195614	0	110393838623265	-60982516707701	-260839569063624	0.154999171393478	0.999998631400262	950	CG30008		246388	246388
FBgn0033051	195866363559243	633650869793866	0.744982758147739	128464880828623	-320586454797594	-168071347100349	0.0167410205113875	0.589784635995329	951	Strica	Ser/Thr-rich caspase	35528	35528
FBgn0267063	0.92469181607765	0	127908918452359	0	579848571183407	253567618622872	0.145797589230104	0.999998631400262	952	CR45507		NA
FBgn0266348	0	0.702818801392626	0	0.851924572215898	-602180226875194	-259019533666199	0.154781261179154	0.999998631400262	953	CR44997		NA
FBgn0063385	317863884832634	401815015764412	396427608357414	281878517921357	-559393574940244	-24838636834618	0.137637108847746	0.999998631400262	954	snoRNA:Me28S-A3407a		NA
FBgn0263488	634746656460675	338992310018781	303594433238417	413783823731559	543895900523136	244333055189767	0.1299131347553	0.999998631400262	955	CR43603		NA
FBgn0020912	0.0759676648969497	0.612408960488322	0.0946281505794907	0.559708531663516	-623637603839361	-264070792168056	0.162383395826576	0.999998631400262	956	Ptx1		43664	43664
FBgn0003353	0.778115480631653	168726271954027	0.926747154355881	14473699508309	-488858393856226	-228941662454927	0.109508484990182	0.999998631400262	957	sei	seizure	37843	37843
FBgn0265577	69217558349669	210036128719672	32210248954297	9113939165883	333848366270757	173919298023735	0.0285506503034026	0.75349186409314	958	CR44404		NA
FBgn0038859	13115476458061	0	17403389386666	0	606568560426102	260067072233924	0.161409870727653	0.999998631400262	959	Obp93a	Odorant-binding protein 93a	42506	42506
FBgn0036110	351284211218931	23146522041784	193033291082923	279455540016468	543630818209214	244262724421666	0.132452481383394	0.999998631400262	960	Cpr67Fb	Cuticular protein 67Fb	39225	39225
FBgn0033943	0.3847241919995	0.151798823455837	0.341755661956645	0.303597646911674	630801736932096	265718663263932	0.166785493629316	0.999998631400262	961	CG12869		36616	36616
FBgn0267454	0.181882940104602	0.996365959555519	0.363765880209205	0.82146876513014	-594780223451995	-257235667832162	0.157621385844256	0.999998631400262	962	CR45804		NA
FBgn0003863	0.943118173597813	0.0999500199110502	111857842987071	0.1999000398221	587476670271534	255453156086596	0.154882103946744	0.999998631400262	963	alphaTry	alphaTrypsin	48316	48316
FBgn0060296	0.471927150153823	0.0786140075257498	0.42116998043257	0.142551914780443	603889903536878	259428555269718	0.161408613901326	0.999998631400262	964	pain	painless	37985	37985
FBgn0250819	388316660564363	113218597874642	219919484017638	0.538966172760966	357316807469971	18372037770166	0.0425552838957761	0.863444269640829	965	CG33521		3346141	3346141
FBgn0085382	0.266052051455838	0.0866543192173644	0.131056965226025	0.0970162735461872	517496515158848	237154914748157	0.12693518946659	0.999998631400262	966	CG34353		5740590	5740590
FBgn0031879	0.36091107926547	124434396425454	0.224899719266253	0.689257011186517	-36673771259073	-187474862975311	0.0482431242206119	0.901120932704986	967	uif	uninflatable	33983	33983
FBgn0032626	0	0.52361044842986	0	0.617398080702872	-604263094845897	-259517683264048	0.163090922204549	0.999998631400262	968	CG12620		35034	35034
FBgn0052681	0.0652307461592927	116213947259781	0.101813374463652	197994146597364	-672456003416014	-274943987996677	0.174770729367643	0.999998631400262	969	CG32681		318151	318151
FBgn0051674	0.865124856274335	0.933520393226769	173024971254867	0.711760504710535	-603497872514896	-259334868511846	0.163099720214174	0.999998631400262	970	CG31674		318878	318878
FBgn0035727	0.839642002958762	369990928704728	106550112728962	389921252463116	-539037618145637	-243038595872616	0.135366563998673	0.999998631400262	971	CG10063		38764	38764
FBgn0263839	673778379763459	241326995069488	276595931153092	849395813868902	291330637733721	154265743021919	0.00418127213461956	0.259755658790017	972	CR43701		NA
FBgn0038956	0.487284472365593	0	0.594925720906763	0	600124246741402	258526122005592	0.162394194469802	0.999998631400262	973	CG5379		42625	42625
FBgn0265887	101636056662089	721321679571908	189607454506943	82113369492831	-643092014037121	-268502517409715	0.172077556198285	0.999998631400262	974	CR44676		NA
FBgn0031116	0.745740019941557	0.387244633500486	0.286083336266937	0.375705903919059	467168050395659	222394161173533	0.104995520970557	0.999998631400262	975	CG1695		33046	33046
FBgn0001992	0	0.286306831047798	0	0.331112287733898	-602050045526809	-258988341627472	0.16362373759593	0.999998631400262	976	Cyp303a1		49165	49165
FBgn0034580	0	0.570608298469181	0	0.805934436553465	-603078891748051	-259234674058123	0.164542597191371	0.999998631400262	977	Cht8	Chitinase 8	37390	37390
FBgn0036859	0.045985950726287	0.403062256726777	0.0919719014525741	0.560267495129833	-595652123807834	-257447000554655	0.163320409598832	0.999998631400262	978	CG14085		40099	40099
FBgn0266446	109052671609494	0.824744844840754	0.583894757776859	108363606295716	491714326893854	229782039102917	0.118848912940118	0.999998631400262	979	CG45076		19834760	19834760
FBgn0039629	0.577137690427411	0	0.697824454997063	0	590393207564991	256167612338226	0.162769739167059	0.999998631400262	980	CG11842		43431	43431
FBgn0033798	0.246623579436232	367925101885134	0.284804657796549	393498604686141	-604643342680186	-259608439945608	0.166470539151721	0.999998631400262	981	CG15870		36446	36446
FBgn0264475	0	0.964272206080009	0	113529191493736	-593371804322337	-256893637486203	0.163560016382106	0.999998631400262	982	CR43883		NA
FBgn0039444	111033940888113	0.26656807109688	102942836402514	0.53313614219376	599335753634844	258336444107519	0.16497247503036	0.999998631400262	983	TwdlD	TweedleD	43210	43210
FBgn0000246	262472223253163	160700142225748	112623772637375	140229657034135	454127229736431	2183096544201	0.10037006783966	0.999998631400262	984	c(3)G	crossover suppressor on 3 of Gowen	47765	47765
FBgn0037140	113470122749814	0.355894269571277	0.994514685978783	0.50007992853165	580773963109409	253797677679281	0.158649689882287	0.999998631400262	985	SLC22A	SLC22A family member	40437	40437
FBgn0036014	0.343278960306632	0.931952913486483	0.686557920613264	0.663585625567305	-617584164355579	-262663576054224	0.16999476305344	0.999998631400262	986	CG3222		39114	39114
FBgn0036606	243025639081401	104781012260262	196757642094828	209562024520524	617919466116364	262741882291038	0.17051394231852	0.999998631400262	987	CG13060		39802	39802
FBgn0032391	0	0.393642709130847	0	0.465862019515417	-594139619196914	-257080199542668	0.164997178143077	0.999998631400262	988	escl		34611	34611
FBgn0250908	0.236227107728365	0.0178147750334693	0.351276525287928	0.0286516553916928	586502453986664	255213714465103	0.163335623348598	0.999998631400262	989	beat-VII		43213	43213
FBgn0267084	151325881309215	0.747452322813071	157898733639237	149490464562614	641061869684039	26804635998689	0.174536508049097	0.999998631400262	990	CR45528		NA
FBgn0029105	0.212080237586737	0	0.255932125298981	0	586521180614139	25521832081945	0.163881046479096	0.999998631400262	991	alpha-Catr	alpha-catenin related	49713	49713
FBgn0263780	0.590361184892356	0.260260401902283	0.554334971042347	0.308727584747742	553439602616245	2468425882932	0.147741111342711	0.999998631400262	992	CG17684		3355066	3355066
FBgn0259966	0	14403312578021	0	166334787186532	-594009023524987	-257048484701235	0.165970909167516	0.999998631400262	993	Sfp51E	Seminal fluid protein 51E	8674008	8674008
FBgn0038299	159219013899712	0.753869282250881	110670296203409	0.97140354363397	510971077162758	235324163164278	0.130960762946713	0.999998631400262	994	Spn88Eb	Serpin 88Eb	41829	41829
FBgn0051813	359684581650945	153620804157181	301196517081074	152079050871686	-388718194212883	-195872463555567	0.0675769867339334	0.999998631400262	995	CG31813		318957	318957
FBgn0033113	0.921952258224026	272491124044627	0.667724799714274	139094673078998	-476860826739984	-225356827279475	0.114667368247819	0.999998631400262	996	Spn42Dc	Serpin 42Dc	35600	35600
FBgn0000562	271851703649652	827072175207866	0.329533658410326	213569207992735	-286942476840408	-152076154981094	0.00411125509050568	0.259755658790017	997	egl	egalitarian	37757	37757
FBgn0050184	0.710156539310432	13453466321034	135714948691295	0.965855711694656	-556724688280537	-247696406177415	0.150478634040953	0.999998631400262	998	CG30184		246506	246506
FBgn0262985	0.128423983865988	177457739366268	0.148426776098217	190694403434445	-571505586821813	-251476760174811	0.158263374342101	0.999998631400262	999	CG43293		12798363	12798363
FBgn0041627	0.961304110842858	214449032639517	0.768556433167251	106650976339331	-453342397411755	-21806010910174	0.104580325397204	0.999998631400262	1000	Ku80		34930	34930
FBgn0051475	0.269783031491209	0	0.380720371701333	0	587033093720329	255344183689649	0.16551272404675	0.999998631400262	1001	CG31475		42303	42303
FBgn0262717	0.25341785540152	0.784034206998092	0.185154323543943	0.386842657257152	-437630338899998	-212971275701383	0.0952646560954773	0.999998631400262	1002	Skeletor		3772559	3772559
FBgn0033926	10761276838998	412984204145876	154861992823842	432812497360505	271843321659244	144277538606341	4.81472e+09	0.0170084726154664	1003	Arc1	Activity-regulated cytoskeleton associated protein 1	36595	36595
FBgn0036583	0.219568713535401	0	0.253558887649351	0	582606127219655	254252087426049	0.164787555921841	0.999998631400262	1004	CG13055		39779	39779
FBgn0032533	110483953670615	0	128199274725394	0	582513072656007	254229042683879	0.164843260158481	0.999998631400262	1005	CG16888		34789	34789
FBgn0037412	0	0.47148227872959	0	0.589507371429778	-588323295572593	-255660916312808	0.167321347722593	0.999998631400262	1006	Osi4	Osiris 4	40758	40758
FBgn0032283	357511150564018	859786688754028	36440023329768	344526668400577	-391568251433254	-196926379518513	0.0725339950564091	0.999998631400262	1007	CG7296		34469	34469
FBgn0016054	161172300266842	599687967311954	0.848736316451764	359880718154773	-3521294428876	-181610586148689	0.0484053024079184	0.901120932704986	1008	phr6-4	(6-4)-photolyase	35322	35322
FBgn0010358	236809403066045	0	454692450377894	0	621006264059885	263460782091364	0.173751737422564	0.999998631400262	1009	deltaTry	deltaTrypsin	246404	246404/48343/36221
FBgn0015600	0.976092144994762	0.354770598783668	0.2075030473707	0.180369751898872	332513283190697	173341197432982	0.0388093922508209	0.841478940214858	1010	toc	toucan	33526	33526
FBgn0270925	0	0.171033885264891	0	0.198071706436271	-58535504467005	-254931195086791	0.165873563551723	0.999998631400262	1011	CG4836		42387	42387
FBgn0030746	0	0.203462253118743	0	0.296950616494224	-588934523281265	-255810724663921	0.168519611294425	0.999998631400262	1012	CG9981		32609	32609
FBgn0004045	0.239577134462092	0.652856445642435	0.300128268152565	0.357636199552641	-525297762414026	-239313543912605	0.141141323539537	0.999998631400262	1013	Yp1	Yolk protein 1	31939	31939
FBgn0265071	25883302529054	142641699941474	214635618381964	173940579510547	528679626257996	240239373060971	0.142579766358108	0.999998631400262	1014	CR44182		NA
FBgn0039154	61164960663769	446188738278908	846774641072046	666804035314047	562700160618071	24923663752008	0.157487670766587	0.999998631400262	1015	Npc2f	Niemann-Pick type C-2f	42864	42864
FBgn0015033	147071203511152	423152517304604	127457269683287	173745632261275	-386938852962596	-195210559867566	0.0702220050573647	0.999998631400262	1016	Cyp4d8	Cytochrome P450-4d8	38841	38841
FBgn0031463	0.551726122912738	0	0.639310637795777	0	584013805668738	25460024737875	0.166857848683792	0.999998631400262	1017	G6P	Glucose-6-Phosphatase	33476	33476
FBgn0036415	0.0997777170262347	158619599816179	0.199555434052469	306201296782926	-736502860656529	-288069112885511	0.194842625411173	0.999998631400262	1018	CG7768		39573	39573
FBgn0263354	0.0588227654838314	0.00732479485990365	0.0482762088935903	0.0146495897198073	563262878568318	24938083949396	0.158037245083078	0.999998631400262	1019	CG42784		326165	326165
FBgn0267023	0	0.706406206006497	0	11470028291734	-581907913825575	-254079086657261	0.166871180826409	0.999998631400262	1020	CR45467		NA
FBgn0032484	0	0.223108993799452	0	0.267463256546214	-577164108983318	-252898158846093	0.165009375697824	0.999998631400262	1021	kek4	kekkon4	34718	34718
FBgn0086265	296959372067287	873341507450482	237712263643583	346921441082247	-33658336250485	-175096386524489	0.0425553560276951	0.863444269640829	1022	psd	palisade	33830	33830
FBgn0263975	0.15813577167951	0.787440675272251	0.316271543359019	0.575972578383377	-57820601336416	-253158361297536	0.165632661041177	0.999998631400262	1023	CR43727		NA
FBgn0052817	289430747730425	658974823593582	26836018969499	446185873584782	-456238145048219	-218978707218994	0.10996391376215	0.999998631400262	1024	CG32817		318226	318226
FBgn0052670	0	0.797727363099927	0	0.988978311214314	-582894837752287	-25432356248694	0.168908223362559	0.999998631400262	1025	Rab9Fb	Rab at 9Fb	32029	32029
FBgn0040261	0	0.471249327411849	0	0.568830268748831	-584402011607317	-254696114414228	0.169185825110176	0.999998631400262	1026	Ugt36Bb		53512	53512
FBgn0266196	0	117244974152935	0	160814710872131	-581078766855787	-253873373824255	0.168863508460975	0.999998631400262	1027	CR44891		NA
FBgn0015872	0.271497715255894	0.0241699358613384	0.305893103010812	0.0165602161139554	527152882194992	239822142561633	0.146243819328232	0.999998631400262	1028	Drip		36236	36236
FBgn0040837	2896166848764	208233519923786	121317813309119	237218809540624	492971755141616	230150498963676	0.132028697289859	0.999998631400262	1029	CG8620		50310	50310
FBgn0028936	281467558791757	0.827376010941861	308385935821928	15852827530107	651655715684078	270410995761542	0.184680969695079	0.999998631400262	1030	NimB5	Nimrod B5	34815	34815
FBgn0037515	0.444654536226927	0.152200451905023	0.360803022844336	0.304400903810045	587055104212058	255349592896099	0.172006348563189	0.999998631400262	1031	Sp7	Serine protease 7	40918	40918
FBgn0004777	0.787282833191027	0	128302414151797	0	582256680365889	254165528690579	0.170013291877368	0.999998631400262	1032	Ccp84Ag		40819	40819
FBgn0265096	0.85417631982095	0.0504679187492088	126622000084057	0.100935837498418	57591420063201	252585389579474	0.167669643550544	0.999998631400262	1033	CR44201		NA
FBgn0259956	0	277803563127549	0	445088273538055	-58753643426028	-255467831873603	0.172564477303227	0.999998631400262	1034	Sfp24C1	Seminal fluid protein 24C1	8674059	8674059
FBgn0029573	142263411310296	0.715589323342145	0.567716631231655	0.87775944883565	517051837850891	237030892746745	0.144501540549589	0.999998631400262	1035	CG14770		31085	31085
FBgn0031263	496573469026716	201522314017128	600663703744673	910086091293028	286646745518497	151927389930173	0.00812037799124826	0.388723549035598	1036	Tspo	Translocator protein	33231	33231
FBgn0034162	0.102357355458376	0.667169806556222	0.204714710916752	0.634248540626316	-535265293599601	-242025411188139	0.151130712430348	0.999998631400262	1037	CG6426		36891	36891
FBgn0085479	0.0131566947536	0.807024102820162	0.0263133895071999	114515819562309	-597671653657922	-257935312031595	0.174780713293532	0.999998631400262	1038	CG34450		5740775	5740775
FBgn0051897	0.5422873555603	268707089010774	0.492592728749974	393877264282787	-492756817454251	-230087583157196	0.135982795227622	0.999998631400262	1039	CG31897		319011	319011
FBgn0031623	0	117497104510962	0	145234256923171	-575823308390464	-252562618803081	0.169392283474823	0.999998631400262	1040	Taf12L	TBP-associated factor 30kD subunit alpha-2	33672	33672
FBgn0038815	0.83712119985672	0.301108844672812	0.601118710054522	0.344558177897565	481021158316708	22661003541351	0.12963864513929	0.999998631400262	1041	CG5466		42444	42444
FBgn0039491	0.138063863245502	0.320429106148591	0.189283588394857	0.127551587204772	-511935921210838	-235596324003615	0.144381961935542	0.999998631400262	1042	CG6059		43270	43270
FBgn0283508	309403104814688	886631531287507	171451640203441	295174235582946	-291611210907847	-154404618472058	0.0158632104417448	0.575781795681118	1043	nw	narrow	3772015	3772015
FBgn0005666	145292296136153	0.574282716351472	0.498555263632575	0.321653318670233	2886069184534	152910588437095	0.0124857165884023	0.50947252411274	1044	bt	bent	43814	43814
FBgn0266261	102429760093504	0	141081579393782	0	575968943426729	252599102282699	0.171182154677352	0.999998631400262	1045	CG44956		19835010	19835010
FBgn0054003	388047462735245	116431261097087	23147535777969	718741418041849	309979035129884	163217064473519	0.0294371615126735	0.762065175267437	1046	NimB3	Nimrod B3	3885611	3885611
FBgn0037144	0.512735570446261	0.933179888279474	0.572134823783674	0.488940699078765	-486892013784534	-228360183708693	0.133879679571347	0.999998631400262	1047	CG7458		40441	40441
FBgn0031902	0.425051021290653	13265118233943	0.455753662087386	0.883827769693235	-434599208949727	-2119685548552	0.104702645857465	0.999998631400262	1048	Wnt6	Wnt oncogene analog 6	34010	34010
FBgn0034642	0.522336710450012	0.216507277145175	0.351125250193823	0.43301455429035	586027543597831	255096847365461	0.173936799298324	0.999998631400262	1049	CG15674		37463	37463
FBgn0259099	0.122455903657004	0	0.144498430378284	0	569546646350793	250981400471314	0.169188175733299	0.999998631400262	1050	DCX-EMAP	Doublecortin-domain-containing echinoderm-microtubule-associated protein	39617	39617
FBgn0000927	0.587034321934548	0.0164421980574298	10438090678747	0.0328843961148597	572847785381953	251815184326228	0.171397892983724	0.999998631400262	1051	fs(1)Ya	female sterile (1) Young arrest	31263	31263
FBgn0267726	0.0649887740848964	0.860569357631137	0.129977548169793	0.837636070506394	-544988524098472	-244622585117298	0.160109228034927	0.999998631400262	1052	CG46059		26067065	26067065
FBgn0033469	0.701333357029464	107734861693503	119467274064147	0.593486301243793	-516652869556431	-236919528330128	0.149119127303433	0.999998631400262	1053	CG12133		36036	36036
FBgn0013433	14113804783307	0.543091570969839	0.883436338826328	0.697722870360764	445025183155634	215388697784478	0.110873802034948	0.999998631400262	1054	beat-Ia	beaten path Ia	34947	34947
FBgn0283439	0.579917854412032	0.17440515846089	0.458672972064091	0.34881031692178	568251147642976	250652869272048	0.169715562932056	0.999998631400262	1055	CG46281		26067078	26067078
FBgn0034978	0.359811932080872	0.100396378639612	0.334656531721414	0.200792757279224	579551910513634	253493788933613	0.173294234974991	0.999998631400262	1056	CG3257		37862	37862
FBgn0053127	0.850018315785059	0	138380648640833	0	576362957472218	252697761728155	0.172537675838554	0.999998631400262	1057	CG33127		318893	318893
FBgn0028406	0.477479870055407	131113612023288	0.371515260950915	0.762246337335633	-457066044726723	-219240264562333	0.121015552414046	0.999998631400262	1058	Drep4	DNA fragmentation factor-related protein 4	34734	34734
FBgn0263072	0.413413487254166	0.156473588221093	0.0964690561858105	0.143927576810963	400838326804252	200302046074578	0.0904680454327077	0.999998631400262	1059	CG43347		31991	31991
FBgn0052686	0	0.196473776279851	0	0.255761529428045	-572746354253652	-251789637026165	0.172170246592133	0.999998631400262	1060	CG32686		318153	318153
FBgn0042711	0	0.4576928484116	0	0.583838661584779	-568977968117941	-250837278978603	0.171930146672991	0.999998631400262	1061	Hex-t1		117364	117364
FBgn0266815	130172308277049	0	161519962455516	0	565229645736943	249883713558699	0.170969130564536	0.999998631400262	1062	CR45277		NA
FBgn0062978	538275649998453	161341716523526	284303483967822	498676994369757	297150748550876	157119501523856	0.0231091747633012	0.674901799472916	1063	CG31808		10178782	10178782
FBgn0031307	14337123401572	37056805498479	780991766871254	727363585798577	-27806135978148	-147540327749734	0.00653081501858831	0.350571613958979	1064	MFS3	Major Facilitator Superfamily Transporter 3	33292	33292
FBgn0032517	0.463526325706645	175656033904491	0.0828936198955321	0.746393053352627	-331173996109054	-172758939639598	0.0494118582551381	0.913706235092504	1065	CG7099		34753	34753
FBgn0032658	0	0.347744565344087	0	0.495435121054044	-570228530995969	-251154022534502	0.172932586475883	0.999998631400262	1066	CG5681		35074	35074
FBgn0264479	139526523814121	999563751032164	51919906630975	885997965049155	429930444439732	210410327474799	0.107241664338864	0.999998631400262	1067	CR43887		NA
FBgn0031762	0.534406268753932	0.364511058727006	0.495248854383286	0.445889162958272	513969438387718	236168257654498	0.153820162771317	0.999998631400262	1068	CG9098		33840	33840
FBgn0029719	0.247789929572025	0.00750061231444181	0.368394969196887	0.0150012246288836	540879650590223	243530762027783	0.163141362960356	0.999998631400262	1069	CG15473		31401	31401
FBgn0037463	0	0.71289027371726	0	102910471317004	-569023945651439	-250848936526593	0.173642873174283	0.999998631400262	1070	djl	don juan like	40839	40839
FBgn0040723	230649408271074	58858467663069	197269781701814	334179446135815	-456734137426575	-219135462430233	0.125709545385504	0.999998631400262	1071	CG5011		50196	50196
FBgn0263656	100487160575199	560034628224766	133979657967944	671735068315961	-491316753187476	-229665343373255	0.144204474805844	0.999998631400262	1072	CG43647		14462557	14462557
FBgn0032083	0.0712271227557894	0.356450527105671	0.142454245511579	0.346573957823918	-570173093266066	-251139995943103	0.174186973411461	0.999998631400262	1073	CG9541		34220	34220
FBgn0034493	0.265533032011288	108582396340577	0.121534894280368	0.446937138789225	-369988963540625	-188748223700461	0.0784802468632452	0.999998631400262	1074	CG8908		37293	37293
FBgn0039688	0.66451362409979	0.38233184107607	0.273326944508185	0.337554428944187	434883377317111	212062856527361	0.113122550309921	0.999998631400262	1075	Kul	Kuzbanian-like	43501	43501
FBgn0003748	160775641325618	0.496128523276464	0.514707693840354	0.204502666934859	344046782191848	178260475052996	0.0613168859950435	0.99274103269867	1076	Treh	Trehalase	45368	45368
FBgn0030575	967582278985923	338892193098332	679459885362601	320090532253279	430382014922781	210561779089674	0.110880018046886	0.999998631400262	1077	CG5321		32399	32399
FBgn0023179	0.423956965672693	0.0346363138551996	0.740941619190204	0.0692726277103992	583102292493384	254374899479388	0.178471060779054	0.999998631400262	1078	amon	amontillado	43215	43215
FBgn0030706	0.666470321647342	0.213728309184294	0.140343154496886	0.11211838065996	366263550387034	187288213486472	0.0772550657347662	0.999998631400262	1079	Lrp4	LDL receptor related protein 4	32552	32552
FBgn0026197	107962323075049	729460837403231	705505229831186	706169480915175	439495700904075	213584905316229	0.11614432545333	0.999998631400262	1080	noe		NA
FBgn0024963	0.874771591857072	0.447906096451507	0.539323406266265	0.383413897897676	440869804946559	214035267054493	0.117209897062388	0.999998631400262	1081	GluClalpha		42350	42350
FBgn0042185	20712706135078	0.806182692057928	0.746711071538518	0.624237075893343	333448598416435	173746438502276	0.0561753341230505	0.955672068819528	1082	MCU	Mitochondrial calcium uniporter	59223	59223
FBgn0033710	0.221867506601567	0	0.297759943555907	0	560561387672982	248687237274855	0.173077126992768	0.999998631400262	1083	CG17739		36333	36333
FBgn0267227	0	230710984957768	0	291437310275257	-56324226421094	-249375559406008	0.173756005323272	0.999998631400262	1084	CR45667		NA
FBgn0266095	0.966323513475492	0	112611271439001	0	556862554045553	247732128256288	0.172923001946595	0.999998631400262	1085	CR44832		NA
FBgn0027498	0.0780042693905749	0.376621327906587	0.15600853878115	0.313619978600666	-559362683953774	-248378401235803	0.173413894559048	0.999998631400262	1086	CG2061		32042	32042
FBgn0266448	0.0573021716531784	0.404656615688327	0.071770849210871	0.364907395490916	-514380274543474	-236283531925227	0.159910701547678	0.999998631400262	1087	CG45078		19836061	19836061
FBgn0001125	714890273317866	185070303561957	578673671773127	114428461733851	-318699304639141	-167219587134433	0.0439162178924267	0.870264109433529	1088	Got2	Glutamate oxaloacetate transaminase 2	33373	33373
FBgn0017456	153755512902352	0.289342812341395	157202246336029	0.578685624682791	570776444530832	251292579721771	0.176696732207813	0.999998631400262	1089	Ubc84D	Ubiquitin conjugating enzyme 84D	40900	40900
FBgn0267712	0	0.748496938712417	0	0.939833419425849	-564714785931792	-249752240590962	0.174946060811337	0.999998631400262	1090	CR46045		NA
FBgn0266630	0.00256432868734441	0.0840983630192127	0.00512865737468882	0.104328620856942	-541514702803591	-243700050934582	0.168813824811401	0.999998631400262	1091	CR45137		NA
FBgn0014464	0.598500920400025	236208831730123	115129468743757	270419803230176	-599969167266417	-258488836176316	0.188292086239046	0.999998631400262	1092	Cp7Fa	Chorion protein a at 7F	3885650	3885650
FBgn0052521	996540099852571	368890115541193	284044626552276	0.464882919097275	273765470764373	145294049517729	0.00710933285037764	0.36735982551157	1093	CG32521		33098	33098
FBgn0266428	0.276759364444664	0	0.320079239652923	0	55642231593422	247618028192547	0.173473016411322	0.999998631400262	1094	CR43463		NA
FBgn0262057	135587487647276	0.822032993976021	0.502787886188129	0.863335769491486	454291778207148	218361919567176	0.129187779882544	0.999998631400262	1095	Spn77Ba	Serpin 77Ba	40234	40234
FBgn0263330	182911757832733	0	264776580347731	0	559824873027889	248497558729812	0.174369199721188	0.999998631400262	1096	CR43411		NA
FBgn0011659	566411329075893	223459730880138	206755289695426	125421633885922	32613705646293	170547837281896	0.0528574442926928	0.939706782939866	1097	Mlh1		35796	35796
FBgn0264344	152443953332082	0.507637251906588	135614127862646	101527450381318	567811301806356	250541156497937	0.176439244377681	0.999998631400262	1098	CG43800		14462715	14462715
FBgn0264702	0.663447211801701	0	0.766639814754853	0	555938395426888	247492502407066	0.173645667259894	0.999998631400262	1099	CR43971		NA
FBgn0039736	0.357638784181058	0.0462628944431398	0.354952878715341	0.0925257888862795	551875561025264	246434299937575	0.172669003898185	0.999998631400262	1100	CG7912		43561	43561
FBgn0284250	0.290975132385851	0.577647186341133	0.352150620144413	0.328032697188324	-457112387182861	-219254891473093	0.131249905639795	0.999998631400262	1101	Oaz	O/E-associated zinc finger protein	36609	36609
FBgn0267934	0.227518513883628	0.00737717625125954	0.351973842900242	0.0147543525025191	544521648207042	244498940640794	0.171467314411904	0.999998631400262	1102	CR46214		NA
FBgn0263216	0.0327903330655078	0.578786546314889	0.0410698230472433	0.670996941070629	-546282735169649	-244964782852973	0.172535884054356	0.999998631400262	1103	CG43386		31929	31929
FBgn0039686	0.403288346865534	0.0273489631933271	0.381251932617816	0.0322401448496505	530032862103401	240608180972087	0.167562511450723	0.999998631400262	1104	CG15506		43498	43498
FBgn0038845	0.313494770430809	0	0.373799385814657	0	549629582546891	245845965598487	0.173564377493282	0.999998631400262	1105	CG10827		42482	42482
FBgn0039628	0.612109664384731	0	0.81773285173453	0	560019671723969	24854775053848	0.176031192344661	0.999998631400262	1106	CG11841		43430	43430
FBgn0020906	0.693528326542717	0	0.808218441470473	0	558039209660823	248036649409007	0.175412531906927	0.999998631400262	1107	Jon25Bi	Jonah 25Bi	33708	33708
FBgn0037888	0.662833692709144	0	0.853385631414611	0	555154494056646	247288931523346	0.174706288745882	0.999998631400262	1108	scpr-B	SCP-containing protein B	41357	41357
FBgn0051690	0.235312713913036	0	0.37494919729575	0	561560017082559	248944021981239	0.176418439956846	0.999998631400262	1109	CG31690		33455	33455
FBgn0032076	0.244405639105539	0.610011658588752	0.293330868795008	0.41685517979204	-504762187983199	-233560384127865	0.15886619975373	0.999998631400262	1110	CG9510		3771738	3771738
FBgn0052268	0	128049697867014	0	149641466766796	-545658189484785	-244799750287517	0.172968727111665	0.999998631400262	1111	Drsl6	Drosomycin-like 6	38416	38416
FBgn0052189	142368525289913	0	192471243658261	0	554009717951215	246991128298396	0.175368831026431	0.999998631400262	1112	CG32189		317901	317901/317902
FBgn0035750	0.529183199747331	0	0.808872441788897	0	556526229572504	247644968466052	0.176630773659254	0.999998631400262	1113	CG14826		38791	38791
FBgn0261269	0.240592090546886	114631712128419	0.143564288049819	0.810788463302351	-403686685561192	-201323600447607	0.108718900173996	0.999998631400262	1114	conv	convoluted	36588	36588
FBgn0265166	0	111066528295263	0	15705063862567	-550255794200254	-246010243179327	0.175420189362711	0.999998631400262	1115	CR44235		NA
FBgn0039051	134389751452086	296715979706727	0.916746023419355	124428999405988	-433784524717879	-211697858571878	0.12406679699891	0.999998631400262	1116	CG17109		42730	42730
FBgn0019968	184899797235232	533008816818644	0.680411485653854	208941740110931	-273435150023774	-14511987129711	0.00950164143344691	0.425342104750925	1117	Khc-73	Kinesin heavy chain 73	36718	36718
FBgn0266116	0	0.315932321882727	0	0.376035114699711	-556125365832853	-247541014244142	0.177068098706607	0.999998631400262	1118	CR44842		NA
FBgn0037645	0.95814177754502	324508243191294	0.403498321998448	139521209982255	-309974292288656	-163214857057826	0.0432576595544243	0.869574644296805	1119	CG11966		41069	41069
FBgn0051100	0.224532600722676	0	0.302006855349133	0	552727165463714	246656751994609	0.176334850864222	0.999998631400262	1120	CG31100		41075	41075
FBgn0030747	0.231762037535916	0.669018312818192	0.248397497764896	0.401977863507351	-417941975531911	-206330266138967	0.115703462814876	0.999998631400262	1121	CG4301		32610	32610
FBgn0065057	235091896990592	0.350844967851033	317392758313043	0.701689935702066	574307278372598	252182284555733	0.186035992769062	0.999998631400262	1122	scaRNA:MeU2-C28	small Cajal body-specific RNA : MeU2-C28	NA
FBgn0031589	541432797044354	211308941611038	17274874441631	111113260995845	291079535921382	154141341568011	0.0298429746456505	0.762065175267437	1123	CG3714		33626	33626
FBgn0264464	0.863238977468826	0.384762786021377	0.527452024707562	0.430116965664131	452355100886028	217745573979709	0.135424133115171	0.999998631400262	1124	CR43872		NA
FBgn0032362	0.0876256840561434	0.32021215740838	0.128247341194743	0.264173285755215	-502253339492713	-232841525149925	0.163297908810735	0.999998631400262	1125	spz4	spatzle 4	34572	34572
FBgn0040743	331407960958138	282273995762976	166021449681099	328401737680135	493693763172812	230361641964557	0.160034412112466	0.999998631400262	1126	CG15919		50216	50216
FBgn0035056	0.29680137540583	125132385806606	0.209320779065351	0.524263694819757	-420376437369935	-207168180668776	0.118950035906363	0.999998631400262	1127	spz6	spatzle 6	37956	37956
FBgn0033830	0.312846341057193	0.71269341500531	0.625692682114385	0.944447118350497	-538961732904826	-243018284309224	0.174402620449332	0.999998631400262	1128	CG10814		36481	36481
FBgn0266631	27135827719763	999803963935632	574696655482568	303544460384339	281775328830075	149454530031806	0.0199753967788042	0.637535024802338	1129	CR45138		NA
FBgn0031974	0.890324595730077	351728471072752	0.447195748457172	157230131769492	-388694323199941	-19586360375688	0.102442620840936	0.999998631400262	1130	CG12560		34092	34092
FBgn0032741	0.231016873213076	0	0.267762579140343	0	543439500867735	244211943422904	0.175663119799081	0.999998631400262	1131	Sidpn	similar to Deadpan	35168	35168
FBgn0261975	431833909423272	193142988054495	677814662610564	112288344200475	263530417171022	139796949001878	0.00262391091390411	0.201494492263553	1132	CG42806		10178814	10178814
FBgn0267255	0	198456786373652	0	346029005587901	-555326218608403	-247333551147688	0.179140057239134	0.999998631400262	1133	CG45691		19834845	19834845
FBgn0266303	143156904723103	0.316600431394119	112042574510588	0.633200862788237	547417261622702	245264092769671	0.177405385675024	0.999998631400262	1134	CR44968		NA
FBgn0038916	24127915849475	614711036509172	232988763727516	225685109576165	-376321111976836	-191196422825752	0.0978344343247441	0.999998631400262	1135	dnd	dead end	42580	42580
FBgn0051370	0.382051848889297	0	0.442955473798098	0	5461485106928	244929330738468	0.177177840759668	0.999998631400262	1136	CG31370		43060	43060
FBgn0040491	323389714452688	188490324414365	189379556864711	249425842919634	44520312710019	215446372618412	0.134233254099681	0.999998631400262	1137	Buffy		36251	36251
FBgn0037290	229628266394556	0.239115253494934	315364513722703	0.276464690489322	567108114413051	250362379911608	0.187465285449609	0.999998631400262	1138	CG1124		40613	40613
FBgn0261830	244257140532154	799652720748223	10146814759655	202043599507281	301934537550284	159423579263361	0.0421895143165268	0.863114795027067	1139	CG42762		10178795	10178795
FBgn0030251	124055325544794	435977383719509	523136029915811	0.339935437505736	27901879172311	148036228984219	0.0202544447221703	0.64175830870418	1140	CG2145		32027	32027
FBgn0032850	0.0862974947018218	0.455028303461717	0.172594989403644	0.502551416336609	-558169774271064	-248070400242279	0.183590550583036	0.999998631400262	1141	Kua		35300	35300
FBgn0037225	0.569635626081036	0.0573853271526949	0.554287744211666	0.0670983278811821	545232144103061	244687061858307	0.177964523411153	0.999998631400262	1142	TwdlG	TweedleG	40535	40535
FBgn0031081	0.182777227455223	0.0142479415168111	0.209889675137962	0.0284958830336223	553152443160375	24676771272658	0.181637226613184	0.999998631400262	1143	Nep3	Neprilysin 3	33005	33005
FBgn0032040	0	0.617075072273785	0	0.718205843250384	-547230092145844	-245214756610813	0.178675386695389	0.999998631400262	1144	CG13386		34165	34165
FBgn0265457	0.290615522861947	0.0554760239592347	0.307642319749755	0.110952047918469	544101413903258	244387557739348	0.17775077121752	0.999998631400262	1145	CR44357		NA
FBgn0014931	0.555933165627026	0.247679591057314	0.464455363028506	0.495359182114629	562636741679964	249220376756319	0.18659996239737	0.999998631400262	1146	CG2678		40937	40937
FBgn0266937	0.126528058589953	0.355118445760122	0.242635131508048	0.283508387798957	-568121784408204	-25062002236188	0.189428297676131	0.999998631400262	1147	CR45388		NA
FBgn0038733	0.599671136168709	135859369780801	0.771184744950796	0.727027676326355	-452686561247577	-217851247842305	0.142570068669543	0.999998631400262	1148	CG11407		42354	42354
FBgn0051710	247153200336985	101806820892882	147890362645137	101449738769089	253764118554704	134348809107504	5.49128e+08	0.0173492929634677	1149	CG31710		318907	318907
FBgn0002564	0.910615891311231	0.324597943990153	0.430605825459663	0.263423207643187	4367899123048	212693953749427	0.13345144459316	0.999998631400262	1150	Lsp1gamma	Larval serum protein 1 gamma	38015	38015
FBgn0037727	0.166602379734162	0.873976341155148	0.310143705852037	0.924621032013266	-566099480267729	-250105559913114	0.190160916917761	0.999998631400262	1151	CG8358		41172	41172
FBgn0036536	0.220278278343024	0.98273520016939	0.267699100816816	102992258222871	-479479376952355	-226146876433953	0.158506875813819	0.999998631400262	1152	CG12713		39724	39724
FBgn0086602	209823959805905	663777152587025	577309442239354	5544591149177	38785034524565	195550008586333	0.106971202626016	0.999998631400262	1153	snoRNA:Psi28S-3436b		NA
FBgn0028699	0.204623822425451	0.475089117832249	0.409247644850903	0.471342289877556	-573912906623781	-252083181927841	0.192185407056398	0.999998631400262	1154	Rh50		38589	38589
FBgn0037956	150782862595254	0.837107052378227	0.326874925493273	0.789659445856198	387912374531708	195573079904739	0.107029662742843	0.999998631400262	1155	CG6959		41434	41434
FBgn0035583	374001825469916	105296743431511	183539144964506	0.782008095681154	410980181077486	203906882371077	0.123800459979318	0.999998631400262	1156	CG13704		38588	38588
FBgn0265937	0.539257300131628	0	0.648261608722917	0	538065276149947	242778120598856	0.178013825120163	0.999998631400262	1157	CR44724		NA
FBgn0033320	508903164380113	169527969520157	301238086985394	134424614608078	346882905490187	179444874586441	0.0827361269414567	0.999998631400262	1158	CG8586		35854	35854
FBgn0264834	613024807945639	212551906227864	382554055144909	720538694094217	277235606974931	147111256305644	0.020507057974259	0.646059963189048	1159	CR44042		NA
FBgn0031435	290892024482045	173677326241711	0.747951109612406	142810155564807	41554837252218	205501642581846	0.124862610176227	0.999998631400262	1160	Elba2	Early boundary activity 2	33442	33442
FBgn0266371	0.273904433871952	20873962089091	0.547808867743903	35090035802403	-586148016349952	-25512650255511	0.197662956920179	0.999998631400262	1161	CR45015		NA
FBgn0024980	108944910542042	0.342263490623491	0.724802388985845	0.263808204361938	44783391837583	21629638002304	0.142173642905102	0.999998631400262	1162	Syx4	Syntaxin 4	31269	31269
FBgn0039107	0	0.585266183732957	0	0.974588057998376	-550002015253756	-245943690480325	0.183902643855335	0.999998631400262	1163	CG10300		42798	42798
FBgn0050385	177369173460266	109354375686033	0.317699873912938	108351785520267	43055612745287	210620132013021	0.130683303952377	0.999998631400262	1164	CG30385		246585	246585
FBgn0010246	0.238312080942511	0.668898466143803	0.249168024950227	0.288716770066238	-410177697504203	-2036249050631	0.124220437884948	0.999998631400262	1165	Myo61F	Myosin 61F	38153	38153
FBgn0283461	309641191172362	0.505802495426885	221757317124394	0.792593376634203	541800894748954	243776277605896	0.179652016217961	0.999998631400262	1166	Drs	Drosomycin	38419	38419
FBgn0032957	0.442986994223712	0.251425113805071	0.17967699658736	0.279865669803589	436300362457955	212532167223854	0.136156071652605	0.999998631400262	1167	CG2225		35421	35421
FBgn0267812	154065514869467	0	223343298228755	0	542408224542539	243937905424265	0.180787543334173	0.999998631400262	1168	CR46137		NA
FBgn0040060	0	0.675786706212094	0	0.967816033015591	-537772408866836	-242699573770965	0.179274072253037	0.999998631400262	1169	yip7	yippee interacting protein 7	38680	38680
FBgn0003931	200028159430466	160675692873378	749792511175738	227648020324296	442699748750614	214632855465027	0.140011163468367	0.999998631400262	1170	snRNA:U4:38AB	small nuclear RNA U4 at 38AB	NA
FBgn0037203	0.401339910821624	0.214816222221717	0.122876575870362	0.312365884183466	45514313211518	218632031128984	0.147711565935155	0.999998631400262	1171	slif	slimfast	40510	40510
FBgn0263651	0.297512578167144	184120736743309	0.449882824451591	131129765167724	-547120611339682	-245185890651089	0.18543519956448	0.999998631400262	1172	CR43642		NA
FBgn0033115	0.4537460239396	0.901326180841446	0.907492047879199	0.716925395475227	-568192844005784	-250638066189989	0.192883273674768	0.999998631400262	1173	Spn42De	Serpin 42De	35602	35602
FBgn0036575	0.738960127246837	0.148851610117841	10410410993344	0.297703220235682	54676970237453	245093330248122	0.185356852919455	0.999998631400262	1174	CG5157		39771	39771
FBgn0053218	0.85393548633264	0	0.987631305691241	0	537366295528195	242590583605293	0.180757626844394	0.999998631400262	1175	CR33218		NA
FBgn0040729	13626511417435	0	205656248160269	0	510760502972708	235264696597925	0.174349937554285	0.999998631400262	1176	CG15126		50202	50202
FBgn0267277	0.447140523283291	0.0892289753395956	0.375000249264518	0.178457950679191	526440660555226	239627092242411	0.178104281435851	0.999998631400262	1177	CR45713		NA
FBgn0283651	10716849740726	0.518068181434874	0.565455001448257	0.425853638517886	379986214355763	192594707950006	0.107598271849755	0.999998631400262	1178	CG46301		34829	34829
FBgn0051076	0	0.787438523321998	0	0.982760578120277	-530245102398763	-240665939038544	0.179089355577697	0.999998631400262	1179	CG31076		318582	318582
FBgn0039886	129258590258593	522224501387854	78561347397691	440042646917993	316396365670171	166173302819334	0.0632796593938974	0.999998631400262	1180	CG2003		43761	43761
FBgn0053267	288057332522928	113459118609446	262068281478733	129684837527581	470066961120313	223286628358861	0.16158734583184	0.999998631400262	1181	CG33267		2768969	2768969
FBgn0033721	162349468602014	840245439490786	107909493434795	11176631772081	-351379582592634	-181303036394694	0.0921487807173151	0.999998631400262	1182	CG13159		36344	36344
FBgn0035708	0.279843230571766	0.0926598039086919	0.305593478552123	0.170086648415736	513362119890092	235997684584923	0.177189128728134	0.999998631400262	1183	CG8398		38741	38741
FBgn0263487	579015834505658	118228487861855	115803166901132	119443872883085	-574715554371684	-252284809547787	0.199634691924995	0.999998631400262	1184	scaRNA:PsiU5-44	small Cajal body-specific RNA : PsiU5-44	NA
FBgn0037099	0.00733298719842253	0.359926754794853	0.0146659743968451	0.441973547192276	-543698524273029	-244280691232422	0.189872343688538	0.999998631400262	1185	CG7173		40392	40392
FBgn0031257	127564359330656	51386799738767	17086457218869	122536388770112	263946571824263	140024592820118	0.00884061347224111	0.405641094506399	1186	CG4133		33221	33221
FBgn0265691	0	0.305723951436918	0	0.431808407279095	-535243165227527	-242019446827485	0.187136055843146	0.999998631400262	1187	CR44498		NA
FBgn0032318	0.603257794605143	0	0.69970293775851	0	524018241976166	238961703533232	0.183181477442932	0.999998631400262	1188	CG14072		34513	34513
FBgn0034937	145468373117101	264399476617935	168480631662677	168814966476563	-480226836377442	-226371602753092	0.168837168665146	0.999998631400262	1189	fzr2	fizzy-related 2	37808	37808
FBgn0052793	177487654017666	399656384495709	273125310893823	313061643661139	-537185678669513	-242542084313489	0.187739756838488	0.999998631400262	1190	CG32793		31280	31280
FBgn0033355	0.698003802242738	20241066150283	139600760448548	246818797100362	-563735072499107	-249501732683074	0.196947850013247	0.999998631400262	1191	CG13748		35896	35896
FBgn0031678	0.127817785957772	0.524989668808216	0.157203251096416	0.546579531616358	-487760080983565	-228617169063994	0.172085955478509	0.999998631400262	1192	CG31918		326172	326172
FBgn0054031	677755686938678	293575413487324	301178482973488	224888835953696	382044755354581	193374165539707	0.114288061175041	0.999998631400262	1193	CG34031		3885665	3885665
FBgn0266404	0.303700574448727	0.716406403540554	0.283087915659082	0.157931605084003	-422732699026577	-207974571137254	0.139864278039798	0.999998631400262	1194	CR45044		NA
FBgn0039778	0.775593964877616	0.864752191215452	0.717681143004294	17295043824309	514889321697378	23642623503568	0.182104796446332	0.999998631400262	1195	Jon99Fi	Jonah 99Fi	43622	43622
FBgn0033268	15549058405482	550474678924645	644863692792736	241442494122002	28775114135979	152482165079311	0.0401695843465364	0.853788195177218	1196	Obp44a	Odorant-binding protein 44a	35789	35789
FBgn0004192	758211232729842	25244238954493	674540890660279	385643666788397	479167674634399	226053058505143	0.169363236262226	0.999998631400262	1197	snRNA:U2:34ABb	small nuclear RNA U2 at 34AB b	NA
FBgn0028394	0.93186499821667	153696541524535	124518177631563	0.820225274080664	-446932983148925	-216005851792491	0.153548746211812	0.999998631400262	1198	CG17834		34191	34191
FBgn0264776	444242193117202	114725211762649	153126152292877	157958600618296	-256775853872367	-136050954382924	0.00395617607436082	0.255832719475333	1199	CG44014		41893	41893
FBgn0052017	0.649880589483501	0.356156766513953	0.312356039585857	0.399014163019561	434755774345659	21202051892674	0.145802634803508	0.999998631400262	1200	CG32017		317823	317823
FBgn0033683	608806776722215	174165203985341	29272416005309	21992865269519	-294387007021022	-1557713998433	0.0489468969969029	0.906624433822031	1201	CG18343		36297	36297
FBgn0035636	0.419838631530169	0.0125750279676436	0.688339959720184	0.0251500559352873	512864791044339	235857853148429	0.183179043982897	0.999998631400262	1202	Cralbp	Cellular retinaldehyde binding protein	38651	38651
FBgn0264548	0.487631137402675	362080306633623	0.583616432713472	310778602263363	-535879557353621	-242190878140266	0.191289421022676	0.999998631400262	1203	CR43927		NA
FBgn0035642	0.246050173142499	0	0.330535573290643	0	518700503254676	23749017694366	0.186952335563248	0.999998631400262	1204	CG18586		38659	38659
FBgn0264912	373696839009329	608267357504743	747393678018658	542989024156606	-566324498527409	-250162894045506	0.201102240586715	0.999998631400262	1205	CR44103		NA
FBgn0040251	0.212269586343511	0	0.264410896494023	0	522197403765532	238459528495083	0.189416628703122	0.999998631400262	1206	Ugt86Di		53502	53502
FBgn0034452	0.454157521812936	138671459499651	0.268772799824396	0.238729158981866	-327305614210384	-171063834886607	0.0833022001710712	0.999998631400262	1207	Oseg6	Outer segment 6	37245	37245
FBgn0030524	146133820572364	765562979900904	341237619480629	691549571845136	322151140179384	16877377008535	0.0779922907781217	0.999998631400262	1208	CG10993		32344	32344
FBgn0063495	278377212495952	516257263397616	319755304871986	240810701302039	-415298920754974	-205415012260916	0.140259987047853	0.999998631400262	1209	GstE5	Glutathione S transferase E5	37110	37110
FBgn0052649	0.422866369771695	0.894643250751717	0.456967682589967	0.540862645921512	-444648296765316	-215266465938506	0.154064389428801	0.999998631400262	1210	CG32649		32239	32239
FBgn0033928	173213556305993	0.909782624368437	164736405334531	107851366096416	477492876925163	22554792116795	0.172041667225531	0.999998631400262	1211	Arc2		36597	36597
FBgn0004619	0.243482314459656	0.0362817660357222	0.267831219654504	0.0725635320714443	534628699956735	241853728646591	0.192181862248812	0.999998631400262	1212	GluRIA	Glutamate receptor IA	38742	38742
FBgn0261832	0	0.793203000120764	0	124165751069049	-530971262508224	-240863378088103	0.19153120033465	0.999998631400262	1213	CG42764		10178963	10178963
FBgn0011872	216856667214172	37143460475844	221995883392709	659183931606587	540036599708419	243305718584744	0.194669320219287	0.999998631400262	1214	tRNA:Gly-GCC-1-13	transfer RNA:Glycine-GCC 1-13	NA
FBgn0085218	0	123718671863325	0	146038297756858	-522558665394146	-23855930113986	0.190827244350236	0.999998631400262	1215	CG34189		5740826	5740826
FBgn0002838	0.635962720243115	0	0.746618142219979	0	51311857146818	235929224240747	0.187732292642445	0.999998631400262	1216	ms(3)K81	male sterile (3) K81	43232	43232
FBgn0037890	376406709939759	192818208576227	221457849498583	142278974815441	419567027562023	206890130555612	0.14406055211347	0.999998631400262	1217	CG17734		41359	41359
FBgn0029834	0.519043522532188	0.281881156205822	0.22771965553408	0.203831323176349	405628814363634	202016013967603	0.138815203923529	0.999998631400262	1218	CG5937		31537	31537
FBgn0266049	406516055056682	782970345847286	430440425967825	315953809664358	-421074227388641	-207407457544415	0.144878143393001	0.999998631400262	1219	CR44814		NA
FBgn0086758	129404139191294	491058032862524	832238794807491	266133437369155	272191196046008	144462040399777	0.0271416553618367	0.736513608341325	1220	chinmo	Chronologically inappropriate morphogenesis	33343	33343
FBgn0267721	0	0.807984432711153	0	112367359912512	-51214749529225	-235655935726148	0.188549089095998	0.999998631400262	1221	CR46054		NA
FBgn0267055	0	102423843865485	0	141498242643843	-518949483516877	-237559410808842	0.191362006137799	0.999998631400262	1222	CR45499		NA
FBgn0032122	0	0.545685670784533	0	0.900651905794533	-514225897068934	-236240226795477	0.190788184017244	0.999998631400262	1223	CG31883		326169	326169
FBgn0042206	0.423183248368558	180735254684844	0.287348500028025	111223770952633	-443500801516764	-214893671183912	0.158129491087907	0.999998631400262	1224	GstD10	Glutathione S transferase D10	59240	59240
FBgn0039851	0.336780683302996	0.653950271130017	0.487178123556113	0.340424216207162	-433469449883045	-211593031857897	0.152758812927015	0.999998631400262	1225	mey	morpheyus	43715	43715
FBgn0267531	0.00862657223933148	0.435655048313285	0.017253144478663	0.578794356200849	-537415521903162	-242603799059061	0.196433421113777	0.999998631400262	1226	CR45871		NA
FBgn0067628	547565404486814	305562642895892	291947056334433	219754655509884	366931205286372	187550960231749	0.116020401515555	0.999998631400262	1227	CG33331		2768668	2768668
FBgn0034911	0	0.088679045888243	0	0.131827405780399	-512666143229338	-235801962446044	0.190990144053558	0.999998631400262	1228	CG5549		37772	37772
FBgn0039754	0.474943703657958	0.907484812919368	0.594905632774246	0.249008984216926	-420617893458755	-207251022490352	0.147950469000711	0.999998631400262	1229	CG9747		43591	43591
FBgn0051386	0	0.236644778194883	0	0.346270670760106	-518469230603395	-237425837250409	0.192628246135359	0.999998631400262	1230	CR31386		NA
FBgn0029989	0.833326502699128	0.164292912026817	112330334662836	0.328585824053633	552941489325157	24671268267051	0.202660042277508	0.999998631400262	1231	CG15333		31720	31720
FBgn0035734	0.454942450872624	0.0881987349706745	0.614788470924017	0.176397469941349	526127251949768	239541177965744	0.195511171787886	0.999998631400262	1232	CG14823		38772	38772
FBgn0031546	0	0.213205644290422	0	0.254735551874064	-513769972941383	-236112257502962	0.191940562746464	0.999998631400262	1233	CG8851		33575	33575
FBgn0039463	0.658710234547612	0.110376432168072	0.485068309706229	0.133985636407271	508671715714388	234673487652205	0.19022607851778	0.999998631400262	1234	CG18472		43239	43239
FBgn0001174	138584341840301	640442713553636	14050976148616	715250753658914	-401955808694603	-20070368992111	0.142024037170391	0.999998631400262	1235	halo		33334	33334
FBgn0265810	268227208308441	262396667904578	460009709501302	177758415523296	-473243572437019	-224258291147318	0.174869723378548	0.999998631400262	1236	CR44599		NA
FBgn0264873	0	0.467693690720568	0	0.594051186903571	-514075559409913	-236198042396085	0.194073743946355	0.999998631400262	1237	CR44064		NA
FBgn0270928	0.207551468658518	0.110580116617308	0.109336514785505	0.134066836070862	447935838380574	216329209773082	0.16597866457834	0.999998631400262	1238	VAChT	Vesicular acetylcholine transporter	42795	42795
FBgn0001078	534465521732114	181297345320696	390352436572762	0.792103910361012	277131205449973	147056916990691	0.0389639067467446	0.843175891987284	1239	ftz-f1	ftz transcription factor 1	40045	40045
FBgn0001208	100310030519841	222125163767991	689780399481667	0.676863527114923	338238701173713	175804174193896	0.100806294723478	0.999998631400262	1240	Hn	Henna	38871	38871
FBgn0030551	36416560596346	156116020503088	279849576406196	108994441062863	415138216653162	205359174918585	0.149565402526786	0.999998631400262	1241	CG11674		32374	32374
FBgn0039611	436822859066514	143172416018925	370471509961298	119944291228172	336371226338203	175005430073392	0.100760073501777	0.999998631400262	1242	CG14528		43410	43410
FBgn0267465	122472855140512	120653274727968	127398128847498	235129333859361	49764194781076	231510809991358	0.190193749475584	0.999998631400262	1243	CR45815		NA
FBgn0034128	410567100918635	0.117710161938139	497652437629721	0.186917490032449	60144603481708	258843529634651	0.220973386628791	0.999998631400262	1244	CG4409		36840	36840
FBgn0031384	0.414663603423669	0.632869371558217	0.116646575367928	0.954715711590342	471360654044088	223683133732259	0.176567630498586	0.999998631400262	1245	CG4238		33377	33377
FBgn0266223	0.273210155310631	0.673958725027572	0.506722621580856	0.602110799097021	-487532187801142	-228549747147377	0.186279899720167	0.999998631400262	1246	CR44918		NA
FBgn0263662	128733940763776	352558721118146	0.979694262236428	108453245987389	-341443153834936	-17716454071917	0.105508679751632	0.999998631400262	1247	CR43653		NA
FBgn0053489	0	0.351777037781111	0	0.515015485492367	-511277073747374	-235410533536862	0.195525512521265	0.999998631400262	1248	CG33489		2768971	2768971
FBgn0264947	0.309144446595409	0.637991700383379	0.395121452305921	0.196099484089847	-423827416173374	-208347691451057	0.157612342062041	0.999998631400262	1249	CR44116		NA
FBgn0035504	0.20949117618052	0	0.315911137043281	0	509173165728127	234815638881689	0.194780165339937	0.999998631400262	1250	Teh4	tipE homolog 4	38501	38501
FBgn0035189	919177446588824	477647920918615	27540454288033	394286201776791	310168547557537	163305239822647	0.079004375588405	0.999998631400262	1251	CG9119		38124	38124
FBgn0039564	932428587112818	278981967449776	628282239204086	174697090343326	311004258113885	163693433314601	0.0800953026580015	0.999998631400262	1252	CG5527		43356	43356
FBgn0267201	0.105206798687956	0.794848036982864	0.210413597375912	0.649747184401548	-494952162904599	-230728909554515	0.191744185331058	0.999998631400262	1253	CR45641		NA
FBgn0004895	124768751863792	0.413374051175315	0.729172597192874	0.303094330330092	422785470941163	20799257992341	0.159459428206469	0.999998631400262	1254	FoxL1	Forkhead box L1	38471	38471
FBgn0001187	125856692271817	0.244976881136384	120764093997516	0.370497001089709	520024984306222	237858093838603	0.200247222376749	0.999998631400262	1255	Hex-C	Hexokinase C	44008	44008
FBgn0037181	0	0.389517074430472	0	0.452164031031612	-505353351632091	-233729249753338	0.19528573673229	0.999998631400262	1256	CG11370		40486	40486
FBgn0261016	0.351784047559091	145353139268651	0.209568381056324	120892963868233	-347577952922473	-179733657404481	0.113620580642582	0.999998631400262	1257	clos	closca	5740204	5740204
FBgn0065053	111150864277161	405908136416543	821961495640742	811816272833085	513831946387048	236129658946294	0.198785718611883	0.999998631400262	1258	snoRNA:Me18S-C1831		NA
FBgn0033578	0.286187121041387	150855008712543	0.367116023596277	115656444509658	-530984239918791	-240866904120188	0.203590154353422	0.999998631400262	1259	BBS4	Bardet-Biedl syndrome 4	36167	36167
FBgn0263511	164605722587464	0.846249609488769	101354666803929	0.956491895170373	420965577838176	207370226960409	0.161674950106482	0.999998631400262	1260	Vsx1	Visual system homeobox 1	31470	31470
FBgn0030073	0.416221345857561	0	0.481370566003167	0	499687093917441	232102495615313	0.195933897145269	0.999998631400262	1261	CG10962		31824	31824
FBgn0030432	0.983295446989922	0.30408781119861	100759665089595	0.474471479811472	499413224692431	232023402500175	0.196366159280172	0.999998631400262	1262	CG4404		32241	32241
FBgn0031653	0.538742716506256	0	0.623273817609112	0	498989682972423	231900998694852	0.19626101058776	0.999998631400262	1263	Jon25Biii	Jonah 25Biii	33706	33706
FBgn0031476	131380293355171	0.0861292756748528	212240918392109	0.172258551349706	521530256139143	238275095191226	0.203508589008617	0.999998631400262	1264	CG8813		33490	33490
FBgn0032268	0	0.772044878150816	0	111227120364885	-507617746567809	-234374250739379	0.198701785510166	0.999998631400262	1265	CG6138		34454	34454
FBgn0032535	169998414073445	561915818333218	0.21920548155204	232202667325702	-288314374458869	-152764276691798	0.0609740043046554	0.990088898092334	1266	Ance-2		34806	34806
FBgn0030396	0.181830410652564	0.888917501984771	0.270257136366037	0.741278507554483	-526170573978944	-239553056822689	0.205099010507379	0.999998631400262	1267	CG2556		32201	32201
FBgn0286027	420565030796624	324068811117252	2470717056062	322843292154974	39466762470915	198063817723137	0.147982577752199	0.999998631400262	1268			NA
FBgn0286035	302208511401126	677575556288987	604417022802251	664702003309109	-532366911652613	-241242090581377	0.20756437081113	0.999998631400262	1269			NA
FBgn0034681	0	0.714116972859632	0	0.932169265590381	-505174111320821	-233678070716569	0.198996501106753	0.999998631400262	1270	CG9308		37507	37507
FBgn0051374	153276365928275	0.431750091221394	0.780674087994826	0.10604434432166	329823906183281	172169597149252	0.105894726035853	0.999998631400262	1271	sals	sarcomere length short	41377	41377
FBgn0264000	106717322168412	0.60197874383048	0.42243447228317	0.44663751540689	349051075900776	180343815837552	0.120824219883668	0.999998631400262	1272	GluRIB	Glutamate receptor IB	44484	44484
FBgn0261624	124972764839115	0.991835486031889	0.905674519762044	198367097206378	531596704113266	241033215996739	0.207753435229927	0.999998631400262	1273	I-3	Inhibitor-3	33068	33068
FBgn0031801	0.574330731635944	115924595777251	0.764245043256004	0.33424409920564	-41206405248328	-204286861172283	0.162060118027723	0.999998631400262	1274	CG9498		33885	33885
FBgn0034902	594050678259998	147620123531878	129151270269927	194420779059001	-240116067030004	-126373194271439	0.00235549385688581	0.192941119032913	1275	CG5532		37761	37761
FBgn0038092	0.368541986420544	0	0.608206064682374	0	507929420260508	23446280400793	0.200785849968851	0.999998631400262	1276	beat-Vb		41583	41583
FBgn0038143	0.15852574632852	0.0080583845514808	0.179614193482129	0.0161167691029616	485524041284465	227954273412674	0.193036927795912	0.999998631400262	1277	CG9813		41644	41644
FBgn0030737	50629840184252	207689509780928	353265834653143	192264301672594	373711245417584	190192397678819	0.139126615486916	0.999998631400262	1278	CG9914		32592	32592
FBgn0037114	502185862620304	265269826782314	139845674502709	250658215722668	401605467478853	200577891035177	0.155536567737003	0.999998631400262	1279	Cpr78E	Cuticular protein 78E	40408	40408
FBgn0039089	0.153379834371403	0	0.217500777714819	0	49782515396833	231563912824691	0.19873380405675	0.999998631400262	1280	beat-IV		42778	42778
FBgn0265737	0	101787783673255	0	126678089042405	-498301335421112	-231701844037271	0.198979777139395	0.999998631400262	1281	CR44544		NA
FBgn0032462	0	0.551474382731667	0	0.786866913704577	-502736006757003	-232980102086035	0.20064706147078	0.999998631400262	1282	CG16800		34693	34693
FBgn0261085	0.183401710401918	0.0211329281240229	0.142496201810519	0.0210514402400699	479507733863949	226155408430949	0.192400396712306	0.999998631400262	1283	Syt12	Synaptotagmin 12	32290	32290
FBgn0086670	338189209650493	132930223868908	98925658556579	830760113079308	33167398256693	172976584753802	0.112295993234105	0.999998631400262	1284	snoRNA:Psi28S-2622		NA
FBgn0032507	0	0.737866612321286	0	127775273206293	-509829648612423	-235001527422781	0.204047124408668	0.999998631400262	1285	CG9377		34743	34743
FBgn0032436	0.12954284065083	0.618838953180462	0.259085681301661	0.611023871221328	-500847713806	-232437200874079	0.201423158131749	0.999998631400262	1286	CG5418		34663	34663
FBgn0036363	0	0.403737004429993	0	0.466710632321964	-48736636495805	-228500668851994	0.197217052769082	0.999998631400262	1287	CG10140		39511	39511
FBgn0039504	201449851904174	0.978244328855103	0.584977659747874	0.823142081946046	402563428075756	200921611281979	0.161511326795122	0.999998631400262	1288	CG14260		43287	43287
FBgn0260484	124560682162926	526107240024053	180740694128573	140062670878139	254802689647548	134938050648236	0.0188334894512713	0.623535108838798	1289	HIP	Hsc/Hsp70-interacting protein	31335	31335/318211
FBgn0266752	0.164315600639844	107535832172166	0.276548267566319	0.99062723164307	-498975131272084	-23189679139904	0.201676797288189	0.999998631400262	1290	CR45225		NA
FBgn0038452	0.280128056662602	0	0.325725071560483	0	494166300088283	23049966287297	0.200832841544492	0.999998631400262	1291	CG14905		42024	42024
FBgn0029762	0.206370658159198	0.0370847829902352	0.212187333079764	0.0741695659804703	485320102835797	227893662037584	0.196866186923485	0.999998631400262	1292	NAAT1	Nutrient Amino Acid Transporter 1	31457	31457
FBgn0025679	114810350482478	0.494279569959611	123822739898948	0.819748824577812	473332117538083	224285281821159	0.191891085765138	0.999998631400262	1293	Klf15	Kruppel-like factor 15	31410	31410
FBgn0000320	0.640700802801669	170568823483504	0.605351376885388	0.92396766623085	-349138719069523	-180380035893043	0.12653237010135	0.999998631400262	1294	eya	eyes absent	33916	33916
FBgn0260955	136899285180237	592022062096318	802453913645524	460471209741731	278046357393082	147532543692553	0.0543166736637162	0.941510030568898	1295	CG42587		8674060	8674060
FBgn0029720	0.130255420470956	0.449409657779018	0.170960674365312	0.328453060229355	-447243061381397	-216105910019043	0.178039256533772	0.999998631400262	1296	CG3009		31402	31402
FBgn0051706	0.62566202523609	0.126951902213174	0.837254441543757	0.253903804426348	508825989068218	234717236036732	0.205337027745166	0.999998631400262	1297	CG31706		261621	261621
FBgn0037975	0.398140466280004	0	0.526436484585548	0	492403251911073	229984028964627	0.200880927807026	0.999998631400262	1298	CG3397		41454	41454
FBgn0035496	356410803637129	152096664617964	317184480953109	11612078936796	398586212398933	199489180639445	0.1611087067597	0.999998631400262	1299	CG14990		38486	38486
FBgn0030506	0.714913877740829	150895640103561	0.486535981993385	0.835717679386722	-389034150592905	-195989680489907	0.15413227380326	0.999998631400262	1300	Lig4	Ligase4	32322	32322
FBgn0031239	0.353088954835658	0.140201863413868	0.341838904413695	0.24904220651275	531909104556772	24111797314238	0.21483890355264	0.999998631400262	1301	CG17075		33191	33191
FBgn0051200	0	0.97738156140293	0	175910588335565	-508297813621456	-234567402523006	0.207303201582842	0.999998631400262	1302	CG31200		326124	326124
FBgn0250757	0.0519213795180489	0	0.06146239382385	0	488365609321993	228796160940082	0.200896922663159	0.999998631400262	1303	CG42235		43136	43136
FBgn0034217	312508762346657	100329791706972	0.769962644550869	493139032230245	-289257886143645	-1532356292592	0.0747290541778588	0.999998631400262	1304	Lhr	Lethal hybrid rescue	36957	36957
FBgn0035109	22876897100757	422830301641669	194790014540842	280264096945184	-382446764990584	-193525894459198	0.152231904196239	0.999998631400262	1305	CG13876		38031	38031
FBgn0261588	0.224414735064727	0.101474288158089	0.186235898789183	0.120967124883165	459088340777831	219877179315767	0.190301384323929	0.999998631400262	1306	pdm3	pou domain motif 3	35813	35813
FBgn0052985	0	0.317187464443686	0	0.465839440384929	-494892177319665	-230711423793876	0.205284600862382	0.999998631400262	1307	CG32985		326244	326244
FBgn0267768	0.946413337526186	0	112372002757928	0	487530824308823	228549343665021	0.201721797229581	0.999998631400262	1308	CR46099		NA
FBgn0033687	28385764001963	131378617883589	201566599540478	157373365878899	490721378235052	229490412366182	0.20343459215721	0.999998631400262	1309	CG8407		36303	36303
FBgn0263595	0.262715249709176	0.0132712681063846	0.309739928065953	0.0265425362127691	477727158699587	225618689608373	0.198618111093844	0.999998631400262	1310	CR43617		NA
FBgn0027070	0.997370462230691	0.462386720994728	0.956786811572946	0.618651788534354	475470568357826	224935604098416	0.198070579737728	0.999998631400262	1311	CG17322		35139	35139
FBgn0040507	0.00470690351196675	0.111739906997676	0.0094138070239335	0.14033993653324	-472501119767195	-224031774834041	0.196778469003982	0.999998631400262	1312	ACXD		38284	38284
FBgn0000075	0.638729132350849	131921203827781	0.533337575425344	0.672943102060439	-393246577358676	-197543420912691	0.162384813597336	0.999998631400262	1313	amd	alpha methyl dopa-resistant	35188	35188
FBgn0030544	0.693003731884528	0	0.872008123347898	0	487167554502939	228441805254552	0.202290722853417	0.999998631400262	1314	CG13403		32366	32366
FBgn0266813	383927626637294	165984226009137	180426286025853	145778236743165	404363516628751	201565283711939	0.168916879400897	0.999998631400262	1315	CR45275		NA
FBgn0030347	354075152873381	152844007524193	0.975719476734952	119973245101695	321967754337265	168691620701317	0.110717588575503	0.999998631400262	1316	CG15739		32146	32146
FBgn0265684	140905636304878	0	260161467906266	0	505475697842719	233764173219833	0.209510706522398	0.999998631400262	1317	CR44491		NA
FBgn0036837	0.680604470093709	0.218339393764691	0.760967172005681	0.324640109580877	403797369391992	20136315120129	0.16892430283644	0.999998631400262	1318	CG18135		40073	40073
FBgn0029642	0.880527287178409	23951835208218	146549923768163	161276673332527	-466231804594653	-222104742309809	0.196093211489772	0.999998631400262	1319	CG3592		31282	31282
FBgn0267228	207635524777805	603505054090625	0.568385508256353	180079924169564	-279523098891571	-148296750768156	0.0648665491236447	0.999998631400262	1320	CR45668		NA
FBgn0053552	13078873186864	0.0584744198799075	152453602776914	0.116948839759815	515888396782065	236705899816101	0.214976987081111	0.999998631400262	1321	CG33552		3346220	3346220
FBgn0041164	0.167541308280586	0.0666025191983143	0.1438346098578	0.133205038396629	494365266265699	230557738412712	0.207529059201548	0.999998631400262	1322	armi	armitage	38427	38427
FBgn0004650	0.126725112055507	0.0805189474170678	0.0909951021349442	0.161037894834136	507490609834327	23433811281682	0.210941300532638	0.999998631400262	1323	fs(1)N	female sterile (1) Nasrat	45973	45973
FBgn0026396	0	0.479208022853875	0	0.726887075037101	-491945308425791	-229849793416466	0.206818637288173	0.999998631400262	1324	Or22c	Odorant receptor 22c	33381	33381
FBgn0263131	0	0.0676040259927037	0	0.0872347079031465	-487227907244403	-228459676971805	0.204524794032161	0.999998631400262	1325	CG43373		39835	39835
FBgn0031778	0.0288703079531115	101987826699364	0.0577406159062229	118681760141069	-525306912060016	-239316056779569	0.217225760152774	0.999998631400262	1326	CR9162		NA
FBgn0266851	258355806342077	0.591909021675661	357046201622482	0.785332925241103	453113675162121	217987303265412	0.191033043935525	0.999998631400262	1327	CR45312		NA
FBgn0051201	0.142795644419221	0	0.205703991893494	0	4866889185046	228299992604344	0.204647034124004	0.999998631400262	1328	GluRIIE	Glutamate receptor IIE	318623	318623
FBgn0052815	13411954049938	0.484661414168792	0.718499271069705	0.362845705066541	332540537227186	173353021818348	0.125390136755187	0.999998631400262	1329	CG32815		318224	318224
FBgn0030612	0.710880093289492	0.23301521578546	0.670262207215861	0.29406666422521	433447052661935	211585577308414	0.178603676578458	0.999998631400262	1330	CG5599		32441	32441
FBgn0051259	0.621742151812981	0.139906294332678	0.480004303997906	0.211724145981654	501470549486156	232616497629533	0.211086633423424	0.999998631400262	1331	CG31259		41010	41010
FBgn0265671	116570765804924	6417478242787	141043172645675	586345030110152	-513731001597921	-236101313715001	0.215445044335967	0.999998631400262	1332	CR44478		NA
FBgn0030666	0.150078014422078	0.348084323728346	0.300156028844156	0.303588167727648	-472394860641892	-223999326920842	0.199448915702852	0.999998631400262	1333	CG12708		32502	32502
FBgn0086906	26514594843333	127282194320666	10360918532931	0.948430244662253	258847541160223	137210261384187	0.0336649476659943	0.793746250086493	1334	sls	sallimus	44013	44013
FBgn0263042	0.528226044198263	0.325005284881766	0.174937831703376	0.546321102989471	435175530205565	212159743654324	0.181829491172039	0.999998631400262	1335	CG43337		12798544	12798544
FBgn0050197	145370165172734	125802566695013	129648638386773	251605133390026	482676848697083	227105763044751	0.204108989212677	0.999998631400262	1336	CG30197		246513	246513
FBgn0034121	0	0.137207287710376	0	0.175692436281364	-486614304699397	-228277873091248	0.206378648214501	0.999998631400262	1337	CG6262		36833	36833
FBgn0052602	0	0.0486692384137753	0	0.0623204292684819	-486614304699397	-228277873091248	0.206378648214501	0.999998631400262	1338	Muc12Ea	Mucin 12Ea	32384	32384
FBgn0038818	0.220663722989471	0.0802550136993209	0.253954246793716	0.160510027398642	49940923254195	232022249251035	0.211806101375957	0.999998631400262	1339	Nep4	Neprilysin 4	42449	42449
FBgn0263467	306798489937412	755486146861172	613596979874824	525782952132966	-493263090883055	-230235733964919	0.210491104793185	0.999998631400262	1340	snoRNA:nop5-x16-a		NA
FBgn0266046	194702125710882	0.564122268923032	201519376331342	0.434873151951918	416547402002553	205848067984714	0.176302663777147	0.999998631400262	1341	CR44811		NA
FBgn0266203	0.715242136583564	215212727888195	0.793458891153449	224574357911413	-449610911751234	-216867704921178	0.191646898953767	0.999998631400262	1342	CR44898		NA
FBgn0033921	22638152873179	138019782815758	0.988778679663778	0.930667884493219	373730689041009	190199903604779	0.156819054692635	0.999998631400262	1343	tej	tejas	36590	36590
FBgn0040827	126029069285966	602865297829281	942015070002975	35311354711508	24031179793011	126490747825323	0.0105333598818034	0.454991771769462	1344	CG13315		50300	50300
FBgn0264467	172746742815421	5016856180875	135026389434154	35255381065893	-354719953026146	-182668048426872	0.143927733747343	0.999998631400262	1345	CR43875		NA
FBgn0030803	0.66364891980861	0.140843435558237	0.449754585722636	0.204570734062971	487233033480599	228461194856254	0.208891428677719	0.999998631400262	1346	CG4880		32680	32680
FBgn0003382	0.330563784705359	0.594070804824814	0.455671725914422	0.249155454648149	-365128462874589	-186840413562428	0.153334141666778	0.999998631400262	1347	sha	shavenoid	36213	36213
FBgn0027864	0.205868681854078	147448701656891	0.301246858390869	12294344540321	-491154401408438	-229617662765527	0.211918227402763	0.999998631400262	1348	Ogg1	8-oxoguanine DNA glycosylase	31806	31806
FBgn0025879	165768710414406	0.680359431090823	123224390535946	0.61636424770419	405625198792002	202014728015933	0.175847364275981	0.999998631400262	1349	Timp	Tissue inhibitor of metalloproteases	41248	41248
FBgn0038353	299814816351965	113564753667575	0.687387305841889	760827872902107	-288303437075662	-152758803635573	0.0857805963290822	0.999998631400262	1350	CG5399		41900	41900
FBgn0036896	244295654944682	733747469921844	0.523349311049393	419932910526193	-255415762379551	-13528475602995	0.0332916295750547	0.788305866897119	1351	wnd	wallenda	40143	40143
FBgn0030763	0.931645929080428	19437658508327	0.788282540038269	0.784971117328606	-386625344334852	-19509362132029	0.167685818595958	0.999998631400262	1352	CG9782		32632	32632
FBgn0044050	0.541686973629928	0	0.638163186969015	0	475846555322264	225049642738902	0.207387031057932	0.999998631400262	1353	Ilp3	Insulin-like peptide 3	39151	39151
FBgn0030617	0.589188885849723	109959524779528	0.596388528292213	0.780636813754784	-401350428464324	-20048624377641	0.174849686376736	0.999998631400262	1354	CG9095		32447	32447
FBgn0025645	135164459941088	0.352657589050287	12598064647629	0.55606509560349	45287331175013	217910752251846	0.198239961144852	0.999998631400262	1355	CG3598		31283	31283
FBgn0042177	0.861531998282187	0.593559151287424	0.364550937032417	0.670411405080993	384880193160451	194440942858067	0.16847917392059	0.999998631400262	1356	CG32164		59215	59215
FBgn0032414	0.0300570322345867	0.181877216853462	0.0601140644691734	0.200766419658219	-493094085391825	-230186294797783	0.215284429727331	0.999998631400262	1357	CG17211		34639	34639
FBgn0032439	0.249483691243183	0.00982927582887398	0.305596548020428	0.019658551657748	464343351010687	221519197693855	0.203567492026849	0.999998631400262	1358	Ref2	RNA and export factor binding protein 2	34667	34667
FBgn0058191	611191425783184	284414575635531	837464845418071	802567467543692	227991133852507	118897772177717	0.00334385153494093	0.231101939208605	1359	CG40191		3354930	3354930
FBgn0038977	192538504319419	0.797248706232001	100923378652164	0.717867578443216	401148990565256	200413816692416	0.175351975375804	0.999998631400262	1360	CG5376		42648	42648
FBgn0250907	0.11629410357107	0.384605244095663	0.112720530251455	0.336448531080624	-377511165263559	-191651931419178	0.166421773289884	0.999998631400262	1361	Cht10	Chitinase 10	3355116	3355116
FBgn0036289	0.495727408997612	0.132621863268344	0.484662320021646	0.265243726536688	484119157203514	227536218458436	0.211910392063388	0.999998631400262	1362	CG10657		39423	39423
FBgn0259926	0.381216302340193	0.0189309132561081	0.468987020693927	0.0378618265122162	467526213577323	22250472572736	0.205842792044401	0.999998631400262	1363	CG42449		31486	31486
FBgn0037801	647716373787924	256724840173387	229595414711117	1227740880233	263206938481286	139619752091435	0.0478272446469323	0.899445019227513	1364	CG3999		41253	41253
FBgn0264384	0	0.387532047052978	0	0.631959429095508	-484776285421634	-22773191259119	0.21239255147615	0.999998631400262	1365	CR43836		NA
FBgn0266165	0.452272363473856	0	0.534262784898391	0	471028017455842	223581287606404	0.20740418836578	0.999998631400262	1366	CR44871		NA
FBgn0259167	0.243233022015627	0.075989066704623	0.170495175355379	0.151978133409246	47419974479685	224549488639559	0.208770193689199	0.999998631400262	1367	CG42272		318020	318020
FBgn0003423	389648217516551	185456883263269	111777052733303	101732177035252	267893905529782	142166176086685	0.0571147384312358	0.96275527908556	1368	slgA	sluggish A	33117	33117
FBgn0263102	255388564183517	644796412498202	179496875894707	258113208035066	-228197851151231	-119028520640285	0.00435839295445486	0.266271322046198	1369	psq	pipsqueak	36118	36118
FBgn0266521	430290506570037	17874040681373	167565776081562	0.844943963078618	265814543019183	141042003827734	0.0534786244612744	0.941510030568898	1370	stai	stathmin	33863	33863
FBgn0051774	0.403589134424523	0.0677414667548906	0.34794196838174	0.0731061762708221	493929140258996	230430408567726	0.218308562788161	0.999998631400262	1371	fred	friend of echinoid	33613	33613
FBgn0264823	232405008530335	451747074727701	171975069904666	112869116921265	-370839621144754	-189079539222488	0.16494388552199	0.999998631400262	1372	CR44031		NA
FBgn0027929	967450823555907	29221760933798	662656978767631	133919966481006	295594679727339	156362030331337	0.100583583298196	0.999998631400262	1373	NimB1	Nimrod B1	34813	34813
FBgn0000046	665038443595917	293908257880349	230063474644006	574584813271926	231496167442576	121098830900448	0.00800656199731507	0.387495185682411	1374	Act87E	Actin 87E	48632	48632
FBgn0020415	103468721703259	45995371990087	38221073340125	209504766035461	240323596550358	126497830870442	0.0187693478523766	0.623277623278019	1375	Idgf2	Imaginal disc growth factor 2	34979	34979
FBgn0036019	0	0.387509757236588	0	0.572155392723444	-477911629799854	-225674387545303	0.212901519456549	0.999998631400262	1376	Or67b	Odorant receptor 67b	39120	39120
FBgn0265923	0.187570505349144	43416802832587	0.375141010698288	656268798856517	-517610163593427	-237186594581163	0.22979098323654	0.999998631400262	1377	CR44712		NA
FBgn0082939	182045361844788	482677733746975	122843091660221	69308661192045	485570435167694	227968058317632	0.215958711178371	0.999998631400262	1378	snoRNA:Me28S-C3227b		NA
FBgn0032506	0.0944866921802618	0	0.12207883762526	0	468365315417644	222763424166378	0.209819912836073	0.999998631400262	1379	CG9395		34742	34742
FBgn0038744	323335048670881	128259009361241	186442046237017	0.8756199670357	285927584427561	151564980848654	0.0897247610547668	0.999998631400262	1380	CG4733		42368	42368
FBgn0264864	0.423883330586621	0.876458874445557	0.847766661173242	0.710614997242666	-490380809575665	-229390252211242	0.219336890578434	0.999998631400262	1381	CR44055		NA
FBgn0262107	0.318328590006734	0	0.42673517476077	0	473920463250123	224464495595279	0.212030372097884	0.999998631400262	1382	CR42860		NA
FBgn0037408	0.135364830515076	0	0.182305631649928	0	470936415157057	223553228334093	0.211222313922678	0.999998631400262	1383	NPFR	Neuropeptide F receptor	40754	40754
FBgn0000928	0.0216976355821959	0.129699026381937	0.0312948041071468	0.112116080986674	-439511674241278	-21359014865207	0.197775456549531	0.999998631400262	1384	fs(1)Yb	female sterile (1) Yb	31262	31262
FBgn0001114	104893685200412	383809535345703	806364035493927	210598355171272	259205665470442	137409725162063	0.0458589108888836	0.87975618137175	1385	Glt	Glutactin	34193	34193
FBgn0001319	184219826639058	0.663896066536854	0.858664407887982	0.278879855035499	287656675428337	152434795013042	0.0952558111759003	0.999998631400262	1386	kn	knot	45318	45318
FBgn0004622	0.772022500858813	0.49406029564873	106474727219626	0.741334902413194	452006813253148	217634451903968	0.204793561878347	0.999998631400262	1387	TkR99D	Tachykinin-like receptor at 99D	43551	43551
FBgn0035782	0	0.763705175924472	0	124785191573428	-469416742372307	-223086929841573	0.212994645218519	0.999998631400262	1388	CG14835		38832	38832
FBgn0033658	28262862353411	0.56138561169636	260393352691014	0.673055875350951	494191966534296	230507155875384	0.223679850668332	0.999998631400262	1389	Twdlbeta	Tweedlebeta	36265	36265
FBgn0038784	965450591802475	245078848182439	339756140893848	413677999574174	-253102437043988	-133972139877356	0.0377449883967961	0.828446895226876	1390	CG4362		42410	42410
FBgn0036485	0.504787150277481	1555609042841	0.3284060613798	0.796159772303434	-319026069188151	-167367431850983	0.130102530925874	0.999998631400262	1391	FucTA		39653	39653
FBgn0086027	113486837091064	368107311261516	703920020292384	125449341580875	284544726736304	150865544328401	0.0916199747269641	0.999998631400262	1392	snoRNA:Or-CD1		NA
FBgn0266311	0.187505646944805	0.822689535135465	0.37501129388961	0.775764801508709	-468480913785492	-222799027275549	0.213201979899936	0.999998631400262	1393	CR44976		NA
FBgn0035686	0	0.709162341571573	0	103655146333903	-472952095909453	-224169406412748	0.215162993313232	0.999998631400262	1394	Cpr65Az	Cuticular protein 65Az	38712	38712
FBgn0043470	0	0.554262466893506	0	0.896878438826847	-470764926842798	-223500684001352	0.214381770488603	0.999998631400262	1395	lambdaTry		36214	36214
FBgn0037973	159171016543173	636247455560784	460021421214081	13978455044638	255599289972733	135388382863921	0.0433743088633878	0.869574644296805	1396	CG18547		41452	41452
FBgn0037298	307525052299383	166696712365795	159710003027955	164576526728119	335331121830355	174558638479205	0.149214900288347	0.999998631400262	1397	CG2604		40623	40623
FBgn0051326	0.216143595107919	0	0.277265367054543	0	460700887545955	220383037731463	0.213611812160549	0.999998631400262	1398	CG31326		41728	41728
FBgn0028550	175535754309132	0.527744848084184	108789801050703	0.0320706831453371	286195411411829	151700054143402	0.098053405106572	0.999998631400262	1399	Atf3	Activating transcription factor 3	43867	43867
FBgn0051663	0.818706450634641	0.195471493391172	0.755607338722018	0.248539824276405	510921710908501	235310224236224	0.233408490945617	0.999998631400262	1400	CG31663		33363	33363
FBgn0263446	0.765656904204512	0.330313297947172	0.343113009667027	0.259421339160228	386795628238823	195157148883282	0.178269266932552	0.999998631400262	1401	CR43469		NA
FBgn0028743	687498123762534	310395746311089	287571007407254	178345144468493	248724991842393	13145514765761	0.0345279397858241	0.804196906758086	1402	Dhit	Double hit	37037	37037
FBgn0038528	0.901724073716411	0	135586090190658	0	46641417255892	222161162723871	0.215939027952999	0.999998631400262	1403	CG14326		42120	42120
FBgn0029657	0.387316741141334	0.957642856273035	0.312479217071237	0.218591418925922	-293065644584522	-155122385409848	0.109972525527524	0.999998631400262	1404	CG12535		31311	31311
FBgn0003162	911105507933572	389720826368946	42148071124716	227370931390665	275915212442596	146422500112927	0.0853214891269983	0.999998631400262	1405	Pu	Punch	37415	37415
FBgn0085223	666961044269573	145185976773864	533631856965145	568976118425126	-287132938672491	-152171883989264	0.101800789791289	0.999998631400262	1406	CG34194		5740534	5740534
FBgn0004514	0.135325799826219	0	0.209848261814229	0	465194511401435	221783407527063	0.217019586184472	0.999998631400262	1407	Oct-TyrR	Octopamine-Tyramine receptor	42452	42452
FBgn0036659	0.180560413736203	0	0.217455545075615	0	457960895635319	219522441473806	0.214491457617466	0.999998631400262	1408	CG9701		39872	39872
FBgn0263377	0.325142990731253	0.836469865861297	0.293925564880466	0.560516920753536	-393997330830035	-197818585604887	0.187912680102671	0.999998631400262	1409	CR43429		NA
FBgn0086041	203240406556279	897981252571786	406480813112558	867554390352304	-474949748595944	-224777487915613	0.220900159285259	0.999998631400262	1410	snoRNA:Me18S-A469		NA
FBgn0259916	268150152706239	736865001013104	19200162982485	39091565219173	-295620813428388	-156374784720004	0.114663834276471	0.999998631400262	1411	CG42445		8674111	8674111
FBgn0259241	0.189195937739392	0.00846396819716516	0.289104000511052	0.0169279363943303	456019000083854	218909393569637	0.213697823440181	0.999998631400262	1412	CG42339		32033	32033
FBgn0260776	0.200118201362657	0	0.273306957734572	0	458879056838992	219811396389987	0.215639318577397	0.999998631400262	1413	CG42570		8674011	8674011
FBgn0032782	0.273679974389948	0	0.387364869143106	0	461007353067516	220478976182476	0.2172502272703	0.999998631400262	1414	Rab9		35221	35221
FBgn0261990	0.456129965261387	159886312013733	0.912259930522774	194565289526561	-479457005196243	-226140144888002	0.224427173722446	0.999998631400262	1415	CG42808		10178961	10178961
FBgn0264721	0.458365605372991	0	0.651997230874502	0	46034495621414	22027153396727	0.217982726249018	0.999998631400262	1416	CR43989		NA
FBgn0037936	0.30304694404685	0	0.455699332248171	0	459161560809857	219900187034502	0.216961864965145	0.999998631400262	1417	CG6908		41410	41410
FBgn0082922	21398689728312	485706966390922	42797379456624	355261455045677	-474783764297323	-224727060143259	0.223338481585912	0.999998631400262	1418	snoRNA:Or-aca4		NA
FBgn0035286	835677541469351	35668961861174	137085017645366	19652897423978	264793195760919	140486605051333	0.0676974152683279	0.999998631400262	1419	CG13924		38247	38247
FBgn0267038	0.299085073320018	136640543374399	0.201456047002366	130073455173869	-402543906142632	-200914614899034	0.194701197325072	0.999998631400262	1420	CR45482		NA
FBgn0036467	0	102746726853976	0	154281939083326	-465317097037314	-221821419667564	0.220159098959424	0.999998631400262	1421	CG12310		39634	39634
FBgn0011239	0.268782150165829	118280661563616	0.368576006240503	0.848170261830205	-478748659223835	-225926844665361	0.225669387984132	0.999998631400262	1422	ms(2)35Ci	male sterile (2) 35Ci	49529	49529
FBgn0001263	0.321242559325742	0.887125105592567	0.27644348073504	0.675388418502672	-389284423932298	-19608246206544	0.188258864803046	0.999998631400262	1423	inaD	inactivation no afterpotential D	37629	37629
FBgn0039739	595431046459121	249404387215132	386624544724938	264088829507285	394870428064357	198137932808595	0.19137273868333	0.999998631400262	1424	RpS28a	Ribosomal protein S28a	43564	43564
FBgn0053307	0.383297834135746	0.00938395383444358	0.486960317723277	0.0187679076688872	472808623450595	224125634874716	0.223357512389494	0.999998631400262	1425	CG33307		2768914	2768914
FBgn0264482	0	160883134825044	0	23000764104905	-462510309176269	-220948552310294	0.220132041452304	0.999998631400262	1426	CR43890		NA
FBgn0002931	0.353046910150399	0.176027714317133	0.299551852255405	0.352055428634266	478375075920283	2258142224856	0.226107307341516	0.999998631400262	1427	net		45339	45339
FBgn0265581	0.802929298395486	159711536887945	160585859679097	130776165471068	-484037461765884	-227511870826926	0.229510201504115	0.999998631400262	1428	CR44408		NA
FBgn0052006	0	0.2488975661516	0	0.302282278385542	-459423698417827	-219982527706425	0.219474687430444	0.999998631400262	1429	CG32006		317817	317817
FBgn0010288	0.771974221077011	3683699139193	0.434689547212501	378321032990001	-359813737094384	-184725026735544	0.173778206305577	0.999998631400262	1430	Uch	Ubiquitin carboxy-terminal hydrolase	33397	33397
FBgn0082585	253677926689064	120326213067237	448684377554889	298861606825139	224912306671923	116936260415172	0.0128799518236019	0.516038069802138	1431	sprt	sprite	246397	246397
FBgn0039203	145591120614026	642146104352659	267700716505435	757790828136611	-528665183567071	-240235431792544	0.251804424984963	0.999998631400262	1432	CG13618		42924	42924
FBgn0020637	0.949081740994712	0	154138187183031	0	459937756567546	22014386342843	0.220703429324267	0.999998631400262	1433	Lcp65Ag2		38702	38702/38703
FBgn0034221	449879294783169	155655014308927	254449582784545	0.565198474833725	28636599227629	151786017386095	0.108412059013509	0.999998631400262	1434	CG10764		36962	36962
FBgn0032819	673825559809392	287572485399954	225811850387677	120231864525572	264213992969803	140170687481168	0.0709263216133911	0.999998631400262	1435	CG10463		35264	35264
FBgn0263464	0	299852658810718	0	349420947056386	-457483537127089	-219371982791592	0.220067983694106	0.999998631400262	1436	snoRNA:hts-a		NA
FBgn0036860	0	0.337141280166998	0	0.511138666504058	-460093536317006	-22019271886974	0.221729721022885	0.999998631400262	1437	CG14086		40100	40100
FBgn0031683	555152027428344	320960726135663	104387869425455	26339360149643	270484250737167	143554459388624	0.0854061685099526	0.999998631400262	1438	CG4230		33743	33743
FBgn0036870	0.76627174906129	0	125272619913782	0	45757665454665	219401344803207	0.220261312036065	0.999998631400262	1439	CG14095		40112	40112
FBgn0035858	0.537925919565974	0	0.637141127051581	0	453981754095284	218263431556636	0.218960456103065	0.999998631400262	1440	CG13674		38921	38921
FBgn0034141	0.577647636155931	0.214119749563824	0.462851078924489	0.249349615931378	444127255384768	215097310992668	0.214250499972989	0.999998631400262	1441	CG8311		36856	36856
FBgn0000158	0.399023194559003	0.291939870319116	0.270918278100005	0.583879740638233	474094956380884	224517604515671	0.229491093730542	0.999998631400262	1442	bam	bag of marbles	43038	43038
FBgn0267117	0.00528758318455565	0.0705515270172427	0.0105751663691113	0.0932267335989241	-462333143388416	-220893278911111	0.223844112419761	0.999998631400262	1443	CR45557		NA
FBgn0264717	0.957659518887307	206658459330458	191531903777461	195847509621001	-479718611576147	-226218841266373	0.231812646528431	0.999998631400262	1444	CR43985		NA
FBgn0050104	0	0.299022624681545	0	0.486224365460674	-461622187189384	-220671256665853	0.224292025939028	0.999998631400262	1445	NT5E-2	Ecto-5-nucleotidase 2	246458	246458
FBgn0052645	0.696856164662625	0.317103438440521	0.412320784577176	0.21409382612757	377373112139803	191599163447926	0.187492338933256	0.999998631400262	1446	CG32645		32264	32264
FBgn0033234	0.23127767564006	0.397450881460565	0.2818681414391	0.222468809231097	-420844017758704	-207328560976567	0.206548114556342	0.999998631400262	1447	MFS12	Major Facilitator Superfamily Transporter 12	35745	35745
FBgn0039430	560303087432118	125854141183679	322789947184489	240652108696158	-239920015516495	-12625535206236	0.0336122716641131	0.793746250086493	1448	CG5455		43196	43196
FBgn0030640	0.246948763054776	0.0545239563105	0.325382785292677	0.109047912621	461213221639987	220543387144812	0.22523820665686	0.999998631400262	1449	CG6294		32474	32474
FBgn0283479	0.452146640195374	0.87351342562501	0.52346748057989	0.76931935886344	-429007741217843	-210100368062885	0.210177906825427	0.999998631400262	1450	Alp1	Alkaline phosphatase 1	40372	40372
FBgn0036224	0	0.265191527775983	0	0.392884197652462	-449984078698746	-216987395702295	0.219519006755041	0.999998631400262	1451	Rpt4R	Regulatory particle triple-A ATPase 4-related	39351	39351
FBgn0263504	0	0.361546211466219	0	0.637881855655341	-463810017900553	-221353398130208	0.227098226260429	0.999998631400262	1452	CR43493		NA
FBgn0011296	293254212285923	0.797648496148854	206162615130054	109475126157797	484921860346413	22777522920978	0.235503663403792	0.999998631400262	1453	l(2)efl	lethal (2) essential for life	37744	37744
FBgn0033074	129849588736706	200693255634918	0.748614101336337	36327688152783	440300857749793	213848965479074	0.215533198334982	0.999998631400262	1454	tomboy40		35553	35553
FBgn0051231	140227401713762	0.899959228108303	123145438665432	146965618040824	395125077954153	198230941475884	0.198389785930009	0.999998631400262	1455	CG31231		318638	318638
FBgn0266325	0.356507613415804	0	0.539988267988462	0	456396991397801	219028928130718	0.22341382833967	0.999998631400262	1456	CR44990		NA
FBgn0035641	0.430356898381171	0.0361678515426744	0.668952047417742	0.0723357030853488	46098841093589	22047304823347	0.22807939757508	0.999998631400262	1457	CG5568		38658	38658
FBgn0029928	0.685810429785102	0.168854510410325	0.521101126640871	0.281244974628823	458004305084158	219536115922697	0.225287445754492	0.999998631400262	1458	CG3032		31648	31648
FBgn0020416	365592933025618	155438583464346	454880841545406	15815184644976	400070212096287	200025321438507	0.200762924627468	0.999998631400262	1459	Idgf1	Imaginal disc growth factor 1	34978	34978
FBgn0033645	0.0095261459307915	0.634929543627353	0.019052291861583	106883804644691	-479239332849762	-226074632001858	0.234899185390607	0.999998631400262	1460	CG13196		36250	36250
FBgn0267430	0.0827015887523125	0	0.137587075493001	0	456309877879985	219001388458396	0.224434302526127	0.999998631400262	1461	Pzl	Piezo-like	NA
FBgn0264904	174450417812828	397646772205042	140056049116447	273693599546962	-373089364038781	-189952123266281	0.190198525665661	0.999998631400262	1462	CR44095		NA
FBgn0035316	0.541190502271515	152772855597688	0.438656482006833	0.873118325614973	-351497975745156	-181351638093129	0.175708123763679	0.999998631400262	1463	CG15878		38281	38281
FBgn0052814	0.0429931629253667	0.449529069213238	0.0859863258507334	0.493956309340869	-459356602943257	-219961456660723	0.228391383371102	0.999998631400262	1464	CG32814		318223	318223
FBgn0043854	257066187009715	126309376107471	0.60131358336621	0.846007695843089	266871601253652	141614579139083	0.084807074796548	0.999998631400262	1465	slam	slow as molasses	33890	33890
FBgn0259236	0.589782853029333	0.185003146419793	0.610363730781803	0.349762837580161	474777669517373	224725208149593	0.233536448865923	0.999998631400262	1466	comm3		39696	39696
FBgn0034965	0.478204038500205	0.870468674720897	0.590462187702069	0.974781521836885	-428515451955834	-209934722781064	0.212170522385145	0.999998631400262	1467	ppk29	pickpocket 29	37844	37844
FBgn0010329	131132230902088	0.601305379907373	0.577924902814581	0.393891675495921	316886240586263	166396501829092	0.151230855305384	0.999998631400262	1468	Tbh	Tyramine beta hydroxylase	31718	31718
FBgn0041622	0	0.209162723394444	0	0.282642254622708	-451606661969556	-21750667684837	0.223471193678394	0.999998631400262	1469	Or69a	Odorant receptor 69a	2768964	2768964
FBgn0035431	0.96149019500873	388029727723814	0.323846040027588	345555361247217	-313069254097685	-16464818312526	0.147771267157746	0.999998631400262	1470	CG14968		38406	38406
FBgn0036713	0.270030516650112	0	0.34517107801768	0	448016209523682	216355093089086	0.22300301054192	0.999998631400262	1471	Mip	Myoinhibiting peptide precursor	39933	39933
FBgn0041713	121829809535664	216683868926186	0.831494505845867	0.961352949607672	-360472655520974	-184988982467962	0.184405685951175	0.999998631400262	1472	yellow-c		34879	34879
FBgn0024987	197814982986577	443215939471156	23286200961797	511520176113493	-214171600565128	-109876718951774	0.00628968176764668	0.342617246239591	1473	ssx	sister-of-Sex-lethal	31086	31086
FBgn0034789	0.308225216319733	0.234692467660822	0.169698017598632	0.36275706110712	416037919006097	205671502612828	0.211456380134752	0.999998631400262	1474	PIP5K59B	Phosphatidylinositol 4-phosphate 5-kinase at 59B	37633	37633
FBgn0027903	589211274396631	378060465698743	257785578518394	308926836049749	319431809892701	167550798741837	0.157639596553834	0.999998631400262	1475	CG12018		38228	38228
FBgn0035039	475437352211504	205952172976314	0.433305239095105	116342633840666	266009919414524	141148004431037	0.0860840423814033	0.999998631400262	1476	Adck	aarF domain containing kinase	37938	37938
FBgn0035644	178117536212345	398535667253313	153666150097843	0.9346760596955	-28728635673881	-152248948074852	0.122143159561769	0.999998631400262	1477	DNApol-epsilon58	DNA polymerase epsilon 58kD subunit	38661	38661
FBgn0267398	502327535980333	251627081340018	597278098127017	681347706278208	212835886342031	108974142472398	0.00591126352138295	0.333503836833942	1478	Yeti		7354404	7354404
FBgn0034396	0.37493229889193	121656217235388	0.165676097450747	0.407112151699982	-307934946368558	-162262560265942	0.146127148194182	0.999998631400262	1479	CG15097		37172	37172
FBgn0264674	0	0.410238657855215	0	0.573797708797785	-448156300627961	-216400197963599	0.225822345105889	0.999998631400262	1480	CR43959		NA
FBgn0266860	834595810888401	374401187514295	121419077290976	634578296067458	230402889753444	120415881142788	0.0299098703406845	0.762065175267437	1481	CR45321		NA
FBgn0051245	0.965590089041221	0.513442771068109	0.900915393098536	0.593185538507037	420402860319534	207177248508213	0.215548518366631	0.999998631400262	1482	CG31245		42316	42316
FBgn0003256	690883236477571	347976600088887	0.93358599331938	184151997609442	231760345871854	121263374275528	0.0330650342343397	0.786562059048889	1483	rl	rolled	3354888	3354888
FBgn0265299	333311000538849	693796050603667	274727293685986	45013579389032	-368144609300907	-188027257644793	0.192478132827042	0.999998631400262	1484	CR44272		NA
FBgn0085253	350456913705181	80688711600204	166535484183385	219813418861105	-23658005462422	-124232844938495	0.0395225340744524	0.846977096502509	1485	CG34224		5740585	5740585
FBgn0036290	200005444662483	968718768245683	263392280550609	362541916222328	224644878171428	11676461692688	0.0228185818743233	0.674673471567559	1486	CG10638		39424	39424
FBgn0029851	0.068978749687826	0.390838187224427	0.137957499375652	0.434978176881799	-447302062560978	-216124941078971	0.229396280281975	0.999998631400262	1487	CG14445		31556	31556
FBgn0039651	0.328745931779978	107183952311645	0.327401657275967	0.703118933163646	-372668993379998	-189789478966566	0.196654332284131	0.999998631400262	1488	Cyt-c1L	Cytochrome c1-like	43457	43457
FBgn0039896	0.93721797179482	17146845406922	11031426658329	103953712228953	-370355902141304	-188891232875617	0.195465861135604	0.999998631400262	1489	yellow-h		43779	43779
FBgn0032151	377930804409978	155797645044381	191321309183735	0.666833383015293	249163653749094	131709363344903	0.0575258339820186	0.966295814351663	1490	nAChRalpha6	nicotinic Acetylcholine Receptor alpha6	34304	34304
FBgn0038629	0.0898771330287046	0.753472893768742	0.125547246132655	12577095234571	-455800457836501	-218840237374344	0.232719046235488	0.999998631400262	1491	CG14304		42232	42232
FBgn0039647	250600903095042	0.866194619413254	203567793008471	0.368797019484655	275605789931944	146260619652682	0.109809684822359	0.999998631400262	1492	CG14509		43453	43453
FBgn0265668	258579534170275	155374200048315	190506856340537	31074840009663	464820821612616	221667469560228	0.239631291211534	0.999998631400262	1493	CG44475		19835392	19835392
FBgn0262789	207667746739156	16889434884862	209079278424507	337788697697241	47572769872366	22501360270828	0.245017884330939	0.999998631400262	1494	CR43170		NA
FBgn0034951	222004855166996	0.991068250700421	0.688412729189843	0.853173868293101	294725135982426	155937010766504	0.139874767909565	0.999998631400262	1495	CG3860		37825	37825
FBgn0085431	0.202290640987598	0	0.320346729872996	0	445034103146414	215391589462968	0.228246001827078	0.999998631400262	1496	CG34402		41513	41513
FBgn0283525	828010060406749	21661026392277	13618817751971	978285783970815	-23890546878537	-125643987890613	0.0441222271878975	0.870264109433529	1497	l(2)10685	lethal (2) 10685	33293	33293
FBgn0053461	0	0.445324877951266	0	0.527490720612459	-443803982892298	-214992261497337	0.227927408763416	0.999998631400262	1498	CG33461		2768840	2768840
FBgn0039380	0.957099604929596	0.371108268515619	0.667370148518574	0.271814186348307	385937541895656	194836738819722	0.202033635418199	0.999998631400262	1499	CG5890		43126	43126
FBgn0266634	131381709864585	0.810402510068148	0.728453919113034	0.811589364279491	370656593713452	189008317612031	0.196724372380478	0.999998631400262	1500	CR45141		NA
FBgn0263838	0	0.735528826326533	0	117145259764563	-446948975611145	-216011014050373	0.230297708498984	0.999998631400262	1501	CR43700		NA
FBgn0263621	36873766114098	63604717613059	378247594537775	190231517092025	-375547810568904	-190899658731303	0.199163911235829	0.999998631400262	1502	CG43630		12797893	12797893
FBgn0024920	238551908950731	508409695840523	151662205750061	191863243349359	-291783464780373	-154489812878261	0.136891301409919	0.999998631400262	1503	Ts	Thymidylate synthase	33499	33499
FBgn0050285	191689386352216	396091921741357	148233247785659	115478437339131	-357418152791927	-183761290879975	0.190407590752655	0.999998631400262	1504	CG30285		246528	246528
FBgn0020248	0.690680774901532	0.388554367214186	0.181341914237196	0.352168407918378	364952989827968	186771064012974	0.194469374252017	0.999998631400262	1505	stet	stem cell tumor	38169	38169
FBgn0013767	320411877165687	161355601772281	175599870896774	13611795652705	36787786516373	187922687343181	0.196742755020867	0.999998631400262	1506	Crz	Corazonin	41742	41742
FBgn0015781	292998128178493	124049119521433	264637787618316	0.967866452862761	37532008756455	190812150699606	0.200327375727459	0.999998631400262	1507	P5cr	Pyrroline 5-carboyxlate reductase	42284	42284
FBgn0030876	800629480456123	365074719321537	269833514399287	258203776625203	271100133451919	143882582335775	0.105103326522993	0.999998631400262	1508	CG6762		32768	32768
FBgn0004465	643451134032598	315745857434433	575655049389223	779327774213223	215071225929052	110481452157051	0.0138167000707391	0.537902605054009	1509	Su(P)	Suppressor of ref(2)P sterility	39856	39856
FBgn0010014	277427872520841	0.963802945417264	151430423424728	0.590184864894748	31405771320537	165102970212419	0.161713832249228	0.999998631400262	1510	CanB	Calcineurin B	44317	44317
FBgn0261831	0	127812440463996	0	241005870962726	-45150136832838	-217473035997098	0.23454766169769	0.999998631400262	1511	CG42763		10178889	10178889
FBgn0052499	0.166459567727583	0.528234746822832	0.332919135455167	0.649556812416574	-459174696435892	-219904314216108	0.241605215455573	0.999998631400262	1512	Cda4	Chitin deacetylase-like 4	33144	33144
FBgn0031815	299649588588494	681351373858963	176316052124685	352608619881167	-267884881527288	-142161316288588	0.100722496872022	0.999998631400262	1513	frj	farjavit	33900	33900
FBgn0033426	161851995747522	818099649588875	117611867031872	385990676200018	234334944076433	122857210523282	0.0424279286037218	0.863444269640829	1514	CG1814		35984	35984
FBgn0028855	372214090168369	899221394781619	208300185728962	176867335783104	-283735022106494	-150454423697443	0.126881967742164	0.999998631400262	1515	CG15282		34853	34853
FBgn0263829	0.152095638166582	0	0.215358544905704	0	437638069719782	212973824225985	0.230089202072812	0.999998631400262	1516	CG34334		5740122	5740122
FBgn0036627	0.0467585771946472	0.483004587674642	0.0935171543892943	0.694850978517444	-456384401743905	-219024948419611	0.240140823773711	0.999998631400262	1517	Gagr	Gag-related	39824	39824
FBgn0033549	0.578933643846863	173802057712988	0.724157745444573	236030017914242	-43286696218631	-211392369357674	0.22717240009494	0.999998631400262	1518	mms4	Methyl methanesulfonate sensitivity 4	36136	36136
FBgn0040964	126466367085818	228953254729156	151531469805596	117686163678653	-374057483942055	-190325999584944	0.20232164771117	0.999998631400262	1519	CG18661		50438	50438
FBgn0266382	0.595064808520365	125505717194136	119012961704073	135139191417651	-457182404679229	-219276988043232	0.242346372777486	0.999998631400262	1520	CR45024		NA
FBgn0004400	467080601346685	208022063808716	155985240795212	143057978245178	275490926265176	146200480210746	0.115123800799117	0.999998631400262	1521	rhi	rhino	44879	44879
FBgn0037619	305944671302158	205510337226999	18326910112925	189596760718411	35737092533254	183742226564742	0.194101496503251	0.999998631400262	1522	CG8159		41040	41040
FBgn0011849	995526506756678	0.238769492009731	12467625260578	0.477538984019462	452677072195415	217848223685382	0.239325764555395	0.999998631400262	1523	tRNA:Glu-TTC-1-5	transfer RNA:Glutamic acid-TTC 1-5	NA
FBgn0034837	0.247994437588101	0.827188672105355	0.455036162362939	0.665726544006724	-447563991753338	-216209397061149	0.235913630133896	0.999998631400262	1524	RpL22-like	Ribosomal protein L22-like	37684	37684
FBgn0263395	185379180772487	919933739115742	354172967930038	257533293562441	2155600143641	110808958797601	0.0174579995138489	0.604798374401995	1525	hppy	happyhour	37203	37203
FBgn0082987	0	586669184387156	0	1080888000222	-448049487819284	-216365808917669	0.237368565782242	0.999998631400262	1526	snoRNA:Psi28S-2444		NA
FBgn0004841	0.0622703024247627	0.178203467530144	0.124540604849525	0.119514999700397	-441698623954761	-214306233788693	0.232690506328987	0.999998631400262	1527	TkR86C	Tachykinin-like receptor at 86C	41286	41286
FBgn0038967	0.270851153876182	0.196273222771006	0.209220932062099	0.392546445542013	456362616862695	219018061749055	0.24325935543199	0.999998631400262	1528	CG13847		42636	42636
FBgn0037906	0.207480306807495	0.958986074552863	0.414960613614989	109991597612092	-476870121764717	-225359639369428	0.256360119357701	0.999998631400262	1529	PGRP-LB	Peptidoglycan recognition protein LB	41379	41379
FBgn0033246	11217851461737	0.555721659304787	0.403661826633756	0.364378416273731	266615430104361	141476027739187	0.10127396918398	0.999998631400262	1530	ACC	Acetyl-CoA carboxylase	35761	35761
FBgn0259229	0.314667820230677	114475736411605	0.494282090872221	117079576317785	-469788189502968	-223201044438528	0.251752931885133	0.999998631400262	1531	CG42329		33312	33312
FBgn0040001	0.57450387623713	0.13479730497823	0.495382460584132	0.156455324662401	469003848777733	222959976195124	0.251504845842257	0.999998631400262	1532	FASN3	Fatty acid synthase 3	3355111	3355111
FBgn0038588	309868384069904	113117460020486	172168473953232	0.582485111319178	279196999211535	14812834356525	0.125902972263003	0.999998631400262	1533	CG7156		42187	42187
FBgn0034566	0	0.506505576432394	0	0.993112778296625	-460408744049744	-220291523329076	0.248149839228049	0.999998631400262	1534	CG9313		37374	37374
FBgn0265705	209567498807667	0.987301613806513	0.653282546617997	0.829433527612879	365371760584705	186936513303824	0.199638066987861	0.999998631400262	1535	CR44512		NA
FBgn0034716	0.372326768977876	0.832176250104619	0.356306583732234	0.658206231704922	-367519717039863	-187782165107166	0.201325795227412	0.999998631400262	1536	Oatp58Dc	Organic anion transporting polypeptide 58Dc	37545	37545
FBgn0263648	0	0.614121842045235	0	0.759195711768224	-436365976746027	-212553861977951	0.232801708868787	0.999998631400262	1537	CR43639		NA
FBgn0051380	0	0.283830094787948	0	0.350879216599996	-436365976746027	-212553861977951	0.232801708868787	0.999998631400262	1538	CG31380		318701	318701
FBgn0264437	523772633080553	141636495020216	311704263309707	770823681267904	-276505355067671	-146730742134519	0.122263237388589	0.999998631400262	1539	CR43855		NA
FBgn0259680	0.194654946082859	0.0469940687761268	0.143986032100374	0.0580954674638465	452298524222829	217727528869566	0.243333048470906	0.999998631400262	1540	Pkcdelta	Protein kinase C delta	32191	32191
FBgn0028496	0.529834406442313	0.212496158690145	0.459995645909759	0.163490635358233	380634589377918	192840666948517	0.208881026597883	0.999998631400262	1541	CG30116		37126	37126
FBgn0265921	0	0.385292945791208	0	0.522987263748763	-435365409037423	-212222678604557	0.232904564577486	0.999998631400262	1542	CR44710		NA
FBgn0035144	436537621751315	153264775095548	271378962960132	0.691872285304815	272062670550105	144393901940726	0.114762245118407	0.999998631400262	1543	Kah	Kahuli	38072	38072
FBgn0034442	231098113064453	109822673451752	17623584169372	0.755565233977067	36358817473472	186230527838514	0.201302566820309	0.999998631400262	1544	CG11257		37227	37227
FBgn0027552	391125465405494	27536074077784	157832756146874	218598359619419	34382675810699	178168182604361	0.191497661232024	0.999998631400262	1545	CG10863		38463	38463
FBgn0037992	110841379788798	301162200571582	0.951582429157737	271776815277898	-381964410827968	-19334382227796	0.210525033612504	0.999998631400262	1546	CG4702		41472	41472
FBgn0261397	0.571348717920765	0.386684859075926	0.387220201608335	0.461705140449277	383123715230176	19378103308676	0.211353890371964	0.999998631400262	1547	didum	dilute class unconventional myosin	35680	35680
FBgn0031104	225432420374836	243676512937079	107073096428085	282249908260936	405687776583368	202036983464125	0.22277342097449	0.999998631400262	1548	jb	jean-baptiste	33032	33032
FBgn0037106	17612725333078	144429932080634	0.327684409314274	151625483383752	353414406845984	182136085217479	0.197635977793785	0.999998631400262	1549	CG11307		40400	40400
FBgn0266183	0.0465544583588922	0.623147547054353	0.0931089167177844	0.917086435097503	-430515564837828	-210606539768813	0.232463565534846	0.999998631400262	1550	CR44889		NA
FBgn0264504	19878733556966	0.41036180093876	283912786229504	0.733534593851093	446189139793769	215765539893313	0.241979316878466	0.999998631400262	1551	CR43903		NA
FBgn0263117	0.0842346931879501	0.170720548899327	0.1684693863759	0.154189807307208	-453044194525948	-217965179224382	0.247814086992182	0.999998631400262	1552	CG34377		42608	42608
FBgn0034436	297435398137682	693893328737838	118660064957234	16440847917751	-231755227483141	-121260188072329	0.0459847235334483	0.87975618137175	1553	CG11961		37221	37221
FBgn0016053	0.630722451924335	112827484236394	0.65665558745691	0.326801264488985	-371330377297116	-189270334207997	0.208390724902089	0.999998631400262	1554	pgc	polar granule component	5740599	5740599
FBgn0030596	0.117487127387763	0.315087660593634	0.234974254775526	0.244179893966569	-438189090656938	-213155356682231	0.239545241117196	0.999998631400262	1555	CG12398		32422	32422
FBgn0020907	68138923452093	138456255688919	59245749011135	28475358731799	-248904834254373	-13155942507572	0.0742878947699062	0.999998631400262	1556	Scp2	Sarcoplasmic calcium-binding protein 2	42015	42015
FBgn0036592	0.5991130887371	0	0.952338104856593	0	432352355884214	211220755055477	0.23620579472336	0.999998631400262	1557	CG13049		39788	39788
FBgn0003979	152109744851413	375482963452126	240447249671195	127899902029144	-230408558499312	-12041943065163	0.0456201449808181	0.877334892518063	1558	Vm26Aa	Vitelline membrane 26Aa	33829	33829
FBgn0039178	232757297204137	104922844603536	824944498994728	189271704646745	220943098995229	11436748702176	0.0324982411859276	0.783564330850152	1559	CG6356		42893	42893
FBgn0035043	0.392389932719516	0.0129546209763008	0.458783710171288	0.0259092419526017	440509116585369	213917187684467	0.243122992101864	0.999998631400262	1560	CG4781		37943	37943
FBgn0000723	676993442721305	146824212747093	622850248862728	327746485292935	-202978859463633	-102132947649815	0.00620943471565018	0.34111299463312	1561	FER	FER tyrosine kinase	41118	41118
FBgn0010323	0.321337103661616	118802709866201	0.146924828624656	0.592957558445721	-320424552815249	-167998469976796	0.177089175916866	0.999998631400262	1562	Gsc	Goosecoid	33240	33240
FBgn0034356	584662636879432	125847955555212	118195304400518	221241507769806	-205869146257957	-104172762853241	0.010141592100532	0.444051290898431	1563	CG10924		37130	37130
FBgn0004959	0.534652314344344	0.22584055438585	0.420918219028523	0.408411385922294	442969560115597	214720756338723	0.244721142449589	0.999998631400262	1564	phm	Peptidylglycine-alpha-hydroxylating monooxygenase	32857	32857
FBgn0036282	0.695147087977838	0.590792066158695	0.586980604159231	0.919960056946958	415966390717302	205646696609644	0.232222077295435	0.999998631400262	1565	Smyd4-2	SET and MYND domain containing, class 4, member 2	39414	39414
FBgn0265201	0.467030990600833	288288655505706	0.650639478658993	329861660140798	-436520025972613	-212604784104521	0.243895621154422	0.999998631400262	1566	CG44261		19835876	19835876
FBgn0028939	0	0.161255679335382	0	0.247957506578959	-42923172796139	-210175672120338	0.239966920859826	0.999998631400262	1567	NimC2	Nimrod C2	34818	34818
FBgn0264372	0.547239123245114	0.461437625261188	0.432127601813252	0.922875250522376	446612074876286	21590222572702	0.250724990824019	0.999998631400262	1568	CR43824		NA
FBgn0000044	100370581328118	426668758113079	558515362000969	181736330270249	250866021172532	132691707654385	0.0828852217983328	0.999998631400262	1569	Act57B	Actin 57B	37368	37368
FBgn0039344	0.0103783837374605	0.404862633798893	0.0207567674749209	0.522396960570679	-441235884188784	-214155012509977	0.247476695976175	0.999998631400262	1570	CG4582		43086	43086
FBgn0041205	0.658877010326328	138229226624607	0.957397050590904	0.93654202675606	-388882330154161	-195933368378702	0.220130664718581	0.999998631400262	1571	key	kenny	37967	37967
FBgn0038151	295349540597599	622267067924834	206145845960366	121019403792905	-263802179425958	-139945648359641	0.109574437655144	0.999998631400262	1572	yellow-e2		41652	41652
FBgn0038135	0.0123158376326227	0.245780696772499	0.0246316752652453	0.313943208816112	-443089193780354	-214759714228402	0.248343186021742	0.999998631400262	1573	CG8773		41634	41634
FBgn0020414	367201828364865	163556603519629	171682618414102	0.973312383585718	256262493097524	135762233941027	0.0951833885246205	0.999998631400262	1574	Idgf3	Imaginal disc growth factor 3	34981	34981
FBgn0036956	0.0119483946368405	0.422753077897669	0.0238967892736811	0.616148902206263	-435359326395302	-212220662950869	0.244333403483248	0.999998631400262	1575	CG13813		40218	40218
FBgn0035515	0.819811223983885	0.407337817520007	0.313416326142571	0.366774422068692	361016387016227	185206432445449	0.20993564296695	0.999998631400262	1576	CG14997		38514	38514
FBgn0014906	102615896631738	156013753827944	10845350237451	0.924801089682865	-325017824807165	-170051884138949	0.189274513273603	0.999998631400262	1577	Hydr2	alpha/beta hydrolase2	33532	33532
FBgn0266222	0.526297215717962	0.234347134045792	0.430144462492881	0.440761144179687	441559822857847	214260890852759	0.250173529283541	0.999998631400262	1578	CR44917		NA
FBgn0014033	738755881144769	393653574834167	290956922719098	207204527352252	196239361140273	0.972614442303811	0.00230448240992543	0.190171391708622	1579	Sr-CI	Scavenger receptor class C, type I	33621	33621
FBgn0038653	184017715946879	0.867040119337626	0.322250481039554	0.329768643430304	235082388233272	123316646004469	0.0626607101687797	0.999998631400262	1580	CG18208		42258	42258
FBgn0014869	17374754777031	83672171376838	36468733168073	348973226252626	238303539837272	125280038194257	0.0668058439940544	0.999998631400262	1581	Pglym78	Phosphoglyceromutase	43447	43447
FBgn0038144	0.303728384275557	0.57328782937865	0.372369876221849	0.432851570407078	-394047460795104	-197836940463106	0.229159604912992	0.999998631400262	1582	CG8870		41645	41645
FBgn0052600	0.783384102531498	0.590749848606745	0.450482963764328	0.91368128701441	327104895338311	170975335045541	0.192200073548191	0.999998631400262	1583	dpr8	defective proboscis extension response 8	32387	32387
FBgn0034733	106478520480805	0.262801263461012	127318364308897	0.392474557958745	464066953954638	221433296735685	0.271570125408307	0.999998631400262	1584	CG4752		37569	37569
FBgn0259150	0.878299517580621	0.340294103243006	0.334404973858223	0.12011055362549	267940809050363	142191432933572	0.124676317246418	0.999998631400262	1585	CG42265		7354434	7354434
FBgn0036568	0.533124740338658	194616658870083	0.415417943443481	165126470153555	-347864857037082	-179852693840234	0.205425748039406	0.999998631400262	1586	ATPsynbetaL	ATP synthase, beta subunit-like	39761	39761
FBgn0013972	0.541332013424836	135863133424672	0.452548881926041	0.558700617862543	-309978248228879	-163216698235971	0.177045368024903	0.999998631400262	1587	Gycalpha99B	Guanylyl cyclase alpha-subunit at 99B	43493	43493
FBgn0051778	0.279268693206801	132345589659602	0.325603129835105	115764841265174	-43433535619298	-211880939724981	0.250901954214705	0.999998631400262	1588	CG31778		261616	261616
FBgn0260658	0.996498720242767	0.54756064533998	0.135071954145399	0.451237484821565	258944946648058	137264540431961	0.10656722379718	0.999998631400262	1589	CG42541		31344	31344
FBgn0033958	0.302955956817749	0.0667956623197232	0.321823513275511	0.0946110932671086	428637081018899	20997566616991	0.248104096920938	0.999998631400262	1590	jef	jet fuel	36634	36634
FBgn0011981	514591628422967	104825630638418	481759440491188	209651261276837	413829190128654	204903541167588	0.240938939624921	0.999998631400262	1591	tRNA:Ser-AGA-3-2	transfer RNA:Serine-AGA 3-2	NA
FBgn0037427	0.18433070487724	0.589032016950704	0.220322753733423	0.514497850594732	-442464069194152	-214556030423495	0.256594232472416	0.999998631400262	1592	Osi17	Osiris 17	40774	40774
FBgn0082986	225220480154217	908539061369056	450440960308435	102314439176199	-445429996338681	-215519871598804	0.25883143804684	0.999998631400262	1593	snoRNA:Psi28S-2562		NA
FBgn0250871	0.834207950080571	104123886757026	0.789190655909453	0.514488714842533	-343252013887821	-177926818480777	0.20339357591444	0.999998631400262	1594	pot	papillote	32154	32154
FBgn0260779	351170304876935	183111337298966	301566430405783	172324313092987	358673681886711	184267188969325	0.211881823665516	0.999998631400262	1595	GatA	Glutamyl-tRNA amidotransferase, subunit A	42283	42283
FBgn0037616	279952553042764	207631053964597	13377300188735	183177515018459	342481022291537	177602404703829	0.20337447111179	0.999998631400262	1596	CG8136		41037	41037
FBgn0085405	224096132323862	944555484739111	102733945650508	374057709687521	231157878515756	120887853454838	0.060365737074341	0.989342797389433	1597	CG34376		42638	42638
FBgn0263029	116675940784416	0.648911898984464	135222161470506	129782379796893	435733334403671	212344548630628	0.25565386897189	0.999998631400262	1598	CG43324		12798331	12798331
FBgn0085383	0.506782885320561	0.226284888206655	0.515780835344135	0.413548188740192	451033290264431	217323392112351	0.265571929827841	0.999998631400262	1599	CG34354		5740528	5740528
FBgn0082967	143355131939293	476169967577996	286710263878586	471645570253198	-425926468405191	-20906043862639	0.248687961877193	0.999998631400262	1600	snoRNA:Psi28S-3327a		NA
FBgn0259831	192823147816477	170997967470816	144567827399514	227440504908287	399754004171769	199911248466201	0.234415421600662	0.999998631400262	1601	CG34309		5740636	5740636
FBgn0267643	0.911362842019381	341250347184079	11485293703555	319721928065108	-450466438806205	-217141962463709	0.265600910138636	0.999998631400262	1602	CR45981		NA
FBgn0265453	513746405874981	449076474715322	489159745744224	519574228062193	401671584128372	200601640291403	0.236130656645716	0.999998631400262	1603	CR44353		NA
FBgn0263133	227168153052877	56806924528084	0.458909483714647	112976757750824	-23897591343152	-12568652151765	0.0733092856653482	0.999998631400262	1604	mEFG1	mitochondrial translation elongation factor G 1	34004	34004
FBgn0031724	0.266120896840908	0	0.45638744053382	0	419490706520982	206863884927151	0.248170357734835	0.999998631400262	1605	CG18266		33792	33792
FBgn0035513	157684077337893	0.341792581588734	172435029327911	0.563030852292744	436276333165427	212524221345549	0.257689902855082	0.999998631400262	1606	Cpr64Ad	Cuticular protein 64Ad	38511	38511
FBgn0266929	530199458660165	15263003256748	13416069604571	38205533369346	-276616882070193	-146788920759366	0.144202181710468	0.999998631400262	1607	CR45380		NA
FBgn0260487	0.0759023079685372	0	0.130169635213124	0	419490706520982	206863884927151	0.248170357734835	0.999998631400262	1608	CG42534		43298	43298
FBgn0035996	161780904878443	0.880110269652569	126112237623642	0.981118649677347	366034834393257	1871980951829	0.218630322719089	0.999998631400262	1609	CG3448		39094	39094
FBgn0265161	0.793841936526373	12718708415199	0.997692032666658	0.492500771753	-37200895621295	-189533735501198	0.221935939025454	0.999998631400262	1610	CR44230		NA
FBgn0043575	0.903072484982552	0.467974490957612	0.667763690753607	0.935948981915224	42861422209386	20996797216987	0.252836184689567	0.999998631400262	1611	PGRP-SC2	Peptidoglycan recognition protein SC2	35862	35862
FBgn0283427	0.253868221106529	0.178693858273777	0.131912444475996	0.183050129595116	354587631654973	182614221457491	0.213153066216547	0.999998631400262	1612	FASN1	Fatty acid synthase 1	33524	33524
FBgn0037326	0.210735869678157	0.0996841050593641	0.176740701494639	0.187003099061622	428949979527401	210080942279431	0.254442284143878	0.999998631400262	1613	CG14669		40652	40652
FBgn0051092	224533029932948	0.63856087892489	221023536974274	0.405468167185421	290388441328256	153798402919358	0.167518634547493	0.999998631400262	1614	LpR2	Lipophorin receptor 2	43105	43105
FBgn0085235	0	0.624619617239993	0	113776873603504	-419257782984242	-206783756582551	0.249809371445494	0.999998631400262	1615	CG34206		5740129	5740129
FBgn0266809	0.625527430304241	0.330051985616123	0.570763533393943	0.660103971232245	429755206825422	21035151192047	0.256015377743423	0.999998631400262	1616	CR45271		NA
FBgn0265941	341008652403857	171441801179883	315663772727925	165670168677679	351663507951305	181419563456752	0.212587181757175	0.999998631400262	1617	CR44728		NA
FBgn0267002	309666426357095	157721768310189	0.291149312773474	0.782497413572904	226830410767365	118161407291733	0.0548052333051811	0.942513639018184	1618	unc-104	uncoordinated-104	36876	36876
FBgn0039872	0.267531333558582	0.00869165389270475	0.311794475754269	0.0173833077854095	422459134651942	207881179326139	0.253392954538313	0.999998631400262	1619	salt	salty dog	43742	43742
FBgn0003896	23581271246895	521591811137353	178937693465149	231531812189491	-251363357676075	-132977435718916	0.0971971851908672	0.999998631400262	1620	tup	tailup	35147	35147
FBgn0017551	170607600562346	365380233535877	629257656345243	361575457338961	-215006372053873	-110437941699752	0.0373618796230858	0.826880370559179	1621	Rca1	Regulator of cyclin A1	33959	33959
FBgn0263025	0.979408368850008	0.808095843178569	174517002683256	0.423573253327267	-395479330665332	-198360229564407	0.239112911299349	0.999998631400262	1622	CG43320		43329	43329
FBgn0004185	325499753528803	101474187096507	257483977836001	138553838370753	393491004299064	197633065428047	0.237090843417375	0.999998631400262	1623	snRNA:U1:95Ca	small nuclear RNA U1 at 95C a	NA
FBgn0032284	845606764839081	225277222880369	908489448033361	223850905498653	-282984461270504	-150072283657852	0.159452708073467	0.999998631400262	1624	CG7294		34470	34470
FBgn0039788	0.440719639094099	0.223214463707661	0.407431485199222	0.446428927415322	423359928761919	208188472396932	0.256517919608712	0.999998631400262	1625	Rpt6R	Regulatory particle triple-A ATPase 6-related	43635	43635
FBgn0038390	0.354236852007408	0.792279864745821	0.322868823389342	0.502541776302571	-352454687703356	-181743779360321	0.215641880399574	0.999998631400262	1626	Rbf2	Retinoblastoma-family protein 2	41941	41941
FBgn0043043	0.952044919375388	157158246160225	0.87975880383598	0.190678380631067	-342199371415181	-177483710974833	0.210514330908605	0.999998631400262	1627	Desat2	Desaturase 2	41536	41536
FBgn0003747	0.0382515986241837	0.431945659850007	0.0255411115191873	0.436222399956576	-401206821939192	-200434613709208	0.243880219619345	0.999998631400262	1628	Gr5a	Gustatory receptor 5a	NA
FBgn0034391	0.00322487482454969	0.120213523462603	0.00644974964909938	0.157398269007364	-421928152696616	-207699735302478	0.257534436584904	0.999998631400262	1629	CG15080		37167	37167
FBgn0003089	0.194681755682234	0.255774260654135	0.253305600222913	0.157193908041842	-359081464673612	-184431118484993	0.219810180654277	0.999998631400262	1630	pip	pipe	40104	40104
FBgn0260660	296707261800764	108549421448078	215734631229912	0.43858524419869	250349482176279	132394347134942	0.0986501771272616	0.999998631400262	1631	Mp	Multiplexin	38769	38769
FBgn0004842	0.0896552280513155	0.522498557271244	0.103907401474933	0.48489338685666	-417510246471522	-206181160441844	0.255875917030981	0.999998631400262	1632	RYa-R	RYamide receptor	43253	43253
FBgn0250833	0.81464619782179	0.330427401649345	108549847286901	0.66085480329869	445852389485367	21565661491458	0.271982427285522	0.999998631400262	1633	CG34461		5740547	5740547
FBgn0053460	114732318727561	173331930098727	203087710010221	160139623902447	-415051114213181	-205328901761848	0.253737107446495	0.999998631400262	1634	CG33460		3885588	3885588
FBgn0262881	0.340619554625865	595055755677625	0.681239109251729	985915751379292	-458030835930768	-219544472790055	0.281463581507481	0.999998631400262	1635	CG43236		12798466	12798466
FBgn0034428	210489027841341	131775535384043	105312948330252	119123445820369	348678708086234	180189826925868	0.215099413098504	0.999998631400262	1636	CG18606		37212	37212
FBgn0002926	0.101845016175183	0.0743299786701867	0.0652612218569489	0.129795861436965	395042498249215	198200786522729	0.242144050022595	0.999998631400262	1637	ndl	nudel	38738	38738
FBgn0033842	188651793900762	119042765427464	0.758872039718974	151837004015104	319667369925715	167657148841346	0.197410656768697	0.999998631400262	1638	cbc	crowded by cid	36494	36494
FBgn0035538	0.705162079168894	0.419116990670858	0.372056986640528	0.293870951402042	338460857447645	175898899766606	0.210634167712048	0.999998631400262	1639	DopEcR	Dopamine/Ecdysteroid receptor	38539	38539
FBgn0259993	127552045284376	0.557905457205745	102173680206348	0.979430204736018	391029697103512	196727817847129	0.243204518246373	0.999998631400262	1640	CR42491		NA
FBgn0002930	281350899677158	0.734724136462423	246398976302837	0.484762298764397	313503620511967	16484821041581	0.194011424481529	0.999998631400262	1641	nec	necrotic	45908	45908
FBgn0035049	0.905314140316727	0.991543075462817	0.924555302785373	0.397362203381636	-334527106023251	-174212311412818	0.210589136038216	0.999998631400262	1642	Mmp1	Matrix metalloproteinase 1	37949	37949
FBgn0003996	382127967450867	192356308871092	857653037478709	379219040779444	208228133560597	105816500334585	0.0308672912162873	0.766125003628116	1643	w	white	NA
FBgn0039078	0.0883860071415259	0.260120442668947	0.0664967232034804	0.154295514412025	-360667989379436	-185067138427637	0.22522734306165	0.999998631400262	1644	CG4374		42767	42767
FBgn0259233	0.182420801329534	0.354052087202182	0.207155696300719	0.302213096684903	-382651130438215	-193602966171615	0.237091901628727	0.999998631400262	1645	CG42331		42948	42948
FBgn0031129	0.308912361245654	0	0.516070965129273	0	408037501470174	202870175194859	0.256574835735385	0.999998631400262	1646	CG1324		33060	33060
FBgn0010241	0.174334126482976	0.650496141916205	0.257869779518898	0.59263512610221	-43914023457622	-213468172203988	0.273170719272082	0.999998631400262	1647	Mdr50	Multi drug resistance 50	36582	36582
FBgn0033108	0.389351101987568	0.20546286547022	0.152312255754941	0.138964187560117	346418316889157	179251521466773	0.216703318761348	0.999998631400262	1648	CG15236		35595	35595
FBgn0265711	172867615802236	0.595638815194709	184156008102052	109453253368399	411609640583397	204127677294854	0.259494148394356	0.999998631400262	1649	CR44518		NA
FBgn0031959	0.466121686192881	0.224570712870105	0.504963256284876	0.428324144586773	424058225376598	208426236784246	0.265620969790349	0.999998631400262	1650	spz3	spatzle 3	34077	34077
FBgn0020258	0.632437601788808	0.055861587082699	0.764474262375745	0.111723174165398	445949956844955	215688182435561	0.279195845498122	0.999998631400262	1651	ppk	pickpocket	34843	34843
FBgn0052311	0.243871453023914	0.167717210947977	0.102932087319495	0.137100150618448	338781429848948	176035479616041	0.213909858741305	0.999998631400262	1652	zormin		2769001	2769001
FBgn0010225	102354012875071	479744011832274	310946678904997	13037999176747	219334992467085	113313599637758	0.0534417613114965	0.941510030568898	1653	Gel	Gelsolin	46008	46008
FBgn0265045	0.849322306737915	0.473386310007795	0.181790587010926	0.351774236692522	229248073585418	119690961063411	0.0702672117240424	0.999998631400262	1654	Strn-Mlck	Stretchin-Mlck	36753	36753
FBgn0266623	0.648241843461544	123442470072656	0.659145461847058	0.301446896214311	-347811950625667	-179830750369736	0.219532128525658	0.999998631400262	1655	CR45130		NA
FBgn0003065	0.445839756694288	0	0.805819996948982	0	408139320232447	202906170685114	0.259513908603257	0.999998631400262	1656	CG2150		43745	43745
FBgn0035162	106482890226959	20710051846881	0.881034044670567	0.477879937703422	-266492217677571	-141409340284595	0.140325855950077	0.999998631400262	1657	Sf3b3	Splicing factor 3b subunit 3	38093	38093
FBgn0020521	0.700253272268317	130973637816282	0.684983582038826	100317895254799	-340827580396633	-176904208583212	0.216357150798984	0.999998631400262	1658	pio	piopio	37929	37929
FBgn0267525	144976190068787	111334931200659	564216081730676	769980799867978	323429579324204	169345162684158	0.205927867557889	0.999998631400262	1659	CR45865		NA
FBgn0267533	0.871310069589313	328768060569314	0.728086216951243	403854218246461	-366176802846619	-187254039987865	0.232201682046543	0.999998631400262	1660	CR45873		NA
FBgn0085227	332562281830602	90045387489146	206295517405415	29444466419094	-275846650511826	-146386646254708	0.160527487293162	0.999998631400262	1661	CG34198		5740481	5740481
FBgn0014863	33977322454688	209693140327788	104452957602627	201871991668251	256528529156611	135911928035081	0.122911757053854	0.999998631400262	1662	Mlp84B	Muscle LIM protein at 84B	40849	40849
FBgn0034737	135548118580658	214184926375402	221394974844936	196773524483303	-368873165089938	-188312483918224	0.23460632649414	0.999998631400262	1663	CG11362		37574	37574
FBgn0035699	946251119987007	483673175041941	308433989711821	259014667808826	223911518292444	11629287441618	0.0650028658426145	0.999998631400262	1664	CG13300		38730	38730
FBgn0266028	149749518715538	113755685626192	141578647211598	221720735616744	430538100852409	210614091585333	0.275235042574089	0.999998631400262	1665	CR44793		NA
FBgn0263019	168075606894324	369625283265866	0.866654015645976	1218611783305	-22532755695084	-117202376206503	0.068278998452554	0.999998631400262	1666	CR43314		NA
FBgn0034583	0.77064136383031	0.637267540743213	0.64992021938074	127453508148643	424679559282964	208637467042115	0.272862591026663	0.999998631400262	1667	CG10527		37393	37393
FBgn0004852	0.0434733834700651	0.137998979114496	0.0780696012990919	0.0926964997628445	-401782133368168	-200641341107408	0.261264427067057	0.999998631400262	1668	Ac76E	Adenylyl cyclase 76E	40180	40180
FBgn0029963	0.0413723324500124	0.346031167364845	0.0827446649000249	0.411985135753873	-40392440133784	-201408530282667	0.262668439729863	0.999998631400262	1669	CG10920		31688	31688
FBgn0004507	745785629865739	2888440806631	442140486152378	155315035056977	248748800692945	131468956992358	0.107829026163907	0.999998631400262	1670	GlyP	Glycogen phosphorylase	33386	33386
FBgn0030177	0.876658023768802	0.267947881692941	0.672205427104646	0.172544111943066	334707799756814	174290217080145	0.218335283498268	0.999998631400262	1671	CG2972		31943	31943
FBgn0034988	308463591410102	0.943241348951362	2022837648595	0.521248806243043	292696694957664	154940645536365	0.184653338823813	0.999998631400262	1672	cN-IIIB	cytosolic 5-nucleotidase IIIB	37875	37875
FBgn0039192	0.15029542669708	191811864835257	0.300590853394161	266432428010208	-431096601678481	-21080111898397	0.279928098574956	0.999998631400262	1673	CG17784		42909	42909
FBgn0046113	0.222009103234118	0.0306776583657571	0.361462611586682	0.0613553167315142	403410508659797	201224866598833	0.264611325682228	0.999998631400262	1674	GluRIIC	Glutamate receptor IIC	33275	33275
FBgn0037405	0.349137907193189	0.236576590452959	0.357485886598082	0.473153180905917	415685151248263	205549121415641	0.272192193166489	0.999998631400262	1675	CG1077		40751	40751
FBgn0264790	208279569017833	586845163164262	195807811103388	641600651485158	-319327439470436	-167503652749945	0.206852684286026	0.999998631400262	1676	CR44020		NA
FBgn0265590	227312984604724	484502759553517	817424132158247	587686496981931	-214240943876084	-10992342218351	0.0506212911963513	0.926227115221625	1677	CR44417		NA
FBgn0243513	256210915961631	509670054574468	22750159885398	304280560324039	-301087760159029	-159018406071357	0.193537023458167	0.999998631400262	1678	cnir	cornichon related	33520	33520
FBgn0010397	669958148875375	256947484375093	361503208097324	142337638125879	25808050755468	136782118088882	0.130373564422921	0.999998631400262	1679	LamC	Lamin C	36615	36615
FBgn0028534	0.0209822910913317	0.616165672169138	0.0419645821826634	0.712034844686873	-407323491712324	-202617502180398	0.268104732298356	0.999998631400262	1680	CG7916		34800	34800
FBgn0266436	0.0340669633846715	0.945054602307047	0.0681339267693431	146002983075065	-419382622603099	-206826708364784	0.275108723649481	0.999998631400262	1681	CG45066		19835136	19835136
FBgn0035756	330564752392651	170614028119288	0.20784406905152	0.749780269095851	221985401993313	115046480646584	0.0670224559184075	0.999998631400262	1682	unc-13-4A		38801	38801
FBgn0038721	0.747643183357401	185045528627695	0.365728767906477	0.440303326321336	-254678558996962	-134867750640908	0.124656999303363	0.999998631400262	1683	subdued		42340	42340
FBgn0031518	0.0160786837073928	0.236016807306892	0.0202318431496185	0.30437568535188	-401199508811953	-200431983966148	0.264902880576406	0.999998631400262	1684	CG3277		33543	33543
FBgn0031857	0.208456983561772	0.387934072680513	0.163521631278841	0.268956450195495	-339722761434381	-17643578820629	0.223347277528338	0.999998631400262	1685	LUBEL	Linear Ubiquitin E3 ligase	33950	33950
FBgn0013949	162832213993617	616747118768338	119183821435978	308096306533185	244778363263892	129147603927465	0.106935653099576	0.999998631400262	1686	Elal	Elastin-like	42970	42970
FBgn0259209	126500297861716	468039762650438	796650155407387	294734268405392	254518675493892	134777151898827	0.1254053913301	0.999998631400262	1687	Mlp60A	Muscle LIM protein at 60A	37853	37853
FBgn0264574	0.552409854251782	0.230754270410532	0.333977277341655	0.21791715721522	324777602496412	169945214397163	0.214302696013904	0.999998631400262	1688	Glut1	Glucose transporter 1	38109	38109
FBgn0083009	0	304331402413007	0	54185368374579	-395818878923677	-198484042461387	0.264282207697071	0.999998631400262	1689	snoRNA:Psi28S-1135d		NA
FBgn0085466	186734145165479	429508741855128	104196392387254	260603263319545	-232954561310465	-122004857906437	0.0902329078232228	0.999998631400262	1690	CG34437		5740179	5740179
FBgn0015766	0.810586075157119	0.877802569579352	106770229634557	0.20805523295131	-338043632335265	-175720947162899	0.223599702076218	0.999998631400262	1691	Msr-110		38629	38629
FBgn0267631	227570648506484	164005881385205	187458141631122	32801176277041	409587978423374	203417337226297	0.275025443345448	0.999998631400262	1692	CR45969		NA
FBgn0032899	178619155010921	36905792091565	86324793603968	111000023270106	-225323495619396	-117199775851882	0.0776109861404046	0.999998631400262	1693	CG9338		35357	35357
FBgn0035955	0.41096908511988	0.0413996791243191	0.577967996073225	0.0827993582486382	393696085908654	197708236942293	0.263575483724724	0.999998631400262	1694	CG5194		39037	39037
FBgn0031501	104444482253148	0.603046806609598	0.713502208930131	115394211991835	406172828671805	202209373236777	0.274371868952881	0.999998631400262	1695	CG17261		33522	33522
FBgn0036364	414756350314004	165523553495994	470994477353145	126547416982499	351533374972707	181366166688483	0.23323708629457	0.999998631400262	1696	CG14109		39512	39512
FBgn0030641	0.230267928083267	0.190845936321103	0.212307180556402	0.381691872642207	410004846934433	203564096486959	0.276184514762534	0.999998631400262	1697	CG6299		32475	32475
FBgn0264305	0.307246681721253	0.146106501789218	0.194137040660787	0.127925340152319	347305514725103	179620531887835	0.230794346788751	0.999998631400262	1698	CG43783		14462845	14462845
FBgn0086075	341156528395037	959594314019742	342260489035638	988886977507711	327720950993239	171246790641093	0.219212834820549	0.999998631400262	1699	snoRNA:Me28S-G3253		NA
FBgn0003076	135282002718929	624146237061863	351479690437663	0.649591474636513	21956970657375	113467902342072	0.0674171195424711	0.999998631400262	1700	Pgm	phosphoglucose mutase	44010	44010
FBgn0263413	0.475096059087312	0.358149693088852	0.113537323653838	0.266203330696621	321217071487092	168354856874342	0.214683697255373	0.999998631400262	1701	CR43459		NA
FBgn0029646	256805844604624	0.208576763059424	33364594076057	0.379515864798462	445813414393359	215644002751649	0.299548703989425	0.999998631400262	1702	CG14423		31287	31287
FBgn0033216	50300555735139	118423719906049	125387114592612	189612530684913	-230126270047808	-120242568371149	0.0892586969110272	0.999998631400262	1703	CG1946		35720	35720
FBgn0085438	109449908684429	0.795002376531968	0.518448376111373	118235748242577	325168901648602	17011892882165	0.21953896501048	0.999998631400262	1704	CG34409		5740854	5740854
FBgn0266885	11061172327255	35872132103472	198058688465155	380602665247928	-407706849515259	-202753219444895	0.279945030009006	0.999998631400262	1705	CR45346		NA
FBgn0030947	0.514202784217142	0.206917593878042	0.387762514428208	0.413835187756083	395232229339075	198270059675	0.270255224120875	0.999998631400262	1706	CG6696		32856	32856
FBgn0032490	0.0214707923251653	0.637287604742471	0.0429415846503307	0.790923428290783	-399200408372672	-199711319651918	0.272839599914373	0.999998631400262	1707	CG16813		34724	34724
FBgn0265424	0.653930991961532	0	116506834135041	0	392863546426895	197402830719841	0.268946828987047	0.999998631400262	1708	lncRNA:TS14	long noncoding RNA: testis-specific 14	NA
FBgn0033388	129249385750476	340340382509858	0.415817734034092	1095328014351	-253668557956051	-13429447094215	0.130216950925443	0.999998631400262	1709	CG8046		35936	35936
FBgn0050033	0.0386559973598786	0.775473433183651	0.0773119947197572	11402808740231	-402953865045374	-201061467130828	0.278402386223548	0.999998631400262	1710	CG30033		246406	246406
FBgn0000287	103318709190169	0.804558005521044	0.647453120509279	0.675520641174588	322348992781266	168862347561732	0.218521155820688	0.999998631400262	1711	salr	spalt-related	34568	34568
FBgn0037068	0.946680551324851	0.501985952415578	0.993445035835967	0.919246466618946	418777359974758	206618344910962	0.285300435587742	0.999998631400262	1712	Cpr78Cb	Cuticular protein 78Cb	40353	40353
FBgn0032029	197012116761314	109185615000497	0.998600759989543	0.858068245680391	307772541264788	162186452358222	0.206391649840393	0.999998631400262	1713	CG17292		34152	34152
FBgn0033347	0.426344218516852	16380632583646	0.500133221813712	126234978326003	-414079906749527	-204990919754929	0.284110970792478	0.999998631400262	1714	CG8248		35888	35888
FBgn0053178	101284207611073	188102207733904	103416476261875	0.561863705501656	-334729949654905	-174299764061375	0.229993507668434	0.999998631400262	1715	CG33178		318913	318913
FBgn0029667	0.627340302746592	0.390030922992352	0.596027590717838	0.733818112926785	410690447223622	203805139021108	0.2837477042735	0.999998631400262	1716	Gas8	Growth arrest specific protein 8	31321	31321
FBgn0030904	0.00921474677295731	0.29331671819562	0.0184294935459146	0.377651933852536	-39779322223662	-199201869515376	0.274967534984741	0.999998631400262	1717	upd2	unpaired 2	32805	32805
FBgn0033628	0.523719571492825	0.276076889416555	0.793379487055125	0.55215377883311	415290212088401	205411986950427	0.285395731790804	0.999998631400262	1718	CG13203		36229	36229
FBgn0035112	182249623726924	196398116714926	1319010980791	324814013281836	376353831249749	191208965805487	0.261278011205557	0.999998631400262	1719	CG13877		38036	38036
FBgn0005638	335544985367839	163468594534372	179131639166874	159752033123449	284623572118958	150905514876132	0.18644365631054	0.999998631400262	1720	slbo	slow border cells	37889	37889
FBgn0040805	0.523759742199543	0.832098681934726	0.892297807707415	0.820423497430973	-38493276658183	-194460648271821	0.2659556193228	0.999998631400262	1721	CG12355		2768954	2768954
FBgn0030581	121390950347726	0.820814982293464	0.566321386215267	0.755765151645992	298942171147817	157986642934899	0.201734798357438	0.999998631400262	1722	CG14408		32407	32407
FBgn0010097	0.118959795315106	0.620709407025323	0.237919590630211	10058605084306	-401771036603244	-200637356492992	0.280766312040979	0.999998631400262	1723	gammaTub37C	gamma-Tubulin at 37C	35199	35199
FBgn0032464	0.447988478577649	108068496144699	0.620963789523974	121560031007002	-398795885530312	-199565052519339	0.278873366266331	0.999998631400262	1724	Vha68-3	Vacuolar H	34695	34695
FBgn0264845	0.155135673110036	0.0193433512514213	0.201136313271757	0.0386867025028425	389892991346013	196307822131357	0.27227735122674	0.999998631400262	1725	Tep5	Thioester-containing protein 5	35250	35250
FBgn0029986	0.433270239879767	0.352452356516982	0.451537253177193	0.704904713033964	406967496488734	20249135745233	0.284858111039289	0.999998631400262	1726	CG15332		31714	31714
FBgn0015376	0.643090770982632	106872842941502	0.699662652781965	0.699018721672129	-341673821424071	-177261971470166	0.235568993366224	0.999998631400262	1727	cutlet		44637	44637
FBgn0082980	0.285044539151163	541254315813598	0.570089078302327	62498814785343	-401719869522347	-200618982048825	0.281264032842703	0.999998631400262	1728	snoRNA:Psi28S-2996		NA
FBgn0083987	643280438200266	338606650638415	237431018561122	214798918180133	235053592153422	123298972836117	0.104911309432315	0.999998631400262	1729	snRNA:U11	small nuclear RNA U11	NA
FBgn0031910	0.63313903058417	183224976729246	0.913373757790394	218900687941077	-406175481063172	-202210315342971	0.285369720405756	0.999998631400262	1730	CG15818		34019	34019
FBgn0003980	239496364272784	658981456725928	0.84017304268257	157813241389368	-270177138431377	-14339056033569	0.171057310956322	0.999998631400262	1731	Vm26Ab	Vitelline membrane 26Ab	33827	33827
FBgn0030510	23722229185258	12144405876219	566391998383102	563680432973642	215220715463398	1105816947123	0.0673187550115007	0.999998631400262	1732	CG12177		32326	32326
FBgn0034612	0.157346253293818	0.432716775957738	0.100586144489453	0.224993831192405	-318068928415543	-166933944446383	0.218880498267395	0.999998631400262	1733	CG10505		37428	37428
FBgn0285959	641733356341527	322880407483765	542534687326926	433046990824916	379384840120153	192366203109402	0.266933369749924	0.999998631400262	1734			NA
FBgn0035760	736490314348684	15130782064144	160585688837211	313465006114819	-197872597519905	-0.984571833914391	0.0339904416924156	0.798017631071617	1735	CG8607		38805	38805
FBgn0002716	0.468613750278957	0.957533903995135	0.373976860975741	0.490526691206572	-331290197837869	-172809551781705	0.231680098505253	0.999998631400262	1736	mei-W68	meiotic W68	2768853	2768853
FBgn0038194	194039784219841	0.829678991028697	0.946815530916104	0.799278335433566	298455201994147	15775143997946	0.205313807917198	0.999998631400262	1737	Cyp6d5		41706	41706
FBgn0266826	533898965669168	409719092795233	35081338902584	675465489887438	350976476384335	181137433953002	0.248593763985985	0.999998631400262	1738	CR45288		NA
FBgn0264253	0	0.548176638512637	0	0.944296992847286	-386038684057075	-194874542392069	0.27565005939393	0.999998631400262	1739	Send2	Spermathecal endopeptidase 2	34836	34836
FBgn0265891	0	0.414344451375763	0	0.713755734827928	-386038684057075	-194874542392069	0.27565005939393	0.999998631400262	1740	CR44680		NA
FBgn0052206	130877190244802	356793680876131	0.607059028866704	220428685484007	-23936131128205	-125918998380965	0.115716525381971	0.999998631400262	1741	CG32206		40105	40105
FBgn0022361	454408169811282	206656680671274	12125582232325	0.694948457012968	231370775317587	121020664764739	0.103917638292382	0.999998631400262	1742	Pur-alpha	Purine-rich binding protein-alpha	43797	43797
FBgn0029809	163702804122144	423217895336781	0.642783091066912	0.933592975302142	-257049001808154	-136204340971819	0.149061764375448	0.999998631400262	1743	CG15767		31508	31508
FBgn0261015	0.0974912812464761	0.00926094721442411	0.129424300904182	0.0185218944288482	40609618285374	20218214665534	0.291803519391641	0.999998631400262	1744	Pif1A	PFTAIRE-interacting factor 1A	8674049	8674049
FBgn0259977	0.0163385289080367	0.490452831100372	0.0188965593967981	0.667683726250927	-401219317570787	-200439106929169	0.288205765535203	0.999998631400262	1745	Tdc1	Tyrosine decarboxylase 1	35573	35573
FBgn0063127	126661375416873	180422813180388	253322750833746	169087095648418	-405085855042062	-20182277092728	0.291521323652764	0.999998631400262	1746	pncr002:3R	putative noncoding RNA 002:3R	NA
FBgn0267682	550136150748884	144341059671062	280689854796207	63932284570609	-252442203289091	-133595312024953	0.142087508703516	0.999998631400262	1747	CR46018		NA
FBgn0029644	466047206015976	0.128360356963533	826356214249131	0.157957774289164	42746936211473	209582102184857	0.306613955243639	0.999998631400262	1748	CG14421		31285	31285
FBgn0051676	273717807283564	146425587068581	217298255474299	125142808524956	32992236983628	17221266007514	0.234788224589356	0.999998631400262	1749	CG31676		35351	35351
FBgn0039346	0.136527906694294	16750737728705	0.273055813388589	20956826990213	-411249928459792	-204001542787958	0.29858241055638	0.999998631400262	1750	CG5079		43089	43089
FBgn0022772	154396262217248	412178657551292	0.855228654751931	252213238581414	-243268319794684	-128254845405773	0.126292445404168	0.999998631400262	1751	Orc1	Origin recognition complex subunit 1	35686	35686
FBgn0263589	0.597666016082037	0.198397601142593	0.739820285872827	0.396795202285186	387057288621321	195254711648088	0.280258360579376	0.999998631400262	1752	CR43614		NA
FBgn0266687	135693398744543	0.104722370148562	160707020009197	0.209444740297124	392255968580314	197179539945777	0.284458590061347	0.999998631400262	1753	CR45177		NA
FBgn0039264	295184058687405	330867239430799	111509661473231	374906128492345	339928348560608	176523068145118	0.244098215791649	0.999998631400262	1754	CG11786		42998	42998
FBgn0085357	326602407401594	127690272347837	218934213807817	158121348652943	396729242838551	198815474218515	0.287195051931948	0.999998631400262	1755	CG34328		5740378	5740378
FBgn0015571	176834904158034	220784175315254	15160640296534	0.913160824984089	-317919229576174	-166866028157547	0.225146401998185	0.999998631400262	1756	alpha-Est3	alpha-Esterase-3	40907	40907
FBgn0050289	0.740223528973741	0.441990014791219	0.869835982876555	0.883980029582439	397957225566606	199261337102197	0.28891643666263	0.999998631400262	1757	CG30289		246532	246532
FBgn0039020	15315458333088	74121642191874	195759589297273	151917396374964	219868646433851	113664188859746	0.0862313935166017	0.999998631400262	1758	CG17141		42697	42697
FBgn0064912	0.732585624289276	151912272296931	0.634932950814364	0.696436549624266	-328875931614683	-171754343015355	0.237818503645555	0.999998631400262	1759	CG31178		42575	42575
FBgn0052259	0.353838755987603	115494259909313	0.651084407969875	113946205864761	-387215722528439	-19531375330704	0.282663691314826	0.999998631400262	1760	CG32259		317942	317942
FBgn0033901	265399381704358	689089556641062	0.978016270542546	360689243133093	-244281487849902	-128854453737068	0.129790374779623	0.999998631400262	1761	O-fut1	O-fucosyltransferase 1	36564	36564
FBgn0002440	0.28209494971854	0.166246136541462	0.26125255383736	0.332492273082925	389612730500098	196204081789587	0.285461916594242	0.999998631400262	1762	l(3)mbn	lethal (3) malignant blood neoplasm	38701	38701
FBgn0035481	0.838737050111573	0.809007538058941	0.366180415832973	0.663947432709711	3098743866112	163168351053513	0.220250233552779	0.999998631400262	1763	CG12605		38468	38468
FBgn0031710	499545991283715	270369756104161	655959362231812	570671866296462	195988796669849	0.970771187754743	0.0376743521741836	0.828446895226876	1764	Vps52	Vacuolar protein sorting 52	33774	33774
FBgn0026872	233787467301226	186865551058041	0.47699202500905	128423901510931	310938098313531	163662739661001	0.222376037554319	0.999998631400262	1765	CG14777		31099	31099
FBgn0265883	113686999559137	0.0528019498955508	135294905601872	0.105603899791102	381025069730628	192988592366658	0.281253330318156	0.999998631400262	1766	CR44672		NA
FBgn0023094	0.972250102156936	0.680763013461851	0.624383724147091	0.784955704254863	352327106495501	181691547370389	0.259869771887201	0.999998631400262	1767	cyc	cycle	40162	40162
FBgn0085425	0.472277099580535	0.339886347842373	0.22214199207849	0.340375046815144	327682610001997	171229911160638	0.23948687163092	0.999998631400262	1768	CG34396		37398	37398
FBgn0050196	725994115796608	35368589338559	436988594378653	328404508586213	297554283745418	157315288773577	0.213142902527112	0.999998631400262	1769	CG30196		37595	37595
FBgn0260474	0.646418177205612	0.678373468399288	0.809170018896057	0.324383950355738	-359689916056482	-184675371393748	0.266422255748367	0.999998631400262	1770	CG30002		246384	246384
FBgn0038139	0.152038509980375	0	0.270000453986631	0	379902700529385	192562996740305	0.281314525850226	0.999998631400262	1771	PK2-R2	Pyrokinin 2 receptor 2	41638	41638
FBgn0086055	662739791161893	0.27104613450216	994904966148936	0.54209226900432	385986708079446	19485511673948	0.284844773701222	0.999998631400262	1772	snoRNA:Me18S-C1096		NA
FBgn0010382	358763755665077	800616006579724	0.592318798969141	229420633910738	-207868291958349	-105566970757953	0.0647792667652913	0.999998631400262	1773	CycE	Cyclin E	34924	34924
FBgn0029713	183041403210757	432348737338023	105087801559112	282321987200841	-257203648333506	-136291110687786	0.159687670417752	0.999998631400262	1774	CG11436		31386	31386
FBgn0264979	0.533338288342864	114516515906939	0.543356014860008	0.88276002848424	-333258779458644	-173664288255988	0.245897365751662	0.999998631400262	1775	CG4267		33405	33405
FBgn0033791	0.942851692384208	0.398530613538889	0.268042075006006	0.160277296347524	255950573697618	135586524004596	0.156006349009672	0.999998631400262	1776	Drl-2	Derailed 2	36436	36436
FBgn0038311	117952751761304	0.83722365220351	0.3762010650557	0.811520584429358	323990100678134	16959497331076	0.235781777288602	0.999998631400262	1777	CG14864		41846	41846
FBgn0033900	595212167514346	296075254401529	1221103887508	145471512380755	229665669995174	119953522141244	0.109723701910126	0.999998631400262	1778	CysRS-m	Cysteinyl-tRNA synthetase, mitochondrial	36563	36563
FBgn0086675	564700203040082	298430837096977	179017888883599	152709605757486	211043445002362	107754001996393	0.0717480638005782	0.999998631400262	1779	fne	found in neurons	32245	32245
FBgn0259711	180480058872592	110816680968203	0.97306248765068	11792853410706	331770990293881	173018774407299	0.245077511788921	0.999998631400262	1780	CG42365		37469	37469
FBgn0264902	941930601539966	232968559453805	445134875271414	94041329700011	-245719736066749	-129701373878319	0.138121886375207	0.999998631400262	1781	CR44093		NA
FBgn0040733	24464424379909	0.0868252698217204	286557717258905	0.173650539643441	382161466817349	19341823193042	0.285096135282603	0.999998631400262	1782	CG15068		50206	50206
FBgn0262018	0.186321685716479	0.0403023021514432	0.231650707943096	0.0474576592284906	389022158995487	195985233454926	0.289329628352122	0.999998631400262	1783	CadN2	Cadherin-N2	35071	35071
FBgn0033653	0.513540904847981	138395184932294	0.430567689312822	0.520135851834515	-308527899929009	-162540095702212	0.222880426693379	0.999998631400262	1784	CG13192		36259	36259
FBgn0034454	0.435722495199047	0.0215317022735361	0.534194168224802	0.0430634045470722	381024032092965	192988199479978	0.285034289669147	0.999998631400262	1785	CG15120		37248	37248
FBgn0037213	239864018971853	559165273374318	0.379958483761738	163120255122974	-214297923446409	-109961787032205	0.0803238232783077	0.999998631400262	1786	CG12581		40522	40522
FBgn0263612	0.498007902518636	249317073499245	0.996015805037271	302977177895982	-418855831085548	-206645375808001	0.315704911625771	0.999998631400262	1787	CR43621		NA
FBgn0000078	101876785555822	0.257332457895712	106124489072541	0.34439446574268	389539692735401	196177034136755	0.29145177793175	0.999998631400262	1788	Amy-d	Amylase distal	36932	36932
FBgn0001216	100361231288968	0.287294067151032	111142520472672	0.34926777369189	401944205902592	200699525400599	0.303896167259349	0.999998631400262	1789	Hsc70-1	Heat shock protein cognate 1	39542	39542
FBgn0261446	0.583541050892281	0.160450525042576	0.667410881414114	0.199685710453137	369374461081117	188508412039361	0.279348474780753	0.999998631400262	1790	CG13377		30972	30972
FBgn0053494	543918824280926	274643243531625	267603193781975	168050794116566	223924022808974	116300931036227	0.10149803018502	0.999998631400262	1791	CG33494		2768686	2768686
FBgn0039007	114672398783418	0.400565614341521	0.764985692814431	0.525554105045751	390127865798142	196394704992105	0.292599437489043	0.999998631400262	1792	CCAP	Crustacean cardioactive peptide	42683	42683
FBgn0036181	0.0737142892533761	0.0435426906539589	0.0779995306447097	0.0870853813079178	390489508282065	196528378638831	0.293253170585511	0.999998631400262	1793	Muc68Ca	Mucin 68Ca	2768980	2768980
FBgn0037654	0.271360045304271	0.0101346697899492	0.364070017270349	0.0202693395798983	379328218105011	192344669724754	0.286313878608381	0.999998631400262	1794	CG11983		41081	41081
FBgn0020269	454823905989738	262687249673137	190089719034527	216043893994309	242648674239158	127886897766313	0.136524207548982	0.999998631400262	1795	mspo	M-spondin	36632	36632
FBgn0015351	716273296412781	176730033354751	111089570462254	856573787231143	-220984786901295	-114394705460534	0.098127580007217	0.999998631400262	1796	CG14906		42030	42030
FBgn0031462	0.375994587776028	0.0358117949730833	0.434247990120111	0.0716235899461666	389582213131111	196192781085628	0.29653288933403	0.999998631400262	1797	CG2964		33475	33475
FBgn0029924	353138185326136	195341998425566	0.903297527486237	121525603504824	251195686555507	132881169098747	0.151950089031012	0.999998631400262	1798	CG4586		31641	31641
FBgn0260745	216731083370903	109207212693095	718744548811055	26711263327326	204093815958371	102923246938017	0.0632735887912867	0.999998631400262	1799	mfas	midline fasciclin	41455	41455
FBgn0041723	0.0827450529873173	0.188828955251851	0.165490105974635	0.214572455783307	-389493111841539	-196159781455158	0.297852595319931	0.999998631400262	1800	rho-5	rhomboid-5	2768944	2768944
FBgn0039387	0	0.169261811051171	0	0.285462525924389	-372402776374678	-189686382866214	0.285655195512651	0.999998631400262	1801	MCO3	multicopper oxidase 3	43134	43134
FBgn0267735	0.0955403620563706	101382309219768	0.191080724112741	125628243906219	-391280201833172	-196820211397062	0.301548974907257	0.999998631400262	1802	CR46066		NA
FBgn0050413	411683911888078	113971940866113	300277131937346	162678557951121	384956758685965	19446964002675	0.294346937511881	0.999998631400262	1803	CG30413		246601	246601
FBgn0027657	776495796262904	314865572057069	451983519369281	155867949118154	228068696125945	118946844120025	0.114660213814442	0.999998631400262	1804	glob1	globin 1	41930	41930
FBgn0035047	116603592009375	303406155836893	0.823634731899807	14576300637181	-258889790982531	-137233807536058	0.171357313553921	0.999998631400262	1805	Pof	Painting of fourth	37947	37947
FBgn0027586	128531006896852	138437024970128	169177245420837	0.756839773711935	-35629530371641	-183307346761464	0.277284075720806	0.999998631400262	1806	CG5867		34728	34728
FBgn0050009	124486155850858	613990542571604	322720454225059	145016406628932	208304052025812	105869090361613	0.0761646173293692	0.999998631400262	1807	CR30009		NA
FBgn0087005	0.423969639518647	0	0.744245517674778	0	370802805242256	189065215845585	0.288083453478646	0.999998631400262	1808	rtp	retinophilin	40627	40627
FBgn0261987	0.712409855534001	0.389312722235255	0.49825885679759	0.57511146507291	390508284863626	196535315631828	0.30432075879529	0.999998631400262	1809	Pxt	Peroxinectin-like	42131	42131
FBgn0087007	0.762683164763817	168585771763897	0.341686281918202	0.378722980540754	-221778879056049	-114912197806952	0.104997878450034	0.999998631400262	1810	bbg	big bang	39583	39583
FBgn0003975	0.405487422665162	0.877341950660286	0.451030890804365	0.4042703886317	-297081221498163	-157085741531237	0.221517854074297	0.999998631400262	1811	vg	vestigial	36421	36421
FBgn0267912	515276025912407	263454549418732	173604497065654	105755028345715	208407736347093	105940883319427	0.077378389472927	0.999998631400262	1812	CanA-14F	Calcineurin A at 14F	8674098	8674098
FBgn0027844	174793029782857	0.709490459468244	147768415161986	126130000602091	389014048388408	195982225591668	0.30352547028937	0.999998631400262	1813	CAH1	Carbonic anhydrase 1	34786	34786
FBgn0066292	320468775836467	893092066879853	102051875482691	587839070582142	-240989812485998	-126897215978892	0.140269616811214	0.999998631400262	1814	CheB42c	Chemosensory protein B 42c	2768715	2768715
FBgn0035952	162219312574429	0.620710436670301	106854541998317	0.490368057930051	336832241301689	175203023858195	0.261858667566367	0.999998631400262	1815	CG5280		39033	39033
FBgn0035077	244968714308029	123657502655181	233272688455812	198120224763107	400277809858813	200100163947265	0.314641212102005	0.999998631400262	1816	CG9083		37982	37982
FBgn0052740	0	909349577879988	0	175222184071076	-375280598323328	-190796970608885	0.292184047542263	0.999998631400262	1817	tRNA:Phe-GAA-1-2	transfer RNA:Phenylalanine-GAA 1-2	NA
FBgn0035956	57444602260942	305347246491564	178823894646644	227115607159807	240095932129651	126361096064415	0.139532435180626	0.999998631400262	1818	Doc2	Dorsocross2	39038	39038
FBgn0032495	201503932576203	522809117741583	0.830315714352498	229815097470098	-249019319637849	-131625767508244	0.153916577713226	0.999998631400262	1819	CG16820		34730	34730
FBgn0266699	1320766284002	0.247997001428241	154271327529028	0.495994002856482	397703400063849	199169289614937	0.314139365220371	0.999998631400262	1820	CR45189		NA
FBgn0038063	0.546004876023655	0.235141294072273	0.626521531513263	0.298407461654854	404048497917293	201452846997087	0.318657573860522	0.999998631400262	1821	Octbeta2R	Octopamine beta2 receptor	41549	41549
FBgn0037989	0.230210671140626	0.116614380518785	0.177556538125869	0.135394186570873	329466182259263	172013038878203	0.257803698700117	0.999998631400262	1822	ATP8B	ATPase 8B	41469	41469
FBgn0037759	292216575560262	762994658530892	149784275401259	545110575035923	-234962175161322	-123242852658033	0.131223516623772	0.999998631400262	1823	CG8526		41208	41208
FBgn0030884	0.210419192110403	0.218980865968924	0.315414337453463	0.0995940308833578	-350971163672431	-181135250136808	0.276826793777473	0.999998631400262	1824	CG6847		32778	32778
FBgn0040367	111817151371526	0.943534349507413	0.268536553606848	115029268747229	319708848627916	167675867434974	0.245827217845828	0.999998631400262	1825	CG11382		31069	31069
FBgn0032906	747911387637176	179481270618674	371615672114622	908530090059696	-227450301759246	-118555134866025	0.118297613893065	0.999998631400262	1826	RPA2	Replication protein A2	35364	35364
FBgn0030997	111958891207286	0.50111088517339	0.577268221625489	0.474519450373037	274279070647777	145564453897561	0.199075480752029	0.999998631400262	1827	CG7990		32909	32909
FBgn0051191	0.132938704423297	0.0515218835494232	0.10594211532541	0.0912708784555862	367308212189287	187699115186133	0.289740973893774	0.999998631400262	1828	CG31191		42477	42477
FBgn0261262	190398716773569	0.921564478056275	0.591089953549158	0.506836081189407	224690630438647	116793996563249	0.113986103736474	0.999998631400262	1829	CG42613		42269	42269
FBgn0263143	0.580072799097047	0.970038577367591	0.498862789093982	0.389432486040981	-316779222148718	-166347771077717	0.243929343356059	0.999998631400262	1830	vret	vreteno	42695	42695
FBgn0038828	0.320972599841355	0.896809053725772	0.574050401209476	0.946481701747831	-375386091867663	-190837519900934	0.29958528034847	0.999998631400262	1831	CG17270		42462	42462
FBgn0028872	0.158899801432927	0.523468528992645	0.23368817787046	0.741023563173741	-359734082690929	-184693085282826	0.285804414146757	0.999998631400262	1832	CG18095		34823	34823
FBgn0033733	0.366194059387662	0.100295613150534	0.52393161257711	0.200591226301068	371306759702889	189261157994101	0.29752080808579	0.999998631400262	1833	CG8834		36356	36356
FBgn0031756	120706527532423	16959132430052	131897961213163	0.768330302130962	-31107271046714	-163725183685042	0.240058297887384	0.999998631400262	1834	CG13992		33831	33831
FBgn0005658	107340310343476	0.453933837898691	104510549326615	0.318816227979499	326290119675453	170615530213698	0.259457646485734	0.999998631400262	1835	Ets65A	Ets at 65A	38700	38700
FBgn0031398	806339649101374	172216160800355	294760244426891	296081041748547	-213458520251995	-109395574928022	0.0941551856883608	0.999998631400262	1836	CG10880		33398	33398
FBgn0264272	0.395634123472367	0.727868934265559	0.367780590413611	0.436716193859494	-296923589640237	-157009171543658	0.228784483542006	0.999998631400262	1837	mwh	multiple wing hairs	38131	38131
FBgn0015577	0.668900297488021	0.392602298071124	0.506665152002894	0.381507940456655	323724000617943	169476432967714	0.256761343849662	0.999998631400262	1838	alpha-Est9	alpha-Esterase-9	40897	40897
FBgn0040334	107063847973855	221942349842567	28638277229408	29012604877546	-202777307141222	-101989620901452	0.0702967791680517	0.999998631400262	1839	Tsp3A	Tetraspanin 3A	31244	31244
FBgn0050172	315340609297765	121187211982129	231521307749395	113435094533083	332252603417323	173228050400874	0.266856875117557	0.999998631400262	1840	CG30172		246496	246496
FBgn0032075	0.6060132129419	0.224769965196913	0.668929111793925	0.449539930393826	377877752134282	191791958123247	0.306410755585756	0.999998631400262	1841	Tsp29Fb	Tetraspanin 29Fb	34212	34212
FBgn0005590	0.443340075268588	0.431315550467556	0.352030432148784	0.862631100935112	379218907790553	192303089856004	0.306733535292635	0.999998631400262	1842	scw	screw	46000	46000
FBgn0083003	171380549270611	111481458113127	874549614269286	143434053399451	307804511604464	162201437793541	0.238580373775471	0.999998631400262	1843	snoRNA:Psi28S-1175c		NA
FBgn0039052	577329914326981	974990943817618	392505264607534	728797999812814	-332088310314795	-173156694010141	0.267802950726331	0.999998631400262	1844	CG6733		42731	42731
FBgn0086057	92218687412013	353096906212061	688897912176647	421178455051548	-307808823472431	-162203458773327	0.239308524989519	0.999998631400262	1845	snoRNA:Me28S-G2017		NA
FBgn0046776	718443000656713	336811196179935	206311331362739	159411605804281	229880138199099	12008818216041	0.129268917921612	0.999998631400262	1846	CR14033		NA
FBgn0033919	414878860435413	208726150818593	239658193047362	134122102389759	245268088524498	129435953914489	0.155841632231914	0.999998631400262	1847	CG8547		36586	36586
FBgn0037025	438857603279953	970456977971107	128406650995809	345687553712501	-205428636163085	-103863730322799	0.0790057698440022	0.999998631400262	1848	Spc105R	Spc105-related	40300	40300
FBgn0082978	145613944942099	123461836690061	291227889884198	144954353767956	-397330082830666	-199033802752519	0.322525936890648	0.999998631400262	1849	snoRNA:Psi28S-3091b		NA
FBgn0267252	107522198376963	0.426633159660039	0.568274656590517	0.236071301288888	240614289194609	126672232139207	0.149441680298351	0.999998631400262	1850	Ggamma30A	G protein subunit gamma at 30A	45234	45234
FBgn0039031	273541671490633	113970415561985	207324180840305	117443273588487	310896763745388	163643559914028	0.244141184038918	0.999998631400262	1851	Gbp3	Growth-blocking peptide 3	42709	42709
FBgn0262962	159169924782192	385994992269812	147937117871121	346789031819289	-32585892670253	-170424751722858	0.264506371312539	0.999998631400262	1852	CG43273		12798256	12798256
FBgn0264360	406985767675626	816253945246983	291311623597777	560619667948253	-315927577338891	-165959387552594	0.251102213284015	0.999998631400262	1853	CR43812		NA
FBgn0034153	265154360815802	0.998013075912248	215411936573003	115668047223205	373480958034051	190103468893109	0.307663838170558	0.999998631400262	1854	Acp53C14b	Accessory gland protein 53C14b	36873	36873
FBgn0267566	265119302207438	0.2731887916919	343535746278073	0.5463775833838	37269456986407	189799379924587	0.308041378424594	0.999998631400262	1855	CR45906		NA
FBgn0260996	560012372947783	460715930544632	238917009499284	396097318641113	305520813679317	161127066734052	0.240537599346351	0.999998631400262	1856	CG42597		8674090	8674090
FBgn0015765	145530751851617	0.644323893352818	0.73687951519447	0.708524442220554	296870368957458	156983310312094	0.232833978618265	0.999998631400262	1857	p38a	p38a MAP kinase	42866	42866
FBgn0039770	0.271039335187505	0.1583925848497	0.205930984497702	0.316785169699399	363986293513318	186388412445508	0.300854437597963	0.999998631400262	1858	CG15537		43614	43614
FBgn0266709	0.21992861022985	0.342983323559479	0.4398572204597	0.24758395268876	-366062017102927	-187208808617981	0.303179727115555	0.999998631400262	1859	Zmynd10	Zinc finger MYND-type containing 10	39481	39481
FBgn0086898	0.474493773729625	11122394519244	0.415244580920175	0.529108560366011	-278028388916921	-147523220114515	0.211835177685082	0.999998631400262	1860	dgo	diego	36139	36139
FBgn0036670	199147059732606	56523765502269	0.986460277201474	337288444333052	-261389776045782	-13862027129141	0.188963956549398	0.999998631400262	1861	CG13029		39886	39886
FBgn0037879	0.777531373066164	0.61701232928294	0.580002152900806	0.793530987845482	34790748265394	179870370819506	0.287743771680992	0.999998631400262	1862	scpr-C	SCP-containing protein C	41348	41348
FBgn0264353	0.284891796118799	0.620798503436279	0.31593420259783	0.427621632940952	-327581770217355	-171185507386294	0.270055458209848	0.999998631400262	1863	CR43809		NA
FBgn0023535	182895026715369	569995099789758	184273497610586	182148681576164	241099653927602	12696295801097	0.155835104336355	0.999998631400262	1864	arg	arginase	46717	46717
FBgn0263475	0.130087440686437	31787456887571	0.260174881372874	402672344013022	-362098062866751	-185638045878038	0.302739270466342	0.999998631400262	1865	snoRNA:CG16892-a		NA
FBgn0260446	0.655848776544479	0.404158874640571	0.554319083333468	0.551904629063208	328289990376314	171497076253775	0.272383131069578	0.999998631400262	1866	GABA-B-R1	metabotropic GABA-B receptor subtype 1	34878	34878
FBgn0024177	145981036476241	0.79905221061926	116955072311186	0.727639302595356	320845853397022	16818803379936	0.262541720464692	0.999998631400262	1867	zpg	zero population growth	251414	251414
FBgn0265356	0.307457059678685	0.122686106944167	0.234376526479929	0.148422741267346	375734635427834	190971411054143	0.316016514411847	0.999998631400262	1868	tn	thin	37190	37190
FBgn0004556	776304062678164	392520592069354	2930561409565	184489652838391	217900493528348	112366946405406	0.113926087007592	0.999998631400262	1869	Dbp73D	Dead box protein 73D	39871	39871
FBgn0041174	10238736958053	232923391365533	210963877893596	923020147242795	-210862863492039	-107630503456513	0.0978578326946846	0.999998631400262	1870	Vhl	von Hippel-Lindau	53433	53433
FBgn0010424	157640109837444	32976023977063	124889157584918	149012358187333	29441491308674	155785075050964	0.234349327411202	0.999998631400262	1871	TpnC73F	Troponin C at 73F	39916	39916
FBgn0026077	0.630068173294592	128542846456962	0.607116459319189	0.792896782536396	-292841997609089	-155012247096297	0.232204793971578	0.999998631400262	1872	Gasp		40745	40745
FBgn0033541	0.246561002227342	0.756744914498537	0.493122004454684	0.826271276108333	-368491496803093	-18816313285156	0.310815794893932	0.999998631400262	1873	CG12934		36124	36124
FBgn0030598	0.291083652569506	482731786200113	0.446585662136429	897864732733354	-399918871128968	-199970735977226	0.333121885872524	0.999998631400262	1874	CG9503		32424	32424
FBgn0028886	0	0.176060257927413	0	0.333372249434934	-35936961785278	-184546844439064	0.301923240535414	0.999998631400262	1875	CG15279		34863	34863
FBgn0014143	377728762058478	176188593066419	254888507188702	136916037404168	249971216863226	132176198417006	0.171905103550634	0.999998631400262	1876	croc	crocodile	40374	40374
FBgn0263037	381273205184264	808046700064481	272960943274626	304506295952721	-224737119566451	-116823843244669	0.128969781527662	0.999998631400262	1877	CG43332		12798213	12798213
FBgn0054052	0.835058100118593	554584561912807	0.622826676990784	452780331107118	-3599185238909	-184767035521573	0.305240737342521	0.999998631400262	1878	CR34052		NA
FBgn0033446	112062960316038	415151572957882	63737101141327	110369984042753	236275025039663	124046714029076	0.150674935329941	0.999998631400262	1879	CG1648		36009	36009
FBgn0020508	165305079113199	0.0607470085678467	308548989929073	0.121494017135693	375286853075386	190799375109576	0.318478740283411	0.999998631400262	1880	Ag5r2	Antigen 5-related 2	44079	44079
FBgn0267787	311813571111344	0	623627142222688	0	384119994860499	194155706341412	0.323134713892304	0.999998631400262	1881	CR46118		NA
FBgn0050051	129473080056738	574345362714782	379708553689965	198210516029027	232560800873146	121760794482606	0.146157625948952	0.999998631400262	1882	Tmem18	Transmembrane protein 18	246418	246418
FBgn0035379	0.213566765884429	0.00920548914287465	0.254662963781742	0.0184109782857493	358077046995323	184027004379857	0.305238271845901	0.999998631400262	1883	spz5	spatzle 5	38350	38350
FBgn0013953	977962561264749	198646154682321	254026396737167	309330076288514	-196537651065639	-0.974805718602736	0.0681943619792078	0.999998631400262	1884	Esp	Epidermal stripes and patches	42962	42962
FBgn0266084	0.417322469009259	0.201496700135435	0.137279647552932	0.126146666954239	263460810478487	139758837843495	0.196647382630258	0.999998631400262	1885	Fhos	Formin homology 2 domain containing	39004	39004
FBgn0003886	953488297579508	397066747711336	540947708047087	175410724477237	232170155203273	121518252987989	0.147653542968848	0.999998631400262	1886	alphaTub85E	alpha-Tubulin at 85E	41183	41183
FBgn0083977	0.549465337316075	126933045504921	0.594447361439232	0.683115037248189	-276477668763331	-146716295798091	0.21571016658806	0.999998631400262	1887	CG34141		4379870	4379870
FBgn0267647	3301386439687	649586420862469	392040362249698	572616391579389	-355384439264332	-182938051342159	0.305351816957634	0.999998631400262	1888	CR45985		NA
FBgn0026263	0.27997802456035	0.235541499473453	0.23560241649697	0.439211542677143	345986106062444	179071410399703	0.293123364163038	0.999998631400262	1889	bip1		38891	38891
FBgn0026309	282698099078771	115777331512313	0.975735733470816	0.222155352217387	241865509132977	127420505062994	0.165511283021704	0.999998631400262	1890	aft	adrift	37034	37034
FBgn0035868	152311972651788	339857542190789	101521752216935	107760931374439	-260318597866472	-138027838546952	0.193921798560467	0.999998631400262	1891	CG7194		38933	38933
FBgn0035911	209552866590109	134543069452905	0.82153639594337	109637247997889	287066953372046	152138725966261	0.231567980088944	0.999998631400262	1892	CG6638		38979	38979
FBgn0036600	250966058860551	0.889183948052607	259753177836518	136184558726613	363698307580143	186274221242698	0.3165908695525	0.999998631400262	1893	CG13043		39796	39796
FBgn0003719	130784333953608	27846337365423	0.921782557515222	127580768149964	-240758906597917	-126758916989414	0.165292634147273	0.999998631400262	1894	tld	tolloid	42945	42945
FBgn0029730	0	0.282280696660989	0	0.531353610441632	-353766698589668	-182279824802627	0.308266441971819	0.999998631400262	1895	boil	boilerman	31416	31416
FBgn0063449	457170790549455	253734236498289	71745088695313	809466318453533	193817670437113	0.954700107852337	0.0637076350778894	0.999998631400262	1896	Uhg2	U snoRNA host gene 2	NA
FBgn0050489	0	0.104867338347813	0	0.196266636480405	-355041618464005	-182798814921548	0.309411797128414	0.999998631400262	1897	Cyp12d1-p		246648	246648
FBgn0033668	0.25674561667804	0.650941627076375	0.241674777279473	0.451879449452819	-324296337114865	-169731272883207	0.279935117929516	0.999998631400262	1898	exp	expansion	36276	36276
FBgn0085334	195510655211478	0.857460628694965	248361119794701	171492125738993	356194037995199	18326633686946	0.311616594618141	0.999998631400262	1899	CG34305		5740825	5740825
FBgn0050381	173690728815633	135455395571198	0.429042433899228	115170756641186	307221934573456	1619281223125	0.258155185832491	0.999998631400262	1900	PIG-X	Phosphatidylinositol glycan anchor biosynthesis class X	246580	246580
FBgn0030300	0.0191920041484454	0.244431332476803	0.0383840082968908	0.364612324769802	-36051503282049	-18500594184769	0.317127162213795	0.999998631400262	1901	Sk1	Sphingosine kinase 1	32089	32089
FBgn0015372	487720772989961	274394293112799	32449560638189	104490362001891	194333557664454	0.958535048096766	0.0659416771360212	0.999998631400262	1902	RabX1		44172	44172
FBgn0052260	0.97355892286003	0.679993079388689	0.340820836012385	0.670014381640089	308953694871912	162739062717618	0.261098485561693	0.999998631400262	1903	CG32260		317943	317943
FBgn0050502	0.458464291754686	304292348581365	0.344191226014772	269256500478555	-366436012850254	-187356129657712	0.320542007970483	0.999998631400262	1904	fa2h	fatty acid 2-hydroylase	35670	35670
FBgn0050069	137385321943446	283667551237198	0.495054391287422	0.66207538897803	-203926195249193	-10280471080114	0.0925374592163812	0.999998631400262	1905	CG30069		36573	36573
FBgn0032707	0.29989214021061	0.370062572836902	0.59978428042122	0.438747008730375	-384608839523675	-194339192073922	0.333419206291277	0.999998631400262	1906	CG10348		35132	35132
FBgn0265180	139416511384929	724007307291123	448506856753128	274457813898634	207391426591466	105235625543547	0.10355566614843	0.999998631400262	1907	CG44245		19835749	19835749
FBgn0000244	0.147246195035472	0.306034399098271	0.121002747521242	0.181673756331795	-31158670686616	-163963368542989	0.266765708890061	0.999998631400262	1908	by	blistery	41144	41144
FBgn0037424	511387020283474	337957294909423	381172190839824	228132112231309	311593018973554	16396629111754	0.266944560646506	0.999998631400262	1909	Osi15	Osiris 15	40771	40771
FBgn0263084	368710917877591	701261202944766	57774503962558	527727926396652	-372451001589884	-189705064191591	0.328293271628068	0.999998631400262	1910	HP1Lcsd	Heterochromatin Protein 1L chromoshadow domain	12798145	12798145
FBgn0044872	0.840125535288313	195016697162678	0.47805294639755	0.762717511753794	-267447550414384	-141925598991998	0.209251965900979	0.999998631400262	1911	FucTC		3355171	3355171
FBgn0031032	0.0134639394650403	0.278564485975152	0.0155719118439654	0.384953364544467	-357587347657008	-183829569123204	0.317477992555906	0.999998631400262	1912	CG14204		32950	32950
FBgn0000551	0.400889941308771	0.860682350525354	0.801779882617542	117397259650309	-36284857834511	-18593676175146	0.321073254531428	0.999998631400262	1913	Edg78E	Ecdysone-dependent gene 78E	40354	40354
FBgn0027563	0.55222441360679	0.0794993838256853	0.637828022745693	0.158998767651371	367050465096819	18759784302067	0.324948878673754	0.999998631400262	1914	CG9631		41729	41729
FBgn0040348	0.616590947049858	0.0969000003406595	104053459826654	0.17472175110051	361634984367304	185453425002034	0.320751520097949	0.999998631400262	1915	CG3703		31045	31045
FBgn0265546	137713552954397	119803167257923	10668512043551	146270405485052	340217575644931	176645767257336	0.301070193536221	0.999998631400262	1916	CR44396		NA
FBgn0051139	0.382661221577311	0	0.729423554934277	0	350440076667524	180916777237996	0.314055174702344	0.999998631400262	1917	CG31139		42698	42698
FBgn0267175	19065274094045	266623412259053	3813054818809	38112590967368	-37455462330605	-190517612996898	0.333149023645895	0.999998631400262	1918	CR45615		NA
FBgn0086659	213782560497363	161260654056985	313334250557214	686234833012792	-314551431341684	-165329592704153	0.274462245528504	0.999998631400262	1919	snoRNA:Psi18S-176		NA
FBgn0035308	0.0556427269425225	0.262549614933232	0.0663356428845432	0.294485280339889	-353745796223485	-182271300362348	0.317371419192811	0.999998631400262	1920	CG15822		38273	38273
FBgn0034513	0.268194681724119	0.0141690783718842	0.403291106460712	0.0283381567437683	348887339382813	180276124516474	0.31426632761255	0.999998631400262	1921	CG13423		37315	37315
FBgn0053474	110663362344513	234595708510248	377965728849158	605553361672948	-20513803114149	-103659498208058	0.101208681974123	0.999998631400262	1922	CG33474		2768725	2768725
FBgn0035257	940324836269779	195715381495314	381345228188942	757527942222268	-199022897301791	-0.992934420333866	0.0859772189550731	0.999998631400262	1923	CG12011		38211	38211
FBgn0002901	113349528697564	0.743076588344151	0.657437679452805	0.522537465779594	301654785072157	159289846764577	0.260981856054957	0.999998631400262	1924	mus304	mutagen-sensitive 304	40003	40003
FBgn0038156	387805010576792	198235574618256	106444459925555	0.787236334729273	212268672445076	10858914676018	0.117510993334573	0.999998631400262	1925	CG14372		41657	41657
FBgn0031697	0.451673852110087	0.0421425603880225	0.671517077254772	0.0842851207760451	369697488610553	188634524319676	0.330024892440387	0.999998631400262	1926	CG14024		33760	33760
FBgn0032666	0.185106909097322	0.0189101954303832	0.249769933888109	0.0378203908607665	35959340664291	184636656843083	0.322826777368738	0.999998631400262	1927	CG5758		35083	35083
FBgn0027503	116367892137325	267381990824921	0.329374811305774	0.715091099989762	-216419049811086	-111382749481344	0.127603605247002	0.999998631400262	1928	CG11970		41072	41072
FBgn0261363	0.927066678416155	0.486057225535706	0.743979284259937	0.392102984688357	309084134683759	162799960243135	0.26966478583075	0.999998631400262	1929	PPO3	Prophenoloxidase 3	44513	44513
FBgn0025712	683074110520413	43342676794538	117380131924375	387347654246537	231619460399433	121175647198989	0.159110156833953	0.999998631400262	1930	CG13920		38203	38203
FBgn0030411	0.456107145347428	0.0860027244599704	0.458043588087495	0.132064374625504	343811058257427	178161594806374	0.310365314588989	0.999998631400262	1931	CG2540		32216	32216
FBgn0024754	565546992043767	110611607682369	193288184523806	233329252918472	-191264613029646	-0.935569977034157	0.065853898354558	0.999998631400262	1932	Flo1	Flotillin 1	36726	36726
FBgn0028707	854736977794136	417930992619511	218276163455308	257039911736868	228244962282146	119058301805935	0.153731258344662	0.999998631400262	1933	Mt2	Methyltransferase 2	34632	34632
FBgn0004811	167673919769404	330985476902425	255978603114679	35092717295047	-189514002169564	-0.922304445305637	0.0624769662504899	0.999998631400262	1934	fs(2)ltoPP43	female sterile (2) ltoPP43	49505	49505
FBgn0264892	0.862446480212211	0.0925512970374193	128171382316613	0.185102594074839	370092330824229	188788523994375	0.333820033691436	0.999998631400262	1935	CR44083		NA
FBgn0050359	486388206026072	101779468337304	197780487418399	238150563603264	-208667290057246	-106120446647422	0.112078393067262	0.999998631400262	1936	Mal-A5	Maltase A5	35828	35828
FBgn0033404	0	0.128761778966707	0	0.240100617955838	-346471227799143	-17927355508185	0.314882035360247	0.999998631400262	1937	Or45a	Odorant receptor 45a	35958	35958
FBgn0014865	453770809935142	174140372948834	335150492859766	209771924045146	355985979261772	183182042083256	0.321733285283699	0.999998631400262	1938	Mtk	Metchnikowin	36708	36708
FBgn0265938	28364787184631	130959058756029	193376242531936	151221911242225	360367227191433	184946781437489	0.327238220192867	0.999998631400262	1939	CR44725		NA
FBgn0264267	0.568579547416858	0.0235566106784331	0.839406870380801	0.0471132213568661	34684434835748	179428837683207	0.315834967299475	0.999998631400262	1940	CR43767		NA
FBgn0063492	595864949891866	221116857534801	346685191745196	0.813991112143753	249451435873579	131875897370284	0.18630713964238	0.999998631400262	1941	GstE8	Glutathione S transferase E8	37113	37113
FBgn0024294	187792550324531	382617700346008	129158734228394	249477472658319	-273470251650076	-145138390383632	0.224442047938664	0.999998631400262	1942	Spn43Aa	Serpin 43Aa	45041	45041
FBgn0259213	0.116977977285495	0.198402577392139	0.224305916373095	0.206853869006976	-35681688734458	-183518389640099	0.325381956857994	0.999998631400262	1943	CG42313		3346206	3346206
FBgn0039118	430408558435717	362829994819484	233970491820469	255519789377039	29233316404607	154761350649857	0.25591699302139	0.999998631400262	1944	CG10208		42814	42814
FBgn0034330	268888928882323	0.244717486472607	315515741709203	0.489434972945214	358738646138822	18429331720854	0.327913341105576	0.999998631400262	1945	CG18107		37101	37101
FBgn0038980	0.486916902889078	0.354549320743422	0.175188784733655	0.24528460484066	296646636585957	156874542544659	0.261579444763662	0.999998631400262	1946	Octbeta1R	Octopamine beta1 receptor	42652	42652
FBgn0035770	135927592516061	106314993748355	0.560570070261573	0.876979104969073	295691680323824	156409365189782	0.261733742918686	0.999998631400262	1947	pst	pastrel	38818	38818
FBgn0004170	0.876145245513311	0.751151451664132	175229049102662	0.808946655883927	-368128867087317	-1880210884117	0.337901087474419	0.999998631400262	1948	sc	scute	30982	30982
FBgn0264503	0.353230992314867	0.303538794750316	0.127161561978938	0.336571541119937	294195771237287	155677650947908	0.261473612918971	0.999998631400262	1949	CG43902		31948	31948
FBgn0030725	0.341631514981688	0.0344550170977322	0.480225945918926	0.0689100341954644	354341788288127	182514161561422	0.327889477447601	0.999998631400262	1950	CG8958		32575	32575
FBgn0030296	0.207631686993538	123798212784335	0.415263373987076	144631540854077	-382246240534318	-193450231247119	0.347779487978906	0.999998631400262	1951	CG15196		32084	32084
FBgn0267758	0.549504981291688	134839709174647	0.27236104613033	0.59579348093629	-246390670975819	-130094763268982	0.185346805634838	0.999998631400262	1952	CR46089		NA
FBgn0008636	0.696902169844734	113045500119572	0.964993096069078	0.840441173113724	-330392632573136	-172418151645255	0.307349708494068	0.999998631400262	1953	hbn	homeobrain	47894	47894
FBgn0263765	0.524852566306307	0.0307944196337411	0.622837901112449	0.0615888392674822	340698602005895	176849602761242	0.317574691089149	0.999998631400262	1954	CR43682		NA
FBgn0020908	0.378204124134042	0	0.717272336014862	0	343598399933616	178072331816086	0.319713141080238	0.999998631400262	1955	Scp1	Sarcoplasmic calcium-binding protein 1	3355102	3355102
FBgn0260968	0	0.799266983804792	0	149452937667347	-34074868011301	-176870806877486	0.317800351776714	0.999998631400262	1956	CG42591		8674006	8674006
FBgn0054030	697183533551019	157485704584653	276384982625501	49963266470202	-218377122753427	-112682172705026	0.141935772449828	0.999998631400262	1957	CG34030		3885636	3885636
FBgn0020372	0.455640988589255	187536616744845	0.538468344623829	186953918270299	-370770261918116	-189052553548514	0.341658903727605	0.999998631400262	1958	TM4SF	Transmembrane 4 superfamily	37786	37786
FBgn0030798	0.661746076644449	0.504149694066802	0.182143060929852	0.439528061363256	27477619572136	145825702670963	0.231665018976426	0.999998631400262	1959	CG13003		32675	32675
FBgn0040950	0.201708881010238	0.68780127937937	0.171539965979605	0.688611716454897	-317877353479241	-166847023828466	0.288928786227919	0.999998631400262	1960	Muc26B	Mucin 26B	50424	50424
FBgn0051568	271460134074281	123567545840929	249359727378447	149791548853516	358846153645458	184336545701643	0.333281990592306	0.999998631400262	1961	tRNA:Ala-AGC-2-6	transfer RNA:Alanine-AGC 2-6	NA
FBgn0266354	0.30706237704575	0.170418723201571	0.249343181398012	0.232189911141892	365582905558717	187019861240296	0.338897675581535	0.999998631400262	1962	CG45002		32688	32688
FBgn0034274	0.903026927247606	0.0958357796700649	148239122145634	0.19167155934013	359969447635043	184787446317744	0.336558942177373	0.999998631400262	1963	CG10931		37024	37024
FBgn0002973	178867470756774	166411108644441	0.792671065330396	149443820022096	271600494390756	144148610570357	0.22754467231562	0.999998631400262	1964	numb		34263	34263
FBgn0039129	231921249529851	459107367076267	207934235766738	257805171808842	-290810514363046	-154007943137993	0.260283893683894	0.999998631400262	1965	RpS19b	Ribosomal protein S19b	42830	42830
FBgn0053286	0	0.427958433766076	0	0.855916867532152	-361073517195637	-185229261022947	0.337804538528373	0.999998631400262	1966	CG33286		2768984	2768984
FBgn0035736	0.250763456976981	0.769834706011061	0.501526913953962	10793244917726	-353193798670997	-182046001256412	0.329573593902401	0.999998631400262	1967	Cpr65Eb	Cuticular protein 65Eb	38774	38774
FBgn0035076	215755488122059	933344589678569	234925010001229	993974527259277	237524925062863	124807891292905	0.175052297553353	0.999998631400262	1968	Ance-5		37980	37980
FBgn0034354	214845649550811	109611292662947	900574892351755	581564092660436	22177504400968	114909703047199	0.149935714966385	0.999998631400262	1969	GstE11	Glutathione S transferase E11	37128	37128
FBgn0264840	0	0.605269835961011	0	116423034166873	-344930232455287	-178630458371852	0.323446685101738	0.999998631400262	1970	CR44048		NA
FBgn0031630	0.468603591020525	0.309879599806012	0.599816753387068	0.619759199612024	350822908667509	181074295856343	0.328445307605751	0.999998631400262	1971	CG15629		33679	33679
FBgn0263492	0.598584443905527	184381918987731	0.472096369183485	181074588875262	-322980808104483	-169144844084769	0.300790132152084	0.999998631400262	1972	CR43481		NA
FBgn0036278	0.143661616402013	0	0.271608002974822	0	342149624196709	177462736277427	0.322433306285679	0.999998631400262	1973	CrzR	Corazonin receptor	39409	39409
FBgn0033773	0.523034207555416	0.0687728997990555	0.646811977095968	0.137545799598111	353050892952205	181987616569894	0.332755938091551	0.999998631400262	1974	Mos	Mos oncogene	36404	36404
FBgn0035146	207786171244756	122794283809948	0.866062358069683	118847177751928	264596384677736	140379334943543	0.216787585389706	0.999998631400262	1975	CG13893		38074	38074
FBgn0004872	0.254136314898989	0.0898737888406631	0.181141457728596	0.114816355973409	339771208351537	176456360611743	0.321583200367728	0.999998631400262	1976	piwi	P-element induced wimpy testis	34521	34521
FBgn0037970	0.148219523013419	0.772786307100613	0.296439046026838	123078277273105	-348191921773101	-179988273213008	0.329348493193329	0.999998631400262	1977	GC2	Glutamate Carrier 2	41449	41449
FBgn0036717	0.565481905256615	0.372537136743419	0.273724665253855	0.335249778886665	302241754186471	159570298014748	0.279561160461184	0.999998631400262	1978	CG13731		39938	39938
FBgn0266887	197467733572366	20849033342383	142822515806159	24074500469764	329405593051712	171986505111607	0.315318733692223	0.999998631400262	1979	CR45348		NA
FBgn0035210	545928029018841	253968171586598	185676011042304	155096520060199	251860020139988	133262212912476	0.198478348193982	0.999998631400262	1980	msd5	mitotic spindle density 5	38156	38156
FBgn0052755	0.121905558644469	0.895998326445083	0.243811117288937	10562417165665	-36469057973346	-186667293412056	0.342502960288278	0.999998631400262	1981	CG32755		318192	318192
FBgn0040928	333131308032762	203505368006659	162641667869552	150071871738604	280713195151746	148909688049656	0.246276451017742	0.999998631400262	1982	CR15345		NA
FBgn0036036	139759991071394	682082739203419	353858957196621	122386426527542	210434275014559	107336970637117	0.12820661892263	0.999998631400262	1983	CG14174		39139	39139
FBgn0053988	156579618391844	0.744326672976656	0.547754455676343	0.274607127138818	216197538546012	111235009778266	0.142649403820812	0.999998631400262	1984	Mid1		37953	37953
FBgn0031976	0.167387143215188	0.404435444687019	0.334774286430376	0.427454834913619	-347273400534021	-179607191147645	0.329420963237304	0.999998631400262	1985	CG7367		34094	34094
FBgn0042696	0.244297767230213	0.101584149532882	0.21606949952637	0.147547835344527	346107240300784	179121912190434	0.32868815092799	0.999998631400262	1986	NfI	Nuclear factor I	43782	43782
FBgn0267632	0.12539986521965	0.961657713067367	0.250799730439299	145438743898405	-358193669247955	-184073983920748	0.339748015277	0.999998631400262	1987	CR45970		NA
FBgn0267913	222165034485795	185990575676156	10830093665108	132502578293005	29314893915917	155163383595126	0.2709816283778	0.999998631400262	1988	CR46194		NA
FBgn0033649	103326279370504	584217127009906	351037592066962	325349685478079	207306264924061	105176371624617	0.124651143343412	0.999998631400262	1989	pyr	pyramus	36255	36255
FBgn0041706	736035007637099	387182871720096	174360015707735	193013251325998	215762142050753	110944174959429	0.143660892875228	0.999998631400262	1990	CG3253		37861	37861
FBgn0037531	0.253752765523263	0.388034482364865	0.397637673882457	0.340485429587622	-321253151765253	-168371060843506	0.307534637630955	0.999998631400262	1991	CG10445		40938	40938
FBgn0030925	888328110697513	380384646485115	653958330338939	233364812900065	229506325003922	119853391366545	0.170518304510253	0.999998631400262	1992	Hayan		32831	32831
FBgn0267992	209771752956197	550378743984547	128743374931695	263990689119629	-249905949695534	-132138524913995	0.198234679966506	0.999998631400262	1993	CR46259		NA
FBgn0033942	424554368541892	205131971249801	263250143549672	157596474620954	30246775941183	159678137109616	0.283947033632563	0.999998631400262	1994	Cpr51A	Cuticular protein 51A	36613	36613
FBgn0011822	0.41700445023905	0.0140260735337235	0.728889798018924	0.028052147067447	339534596774549	176355858493266	0.327400787104007	0.999998631400262	1995	Pgcl	Pepsinogen C-like	30984	30984
[truncated: 9,063 more rows]

## Sheet: FigEV3B_Norm with Annotation
Detailed RNA seq data for Fig EV3B
RNA seq data analysis as in Fig.3 A
RNA seq data_Normalised Data with Annotation
geneID	geneName	Description	EntrezID	EntrezIDs	63123	63124	63125	63126	63127	63128	63129	63130
FBgn0000003	7SLRNA:CR32864	Signal recognition particle 7SL RNA CR32864	NA		0.689955990288988	0	462319493632446	0	0	0	0	0
FBgn0000008	a	arc	43852	43852	0.812892367329768	0	0.0170217372978822	0.640801499064882	0.171848056111821	0.0572342953152543	0	0.264280100139676
FBgn0000014	abd-A	abdominal A	42037	42037	846230119280498	601177435491813	193161817087608	78957859010508	947032767943379	992907911883439	635600492034855	775883332591551
FBgn0000015	Abd-B	Abdominal B	47763	47763	312014276387578	204451641963204	50567999887868	22101675480663	460287339957438	345580878984289	203016712551247	248156346799206
FBgn0000017	Abl	Abl tyrosine kinase	45821	45821	103102823565878	141901979607505	23651782982613	101520450142264	132637434609183	110226314475056	115571427347608	117253178211646
FBgn0000018	abo	abnormal oocyte	44793	44793	36031035048425	0.901296408566136	0.873270154639066	0.944430863014736	345739641690597	332493291003799	122041462277294	211351896583832
FBgn0000022	ac	achaete	30981	30981	0	328610865647237	0	0	0.59184820342837	0.0844783192030497	0	0
FBgn0000024	Ace	Acetylcholine esterase	41625	41625	0.105506075544014	0	0.108763939254968	0.11426608677975	0.558179982721126	115198795672829	0.232560067264156	0.641695663424239
FBgn0000028	acj6	abnormal chemosensory jump 6	47080	47080	390907616785433	334904541258192	525950563723794	302122918725619	458231762645353	59589706699382	446149228372067	382475246482089
FBgn0000032	Acph-1	Acid phosphatase 1	48445	48445	597961858250456	744407519265109	341485989614875	418554587017893	9883046234917	650658358723489	573317505743561	374669271216793
FBgn0000036	nAChRalpha1	nicotinic Acetylcholine Receptor alpha1	42918	42918	0.498889008425156	0.2532757560565	0.660224827489617	0.0878005398825446	0.921076178383444	236045922610774	0.668455630599802	168033203817202
FBgn0000037	mAChR-A	muscarinic Acetylcholine Receptor, A-type	37892	37892	0.342243607348879	0	0.271795570818756	0	0.342999216880884	0	0	0.461552407147163
FBgn0000038	nAChRbeta1	nicotinic Acetylcholine Receptor beta1	38545	38545	0.300589434460132	0	0.0929613507707476	0	179882848378919	171916504196603	0.932505107192075	10584355806132
FBgn0000039	nAChRalpha2	nicotinic Acetylcholine Receptor alpha2	42919	42919	0	0	0	0	0.519695783152853	0.129814191385332	0	0.569447775051694
FBgn0000042	Act5C	Actin 5C	31521	31521	437878553583073	586867344772041	365138280124657	537013419267267	549176265945444	559328236676721	483486735185969	439357439898838
FBgn0000043	Act42A	Actin 42A	35526	35526	939712137999627	114290416428847	881430027358168	130082597995668	120146168069729	103112547891952	100691952183754	924704351695479
FBgn0000044	Act57B	Actin 57B	37368	37368	57038763102835	170525812799794	539891198306507	425870390317665	183486675039672	647052963696306	715414980317164	817488558714537
FBgn0000045	Act79B	Actin 79B	40444	40444	106185320720819	0	0.113842724806343	0	0	363648117473684	0	0.795386791810119
FBgn0000046	Act87E	Actin 87E	48632	48632	227835794004579	316305235148843	360931519277235	270560483090738	100257716881612	484896632945951	589276801777607	583403170843983
FBgn0000047	Act88F	Actin 88F	41885	41885	0	0	0	0	0	0.582820955805868	0	0
FBgn0000052	ade2	adenosine 2	33847	33847	165943181456289	192278045483503	0.498812913292203	100078391276998	108412068296013	249835960203318	0.822967912063847	0.903535158781547
FBgn0000053	ade3	adenosine 3	33986	33986	279090566057902	121469317992054	187010491964043	163725811835125	202751345839739	124789323025275	218331665380346	196063213956551
FBgn0000055	Adh	Alcohol dehydrogenase	NA		0	0	0	0	0	0	0	0
FBgn0000056	Adhr	Adh-related	3772432	3772432	0	0	0	0	0	0	0	0
FBgn0000057	adp	adipose	37073	37073	759393289646314	452336279775482	277553134675717	552901639988785	737756481602243	615404827807673	426862787219735	274795933369153
FBgn0000061	al	aristaless	33208	33208	0.266533386429467	0	21431554821101	0	158842095349796	325994630226963	0.52533240738853	0.316901984973688
FBgn0000063	Mps1	Monopolar spindle 1	42126	42126	362938549648047	391341209066094	29269437784633	542649165783178	133988241103097	318405532293755	521534869201249	200487500535666
FBgn0000064	Ald	Aldolase	43183	43183	10160485006481	798641460188678	115745025081605	808931971863727	133243691912081	156906002452468	738429986292416	139043117056214
FBgn0000071	Ama	Amalgam	40831	40831	234460352976133	303768426219069	326949051533911	270734536354482	330168876720055	364921117012952	380580216852831	298147201132755
FBgn0000075	amd	alpha methyl dopa-resistant	35188	35188	123679161328781	0.760082006422823	0.99448581723814	228548871616246	118529311963577	0.417985352747463	0.95163805702016	0
FBgn0000077	amx	almondex	43869	43869	77373405005685	511685366129003	200901987176707	975892915875463	681541092203906	626488125988581	980262428859915	104141413384787
FBgn0000078	Amy-d	Amylase distal	36932	36932	0.727905001793054	0	0	0.301424829789794	0	135060107338574	0.363540694604343	23609296542428
FBgn0000079	Amy-p	Amylase proximal	47764	47764	218499851680847	0.396564525090169	0.165747636206357	0	0	0.0464428169719404	0	0
FBgn0000083	AnxB9	Annexin B9	42492	42492	11593623727801	13525789946129	923335066390426	103293960942994	870693501703536	82548847433003	103011000741327	851378278856574
FBgn0000084	AnxB10	Annexin B10	33019	33019	292267644429554	884081298917938	509923200915852	795814729043255	615531623918406	658497320222522	948106551690068	154899504724208
FBgn0000092	CG2650		31252	31252	346203978147969	108830146076078	100070339885299	406194506560758	260226248575514	175886695983368	230541502679003	289552373881562
FBgn0000094	Anp	Andropin	43595	43595	0	0	0	0	0	0	0	0
FBgn0000097	aop	anterior open	33392	33392	106804824650267	996664908035197	198589250897199	908294223989855	115985427836843	106910751562912	964914757462372	960958204781478
FBgn0000100	RpLP0	Ribosomal protein LP0	40451	40451	224228717620425	177543052722899	274905684504747	197760510705159	171183669700809	180028221882773	176582747515408	189394102906723
FBgn0000108	Appl	beta amyloid protein precursor-like	31002	31002	116351030541605	0.391490719217951	209346301597313	0.113760365809747	227142494742046	396860164779998	264116614696238	397883772572029
FBgn0000109	Aprt	Adenine phosphoribosyltransferase	48224	48224	94291732789739	294418410916111	130877320577439	195974359463463	236924777380258	330807500070614	232309091024409	167465317558929
FBgn0000114	bru1	bruno 1	34648	34648	804957511145012	682987507756372	806702318936732	576813353206312	768255583482452	929678969235	523633219008836	682257514684931
FBgn0000115	Arl1	ADP ribosylation factor-like 1	39745	39745	729090805728903	109861699488479	146295816281699	109008677204529	83551409760925	278269429893986	739110247301881	775092498329115
FBgn0000116	Argk	Arginine kinase	39041	39041	419972640740403	346088560994788	486552564503021	0.944045821077761	168384529817288	168242285495715	531110233523533	90650789554417
FBgn0000117	arm	armadillo	31151	31151	286658451942511	357172152212525	249833960586519	378278858150705	342738065739851	331015470348584	367361238015232	312076898837577
FBgn0000119	arr	arrow	44279	44279	205474941331083	245232763755959	298312727714031	219650501796578	0.810843828501715	19289496690537	178090584046279	283834809474878
FBgn0000120	Arr1	Arrestin 1	35078	35078	0	0	0	0	0	0	0	0
FBgn0000121	Arr2	Arrestin 2	38993	38993	0	0	0	0	0	0	0	0.97113968019652
FBgn0000137	ase	asense	30985	30985	257517318789754	0.574664971612146	254091808393383	0.398426565137786	188246698119254	210403161926213	192212791945539	120706401128404
FBgn0000139	ash2	absent, small, or homeotic discs 2	42936	42936	301522601453363	838552100928921	76280992663024	678662162630673	173449920915249	561503008093506	41143535121564	438526414575839
FBgn0000140	asp	abnormal spindle	42946	42946	155151195312855	266712272370521	282079568188111	243138899859841	114989251767386	180893966061235	166964581793376	167056046386177
FBgn0000146	aub	aubergine	34524	34524	0.296501816943427	0.828817665263078	140602372922513	128447967268301	203152141203323	16187054655653	101664788277165	185080218985379
FBgn0000147	aurA	aurora A	41446	41446	122094938716961	169177393722043	113368440277505	141205204347184	501475947635375	682806594836926	111067791160668	970811245724246
FBgn0000150	awd	abnormal wing discs	43739	43739	102382256214008	111468196800833	887331224367456	123241639434066	896365094395905	106471314187386	96190092481642	994089923844703
FBgn0000152	Axs	Abnormal X segregation	32645	32645	504726252002861	516617055624262	483146313539773	598452173713271	105383456804624	117628923942897	204062803876162	375067344448714
FBgn0000153	b	black	34791	34791	0	0.240972542022004	0	0	0.36314807798181	0	0	0.0335084885750867
FBgn0000157	Dll	Distal-less	37973	37973	507065873149223	239880191423536	531935206242679	0	253051326143988	489287498042372	108070683821374	21403812897169
FBgn0000158	bam	bag of marbles	43038	43038	0	0	116775948127647	0	0	0.490812790132186	0.500924143476075	0.604355844627752
FBgn0000163	baz	bazooka	32703	32703	204065955917134	140495341107214	280168190788778	121826584340208	14714071937361	154278249005449	114424441979366	121173943927667
FBgn0000166	bcd	bicoid	40830	40830	0	0.260831872180758	138088172624917	0	0.0305726004136894	174116611452059	282023574735747	138229121935438
FBgn0000173	ben	bendless	32358	32358	116456823585472	694528920705216	119597798711363	816937905723759	106831171488044	990765152410093	892535391484443	108450336477622
FBgn0000179	bi	bifid	31379	31379	96914950233423	121067451711203	199884850756408	19220568162012	164859098581222	271228489459271	166436922517035	129348263600996
FBgn0000180	bib	big brain	34330	34330	127623605399487	10970650115956	20591563478296	225100063518092	146496883296102	11492300577738	969067325463753	125130577047543
FBgn0000181	bic	bicaudal	45827	45827	742855442680273	772332584020241	872975431776587	883372386667322	751048479291829	808288503491624	807934215311631	774730344159741
FBgn0000182	BicC	Bicaudal C	34946	34946	0	0	0	0	0	0	0	0
FBgn0000183	BicD	Bicaudal D	35051	35051	280165468689192	26334731152041	420718026890038	375671755851998	627533485246577	534009612418798	309285651235804	377351413264186
FBgn0000206	boss	bride of sevenless	43146	43146	0	0	0.0305860224795002	0	0	0.128553964004641	0.0242219696122874	0
FBgn0000212	brm	brahma	39744	39744	253463392997373	383437816553148	590935780038602	196477970657973	287161110715773	346572115861762	408129152408259	38243620571479
FBgn0000216	Brd	Bearded	39620	39620	145157489067209	106238542985998	138753203515636	100093440659145	103036099731063	576631221970712	92734994441112	550002158855158
FBgn0000221	brn	brainiac	31358	31358	163140490430263	202242437940468	173506911755107	136323710088955	196771159937068	934941949938579	143948325588697	159362905267743
FBgn0000227	Bsg25A	Blastoderm-specific gene 25A	33669	33669	0	0	0	0	0	0	0	0
FBgn0000228	Bsg25D	Blastoderm-specific gene 25D	33757	33757	501199001519638	922973974298292	117218013346179	6548337277416	779547609433877	93685654364645	96364707379268	8218577538531
FBgn0000229	bsk	basket	44801	44801	124071159304926	207159962736102	748022860391194	17595577349713	105886277489081	551249080606572	121297118215	817860344448553
FBgn0000233	btd	buttonhead	31912	31912	623437397541973	51101948072969	970555790415709	393232353782462	0.607784129832883	142576598851282	161682059942687	326736315488976
FBgn0000239	bur	burgundy	45830	45830	492128750155102	952908749292408	695012392385192	118847089740515	940537205948845	696105688015888	882983296038732	557906656456928
FBgn0000241	bw	brown	37724	37724	133864397740912	362382922489263	299556465669663	721948062925435	379448625382819	653571545720395	0.186583477389611	645381077707419
FBgn0000244	by	blistery	41144	41144	0.244871267884299	0.230927813102361	0.173732964301762	0.574605551104662	0.178645425458794	0	0.290455612566949	0.119883742116146
FBgn0000246	c(3)G	crossover suppressor on 3 of Gowen	47765	47765	0.86316669914815	279561146126707	276922752861469	0	368638810617708	18858362865685	144351514301055	348314939437037
FBgn0000247	ca	claret	43518	43518	150724516219977	432025423509846	211173717657959	160765629400174	38512251654628	288873528349125	364592354811834	189390206348601
FBgn0000250	cact	cactus	34969	34969	279282727116075	275944008409313	347108659852224	285928595008403	337978442017357	322078420746419	26939661486196	319823603905553
FBgn0000251	cad	caudal	35341	35341	291651824636945	197325569916462	326310015622445	128713484710368	38916898014537	295398001303552	116428504751545	258882410467951
FBgn0000253	Cam	Calmodulin	36329	36329	597617196821492	827911916635424	107678813110361	677157207347349	597899067201204	728682044878144	679956988820484	785691323635844
FBgn0000256	capu	cappuccino	33611	33611	132241564805389	19198637702923	246634607644754	0.620625995695397	170222751713605	0.881431078261693	0.771912248903885	131845699637791
FBgn0000257	car	carnation	32947	32947	104918518248719	174282169237755	150094439786095	219765504684776	179739036456454	169193863015406	135259257093423	129688305852224
FBgn0000259	CkIIbeta	Casein kinase II beta subunit	32132	32132	472379386653124	814968714730088	785382899251237	691413258692592	674753635815711	648927205628836	604314238287759	590006365858453
FBgn0000261	Cat	Catalase	40048	40048	477529399694645	600732577224901	291309995034434	344505037148931	473050935340319	223498774499689	614093287902335	526952507387182
FBgn0000273	Pka-C1	Protein kinase, cAMP-dependent, catalytic subunit 1	34284	34284	388330531158478	477695969962415	519291252694059	416583681442493	367820477531878	546799312146487	418380729009711	423495496440819
FBgn0000274	Pka-C2	Protein kinase, cAMP-dependent, catalytic subunit 2	43644	43644	0	0	0	0	0	0	0	0.106064674733596
FBgn0000276	CecA1	Cecropin A1	43596	43596/43597	0	0	0	0	0	0	0.430565158948802	0
FBgn0000277	CecA2	Cecropin A2	43596	43596/43597	0	0	0	0	0	0	0	0
FBgn0000278	CecB	Cecropin B	43598	43598	0	0	0	0	0	0	0	0
FBgn0000279	CecC	Cecropin C	43599	43599	0	0	0	0	0	0	302511065043821	0
FBgn0000280	Cec-Psi1	Cecropin pseudogene 1	NA		0	0	166546419995303	0	0	0	0	0
FBgn0000281	Cec2	Cecropin 2	NA		0	0	0	0	0	0	0	0
FBgn0000283	Cp190	Centrosomal protein 190kD	41848	41848	305624949772456	387770455025276	429544670736547	35087848920389	330139076586501	280236801433455	363118977236738	329456817806059
FBgn0000286	Cf2	Chorion factor 2	33692	33692	567336233528938	101004632242896	864960665607124	854493404502052	999023308109123	942525488350595	122113866945528	956638227884276
FBgn0000287	salr	spalt-related	34568	34568	0.62107671332011	0.982433214132342	161472209463173	0	0.560203140528297	18191221878966	0.448220197077664	13052028421042
FBgn0000289	cg	combgap	36571	36571	868278286802894	108965617457029	684759690988732	12042019112278	101595775209765	103108083770981	100081417317989	76139569039773
FBgn0000299	Col4a1	Collagen type IV alpha 1	33727	33727	210959294709725	87397203600456	102141086877228	105023206814148	157000960142671	323072868391266	538980627889076	113699111956257
FBgn0000303	ChAT	Choline acetyltransferase	42249	42249	0.685770268748966	0.348151553482302	0.160830167069345	0	0.193298715156112	117812608857168	0	0.998821963110789
FBgn0000307	chif	chiffon	34974	34974	237089136684525	238221280715454	392913682675379	219017608058816	189752019329708	219790406509377	239940729886821	214243249787169
FBgn0000308	chic	chickadee	33834	33834	189680226236059	254789231906257	216072170293668	244186854287346	220456912166612	15297008260536	184551015792718	201044915963875
FBgn0000316	cin	cinnamon	30973	30973	141116164604652	936994891478452	690075750969481	818285080580377	105090923173684	121523463472721	133164008815647	104089911346435
FBgn0000317	ck	crinkled	34882	34882	0.287916534935558	0.486403922274291	144382219675381	0.533952943352199	0.858675499895669	0.795173287668684	0.689985900989671	0.917930739497835
FBgn0000318	cl	clot	43938	43938	184303369675981	209506441719843	193321005541289	214774733538276	208448771926744	258258126897838	191013978748567	22001739117793
FBgn0000319	Chc	Clathrin heavy chain	32537	32537	741107437915689	904517389466983	888578374564154	828300180406787	744736740412867	788720550339806	833181206851624	915096019613052
FBgn0000320	eya	eyes absent	33916	33916	184493109923616	262914757230512	0.424565489816392	192410877798248	0.60933098233723	0.0629809908204851	148334948052484	0.407141757524123
FBgn0000326	clt	cricklet	117300	117300	0.85770559385708	127542950658067	149927905201845	0.612548433929296	306932991832185	306673707471332	0.554084122660253	376325403549761
FBgn0000330	cm	carmine	31647	31647	972952031476856	141275925777895	139740019512782	193289663259136	773572959013167	138863499151773	169081772917637	173810645769257
FBgn0000337	cn	cinnabar	NA		0.422581983623926	0.451655239376438	0	0	0.563082396893024	0	0	0
FBgn0000339	cni	cornichon	34967	34967	600390129756043	790928150616385	774201319209976	890771575039968	470309020333472	5439703344216	819335991745327	48783199851857
FBgn0000346	comt	comatose	47091	47091	0.245034580721357	0.0952337224706334	0	0	0.301388200774019	107906206818771	0.874729314657406	0.162223635165103
FBgn0000351	cort	cortex	33937	33937	382262021769779	146549162262929	317394204631532	312000500555027	360723433714923	425949383839087	379235548156899	380397270905577
FBgn0000352	cos	costa	35653	35653	121852147725781	118508100447689	112026332223588	110443542714974	109062600913097	961217124861121	128402069582714	100934912299913
FBgn0000355	Cp15	Chorion protein 15	38999	38999	0	0	0	0	572081622653675	0	0	0
FBgn0000356	Cp16	Chorion protein 16	39001	39001	15808187057196	0	0	0	207940537373109	0	0	0
FBgn0000357	Cp18	Chorion protein 18	38998	38998	317868784432061	200445341772849	123536897666778	147936581716607	117074687759837	112201265927034	119198215883407	116846010006593
FBgn0000358	Cp19	Chorion protein 19	39000	39000	0.211261486017826	0	0	0	0	0	0	0
FBgn0000359	Cp36	Chorion protein 36	31787	31787	0	0	0.0825767793286152	0	0.138946442023506	0	0	0
FBgn0000360	Cp38	Chorion protein 38	31788	31788	0.991017651383864	0.0588443757539723	0	0	0	0.43416039308597	0	0
FBgn0000370	crc	cryptocephal	47767	47767	111093731742442	976949007277347	103651589267697	700040014425921	104871075321475	124019009794448	889073657091431	984388941974252
FBgn0000376	crm	cramped	NA		783920917873637	635482915759521	426866274614827	830482546993328	434945985422218	454513357326219	63477891202614	373719672951248
FBgn0000377	crn	crooked neck	31208	31208	166016468749682	210215476356117	158466680866314	254983604835232	155928652531885	151146275783381	165865441913231	156456765801815
FBgn0000382	csw	corkscrew	45278	45278	338630484316137	583293189927633	10110529882048	385297013589641	775143564918443	532294677342166	545767965763968	487479051181254
FBgn0000384	cta	concertina	3355131	3355131	465237690364547	131623840563575	133032267028086	718075953051332	123423047921893	107343397125985	106936402854334	112332237441352
FBgn0000392	cup		33934	33934	0	0	0	0	0	0	0	0
FBgn0000394	cv	crossveinless	44510	44510	53960742166961	439261370012687	775220990048603	490061764063229	402955510621564	552039275068459	624940266092172	470084269714739
FBgn0000395	cv-2	crossveinless 2	45280	45280	371706019993527	22919945524962	50239643872611	10064205335601	494314244471151	381159385194246	338857465530289	173521954869948
FBgn0000404	CycA	Cyclin A	39340	39340	10572801448449	126951005428866	200096860623979	114402271155815	104412039289372	107720796622346	131160413717642	108793705370185
FBgn0000405	CycB	Cyclin B	37618	37618	267208685984188	280044574967843	228650142475994	398243500749472	209670044210279	164746862236821	301312239605553	247938621601075
FBgn0000406	Cyt-b5-r	Cytochrome b5-related	35008	35008	314458040806342	251597310814432	224914326125107	269456116307058	133950795379655	13483271464478	170147902263207	265577907233875
FBgn0000411	D	dachs	39570	39570	283965668834578	16652557354553	4314204844771	134972938007622	232992589848452	186606130928116	142480392555925	131137496531523
FBgn0000412	D1	D1 chromosomal protein	41095	41095	48249500927716	568708037346785	472365398196801	590044376973039	420788306835668	47272384160636	507949439844412	372148451797901
FBgn0000414	Dab	Disabled	39866	39866	320461112382769	365501016947183	74659029108718	476081063148864	32869602003347	479674640119514	427492679416497	344969347671965
FBgn0000416	Sap-r	Saposin-related	43662	43662	816686710126294	74740670831712	683603403961781	835659617901138	699921329863301	620040444048942	688423881791725	640579647963638
FBgn0000422	Ddc	Dopa decarboxylase	35190	35190	0.368782340179492	0.867139304773497	0	0	0.665273776038181	180026107118262	0.365295360094926	0.92079457700435
FBgn0000426	SmF	Small ribonucleoprotein particle protein SmF	36314	36314	241489521340549	502515470313188	349875868952017	368681078642007	409741453862996	378209615967812	389439271411178	365975478810618
FBgn0000427	2001-12-01	defective chorion 1	31691	31691	0	0.01278646926178	0.0961959141239397	0	0	0	0.0253934566603417	0
FBgn0000439	Dfd	Deformed	40832	40832	148126002491032	262967115043363	148041262218047	0	192485717274185	206464518648096	0.106580203639024	0.861935218166388
FBgn0000442	Pkg21D	Protein kinase, cGMP-dependent at 21D	33253	33253	0	0.142269890276251	0	0	0	0	0.706356895488017	0.11078687279568
FBgn0000447	Dhod	Dihydroorotate dehydrogenase	41022	41022	167709614931183	21919170186166	205972966069372	25158120355397	227013188952236	328917368839999	462575279987906	225508485883315
FBgn0000448	Hr3	Hormone receptor 3	36073	36073	255612266878491	0.772539778770974	234241876773773	0.470288021582847	245969059374167	131763575061987	0.334742296532006	155864902709801
FBgn0000449	dib	disembodied	45282	45282	0.278544258020466	0.967550510498478	177312205456603	0.857877958606803	11384462404174	109826092347215	0	0.869354407386049
FBgn0000451	ect	ectodermal	44135	44135	19852141885781	0.491156277176633	258656696116737	0.970505767125923	0.455949351050671	184296419810706	0.370658939961138	0.937046386603235
FBgn0000454	Dip-B	Dipeptidase B	48450	48450	945445402424069	356643947778523	359503626542351	0.690896684075751	317210364406471	807097502250906	218734065168163	667077170748373
FBgn0000455	Dip-C	Dipeptidase C	47769	47769	590728695844147	981712996285749	614056337518989	128858625492717	81982958749937	98471150383807	919086683462616	791310428839849
FBgn0000459	disco	disconnected	32579	32579	211570212765949	138754023157204	232446894405517	163251205088832	205590239337509	139568746365507	112381882417342	553024219281194
FBgn0000463	Dl	dorsal	42313	42313	348518409708785	278919553826019	4988419744841	2095759212065	262798319642419	21326069909902	286088032777812	235034938364803
FBgn0000464	Lar	Leukocyte-antigen-related-like	35259	35259	172961783512515	127980966982761	317378582955804	127223225779099	180760758735001	234565654019334	199096295178425	216621989288426
FBgn0000473	Cyp6a2	Cytochrome P450-6a2	35587	35587	0.944808312468612	0	0	0	0	0.694145328935453	0	0.897463013897261
FBgn0000477	DNaseII	Deoxyribonuclease II	48228	48228	152762698835776	227971209960386	11294324676283	201506344253837	177351555414795	249369335307373	225242028448294	194231626580977
FBgn0000479	dnc	dunce	31309	31309	794289621756233	575796255403354	111583339433006	409137727066953	105402407255407	944477027240339	408146503711682	74958346336062
FBgn0000482	dor	Diabetes and obesity regulated	NA		143143858949105	151364451379877	620979470441203	203681558979565	127544130393991	62492843311753	202018965949364	182642463929145
FBgn0000489	Pka-C3	Protein kinase, cAMP-dependent, catalytic subunit 3	39733	39733	0.600670194069126	0.713328618408716	223606484302979	0.835265008765078	127924226693786	0.526301841764195	0.283328868748581	124982000900089
FBgn0000490	dpp	decapentaplegic	33432	33432	250584323029775	0.775280857771217	441866540711231	165571683930245	25725078316642	0.653726740161997	0.909810440874266	142697061818417
FBgn0000492	Dr	Drop	45285	45285	0.511969694466007	100798663247841	0.758334404524068	0.758759054298449	112409413872152	0.880302485331779	0.514754819730719	168198957150024
FBgn0000499	dsh	dishevelled	32078	32078	616811113029695	816370743233091	900818587663297	832629566306536	732247749463877	810621157800875	971537580016659	913627085539967
FBgn0000500	Dsk	Drosulfakinin	45845	45845	0	0	0	0	0	0	0	0
FBgn0000504	dsx	doublesex	40940	40940	0.129130170427443	0	0.0203591485100485	0	0.0685139641216096	0	0.0725535347372581	0.181755697722262
FBgn0000520	dwg	deformed wings	31265	31265	338675799735361	218434026290925	150524022147603	388092749256278	121991089482875	25693224187266	274498192880579	164021708324101
FBgn0000524	dx	deltex	31589	31589	788612967966936	106174591954392	623519399275344	147325716376282	522551869892163	791260394861438	722563246955343	829781521940118
FBgn0000527	e	ebony	42521	42521	0.437718737739035	0	0	0	0.641577014919486	0	130073981182114	0.159383947089329
FBgn0000529	bsh	brain-specific homeobox	35266	35266	0	0	0	0	0	0	0	0
FBgn0000533	ea	easter	41858	41858	0.405298312566616	0	175017346836365	0.581201816532035	0	289168124847689	10036651494946	117126102010167
FBgn0000535	eag	ether a go-go	32428	32428	0	0.269496839728445	0.285928697735449	0	0.415506819763035	0.757477279593498	0.29505210238796	0.457386458380133
FBgn0000536	eas	easily shocked	32585	32585	288319192945055	597249429848357	730951732508743	592860795542178	490964114808538	738335397682206	578862147398934	545792953470002
FBgn0000541	E(bx)	Enhancer of bithorax	44811	44811	222641646417588	246423851960419	518512977597371	269712276187284	231857356357365	282577796999194	28990881509306	26671469397322
FBgn0000542	ec	echinus	31339	31339	394583640509795	321985215673211	127591741077195	342895862621707	366431541853562	350444227493984	330151212951099	158411379738723
FBgn0000543	ecd	ecdysoneless	38291	38291	238370820625613	335470077443791	397222783322131	322505876982731	357407570251826	284348886278312	271525641752695	33400771859318
FBgn0000546	EcR	Ecdysone receptor	35540	35540	454791707269109	576342572193659	690193579461106	420706206463943	537745389503133	511557296891815	416550336707399	479626082039477
FBgn0000547	ed	echinoid	33619	33619	346557287403459	296159942326794	474763143608919	249892521535252	258842624003665	25500684602327	265684168403769	290727730637342
FBgn0000551	Edg78E	Ecdysone-dependent gene 78E	40354	40354	0.284449281070538	0	0.571803634316862	258647648671402	160355976523508	0	0	0
FBgn0000552	Edg84A	Ecdysone-dependent gene 84A	40818	40818	0	0	0	0	0	0	0	0
FBgn0000557	eEF1alpha2	eukaryotic translation elongation factor 1 alpha 2	43736	43736	258906678082841	0.996189198569882	464942089153554	252129310751256	13428001784109	36166644276884	104415293252607	234338637438987
FBgn0000559	eEF2	eukaryotic translation elongation factor 2	35422	35422	153568286587113	144246747161182	100535942623591	123223910471247	142297815655747	123875612666264	125390366261855	12094953643613
FBgn0000560	eg	eagle	40428	40428	0	0	0	0	0	0.152418334892664	0	0
FBgn0000562	egl	egalitarian	37757	37757	683848517181891	950654024030108	612330137745743	106145602187372	298794860441777	228196241158874	295802555544926	26461315745303
FBgn0000564	Eh	Eclosion hormone	42101	42101	0	0	0	0	396471040819345	222276377546274	279897933228579	894257788847629
FBgn0000565	Eip71CD	Ecdysone-induced protein 28/29kD	39675	39675	0.253935057971944	233408780547901	0.340309031501973	250267203581748	120249217698039	0.457705280408842	0.485101292449333	0.369855510897099
FBgn0000566	Eip55E		37143	37143	38384053654609	34460866944845	264994360186483	525684495271358	356710676328817	413015531413037	514519538622317	551801829113016
FBgn0000567	Eip74EF	Ecdysone-induced protein 74EF	39962	39962	102426278441208	0.850582461873641	0.533262647820366	0	0.290786970930033	0.398456675743831	0.797689780654289	0.375641934449497
FBgn0000568	Eip75B	Ecdysone-induced protein 75B	39999	39999	283170570424257	198453455616902	119211131641869	13064013413218	329069097116799	215162655191108	121914984098412	156845808895199
FBgn0000575	emc	extra macrochaetae	38091	38091	101185127038502	16607582977861	163937274030516	109071459760816	149161345020408	111908829370045	139586009476574	140497543868145
FBgn0000576	ems	empty spiracles	41697	41697	452332325783084	174991965039789	290078429660907	136748100746444	262820727624123	171939629903382	273898865338557	222301371238958
FBgn0000577	en	engrailed	36240	36240	660071077051543	323785276287804	505007876676302	0.433460133096714	399879101342148	224741981212211	279690007352254	474033498386278
FBgn0000578	ena	enabled	37201	37201	222234616254912	237415271640353	305592804781176	240423870289645	215456322552491	266242885930752	222234027387533	238621834738035
FBgn0000579	Eno	Enolase	33351	33351	1320566115679	990366037753427	112282209887097	937449056435007	129289701674159	125846793169324	785161855210563	121030263407242
FBgn0000581	E(Pc)	Enhancer of Polycomb	36238	36238	115844867221444	144159742878658	187157033966218	108793820623089	11042624405077	118330153920863	152748949448396	12594443698954
FBgn0000588	esc	extra sexcombs	34595	34595	153350546980898	245851387503084	135204937985232	175188441273173	0.910001345646906	250038968838369	488251793800921	193126095244089
FBgn0000591	E(spl)m8-HLH	Enhancer of split m8, helix-loop-helix	43161	43161	120898712250691	571534225479757	133260237363559	102189419473279	162625878971424	843167228343271	73740022472426	827043094185217
FBgn0000592	Est-6	Esterase 6	39392	39392	0.78610663455354	0	0.200665619446346	0	0	0.210850894690247	0.754836741641054	0
FBgn0000594	Est-P	Esterase P	39393	39393	0	0	0	0	0	0	0	0
FBgn0000606	eve	even skipped	36039	36039	127162585787259	0	0	109028891135678	0	0.440777346851758	0	0.203529510975278
FBgn0000611	exd	extradenticle	32567	32567	468572473719884	524180958876	275741421871489	621114677581772	441900181010409	362464948230493	440271782338308	377202376834335
FBgn0000615	exu	exuperantia	37345	37345	119137993338351	0.670181993769404	0.224086773813336	0.171662509447663	327567292894443	103602772741783	215171339235767	189180371136155
FBgn0000617	e(y)1	enhancer of yellow 1	32762	32762	754953445767992	129207590414432	619837174487858	124180414974996	738072621659738	982806034513472	900572614686895	765051859213415
FBgn0000618	e(y)2	enhancer of yellow 2	45848	45848	392360459871895	417893336790844	285810874234484	474785055951468	408469391292562	360381486639205	517975022181519	320012727619429
FBgn0000625	eyg	eyegone	39419	39419	366982944771246	245144398292716	468389762290899	140961749339965	325102894970882	258386117041475	0.672313544730888	111356116019146
FBgn0000629	E(z)	Enhancer of zeste	39203	39203	244872673171346	180914770010366	160796975102407	318184351939445	271726060346247	233126559867826	182383523820838	159724843336387
FBgn0000633	CG17716		36521	36521	46518591802937	478010838459976	537857456531503	644587266991232	498161345545761	776609979799625	745434477855077	611410243321851
FBgn0000635	Fas2	Fasciclin 2	31364	31364	269565723560595	185401424115383	449804510424034	201979527780584	356142590695914	379486762058876	229850544772286	246955175852583
FBgn0000636	Fas3	Fasciclin 3	35097	35097	367956354002364	275112141044859	369486876697182	33885691274349	537752991199105	538353165409495	363689833160622	342555373199224
FBgn0000639	Fbp1	Fat body protein 1	39566	39566	0	0	0	0	0	0	0	0
FBgn0000640	Fbp2	Fat body protein 2	34259	34259	0	0	128709058283148	0	0.144380101767442	0	0	0
FBgn0000644	Fcp3C	Follicle cell protein 3C	31294	31294	59268389792322	427394705891571	363646527286387	251343861185052	0.966132269770921	160886020164479	234932983146052	230296917584851
FBgn0000658	fj	four-jointed	37089	37089	154340169298636	923106023408991	283396251247429	125645741567283	167465874220987	124784302736301	762485912078736	809893846503513
FBgn0000659	fkh	fork head	43383	43383	602841472388664	140687175064164	113233962182553	111738725548143	965310077468598	906697192632705	581940585197088	268548387044939
FBgn0000662	fl(2)d	female lethal d	36527	36527	305599284257695	312058227747138	354135386214175	340395742617214	218767135724749	20791343079828	310358366689105	209551304501211
FBgn0000667	Actn	alpha actinin	31166	31166	404350156423156	411257672011188	46846972260692	491250432480443	520606384404158	41877819294615	411139907989778	598433512718974
FBgn0000709	fliI	flightless I	33110	33110	468694570269443	386744206141385	610934730346696	424550867575348	179896350542801	292084619951808	300873795192098	312721596762958
FBgn0000711	flw	flapwing	44289	44289	332249199957264	414578719045621	364226166709404	411142950890167	303347118353535	268850472788699	239457564550692	22419184977658
FBgn0000715	FMRFa	FMRFamide	NA		0	0	0	0	0	0.380004436555274	0	0
FBgn0000719	fog	folded gastrulation	33148	33148	250380586136712	575522020304533	774983828814219	410535964855182	727601807188538	686861244496532	532568563949309	77600432134005
FBgn0000721	for	foraging	44817	44817	236595790240937	316834203811541	721790888238845	199229095428673	163254950603349	303873963994222	264369741736142	307472904625572
FBgn0000723	FER	FER tyrosine kinase	41118	41118	102933863251172	144571072458983	180537445173744	159254470104475	635769387869608	691428849126352	758840865764031	62193466812523
FBgn0000808	gd	gastrulation-defective	32159	32159	0	0	0	0	0	0	0	0
FBgn0000810	fs(1)K10	female sterile (1) K10	47781	47781	180701252249147	245871738035263	182076928229466	260919139933409	172237135426281	208134427724578	193212588168388	172288197851378
FBgn0000826	png	pan gu	31084	31084	222222809080511	290291877373007	107542541696548	20278982265092	146155691887921	236433127119631	668226304584006	314675990330584
FBgn0000927	fs(1)Ya	female sterile (1) Young arrest	31263	31263	0	0.0657687922297193	0	0	215077901934909	0.0693213590238897	0	0.128036909365209
FBgn0000928	fs(1)Yb	female sterile (1) Yb	31262	31262	0.274905366014631	0.0629611296259664	0.157890952137181	0.023038657749972	0	0.0663620377291804	0	0.0204285045996031
FBgn0000964	tj	traffic jam	35227	35227	0	0.210471435614866	0	0	0	0	0	0
FBgn0000996	dup	double parked	47121	47121	137838021085235	113828425442708	149481338549853	155552054051762	810405787282033	562854973412901	110703818210029	770577775985973
FBgn0001075	ft	fat	33627	33627	499052608317323	199747533794528	102589643028043	230285684256072	382783760907102	309370011816338	381100754265388	247921456770479
FBgn0001077	ftz	fushi tarazu	40834	40834	155052116570017	0.994317366178732	394804516095593	0.545759049202266	144225466934658	0.567680971375172	19335385224158	0.604909440032218
FBgn0001078	ftz-f1	ftz transcription factor 1	40045	40045	276472867102749	0.9164594929365	149279108688638	207791456197748	427370821920895	11049894103258	222829135808849	382672718872916
FBgn0001079	fu	fused	NA		461116695980896	311981983811324	490400911455461	379706276665071	221792884108515	214456957361664	2357115784802	363094519003036
FBgn0001083	fw	furrowed	32162	32162	0.600125619763922	0.578836768139275	0.0784637596685691	0	0	0	0	0
FBgn0001084	fy	fuzzy	34166	34166	0.407379228073475	0.566028512510217	0.491351404962446	0.334579180143845	0.413382127868511	0.50481801291538	402086130514777	161051165764028
FBgn0001085	fz	frizzled	45307	45307	185741021020344	115915557874405	39088303693492	126190158569347	222216749871976	155055008367373	138428334230755	117141444701025
FBgn0001086	fzy	fizzy	34968	34968	57947776674041	809346605441539	680086799004868	774880783503256	419124006545073	594971575557106	719204522380079	482074840080184
FBgn0001087	g	garnet	44819	44819	114453212627662	174729715500901	339410813476955	180635422634505	192773990782885	224800950750121	140691858494793	189897793853383
FBgn0001089	Gal	beta galactosidase	33839	33839	741906194703499	231929649187064	239722679299565	0.55049128829272	0.958819328283316	313830651487151	102702184075911	115929367935897
FBgn0001090	bnb	bangles and beads	32872	32872	54109406230349	692906555627101	621695913642042	711807474520052	73550274571759	547608856392597	636105530424684	575001853372018
FBgn0001091	Gapdh1	Glyceraldehyde 3 phosphate dehydrogenase 1	35728	35728	232316262495954	0.943537757444267	342470453729081	29437800606633	581490859868373	168018814903055	458595532641179	103927256541751
FBgn0001092	Gapdh2	Glyceraldehyde 3 phosphate dehydrogenase 2	32545	32545	814893966908887	402372376993777	344865352006906	642990896441178	159577533269491	157295351918189	51081498535163	119482260353307
FBgn0001098	Gdh	Glutamate dehydrogenase	42832	42832	112701646010842	931647363169581	605718122173841	68181447414424	956328686879839	10712413342629	448537533061134	120913729196299
FBgn0001099	gdl	gonadal	3772583	3772583	257505276829558	506657587289669	219605038337069	65231753590112	323325414281421	408760030635761	229811863348716	456642275156236
FBgn0001104	Galphai	G protein alpha i subunit	38765	38765	19937703091288	252455752176415	332464900093898	200708105023002	220368250393594	251476057831983	239314864405742	275883070533312
FBgn0001105	Gbeta13F	G protein beta-subunit 13F	32544	32544	776014736427593	895950743624431	764374278255457	792246523040291	920661008867303	93974402721019	822124417672906	830547704950636
FBgn0001108	DCTN1-p150	Dynactin 1, p150 subunit	39536	39536	799494717509155	906189160498351	10086490438221	904340736584722	843481247281596	708266228198369	991255625605405	985845509639494
FBgn0001112	Gld	Glucose dehydrogenase	40875	40875	0	0	0.0317887843155345	0	0.0267444341666493	0	0	0.0246776899302553
FBgn0001114	Glt	Glutactin	34193	34193	639338762405707	246877190880029	469384726016607	179637462080468	827729454051196	220617948212435	331475176652449	830363295188488
FBgn0001120	gnu	giant nuclei	39615	39615	588568091246522	135367565588742	499218232560858	0	210000310533901	176251245167186	363717935463034	209273762070518
FBgn0001122	Galphao	G protein alpha o subunit	36104	36104	25523137368176	320337590624357	452518176230418	338949832567237	262992800430986	325927363828717	311945967824592	367461189618448
FBgn0001123	Galphas	G protein alpha s subunit	37805	37805	927293881695974	106695385047839	100795281267991	119111998624608	100182358369999	864897191838474	104598894306532	792637585569488
FBgn0001124	Got1	Glutamate oxaloacetate transaminase 1	36782	36782	582759438125445	465063391834557	359250978272354	556108943035537	530021800708649	367638190484323	202037227550806	517355918519758
FBgn0001125	Got2	Glutamate oxaloacetate transaminase 2	33373	33373	343431496327353	193702178602867	919431005272032	111204438790404	621508877521752	150555077883502	11363791522083	61886352169386
FBgn0001128	Gpdh	Glycerol 3 phosphate dehydrogenase	33824	33824	296486259570662	30475916652583	230389214326836	314585708541414	325182282887475	239133946713351	288264876523059	271681871383404
FBgn0001133	grau	grauzone	45871	45871	132520850053131	264261889338334	19608627956434	175931413457687	220643135141889	162786242060508	193433784634607	196793371906912
FBgn0001134	Grd	Glycine receptor	39984	39984	0	0.108322218595005	0	0.0198185653255715	0	0	0	0
FBgn0001137	grk	gurken	34171	34171	212140717464292	145453158368346	0.590053866727635	0.281774317021193	234672291138187	0.631276287502184	208152440491809	137417960567971
FBgn0001138	grn	grain	40962	40962	884369506248657	105842328390081	565552007785191	796950545083675	640729945022037	367445575295456	628098768790251	468774743102522
FBgn0001139	gro	groucho	43162	43162	647060499720269	898787013974059	122419157834901	776388493066222	590497115610442	918470662226658	844807984144726	798428682585931
FBgn0001142	Gs1	Glutamine synthetase 1	33172	33172	668714023030926	625150761249823	77847707812607	729028324242361	102060221036441	67993447055693	520856254154906	684652123481673
FBgn0001145	Gs2	Glutamine synthetase 2	32087	32087	0.924683285954315	112007407475042	260233446931254	448430795634684	629014466673693	993072745442861	412173021051975	506652552713313
FBgn0001147	gsb-n	gooseberry-neuro	38004	38004	43650948347027	108421485715309	580865073224566	385914510510638	374316870009145	0.935001656302328	274045003715379	102337949908356
FBgn0001148	gsb	gooseberry	38005	38005	107172605946587	485817596089844	871818494481174	469703603776748	719370135919636	446290404934729	447001833755246	13882959002122
FBgn0001149	GstD1	Glutathione S transferase D1	41503	41503	233297337103885	220577060559051	148673466896558	375173199770314	334776865151582	31611526495805	248463677399797	229982311532818
FBgn0001150	gt	giant	31227	31227	320648648146102	198193146921469	113900285734615	235698411848365	405083520357743	382981036315129	50020544505069	0.884209948523496
[truncated: 17,235 more rows]

## Sheet: Fig. EV3D
Test: # macrophages on yolk
Fig. EV3E
Genotype	Name	Mac # on yolk		Genotype	Name	Mac # on yolk
[truncated: 53 more rows]

## Sheet: Fig. EV3E
Fig. EV3E
[truncated: 53 more rows]

## Sheet: Fig. EV3F
Fig. EV3F
[truncated: 51 more rows]

## Sheet: Fig. EV3G
Test: gb macrophages
[truncated: 82 more rows]

[truncated: 1 more sheets: Fig. EV3H]
