# Supplementary material for: Macrophage mitochondrial bioenergetics and tissue invasion are boosted by an Atossa‐Porthos axis in Drosophila
Source: EMBO J. 2022 Mar 23;41(12):e109049. doi: 10.15252/embj.2021109049 (PMC9194793; doi:10.15252/embj.2021109049)
Supplement: Supplementary file 8 — Source Data for Expanded View and Appendix [file EMBJ-41-e109049-s016.zip › Appendix_and_EV_Figure_Source_Data/SourceData_1_for_Appendix_FigS1.xlsx]

## Sheet: Appendix Fig.S3C 
Appendix Fig. S3C
Embryo	Genotype	Name	mac in GB		Embryo	Genotype	Embryo	mac in GB			Embryo	Genotype	Embryo	mac in GB		Rescue
Embryo _1	W-/UASftZ X SRPGAL4,SRPH2A3xmcherry	Control	67		Embryo _1	RNAi 36080 X SRPGAL4,SRPH2A3xmcherry/UASftZ	Atos RNAi	53			Embryo _1	RNAi 36080 X UASpths,SRPGAL4,SRPH2A3xmcherry	pths Rescue	90		Embryo	Genotype	Embryo	mac in GB
Embryo _2	W-/UASftZ X SRPGAL4,SRPH2A3xmcherry	Control	100		Embryo _2	RNAi 36080 X SRPGAL4,SRPH2A3xmcherry/UASftZ	Atos RNAi	55			Embryo _2	RNAi 36080 X UASpths,SRPGAL4,SRPH2A3xmcherry	pths Rescue	74		Embryo _1	RNAi 36080,SRPGAL4,SRPH2A3xmcherry X UASpthsnls-	pthsnls- rescue	59
Embryo _3	W-/UASftZ X SRPGAL4,SRPH2A3xmcherry	Control	77		Embryo _3	RNAi 36080 X SRPGAL4,SRPH2A3xmcherry/UASftZ	Atos RNAi	52			Embryo _3	RNAi 36080 X UASpths,SRPGAL4,SRPH2A3xmcherry	pths Rescue	34		Embryo _2	RNAi 36080,SRPGAL4,SRPH2A3xmcherry/UASftZ X UASpthsnls-	pthsnls- rescue	95
Embryo _4	W-/UASftZ X SRPGAL4,SRPH2A3xmcherry	Control	66		Embryo _4	RNAi 36080 X SRPGAL4,SRPH2A3xmcherry/UASftZ	Atos RNAi	33			Embryo _4	RNAi 36080 X UASpths,SRPGAL4,SRPH2A3xmcherry	pths Rescue	68		Embryo _3	RNAi 36080,SRPGAL4,SRPH2A3xmcherry/UASftZ X UASpthsnls-	pthsnls- rescue	96
Embryo _5	W-/UASftZ X SRPGAL4,SRPH2A3xmcherry	Control	70		Embryo _5	RNAi 36080 X SRPGAL4,SRPH2A3xmcherry/UASftZ	Atos RNAi	59			Embryo _5	RNAi 36080 X UASpths,SRPGAL4,SRPH2A3xmcherry	pths Rescue	58		Embryo _4	RNAi 36080,SRPGAL4,SRPH2A3xmcherry/UASftZ X UASpthsnls-	pthsnls- rescue	65
Embryo _6	W-/UASftZ X SRPGAL4,SRPH2A3xmcherry	Control	69		Embryo _6	RNAi 36080 X SRPGAL4,SRPH2A3xmcherry/UASftZ	Atos RNAi	44			Embryo _6	RNAi 36080 X UASpths,SRPGAL4,SRPH2A3xmcherry	pths Rescue	54		Embryo _5	RNAi 36080,SRPGAL4,SRPH2A3xmcherry/UASftZ X UASpthsnls-	pthsnls- rescue	85
Embryo _7	W-/UASftZ X SRPGAL4,SRPH2A3xmcherry	Control	92		Embryo _7	RNAi 36080 X SRPGAL4,SRPH2A3xmcherry/UASftZ	Atos RNAi	56			Embryo _7	RNAi 36080 X UASpths,SRPGAL4,SRPH2A3xmcherry	pths Rescue	70		Embryo _6	RNAi 36080,SRPGAL4,SRPH2A3xmcherry/UASftZ X UASpthsnls-	pthsnls- rescue	52
Embryo _8	W-/UASftZ X SRPGAL4,SRPH2A3xmcherry	Control	72		Embryo _8	RNAi 36080 X SRPGAL4,SRPH2A3xmcherry/UASftZ	Atos RNAi	42			Embryo _8	RNAi 36080 X UASpths,SRPGAL4,SRPH2A3xmcherry	pths Rescue	58		Embryo _7	RNAi 36080,SRPGAL4,SRPH2A3xmcherry/UASftZ X UASpthsnls-	pthsnls- rescue	46
Embryo _9	W-/UASftZ X SRPGAL4,SRPH2A3xmcherry	Control	62		Embryo _9	RNAi 36080 X SRPGAL4,SRPH2A3xmcherry/UASftZ	Atos RNAi	68			Embryo _9	RNAi 36080 X UASpths,SRPGAL4,SRPH2A3xmcherry	pths Rescue	71		Embryo _8	RNAi 36080,SRPGAL4,SRPH2A3xmcherry/UASftZ X UASpthsnls-	pthsnls- rescue	87
Embryo _10	W-/UASftZ X SRPGAL4,SRPH2A3xmcherry	Control	75		Embryo _10	RNAi 36080 X SRPGAL4,SRPH2A3xmcherry/UASftZ	Atos RNAi	60			Embryo _10	RNAi 36080 X UASpths,SRPGAL4,SRPH2A3xmcherry	pths Rescue	95		Embryo _9	RNAi 36080,SRPGAL4,SRPH2A3xmcherry/UASftZ X UASpthsnls-	pthsnls- rescue	40
Embryo _11	W-/UASftZ X SRPGAL4,SRPH2A3xmcherry	Control	71		Embryo _11	RNAi 36080 X SRPGAL4,SRPH2A3xmcherry/UASftZ	Atos RNAi	44			Embryo _11	RNAi 36080 X UASpths,SRPGAL4,SRPH2A3xmcherry	pths Rescue	90		Embryo _10	RNAi 36080,SRPGAL4,SRPH2A3xmcherry/UASftZ X UASpthsnls-	pthsnls- rescue	52
Embryo _12	W-/UASftZ X SRPGAL4,SRPH2A3xmcherry	Control	80		Embryo _12	RNAi 36080 X SRPGAL4,SRPH2A3xmcherry/UASftZ	Atos RNAi	80			Embryo _12	RNAi 36080 X UASpths,SRPGAL4,SRPH2A3xmcherry	pths Rescue	91		Embryo _11	RNAi 36080,SRPGAL4,SRPH2A3xmcherry/UASftZ X UASpthsnls-	pthsnls- rescue	39
Embryo _13	W-/UASftZ X SRPGAL4,SRPH2A3xmcherry	Control	70		Embryo _13	RNAi 36080 X SRPGAL4,SRPH2A3xmcherry/UASftZ	Atos RNAi	52			Embryo _13	RNAi 36080 X UASpths,SRPGAL4,SRPH2A3xmcherry	pths Rescue	70		Embryo _12	RNAi 36080,SRPGAL4,SRPH2A3xmcherry/UASftZ X UASpthsnls-	pthsnls- rescue	72
Embryo _14	W-/UASftZ X SRPGAL4,SRPH2A3xmcherry	Control	80		Embryo _14	RNAi 36080 X SRPGAL4,SRPH2A3xmcherry/UASftZ	Atos RNAi	56			Embryo _14	RNAi 36080 X UASpths,SRPGAL4,SRPH2A3xmcherry	pths Rescue	69		Embryo _13	RNAi 36080,SRPGAL4,SRPH2A3xmcherry/UASftZ X UASpthsnls-	pthsnls- rescue	30
Embryo _15	W-/UASftZ X SRPGAL4,SRPH2A3xmcherry	Control	76		Embryo _15	RNAi 36080 X SRPGAL4,SRPH2A3xmcherry/UASftZ	Atos RNAi	54			Embryo _15	RNAi 36080 X UASpths,SRPGAL4,SRPH2A3xmcherry	pths Rescue	110		Embryo _14	RNAi 36080,SRPGAL4,SRPH2A3xmcherry/UASftZ X UASpthsnls-	pthsnls- rescue	56
Embryo _16	W-/UASftZ X SRPGAL4,SRPH2A3xmcherry	Control	95		Embryo _16	RNAi 36080 X SRPGAL4,SRPH2A3xmcherry/UASftZ	Atos RNAi	50			Embryo _16	RNAi 36080 X UASpths,SRPGAL4,SRPH2A3xmcherry	pths Rescue	80		Embryo _15	RNAi 36080,SRPGAL4,SRPH2A3xmcherry/UASftZ X UASpthsnls-	pthsnls- rescue	31
Embryo _17	W-/UASftZ X SRPGAL4,SRPH2A3xmcherry	Control	51		Embryo _17	RNAi 36080 X SRPGAL4,SRPH2A3xmcherry/UASftZ	Atos RNAi	63			Embryo _17	RNAi 36080 X UASpths,SRPGAL4,SRPH2A3xmcherry	pths Rescue	49		Embryo _16	RNAi 36080,SRPGAL4,SRPH2A3xmcherry/UASftZ X UASpthsnls-	pthsnls- rescue	65
Embryo _18	W-/UASftZ X SRPGAL4,SRPH2A3xmcherry	Control	72		Embryo _18	RNAi 36080 X SRPGAL4,SRPH2A3xmcherry/UASftZ	Atos RNAi	56			Embryo _18	RNAi 36080 X UASpths,SRPGAL4,SRPH2A3xmcherry	pths Rescue	80		Embryo _17	RNAi 36080,SRPGAL4,SRPH2A3xmcherry/UASftZ X UASpthsnls-	pthsnls- rescue	69
Embryo _19	W-/UASftZ X SRPGAL4,SRPH2A3xmcherry	Control	60		Embryo _19	RNAi 36080 X SRPGAL4,SRPH2A3xmcherry/UASftZ	Atos RNAi	62			Embryo _19	RNAi 36080 X UASpths,SRPGAL4,SRPH2A3xmcherry	pths Rescue	47		Embryo _18	RNAi 36080,SRPGAL4,SRPH2A3xmcherry/UASftZ X UASpthsnls-	pthsnls- rescue	74
Embryo _20	W-/UASftZ X SRPGAL4,SRPH2A3xmcherry	Control	70								Embryo _20	RNAi 36080 X UASpths,SRPGAL4,SRPH2A3xmcherry	pths Rescue	50		Embryo _19	RNAi 36080,SRPGAL4,SRPH2A3xmcherry/UASftZ X UASpthsnls-	pthsnls- rescue	55
Embryo _21	W-/UASftZ X SRPGAL4,SRPH2A3xmcherry	Control	110								Embryo _21	RNAi 36080 X UASpths,SRPGAL4,SRPH2A3xmcherry	pths Rescue	68		Embryo _20	RNAi 36080,SRPGAL4,SRPH2A3xmcherry/UASftZ X UASpthsnls-	pthsnls- rescue	87
Embryo _22	W-/UASftZ X SRPGAL4,SRPH2A3xmcherry	Control	102								Embryo _22	RNAi 36080 X UASpths,SRPGAL4,SRPH2A3xmcherry	pths Rescue	53		Embryo _21	RNAi 36080,SRPGAL4,SRPH2A3xmcherry/UASftZ X UASpthsnls-	pthsnls- rescue	63
Embryo _23	W-/UASftZ X SRPGAL4,SRPH2A3xmcherry	Control	106								Embryo _23	RNAi 36080 X UASpths,SRPGAL4,SRPH2A3xmcherry	pths Rescue	64		Embryo _22	RNAi 36080,SRPGAL4,SRPH2A3xmcherry/UASftZ X UASpthsnls-	pthsnls- rescue	59
Embryo _24	W-/UASftZ X SRPGAL4,SRPH2A3xmcherry	Control	91								Embryo _24	RNAi 36080 X UASpths,SRPGAL4,SRPH2A3xmcherry	pths Rescue	47		Embryo _23	RNAi 36080,SRPGAL4,SRPH2A3xmcherry/UASftZ X UASpthsnls-	pthsnls- rescue	100
Embryo _25	W-/UASftZ X SRPGAL4,SRPH2A3xmcherry	Control	60								Embryo _25	RNAi 36080 X UASpths,SRPGAL4,SRPH2A3xmcherry	pths Rescue	64
Embryo _26	W-/UASftZ X SRPGAL4,SRPH2A3xmcherry	Control	71								Embryo _26	RNAi 36080 X UASpths,SRPGAL4,SRPH2A3xmcherry	pths Rescue	85
Embryo _27	W-/UASftZ X SRPGAL4,SRPH2A3xmcherry	Control	80								Embryo _27	RNAi 36080 X UASpths,SRPGAL4,SRPH2A3xmcherry	pths Rescue	75
Embryo _28	W-/UASftZ X SRPGAL4,SRPH2A3xmcherry	Control	72								Embryo _28	RNAi 36080 X UASpths,SRPGAL4,SRPH2A3xmcherry	pths Rescue	80
Embryo _29	W-/UASftZ X SRPGAL4,SRPH2A3xmcherry	Control	110
ANOVA summary
F	9.338
P value	< 0,0001
P value summary	****
Are differences among means statistically significant? (P < 0.05)	Yes
R square	0.2277
Brown-Forsythe test
F (DFn, DFd)	3,144 (3, 95)
P value	0.0288
P value summary	*
Significantly different standard deviations? (P < 0.05)	Yes
Bartlett's test
Bartlett's statistic (corrected)	12.18
P value	0.0068
P value summary	**
Significantly different standard deviations? (P < 0.05)	Yes
ANOVA table	SS	DF	MS	F (DFn, DFd)	P value
Treatment (between columns)	7395	3	2465	F (3, 95) = 9,338	P < 0,0001
Residual (within columns)	25077	95	264
Total	32472	98
Data summary
Number of treatments (columns)	4
Number of values (total)	99
Number of families	1
Number of comparisons per family	6
Alpha	0.05
Sidak's multiple comparisons test	Mean Diff,	95% CI of diff,	Significant?	Summary	Adjusted P Value
Control vs. atos RNAi	24.78	11,90 to 37,67	Yes	****	< 0,0001	A-B
Control vs. atos RNAi, UASpths	9.089	-2,478 to 20,66	No	ns	0.2043	A-C
Control vs. atos RNAi, UASpthsnls-	13.91	1,719 to 26,10	Yes	*	0.0168	A-D
atos RNAi vs. atos RNAi, UASpths	-15.69	-28,67 to -2,716	Yes	**	0.0096	B-C
atos RNAi vs. atos RNAi, UASpthsnls-	-10.87	-24,41 to 2,662	No	ns	0.1845	B-D
atos RNAi, UASpths vs. atos RNAi, UASpthsnls-	4.82	-7,465 to 17,11	No	ns	0.8767	C-D
Test details	Mean 1	Mean 2	Mean Diff,	SE of diff,	n1	n2	t	DF
Control vs. atos RNAi	78.52	53.74	24.78	4.795	29	19	5.168	95
Control vs. atos RNAi, UASpths	78.52	69.43	9.089	4.305	29	28	2.111	95
Control vs. atos RNAi, UASpthsnls-	78.52	64.61	13.91	4.536	29	23	3.066	95
atos RNAi vs. atos RNAi, UASpths	53.74	69.43	-15.69	4.829	19	28	3.249	95
atos RNAi vs. atos RNAi, UASpthsnls-	53.74	64.61	-10.87	5.037	19	23	2.158	95
atos RNAi, UASpths vs. atos RNAi, UASpthsnls-	69.43	64.61	4.82	4.572	28	23	1.054	95
	Control	atos RNAi	atos RNAi, UASpths	atos RNAi, UASpthsnls-
Number of values	29	19	28	23
Minimum	51	33	34	30
25% Percentile	69.5	50	55	52
Median	72	55	69.5	63
75% Percentile	91.5	60	80	86
Maximum	110	70	110	100
Mean	78.52	53.74	69.43	64.61
Std. Deviation	15.74	8.562	17.36	19.87
Std. Error of Mean	2.924	1.964	3.28	4.143
Lower 95% CI	72.53	49.61	62.7	56.02
Upper 95% CI	84.51	57.86	76.16	73.2
