# Supplementary material for: Macrophage mitochondrial bioenergetics and tissue invasion are boosted by an Atossa‐Porthos axis in Drosophila
Source: EMBO J. 2022 Mar 23;41(12):e109049. doi: 10.15252/embj.2021109049 (PMC9194793; doi:10.15252/embj.2021109049)
Supplement: Supplementary file 8 — Source Data for Expanded View and Appendix [file EMBJ-41-e109049-s016.zip › Appendix_and_EV_Figure_Source_Data/SourceData_1_for_Fig_EV2.xlsx]

## Sheet: Fig. EV2C
Test: gb macrophages
Fig. EV2C
Genotype	Name	Macrophage # in gb		Genotype	Name	Macrophage # in gb		Genotype	Name	Macrophage # in gb		Genotype	Name	Macrophage # in gb		Genotype	Name	Macrophage # in gb
w-; +; srpHemo-H2A::3xmCherry	Control	120		w-; atossa BG02278; srpHemo-H2A::3xmCherry	atos mutant	86		w-; atossa BG02278; srpHemo- atossa, srpHemo-H2A::3xmCherry	atos rescue	34		w-; atossa BG02278; srpHemo- atossa TAD1-, srpHemo-H2A::3xmCherry	rescue atossa TAD1-/TAD2-	44		w-; atossa BG02278; srpHemo- atossaTAD2-, srpHemo-H2A::3xmCherry	rescue atossa TAD2-	35
w-; +; srpHemo-H2A::3xmCherry	Control	67		w-; atossa BG02278; srpHemo-H2A::3xmCherry	atos mutant	55		w-; atossa BG02278; srpHemo- atossa, srpHemo-H2A::3xmCherry	atos rescue	67		w-; atossa BG02278; srpHemo- atossa TAD1-, srpHemo-H2A::3xmCherry	rescue atossa TAD1-/TAD2-	55		w-; atossa BG02278; srpHemo- atossaTAD2-, srpHemo-H2A::3xmCherry	rescue atossa TAD2-	76
w-; +; srpHemo-H2A::3xmCherry	Control	74		w-; atossa BG02278; srpHemo-H2A::3xmCherry	atos mutant	52		w-; atossa BG02278; srpHemo- atossa, srpHemo-H2A::3xmCherry	atos rescue	50		w-; atossa BG02278; srpHemo- atossa TAD1-, srpHemo-H2A::3xmCherry	rescue atossa TAD1-/TAD2-	43		w-; atossa BG02278; srpHemo- atossaTAD2-, srpHemo-H2A::3xmCherry	rescue atossa TAD2-	47
w-; +; srpHemo-H2A::3xmCherry	Control	84		w-; atossa BG02278; srpHemo-H2A::3xmCherry	atos mutant	80		w-; atossa BG02278; srpHemo- atossa, srpHemo-H2A::3xmCherry	atos rescue	56		w-; atossa BG02278; srpHemo- atossa TAD1-, srpHemo-H2A::3xmCherry	rescue atossa TAD1-/TAD2-	21		w-; atossa BG02278; srpHemo- atossaTAD2-, srpHemo-H2A::3xmCherry	rescue atossa TAD2-	53
w-; +; srpHemo-H2A::3xmCherry	Control	73		w-; atossa BG02278; srpHemo-H2A::3xmCherry	atos mutant	58		w-; atossa BG02278; srpHemo- atossa, srpHemo-H2A::3xmCherry	atos rescue	40		w-; atossa BG02278; srpHemo- atossa TAD1-, srpHemo-H2A::3xmCherry	rescue atossa TAD1-/TAD2-	64		w-; atossa BG02278; srpHemo- atossaTAD2-, srpHemo-H2A::3xmCherry	rescue atossa TAD2-	35
w-; +; srpHemo-H2A::3xmCherry	Control	80		w-; atossa BG02278; srpHemo-H2A::3xmCherry	atos mutant	50		w-; atossa BG02278; srpHemo- atossa, srpHemo-H2A::3xmCherry	atos rescue	60		w-; atossa BG02278; srpHemo- atossa TAD1-, srpHemo-H2A::3xmCherry	rescue atossa TAD1-/TAD2-	45		w-; atossa BG02278; srpHemo- atossaTAD2-, srpHemo-H2A::3xmCherry	rescue atossa TAD2-	63
w-; +; srpHemo-H2A::3xmCherry	Control	100		w-; atossa BG02278; srpHemo-H2A::3xmCherry	atos mutant	24		w-; atossa BG02278; srpHemo- atossa, srpHemo-H2A::3xmCherry	atos rescue	78		w-; atossa BG02278; srpHemo- atossa TAD1-, srpHemo-H2A::3xmCherry	rescue atossa TAD1-/TAD2-	65		w-; atossa BG02278; srpHemo- atossaTAD2-, srpHemo-H2A::3xmCherry	rescue atossa TAD2-	60
w-; +; srpHemo-H2A::3xmCherry	Control	100		w-; atossa BG02278; srpHemo-H2A::3xmCherry	atos mutant	48		w-; atossa BG02278; srpHemo- atossa, srpHemo-H2A::3xmCherry	atos rescue	86		w-; atossa BG02278; srpHemo- atossa TAD1-, srpHemo-H2A::3xmCherry	rescue atossa TAD1-/TAD2-	30		w-; atossa BG02278; srpHemo- atossaTAD2-, srpHemo-H2A::3xmCherry	rescue atossa TAD2-	50
w-; +; srpHemo-H2A::3xmCherry	Control	85		w-; atossa BG02278; srpHemo-H2A::3xmCherry	atos mutant	44		w-; atossa BG02278; srpHemo- atossa, srpHemo-H2A::3xmCherry	atos rescue	80		w-; atossa BG02278; srpHemo- atossa TAD1-, srpHemo-H2A::3xmCherry	rescue atossa TAD1-/TAD2-	74		w-; atossa BG02278; srpHemo- atossaTAD2-, srpHemo-H2A::3xmCherry	rescue atossa TAD2-	45
w-; +; srpHemo-H2A::3xmCherry	Control	90		w-; atossa BG02278; srpHemo-H2A::3xmCherry	atos mutant	42		w-; atossa BG02278; srpHemo- atossa, srpHemo-H2A::3xmCherry	atos rescue	78		w-; atossa BG02278; srpHemo- atossa TAD1-, srpHemo-H2A::3xmCherry	rescue atossa TAD1-/TAD2-	47		w-; atossa BG02278; srpHemo- atossaTAD2-, srpHemo-H2A::3xmCherry	rescue atossa TAD2-	60
w-; +; srpHemo-H2A::3xmCherry	Control	35		w-; atossa BG02278; srpHemo-H2A::3xmCherry	atos mutant	47		w-; atossa BG02278; srpHemo- atossa, srpHemo-H2A::3xmCherry	atos rescue	50		w-; atossa BG02278; srpHemo- atossa TAD1-, srpHemo-H2A::3xmCherry	rescue atossa TAD1-/TAD2-	15		w-; atossa BG02278; srpHemo- atossaTAD2-, srpHemo-H2A::3xmCherry	rescue atossa TAD2-	65
w-; +; srpHemo-H2A::3xmCherry	Control	73		w-; atossa BG02278; srpHemo-H2A::3xmCherry	atos mutant	39		w-; atossa BG02278; srpHemo- atossa, srpHemo-H2A::3xmCherry	atos rescue	85		w-; atossa BG02278; srpHemo- atossa TAD1-, srpHemo-H2A::3xmCherry	rescue atossa TAD1-/TAD2-	52		w-; atossa BG02278; srpHemo- atossaTAD2-, srpHemo-H2A::3xmCherry	rescue atossa TAD2-	75
w-; +; srpHemo-H2A::3xmCherry	Control	55		w-; atossa BG02278; srpHemo-H2A::3xmCherry	atos mutant	55		w-; atossa BG02278; srpHemo- atossa, srpHemo-H2A::3xmCherry	atos rescue	60		w-; atossa BG02278; srpHemo- atossa TAD1-, srpHemo-H2A::3xmCherry	rescue atossa TAD1-/TAD2-	68		w-; atossa BG02278; srpHemo- atossaTAD2-, srpHemo-H2A::3xmCherry	rescue atossa TAD2-	50
w-; +; srpHemo-H2A::3xmCherry	Control	40		w-; atossa BG02278; srpHemo-H2A::3xmCherry	atos mutant	45		w-; atossa BG02278; srpHemo- atossa, srpHemo-H2A::3xmCherry	atos rescue	62		w-; atossa BG02278; srpHemo- atossa TAD1-, srpHemo-H2A::3xmCherry	rescue atossa TAD1-/TAD2-	64		w-; atossa BG02278; srpHemo- atossaTAD2-, srpHemo-H2A::3xmCherry	rescue atossa TAD2-	63
w-; +; srpHemo-H2A::3xmCherry	Control	61		w-; atossa BG02278; srpHemo-H2A::3xmCherry	atos mutant	90		w-; atossa BG02278; srpHemo- atossa, srpHemo-H2A::3xmCherry	atos rescue	55		w-; atossa BG02278; srpHemo- atossa TAD1-, srpHemo-H2A::3xmCherry	rescue atossa TAD1-/TAD2-	28		w-; atossa BG02278; srpHemo- atossaTAD2-, srpHemo-H2A::3xmCherry	rescue atossa TAD2-	54
w-; +; srpHemo-H2A::3xmCherry	Control	42		w-; atossa BG02278; srpHemo-H2A::3xmCherry	atos mutant	80		w-; atossa BG02278; srpHemo- atossa, srpHemo-H2A::3xmCherry	atos rescue	85		w-; atossa BG02278; srpHemo- atossa TAD1-, srpHemo-H2A::3xmCherry	rescue atossa TAD1-/TAD2-	46		w-; atossa BG02278; srpHemo- atossaTAD2-, srpHemo-H2A::3xmCherry	rescue atossa TAD2-	68
w-; +; srpHemo-H2A::3xmCherry	Control	52		w-; atossa BG02278; srpHemo-H2A::3xmCherry	atos mutant	35		w-; atossa BG02278; srpHemo- atossa, srpHemo-H2A::3xmCherry	atos rescue	84		w-; atossa BG02278; srpHemo- atossa TAD1-, srpHemo-H2A::3xmCherry	rescue atossa TAD1-/TAD2-	63		w-; atossa BG02278; srpHemo- atossaTAD2-, srpHemo-H2A::3xmCherry	rescue atossa TAD2-	60
w-; +; srpHemo-H2A::3xmCherry	Control	39		w-; atossa BG02278; srpHemo-H2A::3xmCherry	atos mutant	35		w-; atossa BG02278; srpHemo- atossa, srpHemo-H2A::3xmCherry	atos rescue	70		w-; atossa BG02278; srpHemo- atossa TAD1-, srpHemo-H2A::3xmCherry	rescue atossa TAD1-/TAD2-	33		w-; atossa BG02278; srpHemo- atossaTAD2-, srpHemo-H2A::3xmCherry	rescue atossa TAD2-	43
w-; +; srpHemo-H2A::3xmCherry	Control	42		w-; atossa BG02278; srpHemo-H2A::3xmCherry	atos mutant	33						w-; atossa BG02278; srpHemo- atossa TAD1-, srpHemo-H2A::3xmCherry	rescue atossa TAD1-/TAD2-	41		w-; atossa BG02278; srpHemo- atossaTAD2-, srpHemo-H2A::3xmCherry	rescue atossa TAD2-	47
w-; +; srpHemo-H2A::3xmCherry	Control	40		w-; atossa BG02278; srpHemo-H2A::3xmCherry	atos mutant	36						w-; atossa BG02278; srpHemo- atossa TAD1-, srpHemo-H2A::3xmCherry	rescue atossa TAD1-/TAD2-	75		w-; atossa BG02278; srpHemo- atossaTAD2-, srpHemo-H2A::3xmCherry	rescue atossa TAD2-	40
w-; +; srpHemo-H2A::3xmCherry	Control	45		w-; atossa BG02278; srpHemo-H2A::3xmCherry	atos mutant	15						w-; atossa BG02278; srpHemo- atossa TAD1-, srpHemo-H2A::3xmCherry	rescue atossa TAD1-/TAD2-	49		w-; atossa BG02278; srpHemo- atossaTAD2-, srpHemo-H2A::3xmCherry	rescue atossa TAD2-	54
w-; +; srpHemo-H2A::3xmCherry	Control	95		w-; atossa BG02278; srpHemo-H2A::3xmCherry	atos mutant	13						w-; atossa BG02278; srpHemo- atossa TAD1-, srpHemo-H2A::3xmCherry	rescue atossa TAD1-/TAD2-	60		w-; atossa BG02278; srpHemo- atossaTAD2-, srpHemo-H2A::3xmCherry	rescue atossa TAD2-	50
w-; +; srpHemo-H2A::3xmCherry	Control	82		w-; atossa BG02278; srpHemo-H2A::3xmCherry	atos mutant	43						w-; atossa BG02278; srpHemo- atossa TAD1-, srpHemo-H2A::3xmCherry	rescue atossa TAD1-/TAD2-	63		w-; atossa BG02278; srpHemo- atossaTAD2-, srpHemo-H2A::3xmCherry	rescue atossa TAD2-	55
w-; +; srpHemo-H2A::3xmCherry	Control	67		w-; atossa BG02278; srpHemo-H2A::3xmCherry	atos mutant	35						w-; atossa BG02278; srpHemo- atossa TAD1-, srpHemo-H2A::3xmCherry	rescue atossa TAD1-/TAD2-	65		w-; atossa BG02278; srpHemo- atossaTAD2-, srpHemo-H2A::3xmCherry	rescue atossa TAD2-	95
w-; +; srpHemo-H2A::3xmCherry	Control	49		w-; atossa BG02278; srpHemo-H2A::3xmCherry	atos mutant	15						w-; atossa BG02278; srpHemo- atossa TAD1-, srpHemo-H2A::3xmCherry	rescue atossa TAD1-/TAD2-	18		w-; atossa BG02278; srpHemo- atossaTAD2-, srpHemo-H2A::3xmCherry	rescue atossa TAD2-	50
w-; +; srpHemo-H2A::3xmCherry	Control	66		w-; atossa BG02278; srpHemo-H2A::3xmCherry	atos mutant	35						w-; atossa BG02278; srpHemo- atossa TAD1-, srpHemo-H2A::3xmCherry	rescue atossa TAD1-/TAD2-	41		w-; atossa BG02278; srpHemo- atossaTAD2-, srpHemo-H2A::3xmCherry	rescue atossa TAD2-	63
w-; +; srpHemo-H2A::3xmCherry	Control	44		w-; atossa BG02278; srpHemo-H2A::3xmCherry	atos mutant	59						w-; atossa BG02278; srpHemo- atossa TAD1-, srpHemo-H2A::3xmCherry	rescue atossa TAD1-/TAD2-	64		w-; atossa BG02278; srpHemo- atossaTAD2-, srpHemo-H2A::3xmCherry	rescue atossa TAD2-	68
w-; +; srpHemo-H2A::3xmCherry	Control	120		w-; atossa BG02278; srpHemo-H2A::3xmCherry	atos mutant	38						w-; atossa BG02278; srpHemo- atossa TAD1-, srpHemo-H2A::3xmCherry	rescue atossa TAD1-/TAD2-	69		w-; atossa BG02278; srpHemo- atossaTAD2-, srpHemo-H2A::3xmCherry	rescue atossa TAD2-	36
w-; +; srpHemo-H2A::3xmCherry	Control	90		w-; atossa BG02278; srpHemo-H2A::3xmCherry	atos mutant	80						w-; atossa BG02278; srpHemo- atossa TAD1-, srpHemo-H2A::3xmCherry	rescue atossa TAD1-/TAD2-	31		w-; atossa BG02278; srpHemo- atossaTAD2-, srpHemo-H2A::3xmCherry	rescue atossa TAD2-	35
w-; +; srpHemo-H2A::3xmCherry	Control	90		w-; atossa BG02278; srpHemo-H2A::3xmCherry	atos mutant	64						w-; atossa BG02278; srpHemo- atossa TAD1-, srpHemo-H2A::3xmCherry	rescue atossa TAD1-/TAD2-	53		w-; atossa BG02278; srpHemo- atossaTAD2-, srpHemo-H2A::3xmCherry	rescue atossa TAD2-	50
w-; +; srpHemo-H2A::3xmCherry	Control	70		w-; atossa BG02278; srpHemo-H2A::3xmCherry	atos mutant	32						w-; atossa BG02278; srpHemo- atossa TAD1-, srpHemo-H2A::3xmCherry	rescue atossa TAD1-/TAD2-	57		w-; atossa BG02278; srpHemo- atossaTAD2-, srpHemo-H2A::3xmCherry	rescue atossa TAD2-	48
w-; +; srpHemo-H2A::3xmCherry	Control	85		w-; atossa BG02278; srpHemo-H2A::3xmCherry	atos mutant	10						w-; atossa BG02278; srpHemo- atossa TAD1-, srpHemo-H2A::3xmCherry	rescue atossa TAD1-/TAD2-	53		w-; atossa BG02278; srpHemo- atossaTAD2-, srpHemo-H2A::3xmCherry	rescue atossa TAD2-	70
				w-; atossa BG02278; srpHemo-H2A::3xmCherry	atos mutant	27										w-; atossa BG02278; srpHemo- atossaTAD2-, srpHemo-H2A::3xmCherry	rescue atossa TAD2-	56
				w-; atossa BG02278; srpHemo-H2A::3xmCherry	atos mutant	60										w-; atossa BG02278; srpHemo- atossaTAD2-, srpHemo-H2A::3xmCherry	rescue atossa TAD2-	50
				w-; atossa BG02278; srpHemo-H2A::3xmCherry	atos mutant	50										w-; atossa BG02278; srpHemo- atossaTAD2-, srpHemo-H2A::3xmCherry	rescue atossa TAD2-	37
				w-; atossa BG02278; srpHemo-H2A::3xmCherry	atos mutant	35										w-; atossa BG02278; srpHemo- atossaTAD2-, srpHemo-H2A::3xmCherry	rescue atossa TAD2-	76
				w-; atossa BG02278; srpHemo-H2A::3xmCherry	atos mutant	62										w-; atossa BG02278; srpHemo- atossaTAD2-, srpHemo-H2A::3xmCherry	rescue atossa TAD2-	60
				w-; atossa BG02278; srpHemo-H2A::3xmCherry	atos mutant	34										w-; atossa BG02278; srpHemo- atossaTAD2-, srpHemo-H2A::3xmCherry	rescue atossa TAD2-	57
				w-; atossa BG02278; srpHemo-H2A::3xmCherry	atos mutant	46										w-; atossa BG02278; srpHemo- atossaTAD2-, srpHemo-H2A::3xmCherry	rescue atossa TAD2-	85
				w-; atossa BG02278; srpHemo-H2A::3xmCherry	atos mutant	39
				w-; atossa BG02278; srpHemo-H2A::3xmCherry	atos mutant	54
				w-; atossa BG02278; srpHemo-H2A::3xmCherry	atos mutant	30
				w-; atossa BG02278; srpHemo-H2A::3xmCherry	atos mutant	48
				w-; atossa BG02278; srpHemo-H2A::3xmCherry	atos mutant	40
				w-; atossa BG02278; srpHemo-H2A::3xmCherry	atos mutant	44
				w-; atossa BG02278; srpHemo-H2A::3xmCherry	atos mutant	68
				w-; atossa BG02278; srpHemo-H2A::3xmCherry	atos mutant	55
				w-; atossa BG02278; srpHemo-H2A::3xmCherry	atos mutant	42
				w-; atossa BG02278; srpHemo-H2A::3xmCherry	atos mutant	55
				w-; atossa BG02278; srpHemo-H2A::3xmCherry	atos mutant	60
				w-; atossa BG02278; srpHemo-H2A::3xmCherry	atos mutant	40
				w-; atossa BG02278; srpHemo-H2A::3xmCherry	atos mutant	42
				w-; atossa BG02278; srpHemo-H2A::3xmCherry	atos mutant	23
				w-; atossa BG02278; srpHemo-H2A::3xmCherry	atos mutant	47
				w-; atossa BG02278; srpHemo-H2A::3xmCherry	atos mutant	45
				w-; atossa BG02278; srpHemo-H2A::3xmCherry	atos mutant	37
Table Analyzed	Rescue CG9005 Pelement by mutant TAD1 and 2, GB macrophages
ANOVA summary
F	12.18
P value	< 0,0001
P value summary	****
Are differences among means statistically significant? (P < 0.05)	Yes
R square	0.2207
Brown-Forsythe test
F (DFn, DFd)	3,215 (4, 172)
P value	0.0142
P value summary	*
Significantly different standard deviations? (P < 0.05)	Yes
Bartlett's test
Bartlett's statistic (corrected)	10.75
P value	0.0295
P value summary	*
Significantly different standard deviations? (P < 0.05)	Yes
ANOVA table	SS	DF	MS	F (DFn, DFd)	P value
Treatment (between columns)	15438	4	3859	F (4, 172) = 12,18	P < 0,0001
Residual (within columns)	54501	172	316.9
Total	69939	176
Data summary
Number of treatments (columns)	5
Number of values (total)	177
Number of families	1
Number of comparisons per family	10
Alpha	0.05
Sidak's multiple comparisons test	Mean Diff,	95% CI of diff,	Significant?	Summary	Adjusted P Value
Control vs. CG9005BG	24.83	13,64 to 36,01	Yes	****	< 0,0001	A-B
Control vs. CG9005BG + CG9005	4.913	-9,961 to 19,79	No	ns	0.9866	A-C
Control vs. CG9005BG + CG9005TAD1-	20.59	7,973 to 33,21	Yes	****	< 0,0001	A-D
Control vs. CG9005BG + CG9005TAD2-	14.47	2,428 to 26,51	Yes	**	0.0081	A-E
CG9005BG vs. CG9005BG + CG9005	-19.91	-33,59 to -6,234	Yes	***	0.0006	B-C
CG9005BG vs. CG9005BG + CG9005TAD1-	-4.232	-15,42 to 6,955	No	ns	0.965	B-D
CG9005BG vs. CG9005BG + CG9005TAD2-	-10.36	-20,89 to 0,1717	No	ns	0.0572	B-E
CG9005BG + CG9005 vs. CG9005BG + CG9005TAD1-	15.68	0,8068 to 30,55	Yes	*	0.0315	C-D
CG9005BG + CG9005 vs. CG9005BG + CG9005TAD2-	9.556	-4,830 to 23,94	No	ns	0.4686	C-E
CG9005BG + CG9005TAD1- vs. CG9005BG + CG9005TAD2-	-6.125	-18,17 to 5,916	No	ns	0.8053	D-E
Test details	Mean 1	Mean 2	Mean Diff,	SE of diff,	n1	n2	t	DF
Control vs. CG9005BG	70.47	45.64	24.83	3.945	32	56	6.294	172
Control vs. CG9005BG + CG9005	70.47	65.56	4.913	5.245	32	18	0.9368	172
Control vs. CG9005BG + CG9005TAD1-	70.47	49.88	20.59	4.45	32	32	4.628	172
Control vs. CG9005BG + CG9005TAD2-	70.47	56	14.47	4.246	32	39	3.408	172
CG9005BG vs. CG9005BG + CG9005	45.64	65.56	-19.91	4.823	56	18	4.129	172
CG9005BG vs. CG9005BG + CG9005TAD1-	45.64	49.88	-4.232	3.945	56	32	1.073	172
CG9005BG vs. CG9005BG + CG9005TAD2-	45.64	56	-10.36	3.713	56	39	2.79	172
CG9005BG + CG9005 vs. CG9005BG + CG9005TAD1-	65.56	49.88	15.68	5.245	18	32	2.99	172
CG9005BG + CG9005 vs. CG9005BG + CG9005TAD2-	65.56	56	9.556	5.072	18	39	1.884	172
CG9005BG + CG9005TAD1- vs. CG9005BG + CG9005TAD2-	49.88	56	-6.125	4.246	32	39	1.443	172
	Control	CG9005BG	CG9005BG + CG9005	CG9005BG + CG9005TAD1-	CG9005BG + CG9005TAD2-
Number of values	32	56	18	32	39
Minimum	35	10	34	15	35
25% Percentile	46	35	53.75	41	47
Median	71.5	44	64.5	52.5	54
75% Percentile	88.75	55	81	64	63
Maximum	120	90	86	75	95
Mean	70.47	45.64	65.56	49.88	56
Std. Deviation	23.76	17.46	16.21	16.44	13.95
Std. Error of Mean	4.2	2.333	3.82	2.906	2.233
Lower 95% CI	61.9	40.97	57.5	43.95	51.48
Upper 95% CI	79.04	50.32	73.61	55.8	60.52

## Sheet: Fig. EV2D
Test: # of macrophages on yolk
Fig. EV2D
Genotype	Name	Macrophage # on yolk		Genotype	Name	Macrophage # on yolk		Genotype	Name	Macrophage # on yolk		Genotype	Name	Macrophage # on yolk		Genotype	Name	Macrophage # on yolk		Genotype	Name	Macrophage # in gb		Genotype	Name	Macrophage # on yolk		Genotype	Name	Macrophage # on yolk		Genotype	Name	Macrophage # on yolk
w-; +; srpHemo-H2A::3xmCherry	Control	41		w-; atossa BG02278; srpHemo-H2A::3xmCherry	atos mutant	66		w-; atossa BG02278; srpHemo- atossa, srpHemo-H2A::3xmCherry	atos rescue	48		w-; atossa BG02278; srpHemo- atossa DUF4210-, srpHemo-H2A::3xmCherry	atossa DUF4210-	53		w-; atossa BG02278; srpHemo- atossa CherSeg-, srpHemo-H2A::3xmCherry	atossa CherSeg-	61		w-; atossa BG02278; srpHemo- atossa DU4210-/CherSeg-, srpHemo-H2A::3xmCherry	atossa DU4210-/CherSeg-	43		w-; atossa BG02278; srpHemo- atossa TAD1-, srpHemo-H2A::3xmCherry	atossa TAD1-	63		w-; atossa BG02278; srpHemo- atossa TAD2-, srpHemo-H2A::3xmCherry	atossa TAD2-	55		w-; atossa BG02278; srpHemo- atossa TAD1-/TAD2-, srpHemo-H2A::3xmCherry	atossa TAD1-/TAD2-	60
w-; +; srpHemo-H2A::3xmCherry	Control	40		w-; atossa BG02278; srpHemo-H2A::3xmCherry	atos mutant	67		w-; atossa BG02278; srpHemo- atossa, srpHemo-H2A::3xmCherry	atos rescue	56		w-; atossa BG02278; srpHemo- atossa DUF4210-, srpHemo-H2A::3xmCherry	atossa DUF4210-	57		w-; atossa BG02278; srpHemo- atossa CherSeg-, srpHemo-H2A::3xmCherry	atossa CherSeg-	46		w-; atossa BG02278; srpHemo- atossa DU4210-/CherSeg-, srpHemo-H2A::3xmCherry	atossa DU4210-/CherSeg-	60		w-; atossa BG02278; srpHemo- atossa TAD1-, srpHemo-H2A::3xmCherry	atossa TAD1-	44		w-; atossa BG02278; srpHemo- atossa TAD2-, srpHemo-H2A::3xmCherry	atossa TAD2-	51		w-; atossa BG02278; srpHemo- atossa TAD1-/TAD2-, srpHemo-H2A::3xmCherry	atossa TAD1-/TAD2-	55
w-; +; srpHemo-H2A::3xmCherry	Control	40		w-; atossa BG02278; srpHemo-H2A::3xmCherry	atos mutant	70		w-; atossa BG02278; srpHemo- atossa, srpHemo-H2A::3xmCherry	atos rescue	55		w-; atossa BG02278; srpHemo- atossa DUF4210-, srpHemo-H2A::3xmCherry	atossa DUF4210-	64		w-; atossa BG02278; srpHemo- atossa CherSeg-, srpHemo-H2A::3xmCherry	atossa CherSeg-	60		w-; atossa BG02278; srpHemo- atossa DU4210-/CherSeg-, srpHemo-H2A::3xmCherry	atossa DU4210-/CherSeg-	70		w-; atossa BG02278; srpHemo- atossa TAD1-, srpHemo-H2A::3xmCherry	atossa TAD1-	50		w-; atossa BG02278; srpHemo- atossa TAD2-, srpHemo-H2A::3xmCherry	atossa TAD2-	54		w-; atossa BG02278; srpHemo- atossa TAD1-/TAD2-, srpHemo-H2A::3xmCherry	atossa TAD1-/TAD2-	51
w-; +; srpHemo-H2A::3xmCherry	Control	40		w-; atossa BG02278; srpHemo-H2A::3xmCherry	atos mutant	48		w-; atossa BG02278; srpHemo- atossa, srpHemo-H2A::3xmCherry	atos rescue	60		w-; atossa BG02278; srpHemo- atossa DUF4210-, srpHemo-H2A::3xmCherry	atossa DUF4210-	55		w-; atossa BG02278; srpHemo- atossa CherSeg-, srpHemo-H2A::3xmCherry	atossa CherSeg-	53		w-; atossa BG02278; srpHemo- atossa DU4210-/CherSeg-, srpHemo-H2A::3xmCherry	atossa DU4210-/CherSeg-	54		w-; atossa BG02278; srpHemo- atossa TAD1-, srpHemo-H2A::3xmCherry	atossa TAD1-	47		w-; atossa BG02278; srpHemo- atossa TAD2-, srpHemo-H2A::3xmCherry	atossa TAD2-	50		w-; atossa BG02278; srpHemo- atossa TAD1-/TAD2-, srpHemo-H2A::3xmCherry	atossa TAD1-/TAD2-	60
w-; +; srpHemo-H2A::3xmCherry	Control	43		w-; atossa BG02278; srpHemo-H2A::3xmCherry	atos mutant	50		w-; atossa BG02278; srpHemo- atossa, srpHemo-H2A::3xmCherry	atos rescue	30		w-; atossa BG02278; srpHemo- atossa DUF4210-, srpHemo-H2A::3xmCherry	atossa DUF4210-	62		w-; atossa BG02278; srpHemo- atossa CherSeg-, srpHemo-H2A::3xmCherry	atossa CherSeg-	49		w-; atossa BG02278; srpHemo- atossa DU4210-/CherSeg-, srpHemo-H2A::3xmCherry	atossa DU4210-/CherSeg-	57		w-; atossa BG02278; srpHemo- atossa TAD1-, srpHemo-H2A::3xmCherry	atossa TAD1-	45		w-; atossa BG02278; srpHemo- atossa TAD2-, srpHemo-H2A::3xmCherry	atossa TAD2-	45		w-; atossa BG02278; srpHemo- atossa TAD1-/TAD2-, srpHemo-H2A::3xmCherry	atossa TAD1-/TAD2-	53
w-; +; srpHemo-H2A::3xmCherry	Control	60		w-; atossa BG02278; srpHemo-H2A::3xmCherry	atos mutant	65		w-; atossa BG02278; srpHemo- atossa, srpHemo-H2A::3xmCherry	atos rescue	40		w-; atossa BG02278; srpHemo- atossa DUF4210-, srpHemo-H2A::3xmCherry	atossa DUF4210-	51		w-; atossa BG02278; srpHemo- atossa CherSeg-, srpHemo-H2A::3xmCherry	atossa CherSeg-	60		w-; atossa BG02278; srpHemo- atossa DU4210-/CherSeg-, srpHemo-H2A::3xmCherry	atossa DU4210-/CherSeg-	60		w-; atossa BG02278; srpHemo- atossa TAD1-, srpHemo-H2A::3xmCherry	atossa TAD1-	63		w-; atossa BG02278; srpHemo- atossa TAD2-, srpHemo-H2A::3xmCherry	atossa TAD2-	50		w-; atossa BG02278; srpHemo- atossa TAD1-/TAD2-, srpHemo-H2A::3xmCherry	atossa TAD1-/TAD2-	42
w-; +; srpHemo-H2A::3xmCherry	Control	28		w-; atossa BG02278; srpHemo-H2A::3xmCherry	atos mutant	60		w-; atossa BG02278; srpHemo- atossa, srpHemo-H2A::3xmCherry	atos rescue	50		w-; atossa BG02278; srpHemo- atossa DUF4210-, srpHemo-H2A::3xmCherry	atossa DUF4210-	43		w-; atossa BG02278; srpHemo- atossa CherSeg-, srpHemo-H2A::3xmCherry	atossa CherSeg-	60		w-; atossa BG02278; srpHemo- atossa DU4210-/CherSeg-, srpHemo-H2A::3xmCherry	atossa DU4210-/CherSeg-	61		w-; atossa BG02278; srpHemo- atossa TAD1-, srpHemo-H2A::3xmCherry	atossa TAD1-	52		w-; atossa BG02278; srpHemo- atossa TAD2-, srpHemo-H2A::3xmCherry	atossa TAD2-	65		w-; atossa BG02278; srpHemo- atossa TAD1-/TAD2-, srpHemo-H2A::3xmCherry	atossa TAD1-/TAD2-	56
w-; +; srpHemo-H2A::3xmCherry	Control	42		w-; atossa BG02278; srpHemo-H2A::3xmCherry	atos mutant	50		w-; atossa BG02278; srpHemo- atossa, srpHemo-H2A::3xmCherry	atos rescue	54		w-; atossa BG02278; srpHemo- atossa DUF4210-, srpHemo-H2A::3xmCherry	atossa DUF4210-	61		w-; atossa BG02278; srpHemo- atossa CherSeg-, srpHemo-H2A::3xmCherry	atossa CherSeg-	53		w-; atossa BG02278; srpHemo- atossa DU4210-/CherSeg-, srpHemo-H2A::3xmCherry	atossa DU4210-/CherSeg-	61		w-; atossa BG02278; srpHemo- atossa TAD1-, srpHemo-H2A::3xmCherry	atossa TAD1-	50		w-; atossa BG02278; srpHemo- atossa TAD2-, srpHemo-H2A::3xmCherry	atossa TAD2-	56		w-; atossa BG02278; srpHemo- atossa TAD1-/TAD2-, srpHemo-H2A::3xmCherry	atossa TAD1-/TAD2-	67
w-; +; srpHemo-H2A::3xmCherry	Control	46		w-; atossa BG02278; srpHemo-H2A::3xmCherry	atos mutant	63		w-; atossa BG02278; srpHemo- atossa, srpHemo-H2A::3xmCherry	atos rescue	40				48		w-; atossa BG02278; srpHemo- atossa CherSeg-, srpHemo-H2A::3xmCherry	atossa CherSeg-	61		w-; atossa BG02278; srpHemo- atossa DU4210-/CherSeg-, srpHemo-H2A::3xmCherry	atossa DU4210-/CherSeg-	50		w-; atossa BG02278; srpHemo- atossa TAD1-, srpHemo-H2A::3xmCherry	atossa TAD1-	53		w-; atossa BG02278; srpHemo- atossa TAD2-, srpHemo-H2A::3xmCherry	atossa TAD2-	50		w-; atossa BG02278; srpHemo- atossa TAD1-/TAD2-, srpHemo-H2A::3xmCherry	atossa TAD1-/TAD2-	55
w-; +; srpHemo-H2A::3xmCherry	Control	40		w-; atossa BG02278; srpHemo-H2A::3xmCherry	atos mutant	60		w-; atossa BG02278; srpHemo- atossa, srpHemo-H2A::3xmCherry	atos rescue	61				68		w-; atossa BG02278; srpHemo- atossa CherSeg-, srpHemo-H2A::3xmCherry	atossa CherSeg-	67		w-; atossa BG02278; srpHemo- atossa DU4210-/CherSeg-, srpHemo-H2A::3xmCherry	atossa DU4210-/CherSeg-	40		w-; atossa BG02278; srpHemo- atossa TAD1-, srpHemo-H2A::3xmCherry	atossa TAD1-	50		w-; atossa BG02278; srpHemo- atossa TAD2-, srpHemo-H2A::3xmCherry	atossa TAD2-	50		w-; atossa BG02278; srpHemo- atossa TAD1-/TAD2-, srpHemo-H2A::3xmCherry	atossa TAD1-/TAD2-	45
w-; +; srpHemo-H2A::3xmCherry	Control	50		w-; atossa BG02278; srpHemo-H2A::3xmCherry	atos mutant	61		w-; atossa BG02278; srpHemo- atossa, srpHemo-H2A::3xmCherry	atos rescue	44				50		w-; atossa BG02278; srpHemo- atossa CherSeg-, srpHemo-H2A::3xmCherry	atossa CherSeg-	56		w-; atossa BG02278; srpHemo- atossa DU4210-/CherSeg-, srpHemo-H2A::3xmCherry	atossa DU4210-/CherSeg-	53		w-; atossa BG02278; srpHemo- atossa TAD1-, srpHemo-H2A::3xmCherry	atossa TAD1-	46		w-; atossa BG02278; srpHemo- atossa TAD2-, srpHemo-H2A::3xmCherry	atossa TAD2-	50		w-; atossa BG02278; srpHemo- atossa TAD1-/TAD2-, srpHemo-H2A::3xmCherry	atossa TAD1-/TAD2-	56
w-; +; srpHemo-H2A::3xmCherry	Control	41		w-; atossa BG02278; srpHemo-H2A::3xmCherry	atos mutant	52		w-; atossa BG02278; srpHemo- atossa, srpHemo-H2A::3xmCherry	atos rescue	70				48		w-; atossa BG02278; srpHemo- atossa CherSeg-, srpHemo-H2A::3xmCherry	atossa CherSeg-	47		w-; atossa BG02278; srpHemo- atossa DU4210-/CherSeg-, srpHemo-H2A::3xmCherry	atossa DU4210-/CherSeg-	45		w-; atossa BG02278; srpHemo- atossa TAD1-, srpHemo-H2A::3xmCherry	atossa TAD1-	55		w-; atossa BG02278; srpHemo- atossa TAD2-, srpHemo-H2A::3xmCherry	atossa TAD2-	55		w-; atossa BG02278; srpHemo- atossa TAD1-/TAD2-, srpHemo-H2A::3xmCherry	atossa TAD1-/TAD2-	55
w-; +; srpHemo-H2A::3xmCherry	Control	60		w-; atossa BG02278; srpHemo-H2A::3xmCherry	atos mutant	58		w-; atossa BG02278; srpHemo- atossa, srpHemo-H2A::3xmCherry	atos rescue	48				56		w-; atossa BG02278; srpHemo- atossa CherSeg-, srpHemo-H2A::3xmCherry	atossa CherSeg-	41		w-; atossa BG02278; srpHemo- atossa DU4210-/CherSeg-, srpHemo-H2A::3xmCherry	atossa DU4210-/CherSeg-	65		w-; atossa BG02278; srpHemo- atossa TAD1-, srpHemo-H2A::3xmCherry	atossa TAD1-	72		w-; atossa BG02278; srpHemo- atossa TAD2-, srpHemo-H2A::3xmCherry	atossa TAD2-	46		w-; atossa BG02278; srpHemo- atossa TAD1-/TAD2-, srpHemo-H2A::3xmCherry	atossa TAD1-/TAD2-	65
w-; +; srpHemo-H2A::3xmCherry	Control	40		w-; atossa BG02278; srpHemo-H2A::3xmCherry	atos mutant	58		w-; atossa BG02278; srpHemo- atossa, srpHemo-H2A::3xmCherry	atos rescue	55				52		w-; atossa BG02278; srpHemo- atossa CherSeg-, srpHemo-H2A::3xmCherry	atossa CherSeg-	64		w-; atossa BG02278; srpHemo- atossa DU4210-/CherSeg-, srpHemo-H2A::3xmCherry	atossa DU4210-/CherSeg-	56		w-; atossa BG02278; srpHemo- atossa TAD1-, srpHemo-H2A::3xmCherry	atossa TAD1-	43		w-; atossa BG02278; srpHemo- atossa TAD2-, srpHemo-H2A::3xmCherry	atossa TAD2-	53		w-; atossa BG02278; srpHemo- atossa TAD1-/TAD2-, srpHemo-H2A::3xmCherry	atossa TAD1-/TAD2-	52
w-; +; srpHemo-H2A::3xmCherry	Control	42		w-; atossa BG02278; srpHemo-H2A::3xmCherry	atos mutant	59		w-; atossa BG02278; srpHemo- atossa, srpHemo-H2A::3xmCherry	atos rescue	44				67		w-; atossa BG02278; srpHemo- atossa CherSeg-, srpHemo-H2A::3xmCherry	atossa CherSeg-	53		w-; atossa BG02278; srpHemo- atossa DU4210-/CherSeg-, srpHemo-H2A::3xmCherry	atossa DU4210-/CherSeg-	52		w-; atossa BG02278; srpHemo- atossa TAD1-, srpHemo-H2A::3xmCherry	atossa TAD1-	69		w-; atossa BG02278; srpHemo- atossa TAD2-, srpHemo-H2A::3xmCherry	atossa TAD2-	46		w-; atossa BG02278; srpHemo- atossa TAD1-/TAD2-, srpHemo-H2A::3xmCherry	atossa TAD1-/TAD2-	48
w-; +; srpHemo-H2A::3xmCherry	Control	41		w-; atossa BG02278; srpHemo-H2A::3xmCherry	atos mutant	65		w-; atossa BG02278; srpHemo- atossa, srpHemo-H2A::3xmCherry	atos rescue	30				60		w-; atossa BG02278; srpHemo- atossa CherSeg-, srpHemo-H2A::3xmCherry	atossa CherSeg-	49		w-; atossa BG02278; srpHemo- atossa DU4210-/CherSeg-, srpHemo-H2A::3xmCherry	atossa DU4210-/CherSeg-	45		w-; atossa BG02278; srpHemo- atossa TAD1-, srpHemo-H2A::3xmCherry	atossa TAD1-	50		w-; atossa BG02278; srpHemo- atossa TAD2-, srpHemo-H2A::3xmCherry	atossa TAD2-	46		w-; atossa BG02278; srpHemo- atossa TAD1-/TAD2-, srpHemo-H2A::3xmCherry	atossa TAD1-/TAD2-	48
w-; +; srpHemo-H2A::3xmCherry	Control	50		w-; atossa BG02278; srpHemo-H2A::3xmCherry	atos mutant	63		w-; atossa BG02278; srpHemo- atossa, srpHemo-H2A::3xmCherry	atos rescue	40				53		w-; atossa BG02278; srpHemo- atossa CherSeg-, srpHemo-H2A::3xmCherry	atossa CherSeg-	67		w-; atossa BG02278; srpHemo- atossa DU4210-/CherSeg-, srpHemo-H2A::3xmCherry	atossa DU4210-/CherSeg-	57		w-; atossa BG02278; srpHemo- atossa TAD1-, srpHemo-H2A::3xmCherry	atossa TAD1-	48		w-; atossa BG02278; srpHemo- atossa TAD2-, srpHemo-H2A::3xmCherry	atossa TAD2-	58		w-; atossa BG02278; srpHemo- atossa TAD1-/TAD2-, srpHemo-H2A::3xmCherry	atossa TAD1-/TAD2-	66
w-; +; srpHemo-H2A::3xmCherry	Control	43		w-; atossa BG02278; srpHemo-H2A::3xmCherry	atos mutant	67		w-; atossa BG02278; srpHemo- atossa, srpHemo-H2A::3xmCherry	atos rescue	45						w-; atossa BG02278; srpHemo- atossa CherSeg-, srpHemo-H2A::3xmCherry	atossa CherSeg-	50		w-; atossa BG02278; srpHemo- atossa DU4210-/CherSeg-, srpHemo-H2A::3xmCherry	atossa DU4210-/CherSeg-	60		w-; atossa BG02278; srpHemo- atossa TAD1-, srpHemo-H2A::3xmCherry	atossa TAD1-	67		w-; atossa BG02278; srpHemo- atossa TAD2-, srpHemo-H2A::3xmCherry	atossa TAD2-	54		w-; atossa BG02278; srpHemo- atossa TAD1-/TAD2-, srpHemo-H2A::3xmCherry	atossa TAD1-/TAD2-	60
w-; +; srpHemo-H2A::3xmCherry	Control	44		w-; atossa BG02278; srpHemo-H2A::3xmCherry	atos mutant	60		w-; atossa BG02278; srpHemo- atossa, srpHemo-H2A::3xmCherry	atos rescue	45								51		w-; atossa BG02278; srpHemo- atossa DU4210-/CherSeg-, srpHemo-H2A::3xmCherry	atossa DU4210-/CherSeg-	60						w-; atossa BG02278; srpHemo- atossa TAD2-, srpHemo-H2A::3xmCherry	atossa TAD2-	49
w-; +; srpHemo-H2A::3xmCherry	Control	53		w-; atossa BG02278; srpHemo-H2A::3xmCherry	atos mutant	55		w-; atossa BG02278; srpHemo- atossa, srpHemo-H2A::3xmCherry	atos rescue	60								46		w-; atossa BG02278; srpHemo- atossa DU4210-/CherSeg-, srpHemo-H2A::3xmCherry	atossa DU4210-/CherSeg-	75						w-; atossa BG02278; srpHemo- atossa TAD2-, srpHemo-H2A::3xmCherry	atossa TAD2-	60
w-; +; srpHemo-H2A::3xmCherry	Control	49		w-; atossa BG02278; srpHemo-H2A::3xmCherry	atos mutant	57												68		w-; atossa BG02278; srpHemo- atossa DU4210-/CherSeg-, srpHemo-H2A::3xmCherry	atossa DU4210-/CherSeg-	58						w-; atossa BG02278; srpHemo- atossa TAD2-, srpHemo-H2A::3xmCherry	atossa TAD2-	45
w-; +; srpHemo-H2A::3xmCherry	Control	40		w-; atossa BG02278; srpHemo-H2A::3xmCherry	atos mutant	62												50		w-; atossa BG02278; srpHemo- atossa DU4210-/CherSeg-, srpHemo-H2A::3xmCherry	atossa DU4210-/CherSeg-	60						w-; atossa BG02278; srpHemo- atossa TAD2-, srpHemo-H2A::3xmCherry	atossa TAD2-	67
w-; +; srpHemo-H2A::3xmCherry	Control	46		w-; atossa BG02278; srpHemo-H2A::3xmCherry	atos mutant	63														w-; atossa BG02278; srpHemo- atossa DU4210-/CherSeg-, srpHemo-H2A::3xmCherry	atossa DU4210-/CherSeg-	49						w-; atossa BG02278; srpHemo- atossa TAD2-, srpHemo-H2A::3xmCherry	atossa TAD2-	56
w-; +; srpHemo-H2A::3xmCherry	Control	34		w-; atossa BG02278; srpHemo-H2A::3xmCherry	atos mutant	45														w-; atossa BG02278; srpHemo- atossa DU4210-/CherSeg-, srpHemo-H2A::3xmCherry	atossa DU4210-/CherSeg-	68						w-; atossa BG02278; srpHemo- atossa TAD2-, srpHemo-H2A::3xmCherry	atossa TAD2-	57
w-; +; srpHemo-H2A::3xmCherry	Control	38		w-; atossa BG02278; srpHemo-H2A::3xmCherry	atos mutant	68														w-; atossa BG02278; srpHemo- atossa DU4210-/CherSeg-, srpHemo-H2A::3xmCherry	atossa DU4210-/CherSeg-	49
w-; +; srpHemo-H2A::3xmCherry	Control	32		w-; atossa BG02278; srpHemo-H2A::3xmCherry	atos mutant	60														w-; atossa BG02278; srpHemo- atossa DU4210-/CherSeg-, srpHemo-H2A::3xmCherry	atossa DU4210-/CherSeg-	70
w-; +; srpHemo-H2A::3xmCherry	Control	43		w-; atossa BG02278; srpHemo-H2A::3xmCherry	atos mutant	52														w-; atossa BG02278; srpHemo- atossa DU4210-/CherSeg-, srpHemo-H2A::3xmCherry	atossa DU4210-/CherSeg-	80
w-; +; srpHemo-H2A::3xmCherry	Control	55		w-; atossa BG02278; srpHemo-H2A::3xmCherry	atos mutant	56
w-; +; srpHemo-H2A::3xmCherry	Control	41		w-; atossa BG02278; srpHemo-H2A::3xmCherry	atos mutant	55
w-; +; srpHemo-H2A::3xmCherry	Control	42		w-; atossa BG02278; srpHemo-H2A::3xmCherry	atos mutant	55
w-; +; srpHemo-H2A::3xmCherry	Control	55		w-; atossa BG02278; srpHemo-H2A::3xmCherry	atos mutant	65
w-; +; srpHemo-H2A::3xmCherry	Control	67		w-; atossa BG02278; srpHemo-H2A::3xmCherry	atos mutant	51
w-; +; srpHemo-H2A::3xmCherry	Control	55		w-; atossa BG02278; srpHemo-H2A::3xmCherry	atos mutant	44
w-; +; srpHemo-H2A::3xmCherry	Control	58		w-; atossa BG02278; srpHemo-H2A::3xmCherry	atos mutant	61
w-; +; srpHemo-H2A::3xmCherry	Control	55		w-; atossa BG02278; srpHemo-H2A::3xmCherry	atos mutant	70
w-; +; srpHemo-H2A::3xmCherry	Control	53		w-; atossa BG02278; srpHemo-H2A::3xmCherry	atos mutant	54
w-; +; srpHemo-H2A::3xmCherry	Control	34		w-; atossa BG02278; srpHemo-H2A::3xmCherry	atos mutant	64
w-; +; srpHemo-H2A::3xmCherry	Control	50		w-; atossa BG02278; srpHemo-H2A::3xmCherry	atos mutant	40
w-; +; srpHemo-H2A::3xmCherry	Control	58		w-; atossa BG02278; srpHemo-H2A::3xmCherry	atos mutant	49
w-; +; srpHemo-H2A::3xmCherry	Control	50		w-; atossa BG02278; srpHemo-H2A::3xmCherry	atos mutant	59
w-; +; srpHemo-H2A::3xmCherry	Control	60		w-; atossa BG02278; srpHemo-H2A::3xmCherry	atos mutant	60
w-; +; srpHemo-H2A::3xmCherry	Control	64		w-; atossa BG02278; srpHemo-H2A::3xmCherry	atos mutant	54
w-; +; srpHemo-H2A::3xmCherry	Control	54		w-; atossa BG02278; srpHemo-H2A::3xmCherry	atos mutant	62
				w-; atossa BG02278; srpHemo-H2A::3xmCherry	atos mutant	64
				w-; atossa BG02278; srpHemo-H2A::3xmCherry	atos mutant	48
				w-; atossa BG02278; srpHemo-H2A::3xmCherry	atos mutant	65
				w-; atossa BG02278; srpHemo-H2A::3xmCherry	atos mutant	67
				w-; atossa BG02278; srpHemo-H2A::3xmCherry	atos mutant	70
				w-; atossa BG02278; srpHemo-H2A::3xmCherry	atos mutant	60
				w-; atossa BG02278; srpHemo-H2A::3xmCherry	atos mutant	59
ANOVA summary
F	8.04
P value	< 0,0001
P value summary	****
Are differences among means statistically significant? (P < 0.05)	Yes
R square	0.2185
Brown-Forsythe test
F (DFn, DFd)	1,279 (8, 230)
P value	0.2551
P value summary	ns
Significantly different standard deviations? (P < 0.05)	No
Bartlett's test
Bartlett's statistic (corrected)	12.24
P value	0.1407
P value summary	ns
Significantly different standard deviations? (P < 0.05)	No
ANOVA table	SS	DF	MS	F (DFn, DFd)	P value
Treatment (between columns)	4335	8	541.9	F (8, 230) = 8,040	P < 0,0001
Residual (within columns)	15502	230	67.4
Total	19837	238
Data summary
Number of treatments (columns)	9
Number of values (total)	239
Number of families	1
Number of comparisons per family	36
Alpha	0.05
Bonferroni's multiple comparisons test	Mean Diff,	95% CI of diff,	Significant?	Summary	Adjusted P Value
Control vs. CG9005BG02278	-11.81	-17,34 to -6,287	Yes	****	< 0,0001	A-B
Control vs. CG9005BG02278, macro>CG9005	-1.843	-9,034 to 5,348	No	ns	> 0,9999	A-C
Control vs. CG9005BG02278, macro>CG9005DDuf-	-8.858	-16,47 to -1,246	Yes	**	0.0076	A-D
Control vs. CG9005BG02278, macro>CG9005DChrseg-	-8.184	-15,15 to -1,219	Yes	**	0.0066	A-E
Control vs. CG9005BG02278, macro>CG9005DDuf-/Chrseg-	-10.8	-17,32 to -4,273	Yes	****	< 0,0001	A-F
Control vs. CG9005BG02278, macro>CG9005DTAD1-	-6.815	-14,27 to 0,6438	No	ns	0.1235	A-G
Control vs. CG9005BG02278, macro>CG9005DTAD2-	-5.926	-12,70 to 0,8436	No	ns	0.1807	A-H
Control vs. CG9005BG02278, macro>CG9005DTAD1-/TAD2-	-8.315	-15,77 to -0,8562	Yes	*	0.0136	A-I
CG9005BG02278 vs. CG9005BG02278, macro>CG9005	9.97	2,940 to 17,00	Yes	***	0.0003	B-C
CG9005BG02278 vs. CG9005BG02278, macro>CG9005DDuf-	2.955	-4,504 to 10,41	No	ns	> 0,9999	B-D
CG9005BG02278 vs. CG9005BG02278, macro>CG9005DChrseg-	3.629	-3,169 to 10,43	No	ns	> 0,9999	B-E
CG9005BG02278 vs. CG9005BG02278, macro>CG9005DDuf-/Chrseg-	1.016	-5,329 to 7,362	No	ns	> 0,9999	B-F
CG9005BG02278 vs. CG9005BG02278, macro>CG9005DTAD1-	4.998	-2,306 to 12,30	No	ns	0.9994	B-G
CG9005BG02278 vs. CG9005BG02278, macro>CG9005DTAD2-	5.887	-0,7114 to 12,48	No	ns	0.1531	B-H
CG9005BG02278 vs. CG9005BG02278, macro>CG9005DTAD1-/TAD2-	3.498	-3,806 to 10,80	No	ns	> 0,9999	B-I
CG9005BG02278, macro>CG9005 vs. CG9005BG02278, macro>CG9005DDuf-	-7.015	-15,78 to 1,750	No	ns	0.3675	C-D
CG9005BG02278, macro>CG9005 vs. CG9005BG02278, macro>CG9005DChrseg-	-6.341	-14,55 to 1,868	No	ns	0.4723	C-E
CG9005BG02278, macro>CG9005 vs. CG9005BG02278, macro>CG9005DDuf-/Chrseg-	-8.954	-16,79 to -1,115	Yes	**	0.0098	C-F
CG9005BG02278, macro>CG9005 vs. CG9005BG02278, macro>CG9005DTAD1-	-4.972	-13,60 to 3,660	No	ns	> 0,9999	C-G
CG9005BG02278, macro>CG9005 vs. CG9005BG02278, macro>CG9005DTAD2-	-4.083	-12,13 to 3,961	No	ns	> 0,9999	C-H
CG9005BG02278, macro>CG9005 vs. CG9005BG02278, macro>CG9005DTAD1-/TAD2-	-6.472	-15,10 to 2,160	No	ns	0.5765	C-I
CG9005BG02278, macro>CG9005DDuf- vs. CG9005BG02278, macro>CG9005DChrseg-	0.6738	-7,906 to 9,254	No	ns	> 0,9999	D-E
CG9005BG02278, macro>CG9005DDuf- vs. CG9005BG02278, macro>CG9005DDuf-/Chrseg-	-1.939	-10,17 to 6,287	No	ns	> 0,9999	D-F
CG9005BG02278, macro>CG9005DDuf- vs. CG9005BG02278, macro>CG9005DTAD1-	2.042	-6,943 to 11,03	No	ns	> 0,9999	D-G
CG9005BG02278, macro>CG9005DDuf- vs. CG9005BG02278, macro>CG9005DTAD2-	2.931	-5,491 to 11,35	No	ns	> 0,9999	D-H
CG9005BG02278, macro>CG9005DDuf- vs. CG9005BG02278, macro>CG9005DTAD1-/TAD2-	0.5425	-8,443 to 9,528	No	ns	> 0,9999	D-I
CG9005BG02278, macro>CG9005DChrseg- vs. CG9005BG02278, macro>CG9005DDuf-/Chrseg-	-2.613	-10,24 to 5,018	No	ns	> 0,9999	E-F
CG9005BG02278, macro>CG9005DChrseg- vs. CG9005BG02278, macro>CG9005DTAD1-	1.369	-7,076 to 9,813	No	ns	> 0,9999	E-G
CG9005BG02278, macro>CG9005DChrseg- vs. CG9005BG02278, macro>CG9005DTAD2-	2.258	-5,585 to 10,10	No	ns	> 0,9999	E-H
CG9005BG02278, macro>CG9005DChrseg- vs. CG9005BG02278, macro>CG9005DTAD1-/TAD2-	-0.1313	-8,576 to 8,313	No	ns	> 0,9999	E-I
CG9005BG02278, macro>CG9005DDuf-/Chrseg- vs. CG9005BG02278, macro>CG9005DTAD1-	3.981	-4,103 to 12,07	No	ns	> 0,9999	F-G
CG9005BG02278, macro>CG9005DDuf-/Chrseg- vs. CG9005BG02278, macro>CG9005DTAD2-	4.87	-2,584 to 12,32	No	ns	> 0,9999	F-H
CG9005BG02278, macro>CG9005DDuf-/Chrseg- vs. CG9005BG02278, macro>CG9005DTAD1-/TAD2-	2.481	-5,603 to 10,57	No	ns	> 0,9999	F-I
CG9005BG02278, macro>CG9005DTAD1- vs. CG9005BG02278, macro>CG9005DTAD2-	0.8889	-7,396 to 9,174	No	ns	> 0,9999	G-H
CG9005BG02278, macro>CG9005DTAD1- vs. CG9005BG02278, macro>CG9005DTAD1-/TAD2-	-1.5	-10,36 to 7,357	No	ns	> 0,9999	G-I
CG9005BG02278, macro>CG9005DTAD2- vs. CG9005BG02278, macro>CG9005DTAD1-/TAD2-	-2.389	-10,67 to 5,896	No	ns	> 0,9999	H-I
Test details	Mean 1	Mean 2	Mean Diff,	SE of diff,	n1	n2	t	DF
Control vs. CG9005BG02278	46.91	58.72	-11.81	1.707	43	50	6.918	230
Control vs. CG9005BG02278, macro>CG9005	46.91	48.75	-1.843	2.222	43	20	0.8294	230
Control vs. CG9005BG02278, macro>CG9005DDuf-	46.91	55.76	-8.858	2.352	43	17	3.766	230
Control vs. CG9005BG02278, macro>CG9005DChrseg-	46.91	55.09	-8.184	2.152	43	22	3.803	230
Control vs. CG9005BG02278, macro>CG9005DDuf-/Chrseg-	46.91	57.7	-10.8	2.016	43	27	5.356	230
Control vs. CG9005BG02278, macro>CG9005DTAD1-	46.91	53.72	-6.815	2.305	43	18	2.957	230
Control vs. CG9005BG02278, macro>CG9005DTAD2-	46.91	52.83	-5.926	2.092	43	24	2.833	230
Control vs. CG9005BG02278, macro>CG9005DTAD1-/TAD2-	46.91	55.22	-8.315	2.305	43	18	3.608	230
CG9005BG02278 vs. CG9005BG02278, macro>CG9005	58.72	48.75	9.97	2.172	50	20	4.59	230
CG9005BG02278 vs. CG9005BG02278, macro>CG9005DDuf-	58.72	55.76	2.955	2.305	50	17	1.282	230
CG9005BG02278 vs. CG9005BG02278, macro>CG9005DChrseg-	58.72	55.09	3.629	2.1	50	22	1.728	230
CG9005BG02278 vs. CG9005BG02278, macro>CG9005DDuf-/Chrseg-	58.72	57.7	1.016	1.961	50	27	0.5183	230
CG9005BG02278 vs. CG9005BG02278, macro>CG9005DTAD1-	58.72	53.72	4.998	2.257	50	18	2.215	230
CG9005BG02278 vs. CG9005BG02278, macro>CG9005DTAD2-	58.72	52.83	5.887	2.039	50	24	2.887	230
CG9005BG02278 vs. CG9005BG02278, macro>CG9005DTAD1-/TAD2-	58.72	55.22	3.498	2.257	50	18	1.55	230
CG9005BG02278, macro>CG9005 vs. CG9005BG02278, macro>CG9005DDuf-	48.75	55.76	-7.015	2.708	20	17	2.59	230
CG9005BG02278, macro>CG9005 vs. CG9005BG02278, macro>CG9005DChrseg-	48.75	55.09	-6.341	2.536	20	22	2.5	230
CG9005BG02278, macro>CG9005 vs. CG9005BG02278, macro>CG9005DDuf-/Chrseg-	48.75	57.7	-8.954	2.422	20	27	3.697	230
CG9005BG02278, macro>CG9005 vs. CG9005BG02278, macro>CG9005DTAD1-	48.75	53.72	-4.972	2.667	20	18	1.864	230
CG9005BG02278, macro>CG9005 vs. CG9005BG02278, macro>CG9005DTAD2-	48.75	52.83	-4.083	2.486	20	24	1.643	230
CG9005BG02278, macro>CG9005 vs. CG9005BG02278, macro>CG9005DTAD1-/TAD2-	48.75	55.22	-6.472	2.667	20	18	2.427	230
CG9005BG02278, macro>CG9005DDuf- vs. CG9005BG02278, macro>CG9005DChrseg-	55.76	55.09	0.6738	2.651	17	22	0.2542	230
CG9005BG02278, macro>CG9005DDuf- vs. CG9005BG02278, macro>CG9005DDuf-/Chrseg-	55.76	57.7	-1.939	2.542	17	27	0.7628	230
CG9005BG02278, macro>CG9005DDuf- vs. CG9005BG02278, macro>CG9005DTAD1-	55.76	53.72	2.042	2.777	17	18	0.7356	230
CG9005BG02278, macro>CG9005DDuf- vs. CG9005BG02278, macro>CG9005DTAD2-	55.76	52.83	2.931	2.603	17	24	1.126	230
CG9005BG02278, macro>CG9005DDuf- vs. CG9005BG02278, macro>CG9005DTAD1-/TAD2-	55.76	55.22	0.5425	2.777	17	18	0.1954	230
CG9005BG02278, macro>CG9005DChrseg- vs. CG9005BG02278, macro>CG9005DDuf-/Chrseg-	55.09	57.7	-2.613	2.358	22	27	1.108	230
CG9005BG02278, macro>CG9005DChrseg- vs. CG9005BG02278, macro>CG9005DTAD1-	55.09	53.72	1.369	2.609	22	18	0.5246	230
CG9005BG02278, macro>CG9005DChrseg- vs. CG9005BG02278, macro>CG9005DTAD2-	55.09	52.83	2.258	2.423	22	24	0.9316	230
CG9005BG02278, macro>CG9005DChrseg- vs. CG9005BG02278, macro>CG9005DTAD1-/TAD2-	55.09	55.22	-0.1313	2.609	22	18	0.05033	230
CG9005BG02278, macro>CG9005DDuf-/Chrseg- vs. CG9005BG02278, macro>CG9005DTAD1-	57.7	53.72	3.981	2.498	27	18	1.594	230
CG9005BG02278, macro>CG9005DDuf-/Chrseg- vs. CG9005BG02278, macro>CG9005DTAD2-	57.7	52.83	4.87	2.303	27	24	2.115	230
CG9005BG02278, macro>CG9005DDuf-/Chrseg- vs. CG9005BG02278, macro>CG9005DTAD1-/TAD2-	57.7	55.22	2.481	2.498	27	18	0.9933	230
CG9005BG02278, macro>CG9005DTAD1- vs. CG9005BG02278, macro>CG9005DTAD2-	53.72	52.83	0.8889	2.56	18	24	0.3472	230
CG9005BG02278, macro>CG9005DTAD1- vs. CG9005BG02278, macro>CG9005DTAD1-/TAD2-	53.72	55.22	-1.5	2.737	18	18	0.5481	230
CG9005BG02278, macro>CG9005DTAD2- vs. CG9005BG02278, macro>CG9005DTAD1-/TAD2-	52.83	55.22	-2.389	2.56	24	18	0.9332	230
	Control	CG9005BG02278	CG9005BG02278, macro>CG9005	CG9005BG02278, macro>CG9005DDuf-	CG9005BG02278, macro>CG9005DChrseg-	CG9005BG02278, macro>CG9005DDuf-/Chrseg-	CG9005BG02278, macro>CG9005DTAD1-	CG9005BG02278, macro>CG9005DTAD2-	CG9005BG02278, macro>CG9005DTAD1-/TAD2-
Number of values	43	50	20	17	22	27	18	24	18
Minimum	28	40	30	43	41	40	43	45	42
25% Percentile	40	54	41	50.5	49	50	46.75	49.25	50.25
Median	44	60	48	55	53	58	50	52	55
75% Percentile	55	64.25	55.75	61.5	61	61	63	56	60
Maximum	67	70	70	68	68	80	72	67	67
Mean	46.91	58.72	48.75	55.76	55.09	57.7	53.72	52.83	55.22
Std. Deviation	9.039	7.166	10.32	7.067	7.739	9.691	9.074	5.888	7.017
Std. Error of Mean	1.378	1.013	2.307	1.714	1.65	1.865	2.139	1.202	1.654
Lower 95% CI	44.13	56.68	43.92	52.13	51.66	53.87	49.21	50.35	51.73
Upper 95% CI	49.69	60.76	53.58	59.4	58.52	61.54	58.23	55.32	58.71

## Sheet: Fig. EV2E
Test: # macrophages on yolk
Fig. EV2E
Genotype	Name	Macrophage # in gb		Genotype	Name	Macrophage # in gb		Genotype	Name	Macrophage # in gb		Genotype	Name	Macrophage # in gb		Genotype	Name	Macrophage # in gb
w-; +; srpHemo-H2A::3xmCherry	Control	41		w-; atossa BG02278; srpHemo-H2A::3xmCherry	atos mutant	66		w-; atossa BG02278; srpHemo- atossa, srpHemo-H2A::3xmCherry	atos rescue	48		w-; atossaBG02278; srpHemo-FAM214A, srpHemo-H2A::3xmCherry	FAM214A rescue	55		w-; atossaBG02278; srpHemo-FAM214B, srpHemo-H2A::3xmCherry	FAM214B rescue	36
w-; +; srpHemo-H2A::3xmCherry	Control	40		w-; atossa BG02278; srpHemo-H2A::3xmCherry	atos mutant	67		w-; atossa BG02278; srpHemo- atossa, srpHemo-H2A::3xmCherry	atos rescue	56		w-; atossaBG02278; srpHemo-FAM214A, srpHemo-H2A::3xmCherry	FAM214A rescue	40		w-; atossaBG02278; srpHemo-FAM214B, srpHemo-H2A::3xmCherry	FAM214B rescue	48
w-; +; srpHemo-H2A::3xmCherry	Control	40		w-; atossa BG02278; srpHemo-H2A::3xmCherry	atos mutant	70		w-; atossa BG02278; srpHemo- atossa, srpHemo-H2A::3xmCherry	atos rescue	55		w-; atossaBG02278; srpHemo-FAM214A, srpHemo-H2A::3xmCherry	FAM214A rescue	35		w-; atossaBG02278; srpHemo-FAM214B, srpHemo-H2A::3xmCherry	FAM214B rescue	69
w-; +; srpHemo-H2A::3xmCherry	Control	40		w-; atossa BG02278; srpHemo-H2A::3xmCherry	atos mutant	48		w-; atossa BG02278; srpHemo- atossa, srpHemo-H2A::3xmCherry	atos rescue	60		w-; atossaBG02278; srpHemo-FAM214A, srpHemo-H2A::3xmCherry	FAM214A rescue	41		w-; atossaBG02278; srpHemo-FAM214B, srpHemo-H2A::3xmCherry	FAM214B rescue	50
w-; +; srpHemo-H2A::3xmCherry	Control	43		w-; atossa BG02278; srpHemo-H2A::3xmCherry	atos mutant	50		w-; atossa BG02278; srpHemo- atossa, srpHemo-H2A::3xmCherry	atos rescue	30		w-; atossaBG02278; srpHemo-FAM214A, srpHemo-H2A::3xmCherry	FAM214A rescue	43		w-; atossaBG02278; srpHemo-FAM214B, srpHemo-H2A::3xmCherry	FAM214B rescue	45
w-; +; srpHemo-H2A::3xmCherry	Control	60		w-; atossa BG02278; srpHemo-H2A::3xmCherry	atos mutant	65		w-; atossa BG02278; srpHemo- atossa, srpHemo-H2A::3xmCherry	atos rescue	40		w-; atossaBG02278; srpHemo-FAM214A, srpHemo-H2A::3xmCherry	FAM214A rescue	36		w-; atossaBG02278; srpHemo-FAM214B, srpHemo-H2A::3xmCherry	FAM214B rescue	46
w-; +; srpHemo-H2A::3xmCherry	Control	28		w-; atossa BG02278; srpHemo-H2A::3xmCherry	atos mutant	60		w-; atossa BG02278; srpHemo- atossa, srpHemo-H2A::3xmCherry	atos rescue	50		w-; atossaBG02278; srpHemo-FAM214A, srpHemo-H2A::3xmCherry	FAM214A rescue	31		w-; atossaBG02278; srpHemo-FAM214B, srpHemo-H2A::3xmCherry	FAM214B rescue	60
w-; +; srpHemo-H2A::3xmCherry	Control	42		w-; atossa BG02278; srpHemo-H2A::3xmCherry	atos mutant	50		w-; atossa BG02278; srpHemo- atossa, srpHemo-H2A::3xmCherry	atos rescue	54		w-; atossaBG02278; srpHemo-FAM214A, srpHemo-H2A::3xmCherry	FAM214A rescue	45		w-; atossaBG02278; srpHemo-FAM214B, srpHemo-H2A::3xmCherry	FAM214B rescue	43
w-; +; srpHemo-H2A::3xmCherry	Control	46		w-; atossa BG02278; srpHemo-H2A::3xmCherry	atos mutant	63		w-; atossa BG02278; srpHemo- atossa, srpHemo-H2A::3xmCherry	atos rescue	40		w-; atossaBG02278; srpHemo-FAM214A, srpHemo-H2A::3xmCherry	FAM214A rescue	60		w-; atossaBG02278; srpHemo-FAM214B, srpHemo-H2A::3xmCherry	FAM214B rescue	46
w-; +; srpHemo-H2A::3xmCherry	Control	40		w-; atossa BG02278; srpHemo-H2A::3xmCherry	atos mutant	60		w-; atossa BG02278; srpHemo- atossa, srpHemo-H2A::3xmCherry	atos rescue	61		w-; atossaBG02278; srpHemo-FAM214A, srpHemo-H2A::3xmCherry	FAM214A rescue	58		w-; atossaBG02278; srpHemo-FAM214B, srpHemo-H2A::3xmCherry	FAM214B rescue	36
w-; +; srpHemo-H2A::3xmCherry	Control	50		w-; atossa BG02278; srpHemo-H2A::3xmCherry	atos mutant	61		w-; atossa BG02278; srpHemo- atossa, srpHemo-H2A::3xmCherry	atos rescue	44		w-; atossaBG02278; srpHemo-FAM214A, srpHemo-H2A::3xmCherry	FAM214A rescue	45		w-; atossaBG02278; srpHemo-FAM214B, srpHemo-H2A::3xmCherry	FAM214B rescue	36
w-; +; srpHemo-H2A::3xmCherry	Control	41		w-; atossa BG02278; srpHemo-H2A::3xmCherry	atos mutant	52		w-; atossa BG02278; srpHemo- atossa, srpHemo-H2A::3xmCherry	atos rescue	70		w-; atossaBG02278; srpHemo-FAM214A, srpHemo-H2A::3xmCherry	FAM214A rescue	48		w-; atossaBG02278; srpHemo-FAM214B, srpHemo-H2A::3xmCherry	FAM214B rescue	42
w-; +; srpHemo-H2A::3xmCherry	Control	60		w-; atossa BG02278; srpHemo-H2A::3xmCherry	atos mutant	58		w-; atossa BG02278; srpHemo- atossa, srpHemo-H2A::3xmCherry	atos rescue	48		w-; atossaBG02278; srpHemo-FAM214A, srpHemo-H2A::3xmCherry	FAM214A rescue	25		w-; atossaBG02278; srpHemo-FAM214B, srpHemo-H2A::3xmCherry	FAM214B rescue	51
w-; +; srpHemo-H2A::3xmCherry	Control	40		w-; atossa BG02278; srpHemo-H2A::3xmCherry	atos mutant	58		w-; atossa BG02278; srpHemo- atossa, srpHemo-H2A::3xmCherry	atos rescue	55		w-; atossaBG02278; srpHemo-FAM214A, srpHemo-H2A::3xmCherry	FAM214A rescue	47		w-; atossaBG02278; srpHemo-FAM214B, srpHemo-H2A::3xmCherry	FAM214B rescue	37
w-; +; srpHemo-H2A::3xmCherry	Control	42		w-; atossa BG02278; srpHemo-H2A::3xmCherry	atos mutant	59		w-; atossa BG02278; srpHemo- atossa, srpHemo-H2A::3xmCherry	atos rescue	44		w-; atossaBG02278; srpHemo-FAM214A, srpHemo-H2A::3xmCherry	FAM214A rescue	50		w-; atossaBG02278; srpHemo-FAM214B, srpHemo-H2A::3xmCherry	FAM214B rescue	46
w-; +; srpHemo-H2A::3xmCherry	Control	41		w-; atossa BG02278; srpHemo-H2A::3xmCherry	atos mutant	65		w-; atossa BG02278; srpHemo- atossa, srpHemo-H2A::3xmCherry	atos rescue	30		w-; atossaBG02278; srpHemo-FAM214A, srpHemo-H2A::3xmCherry	FAM214A rescue	43		w-; atossaBG02278; srpHemo-FAM214B, srpHemo-H2A::3xmCherry	FAM214B rescue	44
w-; +; srpHemo-H2A::3xmCherry	Control	50		w-; atossa BG02278; srpHemo-H2A::3xmCherry	atos mutant	63		w-; atossa BG02278; srpHemo- atossa, srpHemo-H2A::3xmCherry	atos rescue	40		w-; atossaBG02278; srpHemo-FAM214A, srpHemo-H2A::3xmCherry	FAM214A rescue	48		w-; atossaBG02278; srpHemo-FAM214B, srpHemo-H2A::3xmCherry	FAM214B rescue	56
w-; +; srpHemo-H2A::3xmCherry	Control	43		w-; atossa BG02278; srpHemo-H2A::3xmCherry	atos mutant	67		w-; atossa BG02278; srpHemo- atossa, srpHemo-H2A::3xmCherry	atos rescue	45		w-; atossaBG02278; srpHemo-FAM214A, srpHemo-H2A::3xmCherry	FAM214A rescue	34		w-; atossaBG02278; srpHemo-FAM214B, srpHemo-H2A::3xmCherry	FAM214B rescue	34
w-; +; srpHemo-H2A::3xmCherry	Control	44		w-; atossa BG02278; srpHemo-H2A::3xmCherry	atos mutant	60		w-; atossa BG02278; srpHemo- atossa, srpHemo-H2A::3xmCherry	atos rescue	45						w-; atossaBG02278; srpHemo-FAM214B, srpHemo-H2A::3xmCherry	FAM214B rescue	43
w-; +; srpHemo-H2A::3xmCherry	Control	53		w-; atossa BG02278; srpHemo-H2A::3xmCherry	atos mutant	55		w-; atossa BG02278; srpHemo- atossa, srpHemo-H2A::3xmCherry	atos rescue	60						w-; atossaBG02278; srpHemo-FAM214B, srpHemo-H2A::3xmCherry	FAM214B rescue	28
w-; +; srpHemo-H2A::3xmCherry	Control	49		w-; atossa BG02278; srpHemo-H2A::3xmCherry	atos mutant	57										w-; atossaBG02278; srpHemo-FAM214B, srpHemo-H2A::3xmCherry	FAM214B rescue	55
w-; +; srpHemo-H2A::3xmCherry	Control	40		w-; atossa BG02278; srpHemo-H2A::3xmCherry	atos mutant	62										w-; atossaBG02278; srpHemo-FAM214B, srpHemo-H2A::3xmCherry	FAM214B rescue	36
w-; +; srpHemo-H2A::3xmCherry	Control	46		w-; atossa BG02278; srpHemo-H2A::3xmCherry	atos mutant	63										w-; atossaBG02278; srpHemo-FAM214B, srpHemo-H2A::3xmCherry	FAM214B rescue	46
w-; +; srpHemo-H2A::3xmCherry	Control	34		w-; atossa BG02278; srpHemo-H2A::3xmCherry	atos mutant	45										w-; atossaBG02278; srpHemo-FAM214B, srpHemo-H2A::3xmCherry	FAM214B rescue	40
w-; +; srpHemo-H2A::3xmCherry	Control	38		w-; atossa BG02278; srpHemo-H2A::3xmCherry	atos mutant	68										w-; atossaBG02278; srpHemo-FAM214B, srpHemo-H2A::3xmCherry	FAM214B rescue	30
w-; +; srpHemo-H2A::3xmCherry	Control	32		w-; atossa BG02278; srpHemo-H2A::3xmCherry	atos mutant	60										w-; atossaBG02278; srpHemo-FAM214B, srpHemo-H2A::3xmCherry	FAM214B rescue	31
w-; +; srpHemo-H2A::3xmCherry	Control	43		w-; atossa BG02278; srpHemo-H2A::3xmCherry	atos mutant	52
w-; +; srpHemo-H2A::3xmCherry	Control	55		w-; atossa BG02278; srpHemo-H2A::3xmCherry	atos mutant	56
w-; +; srpHemo-H2A::3xmCherry	Control	41		w-; atossa BG02278; srpHemo-H2A::3xmCherry	atos mutant	55
w-; +; srpHemo-H2A::3xmCherry	Control	42		w-; atossa BG02278; srpHemo-H2A::3xmCherry	atos mutant	55
w-; +; srpHemo-H2A::3xmCherry	Control	55		w-; atossa BG02278; srpHemo-H2A::3xmCherry	atos mutant	65
w-; +; srpHemo-H2A::3xmCherry	Control	67		w-; atossa BG02278; srpHemo-H2A::3xmCherry	atos mutant	51
w-; +; srpHemo-H2A::3xmCherry	Control	55		w-; atossa BG02278; srpHemo-H2A::3xmCherry	atos mutant	44
w-; +; srpHemo-H2A::3xmCherry	Control	58		w-; atossa BG02278; srpHemo-H2A::3xmCherry	atos mutant	61
w-; +; srpHemo-H2A::3xmCherry	Control	55		w-; atossa BG02278; srpHemo-H2A::3xmCherry	atos mutant	70
w-; +; srpHemo-H2A::3xmCherry	Control	53		w-; atossa BG02278; srpHemo-H2A::3xmCherry	atos mutant	54
w-; +; srpHemo-H2A::3xmCherry	Control	34		w-; atossa BG02278; srpHemo-H2A::3xmCherry	atos mutant	64
w-; +; srpHemo-H2A::3xmCherry	Control	50		w-; atossa BG02278; srpHemo-H2A::3xmCherry	atos mutant	40
w-; +; srpHemo-H2A::3xmCherry	Control	58		w-; atossa BG02278; srpHemo-H2A::3xmCherry	atos mutant	49
w-; +; srpHemo-H2A::3xmCherry	Control	50		w-; atossa BG02278; srpHemo-H2A::3xmCherry	atos mutant	59
w-; +; srpHemo-H2A::3xmCherry	Control	60		w-; atossa BG02278; srpHemo-H2A::3xmCherry	atos mutant	60
w-; +; srpHemo-H2A::3xmCherry	Control	64		w-; atossa BG02278; srpHemo-H2A::3xmCherry	atos mutant	54
w-; +; srpHemo-H2A::3xmCherry	Control	54		w-; atossa BG02278; srpHemo-H2A::3xmCherry	atos mutant	62
				w-; atossa BG02278; srpHemo-H2A::3xmCherry	atos mutant	64
				w-; atossa BG02278; srpHemo-H2A::3xmCherry	atos mutant	48
				w-; atossa BG02278; srpHemo-H2A::3xmCherry	atos mutant	65
				w-; atossa BG02278; srpHemo-H2A::3xmCherry	atos mutant	67
				w-; atossa BG02278; srpHemo-H2A::3xmCherry	atos mutant	70
				w-; atossa BG02278; srpHemo-H2A::3xmCherry	atos mutant	60
				w-; atossa BG02278; srpHemo-H2A::3xmCherry	atos mutant	59
P value summary	****
Are differences among means statistically significant? (P < 0.05)	Yes
R square	0.3404
Brown-Forsythe test
F (DFn, DFd)	1,140 (4, 152)
P value	0.3401
P value summary	ns
Significantly different standard deviations? (P < 0.05)	No
Bartlett's test
Bartlett's statistic (corrected)	5.164
P value	0.2708
P value summary	ns
Significantly different standard deviations? (P < 0.05)	No
ANOVA table	SS	DF	MS	F (DFn, DFd)	P value
Treatment (between columns)	6052	4	1513	F (4, 152) = 19,61	P < 0,0001
Residual (within columns)	11728	152	77.16
Total	17780	156
Data summary
Number of treatments (columns)	5
Number of values (total)	157
Number of families	1
Number of comparisons per family	10
Alpha	0.05
Bonferroni's multiple comparisons test	Mean Diff,	95% CI of diff,	Significant?	Summary	Adjusted P Value
Control vs. CG9005BG02278	-11.81	-17,02 to -6,609	Yes	****	< 0,0001	A-B
Control vs. CG9005BG02278, macro>CG9005	-1.843	-8,615 to 4,929	No	ns	> 0,9999	A-C
Control vs. CG9005BG02278, macro>mFAMA	3.351	-3,673 to 10,38	No	ns	> 0,9999	A-D
Control vs. CG9005BG02278, macro>mFAMB	3.292	-2,925 to 9,508	No	ns	> 0,9999	A-E
CG9005BG02278 vs. CG9005BG02278, macro>CG9005	9.97	3,350 to 16,59	Yes	***	0.0003	B-C
CG9005BG02278 vs. CG9005BG02278, macro>mFAMA	15.16	8,287 to 22,04	Yes	****	< 0,0001	B-D
CG9005BG02278 vs. CG9005BG02278, macro>mFAMB	15.1	9,055 to 21,15	Yes	****	< 0,0001	B-E
CG9005BG02278, macro>CG9005 vs. CG9005BG02278, macro>mFAMA	5.194	-2,935 to 13,32	No	ns	0.707	C-D
CG9005BG02278, macro>CG9005 vs. CG9005BG02278, macro>mFAMB	5.135	-2,308 to 12,58	No	ns	0.512	C-E
CG9005BG02278, macro>mFAMA vs. CG9005BG02278, macro>mFAMB	-0.05983	-7,732 to 7,612	No	ns	> 0,9999	D-E
Test details	Mean 1	Mean 2	Mean Diff,	SE of diff,	n1	n2	t	DF
Control vs. CG9005BG02278	46.91	58.72	-11.81	1.827	43	50	6.466	152
Control vs. CG9005BG02278, macro>CG9005	46.91	48.75	-1.843	2.377	43	20	0.7752	152
Control vs. CG9005BG02278, macro>mFAMA	46.91	43.56	3.351	2.466	43	18	1.359	152
Control vs. CG9005BG02278, macro>mFAMB	46.91	43.62	3.292	2.182	43	26	1.508	152
CG9005BG02278 vs. CG9005BG02278, macro>CG9005	58.72	48.75	9.97	2.324	50	20	4.29	152
CG9005BG02278 vs. CG9005BG02278, macro>mFAMA	58.72	43.56	15.16	2.414	50	18	6.281	152
CG9005BG02278 vs. CG9005BG02278, macro>mFAMB	58.72	43.62	15.1	2.124	50	26	7.112	152
CG9005BG02278, macro>CG9005 vs. CG9005BG02278, macro>mFAMA	48.75	43.56	5.194	2.854	20	18	1.82	152
CG9005BG02278, macro>CG9005 vs. CG9005BG02278, macro>mFAMB	48.75	43.62	5.135	2.613	20	26	1.965	152
CG9005BG02278, macro>mFAMA vs. CG9005BG02278, macro>mFAMB	43.56	43.62	-0.05983	2.693	18	26	0.02221	152
