# Supplementary material for: Macrophage mitochondrial bioenergetics and tissue invasion are boosted by an Atossa‐Porthos axis in Drosophila
Source: EMBO J. 2022 Mar 23;41(12):e109049. doi: 10.15252/embj.2021109049 (PMC9194793; doi:10.15252/embj.2021109049)
Supplement: Supplementary file 8 — Source Data for Expanded View and Appendix [file EMBJ-41-e109049-s016.zip › Appendix_and_EV_Figure_Source_Data/SourceData_1_for_Fig_EV5.xlsx]

## Sheet: Fig. EV5B
Test: qPCR	Fig. EV5B
Control		porthos KD
porthos level	atossa level	porthos level	atossa level
1	1	0.378929	0.49141
1	1	0.668964	1.12506
1	1	0.598739	0.607097
1		0.528509
1		0.456916
1		0.687771
Two-way ANOVA	Ordinary
Alpha	0.05
Source of Variation	% of total variation	P value	P value summary	Significant?
Interaction	3.408	0.2213	ns	No
Row Factor	3.408	0.2213	ns	No
Column Factor	48.05	0.0003	***	Yes
ANOVA table	SS	DF	MS	F (DFn, DFd)	P value
Interaction	0.0353	1	0.0353	F (1, 14) = 1,639	P = 0,2213
Row Factor	0.0353	1	0.0353	F (1, 14) = 1,639	P = 0,2213
Column Factor	0.4977	1	0.4977	F (1, 14) = 23,11	P = 0,0003
Residual	0.3016	14	0.02154
Number of families	1
Number of comparisons per family	2
Alpha	0.05
Sidak's multiple comparisons test	Mean Diff,	95% CI of diff,	Significant?	Summary	Adjusted P Value
Control - porthos KD
porthos level	0.4467	0,2346 to 0,6588	Yes	***	0.0002
atos level	0.2588	-0,04113 to 0,5588	No	ns	0.0949
Test details	Mean 1	Mean 2	Mean Diff,	SE of diff,	N1	N2	t	DF
Control - porthos KD
porthos level	1	0.5533	0.4467	0.08474	6	6	5.272	14
atos level	1	0.7412	0.2588	0.1198	3	3	2.16	14

## Sheet: Fig. EV5C,D
Test: Seahorse assay
Fig. EV5C						Fig. EV5D
JATP-Glyc		JATP-OX				Basal OCR		Basal ECAR
Control	porthos KD	Control	porthos KD			Control	porthos KD	Control	porthos KD
19.5967	19.6331	80.4033	80.3669			1.06613	0.914326	0.312419	0.324849
13.1735	22.7392	86.8265	77.2608			0.938157	0.931322	0.30997	0.282592
19.7303	20.8473	80.2697	79.1527			1.02845	1.02232	0.280409	0.231267
16.6499	15.3942	83.3501	84.6058			1.04085	1.05376	0.28034	0.290828
14.2048	21.2868	85.7952	78.7132			1.06934	1.08194	0.19539	0.324925
23.0191	23.0443	76.9809	76.9557			1.06582	1.06381	0.318338	0.351736
20.6529	22.7627	79.3471	77.2373			1.06644	1.02222	0.311308	0.343903
21.7608	26.7801	78.2392	73.2199			0.962351	0.942156	0.309409	0.32885
22.3292	23.4214	77.6708	76.5786			0.944583	0.988004	0.253543	0.303837
21.6262	15.8761	78.3738	84.1239			0.920543	0.977727	0.27572	0.305191
22.7358	9.12631	77.2642	90.8737			0.975286	1.03955	0.637093	0.303111
8.21212	16.825	84.6613	83.175			0.922049	0.962872	0.494698	0.606443
8.15249	15.0056	87.2056	84.9944			0.876415	0.811667	0.612615	0.51611
15.3387	18.145	84.1635	81.8551			1.00921	0.98348	0.345856	0.60093
12.7944	18.3244	85.0047	81.6756			1.12969	1.07986	0.503926	0.277156
15.8365	18.395	85.5506	81.605			1.31728	1.19542	0.476591	0.504063
14.9953	19.0683	84.9065	80.9317			0.869278	0.897121	0.440064	0.507433
14.4494		83.544				1.04284	1.12702	0.422849	0.406224
15.0935		86.1538				1.11258	1.09927	0.461505	0.419628
16.456		83.3896				1.09016	1.14843	0.530552	0.514019
13.8462		83.6792				0.793459	0.820539	0.575104	0.484986
16.6104						0.887235	0.90643		0.6227
16.3208						0.871859	0.930779
						Fig. EV5D
						Source of Variation	% of total variation	P value	P value summary	Significant?
						Interaction	0.001399	0.9225	ns	No
						Row Factor	0.001399	0.9225	ns	No
						Column Factor	87.51	< 0,0001	****	Yes
						ANOVA table	SS	DF	MS	F (DFn, DFd)	P value
						Interaction	0.0001279	1	0.0001279	F (1, 85) = 0,009525	P = 0,9225
						Row Factor	0.0001279	1	0.0001279	F (1, 85) = 0,009525	P = 0,9225
						Column Factor	8.001	1	8.001	F (1, 85) = 595,8	P < 0,0001
						Residual	1.141	85	0.01343
						Number of missing values	3
						Compare each cell mean with the other cell mean in that row.
						Number of families	1
						Number of comparisons per family	2
						Alpha	0.05
						Sidak's multiple comparisons test	Mean Diff,	95% CI of diff,	Significant?	Summary	Adjusted P Value
						WT - porthos KD
						basal OCR	0.6025	0,5229 to 0,6821	Yes	****	< 0,0001
						basal ECAR	0.5977	0,5190 to 0,6764	Yes	****	< 0,0001
						Test details	Mean 1	Mean 2	Mean Diff,	SE of diff,	N1	N2	t	DF
						WT - porthos KD
						basal OCR	1	0.3975	0.6025	0.03498	23	21	17.23	85
						basal ECAR	1	0.4023	0.5977	0.03456	23	22	17.3	85

## Sheet: Fig. EV5E
Assay: RT-qPCR for RNAis against mitochondrial complexes
Fig. EV5E
Name	Genotype	Rep #1	Rep #2	Rep #3
Control	: w-; P{attP,y[+],w[3`]}/+; da.G32-Gal4/+	1	1	1
Complex III RNAi 1	w-; cyt-c1 RNAi (v109809)/+; da.G32-Gal4/+	0.37	0.619	0.5
Complex III RNAi 2	w-; UQCR-cp1 RNAi (v101350)/+; da.G32-Gal4/+	0.44	0.134	0.143
Complex III RNAi 3	w-; UQCR-cp2 RNAi (v100818)/+; da.G32-Gal4/+.	0.13	0.333	0.49
Complex V RNAi	w-; RNAi (v34664)/+; da.G32-Gal4/+.	0.36	0.52	0.62
Table Analyzed	MitoRNAi_RNA expression_qPCR
ANOVA summary
F	13.76
P value	0.0004
P value summary	***
Are differences among means statistically significant? (P < 0.05)	Yes
R square	0.8462
Brown-Forsythe test
F (DFn, DFd)	0,6195 (4, 10)
P value	0.6588
P value summary	ns
Significantly different standard deviations? (P < 0.05)	No
Bartlett's test
Bartlett's statistic (corrected)
P value
P value summary
Significantly different standard deviations? (P < 0.05)
ANOVA table	SS	DF	MS	F (DFn, DFd)	P value
Treatment (between columns)	1.052	4	0.2631	F (4, 10) = 13,76	P = 0,0004
Residual (within columns)	0.1912	10	0.01912
Total	1.244	14
Data summary
Number of treatments (columns)	5
Number of values (total)	15
Number of families	1
Number of comparisons per family	4
Alpha	0.05
Sidak's multiple comparisons test	Mean Diff,	95% CI of diff,	Significant?	Summary	Adjusted P Value	A-?
Control vs. RNAi 109809	0.5037	0,1619 to 0,8454	Yes	**	0.0048	B	RNAi 109809
Control vs. RNAi 101350	0.761	0,4192 to 1,103	Yes	***	0.0002	C	RNAi 101350
Control vs. RNAi 10088	0.6823	0,3406 to 1,024	Yes	***	0.0005	D	RNAi 10088
Control vs. RNAi 34664	0.5	0,1582 to 0,8418	Yes	**	0.0051	E	RNAi 34664
Test details	Mean 1	Mean 2	Mean Diff,	SE of diff,	n1	n2	t	DF
Control vs. RNAi 109809	1	0.4963	0.5037	0.1129	3	3	4.461	10
Control vs. RNAi 101350	1	0.239	0.761	0.1129	3	3	6.74	10
Control vs. RNAi 10088	1	0.3177	0.6823	0.1129	3	3	6.043	10
Control vs. RNAi 34664	1	0.5	0.5	0.1129	3	3	4.428	10
	Control	RNAi 109809	RNAi 101350	RNAi 10088	RNAi 34664
Number of values	3	3	3	3	3
Minimum	1	0.37	0.134	0.13	0.36
25% Percentile	1	0.37	0.134	0.13	0.36
Median	1	0.5	0.143	0.333	0.52
75% Percentile	1	0.619	0.44	0.49	0.62
Maximum	1	0.619	0.44	0.49	0.62
Mean	1	0.4963	0.239	0.3177	0.5
Std. Deviation	0	0.1245	0.1741	0.1805	0.1311
Std. Error of Mean	0	0.0719	0.1005	0.1042	0.07572
Lower 95% CI	1	0.187	-0.1936	-0.1307	0.1742
Upper 95% CI	1	0.8057	0.6716	0.766	0.8258

## Sheet: Fig. EV5H
Test: vnc # Mac
Fig. EV5H								CIII RNAi 1										CIII RNAi 2										CIII RNAi 3										CV RNAi
Genotype	Name	T1 # Mac	T2 # Mac	T3 # Mac	A1 # Mac	A2 # Mac		Genotype	Name	T1 # Mac	T2 # Mac	T3 # Mac	A1 # Mac	A2 # Mac				Genotype	Name	T1 # Mac	T2 # Mac	T3 # Mac	A1 # Mac	A2 # Mac				Genotype	Name	T1 # Mac	T2 # Mac	T3 # Mac	A1 # Mac	A2 # Mac				Genotype	Name	T1 # Mac	T2 # Mac	T3 # Mac	A1 # Mac	A2 # Mac
w-; P{attP,y[+],w[3`]}/+; srpHemo-Gal4, srpHemo-H2A::3xmCherry	Control	21	13	7	5	1		w-; cyt-c1 RNAi (v109809)/+; srpHemo-Gal4, srpHemo-H2A::3xmCherry	mac>CIII RNAi 1	24	14	7	3	0				w-; UQCR-cp1 RNAi (v101350)/+; srpHemo-Gal4, srpHemo-H2A::3xmCherry	mac>CIII RNAi 2	25	12	8	3	2				w-; UQCR-cp2 RNAi (v100818)/+; srpHemo-Gal4, srpHemo -H2A::3xmCherry	mac>CIII RNAi 3	22	14	8	6	2				w-; RNAi (v34664)/+; srpHemo-Gal4, srpHemo-H2A::3xmCherry	mac>CV RNAi	22	14	7	7	3
w-; P{attP,y[+],w[3`]}/+; srpHemo-Gal4, srpHemo-H2A::3xmCherry	Control	26	16	8	3	0		w-; cyt-c1 RNAi (v109809)/+; srpHemo-Gal4, srpHemo-H2A::3xmCherry	mac>CIII RNAi 2	19	11	7	1	0				w-; UQCR-cp1 RNAi (v101350)/+; srpHemo-Gal4, srpHemo-H2A::3xmCherry	mac>CIII RNAi 3	21	14	9	2	0				w-; UQCR-cp2 RNAi (v100818)/+; srpHemo-Gal4, srpHemo -H2A::3xmCherry	mac>CIII RNAi 4	21	9	8	3	0				w-; RNAi (v34664)/+; srpHemo-Gal4, srpHemo-H2A::3xmCherry	mac>CV RNAi	21	13	9	4	2
w-; P{attP,y[+],w[3`]}/+; srpHemo-Gal4, srpHemo-H2A::3xmCherry	Control	24	17	11	6	3		w-; cyt-c1 RNAi (v109809)/+; srpHemo-Gal4, srpHemo-H2A::3xmCherry	mac>CIII RNAi 3	21	8	2	0	0				w-; UQCR-cp1 RNAi (v101350)/+; srpHemo-Gal4, srpHemo-H2A::3xmCherry	mac>CIII RNAi 4	24	16	14	6	1				w-; UQCR-cp2 RNAi (v100818)/+; srpHemo-Gal4, srpHemo -H2A::3xmCherry	mac>CIII RNAi 5	23	16	8	6	3				w-; RNAi (v34664)/+; srpHemo-Gal4, srpHemo-H2A::3xmCherry	mac>CV RNAi	25	17	8	3	3
w-; P{attP,y[+],w[3`]}/+; srpHemo-Gal4, srpHemo-H2A::3xmCherry	Control	25	16	6	3	0		w-; cyt-c1 RNAi (v109809)/+; srpHemo-Gal4, srpHemo-H2A::3xmCherry	mac>CIII RNAi 4	25	17	13	5	1				w-; UQCR-cp1 RNAi (v101350)/+; srpHemo-Gal4, srpHemo-H2A::3xmCherry	mac>CIII RNAi 5	24	16	11	8	3				w-; UQCR-cp2 RNAi (v100818)/+; srpHemo-Gal4, srpHemo -H2A::3xmCherry	mac>CIII RNAi 6	22	14	5	1	0				w-; RNAi (v34664)/+; srpHemo-Gal4, srpHemo-H2A::3xmCherry	mac>CV RNAi	22	13	10	6	5
w-; P{attP,y[+],w[3`]}/+; srpHemo-Gal4, srpHemo-H2A::3xmCherry	Control	19	13	4	1	0		w-; cyt-c1 RNAi (v109809)/+; srpHemo-Gal4, srpHemo-H2A::3xmCherry	mac>CIII RNAi 5	21	13	8	2	2				w-; UQCR-cp1 RNAi (v101350)/+; srpHemo-Gal4, srpHemo-H2A::3xmCherry	mac>CIII RNAi 6	23	16	12	5	2				w-; UQCR-cp2 RNAi (v100818)/+; srpHemo-Gal4, srpHemo -H2A::3xmCherry	mac>CIII RNAi 7	24	18	16	10	3				w-; RNAi (v34664)/+; srpHemo-Gal4, srpHemo-H2A::3xmCherry	mac>CV RNAi	20	12	4	2	0
w-; P{attP,y[+],w[3`]}/+; srpHemo-Gal4, srpHemo-H2A::3xmCherry	Control	24	18	12	8	4		w-; cyt-c1 RNAi (v109809)/+; srpHemo-Gal4, srpHemo-H2A::3xmCherry	mac>CIII RNAi 6	20	16	6	2	1				w-; UQCR-cp1 RNAi (v101350)/+; srpHemo-Gal4, srpHemo-H2A::3xmCherry	mac>CIII RNAi 7	25	16	12	3	1				w-; UQCR-cp2 RNAi (v100818)/+; srpHemo-Gal4, srpHemo -H2A::3xmCherry	mac>CIII RNAi 8	23	13	6	2	0				w-; RNAi (v34664)/+; srpHemo-Gal4, srpHemo-H2A::3xmCherry	mac>CV RNAi	23	12	6	5	3
w-; P{attP,y[+],w[3`]}/+; srpHemo-Gal4, srpHemo-H2A::3xmCherry	Control	20	10	5	2	0		w-; cyt-c1 RNAi (v109809)/+; srpHemo-Gal4, srpHemo-H2A::3xmCherry	mac>CIII RNAi 7	24	15	8	5	2				w-; UQCR-cp1 RNAi (v101350)/+; srpHemo-Gal4, srpHemo-H2A::3xmCherry	mac>CIII RNAi 8	20	14	8	3	0				w-; UQCR-cp2 RNAi (v100818)/+; srpHemo-Gal4, srpHemo -H2A::3xmCherry	mac>CIII RNAi 9	19	10	6	5	0				w-; RNAi (v34664)/+; srpHemo-Gal4, srpHemo-H2A::3xmCherry	mac>CV RNAi	24	13	12	2	1
w-; P{attP,y[+],w[3`]}/+; srpHemo-Gal4, srpHemo-H2A::3xmCherry	Control	26	16	10	4	2		w-; cyt-c1 RNAi (v109809)/+; srpHemo-Gal4, srpHemo-H2A::3xmCherry	mac>CIII RNAi 8	28	22	14	6	2				w-; UQCR-cp1 RNAi (v101350)/+; srpHemo-Gal4, srpHemo-H2A::3xmCherry	mac>CIII RNAi 9	21	14	10	2	0				w-; UQCR-cp2 RNAi (v100818)/+; srpHemo-Gal4, srpHemo -H2A::3xmCherry	mac>CIII RNAi 10	25	16	6	1	0				w-; RNAi (v34664)/+; srpHemo-Gal4, srpHemo-H2A::3xmCherry	mac>CV RNAi	19	11	13	5	2
w-; P{attP,y[+],w[3`]}/+; srpHemo-Gal4, srpHemo-H2A::3xmCherry	Control	20	13	5	1	0		w-; cyt-c1 RNAi (v109809)/+; srpHemo-Gal4, srpHemo-H2A::3xmCherry	mac>CIII RNAi 9	26	18	13	7	3				w-; UQCR-cp1 RNAi (v101350)/+; srpHemo-Gal4, srpHemo-H2A::3xmCherry	mac>CIII RNAi 10	28	19	12	3	0				w-; UQCR-cp2 RNAi (v100818)/+; srpHemo-Gal4, srpHemo -H2A::3xmCherry	mac>CIII RNAi 11	22	17	11	5	4				w-; RNAi (v34664)/+; srpHemo-Gal4, srpHemo-H2A::3xmCherry	mac>CV RNAi	19	11	6	4	0
w-; P{attP,y[+],w[3`]}/+; srpHemo-Gal4, srpHemo-H2A::3xmCherry	Control	22	13	3	1	0		w-; cyt-c1 RNAi (v109809)/+; srpHemo-Gal4, srpHemo-H2A::3xmCherry	mac>CIII RNAi 10	28	23	15	4	1				w-; UQCR-cp1 RNAi (v101350)/+; srpHemo-Gal4, srpHemo-H2A::3xmCherry	mac>CIII RNAi 11	21	13	8	3	1				w-; UQCR-cp2 RNAi (v100818)/+; srpHemo-Gal4, srpHemo -H2A::3xmCherry	mac>CIII RNAi 12	20	10	8	2	0				w-; RNAi (v34664)/+; srpHemo-Gal4, srpHemo-H2A::3xmCherry	mac>CV RNAi	20	13	9	2	0
w-; P{attP,y[+],w[3`]}/+; srpHemo-Gal4, srpHemo-H2A::3xmCherry	Control	25	17	13	4	2												w-; UQCR-cp1 RNAi (v101350)/+; srpHemo-Gal4, srpHemo-H2A::3xmCherry	mac>CIII RNAi 12	25	16	11	6	1				w-; UQCR-cp2 RNAi (v100818)/+; srpHemo-Gal4, srpHemo -H2A::3xmCherry	mac>CIII RNAi 13	20	14	12	2	0				w-; RNAi (v34664)/+; srpHemo-Gal4, srpHemo-H2A::3xmCherry	mac>CV RNAi	19	10	4	3	0
w-; P{attP,y[+],w[3`]}/+; srpHemo-Gal4, srpHemo-H2A::3xmCherry	Control	18	10	4	2	0												w-; UQCR-cp1 RNAi (v101350)/+; srpHemo-Gal4, srpHemo-H2A::3xmCherry	mac>CIII RNAi 13	21	15	8	1	0														w-; RNAi (v34664)/+; srpHemo-Gal4, srpHemo-H2A::3xmCherry	mac>CV RNAi	20	11	8	3	0
w-; P{attP,y[+],w[3`]}/+; srpHemo-Gal4, srpHemo-H2A::3xmCherry	Control	22	13	9	3	0												w-; UQCR-cp1 RNAi (v101350)/+; srpHemo-Gal4, srpHemo-H2A::3xmCherry	mac>CIII RNAi 14	24	20	10	3	0														w-; RNAi (v34664)/+; srpHemo-Gal4, srpHemo-H2A::3xmCherry	mac>CV RNAi	21	12	7	2	0
w-; P{attP,y[+],w[3`]}/+; srpHemo-Gal4, srpHemo-H2A::3xmCherry	Control	24	18	15	4	0												w-; UQCR-cp1 RNAi (v101350)/+; srpHemo-Gal4, srpHemo-H2A::3xmCherry	mac>CIII RNAi 15	27	18	11	4	1														w-; RNAi (v34664)/+; srpHemo-Gal4, srpHemo-H2A::3xmCherry	mac>CV RNAi	18	13	2	0	0
																																						w-; RNAi (v34664)/+; srpHemo-Gal4, srpHemo-H2A::3xmCherry	mac>CV RNAi	20	13	11	6	2
																																						w-; RNAi (v34664)/+; srpHemo-Gal4, srpHemo-H2A::3xmCherry	mac>CV RNAi	20	12	7	3	0
																																						w-; RNAi (v34664)/+; srpHemo-Gal4, srpHemo-H2A::3xmCherry	mac>CV RNAi	22	15	9	4	1
																																						w-; RNAi (v34664)/+; srpHemo-Gal4, srpHemo-H2A::3xmCherry	mac>CV RNAi	25	17	13	5	1
								CIII RNAi 1										CIII RNAi 2										CIII RNAi 3										CV RNAi
								Table Analyzed	VNC macrophage_CIII_RNAi 109809									Table Analyzed	VNC macrophage_CIII_RNAi 101350									Table Analyzed	VNC macrophage_CIII_RNAi 100818									Table Analyzed	VNC macrophage_CV_RNAi 34664
								Two-way ANOVA	Ordinary									Two-way ANOVA	Ordinary									Two-way ANOVA	Ordinary									Two-way ANOVA	Ordinary
								Alpha	0.05									Alpha	0.05									Alpha	0.05									Alpha	0.05
								Source of Variation	% of total variation	P value	P value summary	Significant?						Source of Variation	% of total variation	P value	P value summary	Significant?						Source of Variation	% of total variation	P value	P value summary	Significant?						Source of Variation	% of total variation	P value	P value summary	Significant?
								Interaction	0.07428	0.9452	ns	No						Interaction	0.221	0.4073	ns	No						Interaction	0.128	0.8197	ns	No						Interaction	0.322	0.2372	ns	No
								Row Factor	86.84	< 0,0001	****	Yes						Row Factor	92.32	< 0,0001	****	Yes						Row Factor	88.34	< 0,0001	****	Yes						Row Factor	90.75	< 0,0001	****	Yes
								Column Factor	0.217	0.1431	ns	No						Column Factor	0.3194	0.0173	*	Yes						Column Factor	0.0001635	0.9647	ns	No						Column Factor	0.08498	0.2262	ns	No
								ANOVA table	SS	DF	MS	F (DFn, DFd)	P value					ANOVA table	SS	DF	MS	F (DFn, DFd)	P value					ANOVA table	SS	DF	MS	F (DFn, DFd)	P value					ANOVA table	SS	DF	MS	F (DFn, DFd)	P value
								Interaction	6.434	4	1.609	F (4, 110) = 0,1861	P = 0,9452					Interaction	21.53	4	5.382	F (4, 130) = 1,005	P = 0,4073					Interaction	10.41	4	2.603	F (4, 115) = 0,3841	P = 0,8197					Interaction	31.18	4	7.795	F (4, 150) = 1,399	P = 0,2372
								Row Factor	7523	4	1881	F (4, 110) = 217,6	P < 0,0001					Row Factor	8994	4	2249	F (4, 130) = 420,0	P < 0,0001					Row Factor	7185	4	1796	F (4, 115) = 265,0	P < 0,0001					Row Factor	8787	4	2197	F (4, 150) = 394,2	P < 0,0001
								Column Factor	18.8	1	18.8	F (1, 110) = 2,176	P = 0,1431					Column Factor	31.11	1	31.11	F (1, 130) = 5,812	P = 0,0173					Column Factor	0.0133	1	0.0133	F (1, 115) = 0,001962	P = 0,9647					Column Factor	8.229	1	8.229	F (1, 150) = 1,476	P = 0,2262
								Residual	950.6	110	8.641							Residual	696	130	5.354							Residual	779.5	115	6.778							Residual	836	150	5.573
								Number of missing values	20									Number of missing values	0									Number of missing values	15									Number of missing values	20
								Compare each cell mean with the other cell mean in that row.										Compare each cell mean with the other cell mean in that row.										Compare each cell mean with the other cell mean in that row.										Compare each cell mean with the other cell mean in that row.
								Number of families	1									Number of families	1									Number of families	1									Number of families	1
								Number of comparisons per family	5									Number of comparisons per family	5									Number of comparisons per family	5									Number of comparisons per family	5
								Alpha	0.05									Alpha	0.05									Alpha	0.05									Alpha	0.05
								Sidak's multiple comparisons test	Mean Diff,	95% CI of diff,	Significant?	Summary	Adjusted P Value					Sidak's multiple comparisons test	Mean Diff,	95% CI of diff,	Significant?	Summary	Adjusted P Value					Sidak's multiple comparisons test	Mean Diff,	95% CI of diff,	Significant?	Summary	Adjusted P Value					Sidak's multiple comparisons test	Mean Diff,	95% CI of diff,	Significant?	Summary	Adjusted P Value
								Control KK - CIII-RNAi 1										Control KK - CIII-RNAi 2										Control KK - CIII-RNAi 3										Control KK - CV-RNAi
								T1	-1.029	-4,210 to 2,153	No	ns	0.9222					T1	-0.9286	-3,208 to 1,351	No	ns	0.82					T1	0.6623	-2,077 to 3,402	No	ns	0.9768					T1	1.46	-0,7283 to 3,649	No	ns	0.3574
								T2	-1.2	-4,381 to 1,981	No	ns	0.8612					T2	-1.143	-3,423 to 1,137	No	ns	0.659					T2	0.7727	-1,967 to 3,513	No	ns	0.9553					T2	1.611	-0,5776 to 3,800	No	ns	0.2558
								T3	-1.3	-4,481 to 1,881	No	ns	0.8168					T3	-2.286	-4,566 to -0,005922	No	ns	0.0591					T3	-0.5455	-3,285 to 2,194	No	ns	0.9903					T3	-0.05556	-2,244 to 2,133	No	ns	> 0,9999
								A1	-0.1429	-3,324 to 3,039	No	ns	> 0,9999					A1	-0.3571	-2,637 to 1,923	No	ns	0.9968					A1	-0.5519	-3,292 to 2,188	No	ns	0.9897					A1	-0.3095	-2,498 to 1,879	No	ns	0.9981
								A2	-0.3429	-3,524 to 2,839	No	ns	0.9995					A2	0	-2,280 to 2,280	No	ns	> 0,9999					A2	-0.2338	-2,974 to 2,506	No	ns	0.9998					A2	-0.4206	-2,609 to 1,768	No	ns	0.9918
								Test details	Mean 1	Mean 2	Mean Diff,	SE of diff,	N1	N2	t	DF		Test details	Mean 1	Mean 2	Mean Diff,	SE of diff,	N1	N2	t	DF		Test details	Mean 1	Mean 2	Mean Diff,	SE of diff,	N1	N2	t	DF		Test details	Mean 1	Mean 2	Mean Diff,	SE of diff,	N1	N2	t	DF
								Control KK - CIII-RNAi 1										Control KK - CIII-RNAi 2										Control KK - CIII-RNAi 3										Control KK - CV-RNAi
								T1	22.57	23.6	-1.029	1.217	14	10	0.8451	110		T1	22.57	23.5	-0.9286	0.8745	14	14	1.062	130		T1	22.57	21.91	0.6623	1.049	14	11	0.6314	115		T1	22.57	21.11	1.46	0.8412	14	18	1.736	150
								T2	14.5	15.7	-1.2	1.217	14	10	0.9859	110		T2	14.5	15.64	-1.143	0.8745	14	14	1.307	130		T2	14.5	13.73	0.7727	1.049	14	11	0.7366	115		T2	14.5	12.89	1.611	0.8412	14	18	1.915	150
								T3	8	9.3	-1.3	1.217	14	10	1.068	110		T3	8	10.29	-2.286	0.8745	14	14	2.614	130		T3	8	8.545	-0.5455	1.049	14	11	0.52	115		T3	8	8.056	-0.05556	0.8412	14	18	0.06604	150
								A1	3.357	3.5	-0.1429	1.217	14	10	0.1174	110		A1	3.357	3.714	-0.3571	0.8745	14	14	0.4084	130		A1	3.357	3.909	-0.5519	1.049	14	11	0.5262	115		A1	3.357	3.667	-0.3095	0.8412	14	18	0.3679	150
								A2	0.8571	1.2	-0.3429	1.217	14	10	0.2817	110		A2	0.8571	0.8571	0	0.8745	14	14	0	130		A2	0.8571	1.091	-0.2338	1.049	14	11	0.2229	115		A2	0.8571	1.278	-0.4206	0.8412	14	18	0.5	150

## Sheet: Fig. EV5F
Fig. EV5F
Genotype	Name	Mac #on yolk		Genotype	Name	Mac #on yolk		Genotype	Name	Mac #on yolk		Genotype	Name	Mac #on yolk		Genotype	Name	Mac #on yolk
w-; P{attP,y[+],w[3`]}/+; srpHemo-Gal4, srpHemo-H2A::3xmCherry	Control	30		w-; cyt-c1 RNAi (v109809)/+; srpHemo-Gal4, srpHemo-H2A::3xmCherry	mac>CIII RNAi 1	38		w-; UQCR-cp1 RNAi (v101350)/+; srpHemo-Gal4, srpHemo-H2A::3xmCherry	mac>CIII RNAi 2	58		w-; UQCR-cp2 RNAi (v100818)/+; srpHemo-Gal4, srpHemo -H2A::3xmCherry	mac>CIII RNAi 3	45		w-; RNAi (v34664)/+; srpHemo-Gal4, srpHemo-H2A::3xmCherry	mac>CV RNAi	40
w-; P{attP,y[+],w[3`]}/+; srpHemo-Gal4, srpHemo-H2A::3xmCherry	Control	31		w-; cyt-c1 RNAi (v109809)/+; srpHemo-Gal4, srpHemo-H2A::3xmCherry	mac>CIII RNAi 2	48		w-; UQCR-cp1 RNAi (v101350)/+; srpHemo-Gal4, srpHemo-H2A::3xmCherry	mac>CIII RNAi 3	46		w-; UQCR-cp2 RNAi (v100818)/+; srpHemo-Gal4, srpHemo -H2A::3xmCherry	mac>CIII RNAi 4	47		w-; RNAi (v34664)/+; srpHemo-Gal4, srpHemo-H2A::3xmCherry	mac>CV RNAi	64
w-; P{attP,y[+],w[3`]}/+; srpHemo-Gal4, srpHemo-H2A::3xmCherry	Control	45		w-; cyt-c1 RNAi (v109809)/+; srpHemo-Gal4, srpHemo-H2A::3xmCherry	mac>CIII RNAi 3	66		w-; UQCR-cp1 RNAi (v101350)/+; srpHemo-Gal4, srpHemo-H2A::3xmCherry	mac>CIII RNAi 4	40		w-; UQCR-cp2 RNAi (v100818)/+; srpHemo-Gal4, srpHemo -H2A::3xmCherry	mac>CIII RNAi 5	34		w-; RNAi (v34664)/+; srpHemo-Gal4, srpHemo-H2A::3xmCherry	mac>CV RNAi	42
w-; P{attP,y[+],w[3`]}/+; srpHemo-Gal4, srpHemo-H2A::3xmCherry	Control	30		w-; cyt-c1 RNAi (v109809)/+; srpHemo-Gal4, srpHemo-H2A::3xmCherry	mac>CIII RNAi 4	37		w-; UQCR-cp1 RNAi (v101350)/+; srpHemo-Gal4, srpHemo-H2A::3xmCherry	mac>CIII RNAi 5	60		w-; UQCR-cp2 RNAi (v100818)/+; srpHemo-Gal4, srpHemo -H2A::3xmCherry	mac>CIII RNAi 6	53		w-; RNAi (v34664)/+; srpHemo-Gal4, srpHemo-H2A::3xmCherry	mac>CV RNAi	54
w-; P{attP,y[+],w[3`]}/+; srpHemo-Gal4, srpHemo-H2A::3xmCherry	Control	40		w-; cyt-c1 RNAi (v109809)/+; srpHemo-Gal4, srpHemo-H2A::3xmCherry	mac>CIII RNAi 5	35		w-; UQCR-cp1 RNAi (v101350)/+; srpHemo-Gal4, srpHemo-H2A::3xmCherry	mac>CIII RNAi 6	50		w-; UQCR-cp2 RNAi (v100818)/+; srpHemo-Gal4, srpHemo -H2A::3xmCherry	mac>CIII RNAi 7	50		w-; RNAi (v34664)/+; srpHemo-Gal4, srpHemo-H2A::3xmCherry	mac>CV RNAi	50
w-; P{attP,y[+],w[3`]}/+; srpHemo-Gal4, srpHemo-H2A::3xmCherry	Control	39		w-; cyt-c1 RNAi (v109809)/+; srpHemo-Gal4, srpHemo-H2A::3xmCherry	mac>CIII RNAi 6	67		w-; UQCR-cp1 RNAi (v101350)/+; srpHemo-Gal4, srpHemo-H2A::3xmCherry	mac>CIII RNAi 7	45		w-; UQCR-cp2 RNAi (v100818)/+; srpHemo-Gal4, srpHemo -H2A::3xmCherry	mac>CIII RNAi 8	48		w-; RNAi (v34664)/+; srpHemo-Gal4, srpHemo-H2A::3xmCherry	mac>CV RNAi	40
w-; P{attP,y[+],w[3`]}/+; srpHemo-Gal4, srpHemo-H2A::3xmCherry	Control	47		w-; cyt-c1 RNAi (v109809)/+; srpHemo-Gal4, srpHemo-H2A::3xmCherry	mac>CIII RNAi 7	53		w-; UQCR-cp1 RNAi (v101350)/+; srpHemo-Gal4, srpHemo-H2A::3xmCherry	mac>CIII RNAi 8	40		w-; UQCR-cp2 RNAi (v100818)/+; srpHemo-Gal4, srpHemo -H2A::3xmCherry	mac>CIII RNAi 9	44		w-; RNAi (v34664)/+; srpHemo-Gal4, srpHemo-H2A::3xmCherry	mac>CV RNAi	52
w-; P{attP,y[+],w[3`]}/+; srpHemo-Gal4, srpHemo-H2A::3xmCherry	Control	50		w-; cyt-c1 RNAi (v109809)/+; srpHemo-Gal4, srpHemo-H2A::3xmCherry	mac>CIII RNAi 8	36		w-; UQCR-cp1 RNAi (v101350)/+; srpHemo-Gal4, srpHemo-H2A::3xmCherry	mac>CIII RNAi 9	54		w-; UQCR-cp2 RNAi (v100818)/+; srpHemo-Gal4, srpHemo -H2A::3xmCherry	mac>CIII RNAi 10	44		w-; RNAi (v34664)/+; srpHemo-Gal4, srpHemo-H2A::3xmCherry	mac>CV RNAi	35
w-; P{attP,y[+],w[3`]}/+; srpHemo-Gal4, srpHemo-H2A::3xmCherry	Control	48		w-; cyt-c1 RNAi (v109809)/+; srpHemo-Gal4, srpHemo-H2A::3xmCherry	mac>CIII RNAi 9	38		w-; UQCR-cp1 RNAi (v101350)/+; srpHemo-Gal4, srpHemo-H2A::3xmCherry	mac>CIII RNAi 10	47		w-; UQCR-cp2 RNAi (v100818)/+; srpHemo-Gal4, srpHemo -H2A::3xmCherry	mac>CIII RNAi 11	45		w-; RNAi (v34664)/+; srpHemo-Gal4, srpHemo-H2A::3xmCherry	mac>CV RNAi	58
w-; P{attP,y[+],w[3`]}/+; srpHemo-Gal4, srpHemo-H2A::3xmCherry	Control	30		w-; cyt-c1 RNAi (v109809)/+; srpHemo-Gal4, srpHemo-H2A::3xmCherry	mac>CIII RNAi 10	45		w-; UQCR-cp1 RNAi (v101350)/+; srpHemo-Gal4, srpHemo-H2A::3xmCherry	mac>CIII RNAi 11	43		w-; UQCR-cp2 RNAi (v100818)/+; srpHemo-Gal4, srpHemo -H2A::3xmCherry	mac>CIII RNAi 12	50		w-; RNAi (v34664)/+; srpHemo-Gal4, srpHemo-H2A::3xmCherry	mac>CV RNAi	65
w-; P{attP,y[+],w[3`]}/+; srpHemo-Gal4, srpHemo-H2A::3xmCherry	Control	42		w-; cyt-c1 RNAi (v109809)/+; srpHemo-Gal4, srpHemo-H2A::3xmCherry	mac>CIII RNAi 11	55		w-; UQCR-cp1 RNAi (v101350)/+; srpHemo-Gal4, srpHemo-H2A::3xmCherry	mac>CIII RNAi 12	43		w-; UQCR-cp2 RNAi (v100818)/+; srpHemo-Gal4, srpHemo -H2A::3xmCherry	mac>CIII RNAi 13	58		w-; RNAi (v34664)/+; srpHemo-Gal4, srpHemo-H2A::3xmCherry	mac>CV RNAi	20
w-; P{attP,y[+],w[3`]}/+; srpHemo-Gal4, srpHemo-H2A::3xmCherry	Control	40		w-; cyt-c1 RNAi (v109809)/+; srpHemo-Gal4, srpHemo-H2A::3xmCherry	mac>CIII RNAi 12	40		w-; UQCR-cp1 RNAi (v101350)/+; srpHemo-Gal4, srpHemo-H2A::3xmCherry	mac>CIII RNAi 13	30		w-; UQCR-cp2 RNAi (v100818)/+; srpHemo-Gal4, srpHemo -H2A::3xmCherry	mac>CIII RNAi 14	43		w-; RNAi (v34664)/+; srpHemo-Gal4, srpHemo-H2A::3xmCherry	mac>CV RNAi	39
w-; P{attP,y[+],w[3`]}/+; srpHemo-Gal4, srpHemo-H2A::3xmCherry	Control	47		w-; cyt-c1 RNAi (v109809)/+; srpHemo-Gal4, srpHemo-H2A::3xmCherry	mac>CIII RNAi 13	49		w-; UQCR-cp1 RNAi (v101350)/+; srpHemo-Gal4, srpHemo-H2A::3xmCherry	mac>CIII RNAi 14	35		w-; UQCR-cp2 RNAi (v100818)/+; srpHemo-Gal4, srpHemo -H2A::3xmCherry	mac>CIII RNAi 15	60		w-; RNAi (v34664)/+; srpHemo-Gal4, srpHemo-H2A::3xmCherry	mac>CV RNAi	46
w-; P{attP,y[+],w[3`]}/+; srpHemo-Gal4, srpHemo-H2A::3xmCherry	Control	52		w-; cyt-c1 RNAi (v109809)/+; srpHemo-Gal4, srpHemo-H2A::3xmCherry	mac>CIII RNAi 14	45		w-; UQCR-cp1 RNAi (v101350)/+; srpHemo-Gal4, srpHemo-H2A::3xmCherry	mac>CIII RNAi 15	50		w-; UQCR-cp2 RNAi (v100818)/+; srpHemo-Gal4, srpHemo -H2A::3xmCherry	mac>CIII RNAi 16	44		w-; RNAi (v34664)/+; srpHemo-Gal4, srpHemo-H2A::3xmCherry	mac>CV RNAi	47
w-; P{attP,y[+],w[3`]}/+; srpHemo-Gal4, srpHemo-H2A::3xmCherry	Control	45		w-; cyt-c1 RNAi (v109809)/+; srpHemo-Gal4, srpHemo-H2A::3xmCherry	mac>CIII RNAi 15	44		w-; UQCR-cp1 RNAi (v101350)/+; srpHemo-Gal4, srpHemo-H2A::3xmCherry	mac>CIII RNAi 16	40		w-; UQCR-cp2 RNAi (v100818)/+; srpHemo-Gal4, srpHemo -H2A::3xmCherry	mac>CIII RNAi 17	52		w-; RNAi (v34664)/+; srpHemo-Gal4, srpHemo-H2A::3xmCherry	mac>CV RNAi	48
w-; P{attP,y[+],w[3`]}/+; srpHemo-Gal4, srpHemo-H2A::3xmCherry	Control	40		w-; cyt-c1 RNAi (v109809)/+; srpHemo-Gal4, srpHemo-H2A::3xmCherry	mac>CIII RNAi 16	58		w-; UQCR-cp1 RNAi (v101350)/+; srpHemo-Gal4, srpHemo-H2A::3xmCherry	mac>CIII RNAi 17	60		w-; UQCR-cp2 RNAi (v100818)/+; srpHemo-Gal4, srpHemo -H2A::3xmCherry	mac>CIII RNAi 18	59		w-; RNAi (v34664)/+; srpHemo-Gal4, srpHemo-H2A::3xmCherry	mac>CV RNAi	52
w-; P{attP,y[+],w[3`]}/+; srpHemo-Gal4, srpHemo-H2A::3xmCherry	Control	55		w-; cyt-c1 RNAi (v109809)/+; srpHemo-Gal4, srpHemo-H2A::3xmCherry	mac>CIII RNAi 17	50		w-; UQCR-cp1 RNAi (v101350)/+; srpHemo-Gal4, srpHemo-H2A::3xmCherry	mac>CIII RNAi 18	60						w-; RNAi (v34664)/+; srpHemo-Gal4, srpHemo-H2A::3xmCherry	mac>CV RNAi	45
w-; P{attP,y[+],w[3`]}/+; srpHemo-Gal4, srpHemo-H2A::3xmCherry	Control	20		w-; cyt-c1 RNAi (v109809)/+; srpHemo-Gal4, srpHemo-H2A::3xmCherry	mac>CIII RNAi 18	65		w-; UQCR-cp1 RNAi (v101350)/+; srpHemo-Gal4, srpHemo-H2A::3xmCherry	mac>CIII RNAi 19	50						w-; RNAi (v34664)/+; srpHemo-Gal4, srpHemo-H2A::3xmCherry	mac>CV RNAi	56
w-; P{attP,y[+],w[3`]}/+; srpHemo-Gal4, srpHemo-H2A::3xmCherry	Control	44		w-; cyt-c1 RNAi (v109809)/+; srpHemo-Gal4, srpHemo-H2A::3xmCherry	mac>CIII RNAi 19	53										w-; RNAi (v34664)/+; srpHemo-Gal4, srpHemo-H2A::3xmCherry	mac>CV RNAi	62
w-; P{attP,y[+],w[3`]}/+; srpHemo-Gal4, srpHemo-H2A::3xmCherry	Control	32														w-; RNAi (v34664)/+; srpHemo-Gal4, srpHemo-H2A::3xmCherry	mac>CV RNAi	46
w-; P{attP,y[+],w[3`]}/+; srpHemo-Gal4, srpHemo-H2A::3xmCherry	Control	28														w-; RNAi (v34664)/+; srpHemo-Gal4, srpHemo-H2A::3xmCherry	mac>CV RNAi	47
w-; P{attP,y[+],w[3`]}/+; srpHemo-Gal4, srpHemo-H2A::3xmCherry	Control	35
w-; P{attP,y[+],w[3`]}/+; srpHemo-Gal4, srpHemo-H2A::3xmCherry	Control	33
w-; P{attP,y[+],w[3`]}/+; srpHemo-Gal4, srpHemo-H2A::3xmCherry	Control	45
w-; P{attP,y[+],w[3`]}/+; srpHemo-Gal4, srpHemo-H2A::3xmCherry	Control	52
w-; P{attP,y[+],w[3`]}/+; srpHemo-Gal4, srpHemo-H2A::3xmCherry	Control	30
w-; P{attP,y[+],w[3`]}/+; srpHemo-Gal4, srpHemo-H2A::3xmCherry	Control	46
w-; P{attP,y[+],w[3`]}/+; srpHemo-Gal4, srpHemo-H2A::3xmCherry	Control	30
w-; P{attP,y[+],w[3`]}/+; srpHemo-Gal4, srpHemo-H2A::3xmCherry	Control	45
w-; P{attP,y[+],w[3`]}/+; srpHemo-Gal4, srpHemo-H2A::3xmCherry	Control	35
w-; P{attP,y[+],w[3`]}/+; srpHemo-Gal4, srpHemo-H2A::3xmCherry	Control	48
w-; P{attP,y[+],w[3`]}/+; srpHemo-Gal4, srpHemo-H2A::3xmCherry	Control	26
w-; P{attP,y[+],w[3`]}/+; srpHemo-Gal4, srpHemo-H2A::3xmCherry	Control	55
w-; P{attP,y[+],w[3`]}/+; srpHemo-Gal4, srpHemo-H2A::3xmCherry	Control	35
Fig. EV5F
Table Analyzed	Yolk macrophage 2_Mito complexes III & V
ANOVA summary
F	4.796
P value	0.0014
P value summary	**
Are differences among means statistically significant? (P < 0.05)	Yes
R square	0.157
Brown-Forsythe test
F (DFn, DFd)	0,8272 (4, 103)
P value	0.5108
P value summary	ns
Significantly different standard deviations? (P < 0.05)	No
Bartlett's test
Bartlett's statistic (corrected)	3.428
P value	0.4889
P value summary	ns
Significantly different standard deviations? (P < 0.05)	No
ANOVA table	SS	DF	MS	F (DFn, DFd)	P value
Treatment (between columns)	1647	4	411.8	F (4, 103) = 4,796	P = 0,0014
Residual (within columns)	8843	103	85.86
Total	10491	107
Data summary
Number of treatments (columns)	5
Number of values (total)	108
Number of families	1
Number of comparisons per family	4
Alpha	0.05
Bonferroni's multiple comparisons test	Mean Diff,	95% CI of diff,	Significant?	Summary	Adjusted P Value	A-?
Control KK vs. Complex III RNAi 1	-8.82	-15,57 to -2,073	Yes	**	0.0049	B	Complex III RNAi 1
Control KK vs. Complex III RNAi 2	-7.572	-14,44 to -0,7052	Yes	*	0.0242	C	Complex III RNAi 2
Control KK vs. Complex III RNAi 3	-8.794	-15,94 to -1,652	Yes	**	0.0091	D	Complex III RNAi 3
Control KK vs. Complex V RNAi	-8.294	-14,83 to -1,756	Yes	**	0.0068	E	Complex V RNAi
Test details	Mean 1	Mean 2	Mean Diff,	SE of diff,	n1	n2	t	DF
Control KK vs. Complex III RNAi 1	39.71	48.53	-8.82	2.654	34	19	3.323	103
Control KK vs. Complex III RNAi 2	39.71	47.28	-7.572	2.701	34	18	2.803	103
Control KK vs. Complex III RNAi 3	39.71	48.5	-8.794	2.809	34	16	3.131	103
Control KK vs. Complex V RNAi	39.71	48	-8.294	2.572	34	21	3.225	103
	Control KK	Complex III RNAi 1	Complex III RNAi 2	Complex III RNAi 3	Complex V RNAi
Number of values	34	19	18	16	21
Minimum	20	35	30	34	20
25% Percentile	30.75	38	40	44	41
Median	40	48	46.5	47.5	47
75% Percentile	47	55	55	52.75	55
Maximum	55	67	60	60	65
Mean	39.71	48.53	47.28	48.5	48
Std. Deviation	9.091	10.29	8.81	6.822	10.47
Std. Error of Mean	1.559	2.36	2.077	1.705	2.286
Lower 95% CI	36.53	43.57	42.9	44.87	43.23
Upper 95% CI	42.88	53.48	51.66	52.13	52.77
