# Supplementary material for: Macrophage mitochondrial bioenergetics and tissue invasion are boosted by an Atossa‐Porthos axis in Drosophila
Source: EMBO J. 2022 Mar 23;41(12):e109049. doi: 10.15252/embj.2021109049 (PMC9194793; doi:10.15252/embj.2021109049)
Supplement: Supplementary file 9 — Source Data for Figure 1 [file EMBJ-41-e109049-s004.zip › Fig1_Source_Data/SourceData_1_for_Fig_1.xlsx]

## Sheet: Fig. 1D
Test: gb macrophages
Fig. 1D
Genotype	Name	Macrophage # in gb			Number of families	1
w-; +; srpHemo-H2A::3xmCherry	Control	120			Number of comparisons per family	10
w-; +; srpHemo-H2A::3xmCherry	Control	67			Alpha	0.05
w-; +; srpHemo-H2A::3xmCherry	Control	74
w-; +; srpHemo-H2A::3xmCherry	Control	84			Tukey's multiple comparisons test	Mean Diff,	95% CI of diff,	Significant?	Summary
w-; +; srpHemo-H2A::3xmCherry	Control	73
w-; +; srpHemo-H2A::3xmCherry	Control	80			Control vs. CG9005BG02278	24.83	13,52 to 36,13	Yes	****	A-B
w-; +; srpHemo-H2A::3xmCherry	Control	100			Control vs. CG9005BG02278/Df1	30.27	16,65 to 43,89	Yes	****	A-C
w-; +; srpHemo-H2A::3xmCherry	Control	100			Control vs. CG9005BG02278/Df2	33.14	13,88 to 52,39	Yes	****	A-D
w-; +; srpHemo-H2A::3xmCherry	Control	85			Control vs. CG9005BG02278, srpHemo-CG9005	4.913	-10,12 to 19,95	No	ns	A-E
w-; +; srpHemo-H2A::3xmCherry	Control	90			CG9005BG02278 vs. CG9005BG02278/Df1	5.443	-6,832 to 17,72	No	ns	B-C
w-; +; srpHemo-H2A::3xmCherry	Control	35			CG9005BG02278 vs. CG9005BG02278/Df2	8.31	-10,02 to 26,64	No	ns	B-D
w-; +; srpHemo-H2A::3xmCherry	Control	73			CG9005BG02278 vs. CG9005BG02278, srpHemo-CG9005	-19.91	-33,74 to -6,085	Yes	**	B-E
w-; +; srpHemo-H2A::3xmCherry	Control	55			CG9005BG02278/Df1 vs. CG9005BG02278/Df2	2.867	-16,97 to 22,70	No	ns	C-D
w-; +; srpHemo-H2A::3xmCherry	Control	40			CG9005BG02278/Df1 vs. CG9005BG02278, srpHemo-CG9005	-25.36	-41,13 to -9,580	Yes	***	C-E
w-; +; srpHemo-H2A::3xmCherry	Control	61			CG9005BG02278/Df2 vs. CG9005BG02278, srpHemo-CG9005	-28.22	-49,06 to -7,388	Yes	**	D-E
w-; +; srpHemo-H2A::3xmCherry	Control	42
w-; +; srpHemo-H2A::3xmCherry	Control	52			Sidak's multiple comparisons test	Mean Diff,	95% CI of diff,	Significant?	Summary	Adjusted P Value
w-; +; srpHemo-H2A::3xmCherry	Control	39
w-; +; srpHemo-H2A::3xmCherry	Control	42			Control vs. CG9005BG02278	24.83	13,18 to 36,47	Yes	****	< 0,0001	A-B
w-; +; srpHemo-H2A::3xmCherry	Control	40			Control vs. CG9005BG02278/Df1	30.27	16,25 to 44,29	Yes	****	< 0,0001	A-C
w-; +; srpHemo-H2A::3xmCherry	Control	45			Control vs. CG9005BG02278/Df2	33.14	13,31 to 52,96	Yes	****	< 0,0001	A-D
w-; +; srpHemo-H2A::3xmCherry	Control	95			Control vs. CG9005BG02278, srpHemo-CG9005	4.913	-10,56 to 20,39	No	ns	0.9898	A-E
w-; +; srpHemo-H2A::3xmCherry	Control	82			CG9005BG02278 vs. CG9005BG02278/Df1	5.443	-7,193 to 18,08	No	ns	0.9191	B-C
w-; +; srpHemo-H2A::3xmCherry	Control	67			CG9005BG02278 vs. CG9005BG02278/Df2	8.31	-10,56 to 27,17	No	ns	0.9078	B-D
w-; +; srpHemo-H2A::3xmCherry	Control	49			CG9005BG02278 vs. CG9005BG02278, srpHemo-CG9005	-19.91	-34,15 to -5,679	Yes	**	0.0011	B-E
w-; +; srpHemo-H2A::3xmCherry	Control	66			CG9005BG02278/Df1 vs. CG9005BG02278/Df2	2.867	-17,55 to 23,29	No	ns	> 0,9999	C-D
w-; +; srpHemo-H2A::3xmCherry	Control	44			CG9005BG02278/Df1 vs. CG9005BG02278, srpHemo-CG9005	-25.36	-41,59 to -9,117	Yes	***	0.0002	C-E
w-; +; srpHemo-H2A::3xmCherry	Control	120			CG9005BG02278/Df2 vs. CG9005BG02278, srpHemo-CG9005	-28.22	-49,67 to -6,776	Yes	**	0.0027	D-E
w-; +; srpHemo-H2A::3xmCherry	Control	90
w-; +; srpHemo-H2A::3xmCherry	Control	90			Test details	Mean 1	Mean 2	Mean Diff,	SE of diff,	n1	n2	q	DF
w-; +; srpHemo-H2A::3xmCherry	Control	70
w-; +; srpHemo-H2A::3xmCherry	Control	85			Control vs. CG9005BG02278	70.47	45.64	24.83	4.09	32	56	8.584	135
					Control vs. CG9005BG02278/Df1	70.47	40.2	30.27	4.927	32	25	8.689	135
Genotype	Name	Macrophage # in gb			Control vs. CG9005BG02278/Df2	70.47	37.33	33.14	6.964	32	9	6.729	135
w-; P{EP}CG9005BG02278; srpHemo-H2A::3xmCherry	CG9005 mutant	44			Control vs. CG9005BG02278, srpHemo-CG9005	70.47	65.56	4.913	5.438	32	18	1.278	135
w-; P{EP}CG9005BG02278; srpHemo-H2A::3xmCherry	CG9005 mutant	42			CG9005BG02278 vs. CG9005BG02278/Df1	45.64	40.2	5.443	4.44	56	25	1.734	135
w-; P{EP}CG9005BG02278; srpHemo-H2A::3xmCherry	CG9005 mutant	47			CG9005BG02278 vs. CG9005BG02278/Df2	45.64	37.33	8.31	6.628	56	9	1.773	135
w-; P{EP}CG9005BG02278; srpHemo-H2A::3xmCherry	CG9005 mutant	39			CG9005BG02278 vs. CG9005BG02278, srpHemo-CG9005	45.64	65.56	-19.91	5.001	56	18	5.631	135
w-; P{EP}CG9005BG02278; srpHemo-H2A::3xmCherry	CG9005 mutant	55			CG9005BG02278/Df1 vs. CG9005BG02278/Df2	40.2	37.33	2.867	7.175	25	9	0.565	135
w-; P{EP}CG9005BG02278; srpHemo-H2A::3xmCherry	CG9005 mutant	45			CG9005BG02278/Df1 vs. CG9005BG02278, srpHemo-CG9005	40.2	65.56	-25.36	5.705	25	18	6.285	135
w-; P{EP}CG9005BG02278; srpHemo-H2A::3xmCherry	CG9005 mutant	90			CG9005BG02278/Df2 vs. CG9005BG02278, srpHemo-CG9005	37.33	65.56	-28.22	7.535	9	18	5.297	135
w-; P{EP}CG9005BG02278; srpHemo-H2A::3xmCherry	CG9005 mutant	80
w-; P{EP}CG9005BG02278; srpHemo-H2A::3xmCherry	CG9005 mutant	35
w-; P{EP}CG9005BG02278; srpHemo-H2A::3xmCherry	CG9005 mutant	35			Table Analyzed	Macrophage in GB-PELCG9005 and rescue and Df lines
w-; P{EP}CG9005BG02278; srpHemo-H2A::3xmCherry	CG9005 mutant	33
w-; P{EP}CG9005BG02278; srpHemo-H2A::3xmCherry	CG9005 mutant	36			ANOVA summary
w-; P{EP}CG9005BG02278; srpHemo-H2A::3xmCherry	CG9005 mutant	15			F	16.06
w-; P{EP}CG9005BG02278; srpHemo-H2A::3xmCherry	CG9005 mutant	13			P value	< 0,0001
w-; P{EP}CG9005BG02278; srpHemo-H2A::3xmCherry	CG9005 mutant	43			P value summary	****
w-; P{EP}CG9005BG02278; srpHemo-H2A::3xmCherry	CG9005 mutant	35			Are differences among means statistically significant? (P < 0.05)	Yes
w-; P{EP}CG9005BG02278; srpHemo-H2A::3xmCherry	CG9005 mutant	15			R square	0.3224
w-; P{EP}CG9005BG02278; srpHemo-H2A::3xmCherry	CG9005 mutant	35
w-; P{EP}CG9005BG02278; srpHemo-H2A::3xmCherry	CG9005 mutant	59			Brown-Forsythe test
w-; P{EP}CG9005BG02278; srpHemo-H2A::3xmCherry	CG9005 mutant	38			F (DFn, DFd)	2,538 (4, 135)
w-; P{EP}CG9005BG02278; srpHemo-H2A::3xmCherry	CG9005 mutant	80			P value	0.0428
w-; P{EP}CG9005BG02278; srpHemo-H2A::3xmCherry	CG9005 mutant	64			P value summary	*
w-; P{EP}CG9005BG02278; srpHemo-H2A::3xmCherry	CG9005 mutant	32			Significantly different standard deviations? (P < 0.05)	Yes
w-; P{EP}CG9005BG02278; srpHemo-H2A::3xmCherry	CG9005 mutant	10
w-; P{EP}CG9005BG02278; srpHemo-H2A::3xmCherry	CG9005 mutant	27			Bartlett's test
w-; P{EP}CG9005BG02278; srpHemo-H2A::3xmCherry	CG9005 mutant	60			Bartlett's statistic (corrected)	7.78
w-; P{EP}CG9005BG02278; srpHemo-H2A::3xmCherry	CG9005 mutant	50			P value	0.1
w-; P{EP}CG9005BG02278; srpHemo-H2A::3xmCherry	CG9005 mutant	35			P value summary	ns
w-; P{EP}CG9005BG02278; srpHemo-H2A::3xmCherry	CG9005 mutant	62			Significantly different standard deviations? (P < 0.05)	No
w-; P{EP}CG9005BG02278; srpHemo-H2A::3xmCherry	CG9005 mutant	34
w-; P{EP}CG9005BG02278; srpHemo-H2A::3xmCherry	CG9005 mutant	46			ANOVA table	SS	DF	MS	F (DFn, DFd)	P value
w-; P{EP}CG9005BG02278; srpHemo-H2A::3xmCherry	CG9005 mutant	39			Treatment (between columns)	21883	4	5471	F (4, 135) = 16,06	P < 0,0001
w-; P{EP}CG9005BG02278; srpHemo-H2A::3xmCherry	CG9005 mutant	54			Residual (within columns)	45989	135	340.7
w-; P{EP}CG9005BG02278; srpHemo-H2A::3xmCherry	CG9005 mutant	30			Total	67873	139
w-; P{EP}CG9005BG02278; srpHemo-H2A::3xmCherry	CG9005 mutant	48
w-; P{EP}CG9005BG02278; srpHemo-H2A::3xmCherry	CG9005 mutant	40			Data summary
w-; P{EP}CG9005BG02278; srpHemo-H2A::3xmCherry	CG9005 mutant	44			Number of treatments (columns)	5
w-; P{EP}CG9005BG02278; srpHemo-H2A::3xmCherry	CG9005 mutant	68			Number of values (total)	140
w-; P{EP}CG9005BG02278; srpHemo-H2A::3xmCherry	CG9005 mutant	55
w-; P{EP}CG9005BG02278; srpHemo-H2A::3xmCherry	CG9005 mutant	42
w-; P{EP}CG9005BG02278; srpHemo-H2A::3xmCherry	CG9005 mutant	55
w-; P{EP}CG9005BG02278; srpHemo-H2A::3xmCherry	CG9005 mutant	60
w-; P{EP}CG9005BG02278; srpHemo-H2A::3xmCherry	CG9005 mutant	40
w-; P{EP}CG9005BG02278; srpHemo-H2A::3xmCherry	CG9005 mutant	42
w-; P{EP}CG9005BG02278; srpHemo-H2A::3xmCherry	CG9005 mutant	23
w-; P{EP}CG9005BG02278; srpHemo-H2A::3xmCherry	CG9005 mutant	47
w-; P{EP}CG9005BG02278; srpHemo-H2A::3xmCherry	CG9005 mutant	45
w-; P{EP}CG9005BG02278; srpHemo-H2A::3xmCherry	CG9005 mutant	37
Genotype	Name	Macrophage # in gb
w-; P{EP}CG9005BG02278/ Df(2R)ED2222; srpHemo-H2A::3xmCherry	CG9005 mutant/Df1	14
w-; P{EP}CG9005BG02278/ Df(2R)ED2222; srpHemo-H2A::3xmCherry	CG9005 mutant/Df1	47
w-; P{EP}CG9005BG02278/ Df(2R)ED2222; srpHemo-H2A::3xmCherry	CG9005 mutant/Df1	16
w-; P{EP}CG9005BG02278/ Df(2R)ED2222; srpHemo-H2A::3xmCherry	CG9005 mutant/Df1	28
w-; P{EP}CG9005BG02278/ Df(2R)ED2222; srpHemo-H2A::3xmCherry	CG9005 mutant/Df1	40
w-; P{EP}CG9005BG02278/ Df(2R)ED2222; srpHemo-H2A::3xmCherry	CG9005 mutant/Df1	55
w-; P{EP}CG9005BG02278/ Df(2R)ED2222; srpHemo-H2A::3xmCherry	CG9005 mutant/Df1	47
w-; P{EP}CG9005BG02278/ Df(2R)ED2222; srpHemo-H2A::3xmCherry	CG9005 mutant/Df1	47
w-; P{EP}CG9005BG02278/ Df(2R)ED2222; srpHemo-H2A::3xmCherry	CG9005 mutant/Df1	55
w-; P{EP}CG9005BG02278/ Df(2R)ED2222; srpHemo-H2A::3xmCherry	CG9005 mutant/Df1	75
w-; P{EP}CG9005BG02278/ Df(2R)ED2222; srpHemo-H2A::3xmCherry	CG9005 mutant/Df1	39
w-; P{EP}CG9005BG02278/ Df(2R)ED2222; srpHemo-H2A::3xmCherry	CG9005 mutant/Df1	35
w-; P{EP}CG9005BG02278/ Df(2R)ED2222; srpHemo-H2A::3xmCherry	CG9005 mutant/Df1	35
w-; P{EP}CG9005BG02278/ Df(2R)ED2222; srpHemo-H2A::3xmCherry	CG9005 mutant/Df1	50
w-; P{EP}CG9005BG02278/ Df(2R)ED2222; srpHemo-H2A::3xmCherry	CG9005 mutant/Df1	11
w-; P{EP}CG9005BG02278/ Df(2R)ED2222; srpHemo-H2A::3xmCherry	CG9005 mutant/Df1	44
w-; P{EP}CG9005BG02278/ Df(2R)ED2222; srpHemo-H2A::3xmCherry	CG9005 mutant/Df1	42
w-; P{EP}CG9005BG02278/ Df(2R)ED2222; srpHemo-H2A::3xmCherry	CG9005 mutant/Df1	50
w-; P{EP}CG9005BG02278/ Df(2R)ED2222; srpHemo-H2A::3xmCherry	CG9005 mutant/Df1	34
w-; P{EP}CG9005BG02278/ Df(2R)ED2222; srpHemo-H2A::3xmCherry	CG9005 mutant/Df1	32
w-; P{EP}CG9005BG02278/ Df(2R)ED2222; srpHemo-H2A::3xmCherry	CG9005 mutant/Df1	48
w-; P{EP}CG9005BG02278/ Df(2R)ED2222; srpHemo-H2A::3xmCherry	CG9005 mutant/Df1	20
w-; P{EP}CG9005BG02278/ Df(2R)ED2222; srpHemo-H2A::3xmCherry	CG9005 mutant/Df1	36
w-; P{EP}CG9005BG02278/ Df(2R)ED2222; srpHemo-H2A::3xmCherry	CG9005 mutant/Df1	56
w-; P{EP}CG9005BG02278/ Df(2R)ED2222; srpHemo-H2A::3xmCherry	CG9005 mutant/Df1	49
Genotype	Name	Macrophage # in gb
w-; P{EP}CG9005BG02278/Df(2R)BSC259; srpHemo-H2A::3xmCherry	CG9005 mutant/Df2	36
w-; P{EP}CG9005BG02278/Df(2R)BSC259; srpHemo-H2A::3xmCherry	CG9005 mutant/Df2	25
w-; P{EP}CG9005BG02278/Df(2R)BSC259; srpHemo-H2A::3xmCherry	CG9005 mutant/Df2	55
w-; P{EP}CG9005BG02278/Df(2R)BSC259; srpHemo-H2A::3xmCherry	CG9005 mutant/Df2	22
w-; P{EP}CG9005BG02278/Df(2R)BSC259; srpHemo-H2A::3xmCherry	CG9005 mutant/Df2	26
w-; P{EP}CG9005BG02278/Df(2R)BSC259; srpHemo-H2A::3xmCherry	CG9005 mutant/Df2	48
w-; P{EP}CG9005BG02278/Df(2R)BSC259; srpHemo-H2A::3xmCherry	CG9005 mutant/Df2	65
w-; P{EP}CG9005BG02278/Df(2R)BSC259; srpHemo-H2A::3xmCherry	CG9005 mutant/Df2	39
w-; P{EP}CG9005BG02278/Df(2R)BSC259; srpHemo-H2A::3xmCherry	CG9005 mutant/Df2	20
Genotype	Name	Macrophage # in gb
w-; P{EP}CG9005BG02278; srpHemo-CG9005, srpHemo-H2A::3xmCherry	CG9005 rescue	34
w-; P{EP}CG9005BG02278; srpHemo-CG9005, srpHemo-H2A::3xmCherry	CG9005 rescue	67
w-; P{EP}CG9005BG02278; srpHemo-CG9005, srpHemo-H2A::3xmCherry	CG9005 rescue	50
w-; P{EP}CG9005BG02278; srpHemo-CG9005, srpHemo-H2A::3xmCherry	CG9005 rescue	56
w-; P{EP}CG9005BG02278; srpHemo-CG9005, srpHemo-H2A::3xmCherry	CG9005 rescue	40
w-; P{EP}CG9005BG02278; srpHemo-CG9005, srpHemo-H2A::3xmCherry	CG9005 rescue	60
w-; P{EP}CG9005BG02278; srpHemo-CG9005, srpHemo-H2A::3xmCherry	CG9005 rescue	78
w-; P{EP}CG9005BG02278; srpHemo-CG9005, srpHemo-H2A::3xmCherry	CG9005 rescue	86
w-; P{EP}CG9005BG02278; srpHemo-CG9005, srpHemo-H2A::3xmCherry	CG9005 rescue	80
w-; P{EP}CG9005BG02278; srpHemo-CG9005, srpHemo-H2A::3xmCherry	CG9005 rescue	78
w-; P{EP}CG9005BG02278; srpHemo-CG9005, srpHemo-H2A::3xmCherry	CG9005 rescue	50
w-; P{EP}CG9005BG02278; srpHemo-CG9005, srpHemo-H2A::3xmCherry	CG9005 rescue	85
w-; P{EP}CG9005BG02278; srpHemo-CG9005, srpHemo-H2A::3xmCherry	CG9005 rescue	60
w-; P{EP}CG9005BG02278; srpHemo-CG9005, srpHemo-H2A::3xmCherry	CG9005 rescue	62
w-; P{EP}CG9005BG02278; srpHemo-CG9005, srpHemo-H2A::3xmCherry	CG9005 rescue	55
w-; P{EP}CG9005BG02278; srpHemo-CG9005, srpHemo-H2A::3xmCherry	CG9005 rescue	85
w-; P{EP}CG9005BG02278; srpHemo-CG9005, srpHemo-H2A::3xmCherry	CG9005 rescue	84
w-; P{EP}CG9005BG02278; srpHemo-CG9005, srpHemo-H2A::3xmCherry	CG9005 rescue	70

## Sheet: Fig. 1E
Fig. 1E : gb macrophages in CG9005 RNAis
Genotype	Name	Macrophage # in gb			Table Analyzed	CG9005 RNAi I 106589 KK_t test data
w- P(w+)UAS-dicer/w-; P{attP,y[+],w[3`]/+; srpHemo-Gal4 UAS-GFP	Control 1	45
w- P(w+)UAS-dicer/w-; P{attP,y[+],w[3`]/+; srpHemo-Gal4 UAS-GFP	Control 1	55			Column B	CG9005 RNAi I
w- P(w+)UAS-dicer/w-; P{attP,y[+],w[3`]/+; srpHemo-Gal4 UAS-GFP	Control 1	62			vs.	vs,
w- P(w+)UAS-dicer/w-; P{attP,y[+],w[3`]/+; srpHemo-Gal4 UAS-GFP	Control 1	65			Column A	Control
w- P(w+)UAS-dicer/w-; P{attP,y[+],w[3`]/+; srpHemo-Gal4 UAS-GFP	Control 1	48
w- P(w+)UAS-dicer/w-; P{attP,y[+],w[3`]/+; srpHemo-Gal4 UAS-GFP	Control 1	61			Unpaired t test
w- P(w+)UAS-dicer/w-; P{attP,y[+],w[3`]/+; srpHemo-Gal4 UAS-GFP	Control 1	64			P value	< 0,0001
w- P(w+)UAS-dicer/w-; P{attP,y[+],w[3`]/+; srpHemo-Gal4 UAS-GFP	Control 1	68			P value summary	****
w- P(w+)UAS-dicer/w-; P{attP,y[+],w[3`]/+; srpHemo-Gal4 UAS-GFP	Control 1	52			Significantly different? (P < 0.05)	Yes
w- P(w+)UAS-dicer/w-; P{attP,y[+],w[3`]/+; srpHemo-Gal4 UAS-GFP	Control 1	64			One- or two-tailed P value?	Two-tailed
w- P(w+)UAS-dicer/w-; P{attP,y[+],w[3`]/+; srpHemo-Gal4 UAS-GFP	Control 1	56			t, df	t=10,75 df=40
w- P(w+)UAS-dicer/w-; P{attP,y[+],w[3`]/+; srpHemo-Gal4 UAS-GFP	Control 1	67
w- P(w+)UAS-dicer/w-; P{attP,y[+],w[3`]/+; srpHemo-Gal4 UAS-GFP	Control 1	70			How big is the difference?
w- P(w+)UAS-dicer/w-; P{attP,y[+],w[3`]/+; srpHemo-Gal4 UAS-GFP	Control 1	70			Mean ± SEM of column A	59,68 ± 1,495, n=22
w- P(w+)UAS-dicer/w-; P{attP,y[+],w[3`]/+; srpHemo-Gal4 UAS-GFP	Control 1	62			Mean ± SEM of column B	35,70 ± 1,664, n=20
w- P(w+)UAS-dicer/w-; P{attP,y[+],w[3`]/+; srpHemo-Gal4 UAS-GFP	Control 1	58			Difference between means	-23,98 ± 2,231
w- P(w+)UAS-dicer/w-; P{attP,y[+],w[3`]/+; srpHemo-Gal4 UAS-GFP	Control 1	50			95% confidence interval	-28,49 to -19,47
w- P(w+)UAS-dicer/w-; P{attP,y[+],w[3`]/+; srpHemo-Gal4 UAS-GFP	Control 1	59			R squared	0.7429
w- P(w+)UAS-dicer/w-; P{attP,y[+],w[3`]/+; srpHemo-Gal4 UAS-GFP	Control 1	60
w- P(w+)UAS-dicer/w-; P{attP,y[+],w[3`]/+; srpHemo-Gal4 UAS-GFP	Control 1	52			F test to compare variances
w- P(w+)UAS-dicer/w-; P{attP,y[+],w[3`]/+; srpHemo-Gal4 UAS-GFP	Control 1	63			F,DFn, Dfd	1,126, 19, 21
w- P(w+)UAS-dicer/w-; P{attP,y[+],w[3`]/+; srpHemo-Gal4 UAS-GFP	Control 1	62			P value	0.7875
					P value summary	ns
Genotype	Name	Macrophage # in gb			Significantly different? (P < 0.05)	No
UAS-Dicer2/w-; CG9005 RNAi (v106589)/+; srpHemo-Gal4 UAS-GFP, UAS-H2A::RFP/+	mac> CG9005 RNAi 1	26
UAS-Dicer2/w-; CG9005 RNAi (v106589)/+; srpHemo-Gal4 UAS-GFP, UAS-H2A::RFP/+	mac> CG9005 RNAi 1	35
UAS-Dicer2/w-; CG9005 RNAi (v106589)/+; srpHemo-Gal4 UAS-GFP, UAS-H2A::RFP/+	mac> CG9005 RNAi 1	51
UAS-Dicer2/w-; CG9005 RNAi (v106589)/+; srpHemo-Gal4 UAS-GFP, UAS-H2A::RFP/+	mac> CG9005 RNAi 1	38
UAS-Dicer2/w-; CG9005 RNAi (v106589)/+; srpHemo-Gal4 UAS-GFP, UAS-H2A::RFP/+	mac> CG9005 RNAi 1	28
UAS-Dicer2/w-; CG9005 RNAi (v106589)/+; srpHemo-Gal4 UAS-GFP, UAS-H2A::RFP/+	mac> CG9005 RNAi 1	42
UAS-Dicer2/w-; CG9005 RNAi (v106589)/+; srpHemo-Gal4 UAS-GFP, UAS-H2A::RFP/+	mac> CG9005 RNAi 1	41
UAS-Dicer2/w-; CG9005 RNAi (v106589)/+; srpHemo-Gal4 UAS-GFP, UAS-H2A::RFP/+	mac> CG9005 RNAi 1	38
UAS-Dicer2/w-; CG9005 RNAi (v106589)/+; srpHemo-Gal4 UAS-GFP, UAS-H2A::RFP/+	mac> CG9005 RNAi 1	33
UAS-Dicer2/w-; CG9005 RNAi (v106589)/+; srpHemo-Gal4 UAS-GFP, UAS-H2A::RFP/+	mac> CG9005 RNAi 1	34
UAS-Dicer2/w-; CG9005 RNAi (v106589)/+; srpHemo-Gal4 UAS-GFP, UAS-H2A::RFP/+	mac> CG9005 RNAi 1	34
UAS-Dicer2/w-; CG9005 RNAi (v106589)/+; srpHemo-Gal4 UAS-GFP, UAS-H2A::RFP/+	mac> CG9005 RNAi 1	35
UAS-Dicer2/w-; CG9005 RNAi (v106589)/+; srpHemo-Gal4 UAS-GFP, UAS-H2A::RFP/+	mac> CG9005 RNAi 1	34
UAS-Dicer2/w-; CG9005 RNAi (v106589)/+; srpHemo-Gal4 UAS-GFP, UAS-H2A::RFP/+	mac> CG9005 RNAi 1	31
UAS-Dicer2/w-; CG9005 RNAi (v106589)/+; srpHemo-Gal4 UAS-GFP, UAS-H2A::RFP/+	mac> CG9005 RNAi 1	34
UAS-Dicer2/w-; CG9005 RNAi (v106589)/+; srpHemo-Gal4 UAS-GFP, UAS-H2A::RFP/+	mac> CG9005 RNAi 1	30
UAS-Dicer2/w-; CG9005 RNAi (v106589)/+; srpHemo-Gal4 UAS-GFP, UAS-H2A::RFP/+	mac> CG9005 RNAi 1	32
UAS-Dicer2/w-; CG9005 RNAi (v106589)/+; srpHemo-Gal4 UAS-GFP, UAS-H2A::RFP/+	mac> CG9005 RNAi 1	50
UAS-Dicer2/w-; CG9005 RNAi (v106589)/+; srpHemo-Gal4 UAS-GFP, UAS-H2A::RFP/+	mac> CG9005 RNAi 1	46
UAS-Dicer2/w-; CG9005 RNAi (v106589)/+; srpHemo-Gal4 UAS-GFP, UAS-H2A::RFP/+	mac> CG9005 RNAi 1	22
Genotype	Name	Macrophage # in gb			Table Analyzed	CG9005 RNAi II 36080 GD_ttest
w- P(w+)UAS-dicer/w-; +; srpHemo-Gal4 UAS-GFP	Control 2	65
w- P(w+)UAS-dicer/w-; +; srpHemo-Gal4 UAS-GFP	Control 2	73			Column B	CG9005 RNAi II
w- P(w+)UAS-dicer/w-; +; srpHemo-Gal4 UAS-GFP	Control 2	60			vs.	vs,
w- P(w+)UAS-dicer/w-; +; srpHemo-Gal4 UAS-GFP	Control 2	55			Column A	Control
w- P(w+)UAS-dicer/w-; +; srpHemo-Gal4 UAS-GFP	Control 2	55
w- P(w+)UAS-dicer/w-; +; srpHemo-Gal4 UAS-GFP	Control 2	55			Unpaired t test
w- P(w+)UAS-dicer/w-; +; srpHemo-Gal4 UAS-GFP	Control 2	50			P value	< 0,0001
w- P(w+)UAS-dicer/w-; +; srpHemo-Gal4 UAS-GFP	Control 2	67			P value summary	****
w- P(w+)UAS-dicer/w-; +; srpHemo-Gal4 UAS-GFP	Control 2	62			Significantly different? (P < 0.05)	Yes
w- P(w+)UAS-dicer/w-; +; srpHemo-Gal4 UAS-GFP	Control 2	48			One- or two-tailed P value?	Two-tailed
w- P(w+)UAS-dicer/w-; +; srpHemo-Gal4 UAS-GFP	Control 2	55			t, df	t=15,49 df=42
w- P(w+)UAS-dicer/w-; +; srpHemo-Gal4 UAS-GFP	Control 2	53
w- P(w+)UAS-dicer/w-; +; srpHemo-Gal4 UAS-GFP	Control 2	58			How big is the difference?
w- P(w+)UAS-dicer/w-; +; srpHemo-Gal4 UAS-GFP	Control 2	62			Mean ± SEM of column A	58,29 ± 1,387, n=21
w- P(w+)UAS-dicer/w-; +; srpHemo-Gal4 UAS-GFP	Control 2	66			Mean ± SEM of column B	34,91 ± 0,6913, n=23
w- P(w+)UAS-dicer/w-; +; srpHemo-Gal4 UAS-GFP	Control 2	55			Difference between means	-23,37 ± 1,509
w- P(w+)UAS-dicer/w-; +; srpHemo-Gal4 UAS-GFP	Control 2	56			95% confidence interval	-26,42 to -20,33
w- P(w+)UAS-dicer/w-; +; srpHemo-Gal4 UAS-GFP	Control 2	56			R squared	0.851
w- P(w+)UAS-dicer/w-; +; srpHemo-Gal4 UAS-GFP	Control 2	58
w- P(w+)UAS-dicer/w-; +; srpHemo-Gal4 UAS-GFP	Control 2	50			F test to compare variances
w- P(w+)UAS-dicer/w-; +; srpHemo-Gal4 UAS-GFP	Control 2	65			F,DFn, Dfd	3,677, 20, 22
					P value	0.0039
Genotype	Name	Macrophage # in gb			P value summary	**
UAS-Dicer2/ w-; CG9005 RNAi (v36080)/+; srpHemo-Gal4 UAS-GFP	mac> CG9005 RNAi 2	38			Significantly different? (P < 0.05)	Yes
UAS-Dicer2/ w-; CG9005 RNAi (v36080)/+; srpHemo-Gal4 UAS-GFP	mac> CG9005 RNAi 2	30
UAS-Dicer2/ w-; CG9005 RNAi (v36080)/+; srpHemo-Gal4 UAS-GFP	mac> CG9005 RNAi 2	37
UAS-Dicer2/ w-; CG9005 RNAi (v36080)/+; srpHemo-Gal4 UAS-GFP	mac> CG9005 RNAi 2	36
UAS-Dicer2/ w-; CG9005 RNAi (v36080)/+; srpHemo-Gal4 UAS-GFP	mac> CG9005 RNAi 2	35
UAS-Dicer2/ w-; CG9005 RNAi (v36080)/+; srpHemo-Gal4 UAS-GFP	mac> CG9005 RNAi 2	37
UAS-Dicer2/ w-; CG9005 RNAi (v36080)/+; srpHemo-Gal4 UAS-GFP	mac> CG9005 RNAi 2	35
UAS-Dicer2/ w-; CG9005 RNAi (v36080)/+; srpHemo-Gal4 UAS-GFP	mac> CG9005 RNAi 2	30
UAS-Dicer2/ w-; CG9005 RNAi (v36080)/+; srpHemo-Gal4 UAS-GFP	mac> CG9005 RNAi 2	34
UAS-Dicer2/ w-; CG9005 RNAi (v36080)/+; srpHemo-Gal4 UAS-GFP	mac> CG9005 RNAi 2	41
UAS-Dicer2/ w-; CG9005 RNAi (v36080)/+; srpHemo-Gal4 UAS-GFP	mac> CG9005 RNAi 2	32
UAS-Dicer2/ w-; CG9005 RNAi (v36080)/+; srpHemo-Gal4 UAS-GFP	mac> CG9005 RNAi 2	33
UAS-Dicer2/ w-; CG9005 RNAi (v36080)/+; srpHemo-Gal4 UAS-GFP	mac> CG9005 RNAi 2	39
UAS-Dicer2/ w-; CG9005 RNAi (v36080)/+; srpHemo-Gal4 UAS-GFP	mac> CG9005 RNAi 2	38
UAS-Dicer2/ w-; CG9005 RNAi (v36080)/+; srpHemo-Gal4 UAS-GFP	mac> CG9005 RNAi 2	30
UAS-Dicer2/ w-; CG9005 RNAi (v36080)/+; srpHemo-Gal4 UAS-GFP	mac> CG9005 RNAi 2	30
UAS-Dicer2/ w-; CG9005 RNAi (v36080)/+; srpHemo-Gal4 UAS-GFP	mac> CG9005 RNAi 2	39
UAS-Dicer2/ w-; CG9005 RNAi (v36080)/+; srpHemo-Gal4 UAS-GFP	mac> CG9005 RNAi 2	33
UAS-Dicer2/ w-; CG9005 RNAi (v36080)/+; srpHemo-Gal4 UAS-GFP	mac> CG9005 RNAi 2	37
UAS-Dicer2/ w-; CG9005 RNAi (v36080)/+; srpHemo-Gal4 UAS-GFP	mac> CG9005 RNAi 2	35
UAS-Dicer2/ w-; CG9005 RNAi (v36080)/+; srpHemo-Gal4 UAS-GFP	mac> CG9005 RNAi 2	35
UAS-Dicer2/ w-; CG9005 RNAi (v36080)/+; srpHemo-Gal4 UAS-GFP	mac> CG9005 RNAi 2	38
UAS-Dicer2/ w-; CG9005 RNAi (v36080)/+; srpHemo-Gal4 UAS-GFP	mac> CG9005 RNAi 2	31
Genotype	Name	Macrophage # in gb			Table Analyzed	CG9005 TRiP attP2_t test
w- P(w+)UAS-dicer/w-; P{attP,y[+],w[3`]/+; srpHemo-Gal4 UAS-GFP	Control 3	75
w- P(w+)UAS-dicer/w-; P{attP,y[+],w[3`]/+; srpHemo-Gal4 UAS-GFP	Control 3	60			Column B	CG9005 TRiP
w- P(w+)UAS-dicer/w-; P{attP,y[+],w[3`]/+; srpHemo-Gal4 UAS-GFP	Control 3	85			vs.	vs,
w- P(w+)UAS-dicer/w-; P{attP,y[+],w[3`]/+; srpHemo-Gal4 UAS-GFP	Control 3	90			Column A	Control
w- P(w+)UAS-dicer/w-; P{attP,y[+],w[3`]/+; srpHemo-Gal4 UAS-GFP	Control 3	80
w- P(w+)UAS-dicer/w-; P{attP,y[+],w[3`]/+; srpHemo-Gal4 UAS-GFP	Control 3	44			Unpaired t test
w- P(w+)UAS-dicer/w-; P{attP,y[+],w[3`]/+; srpHemo-Gal4 UAS-GFP	Control 3	63			P value	< 0,0001
w- P(w+)UAS-dicer/w-; P{attP,y[+],w[3`]/+; srpHemo-Gal4 UAS-GFP	Control 3	56			P value summary	****
w- P(w+)UAS-dicer/w-; P{attP,y[+],w[3`]/+; srpHemo-Gal4 UAS-GFP	Control 3	42			Significantly different? (P < 0.05)	Yes
w- P(w+)UAS-dicer/w-; P{attP,y[+],w[3`]/+; srpHemo-Gal4 UAS-GFP	Control 3	60			One- or two-tailed P value?	Two-tailed
w- P(w+)UAS-dicer/w-; P{attP,y[+],w[3`]/+; srpHemo-Gal4 UAS-GFP	Control 3	72			t, df	t=6,238 df=61
w- P(w+)UAS-dicer/w-; P{attP,y[+],w[3`]/+; srpHemo-Gal4 UAS-GFP	Control 3	47
w- P(w+)UAS-dicer/w-; P{attP,y[+],w[3`]/+; srpHemo-Gal4 UAS-GFP	Control 3	50			How big is the difference?
w- P(w+)UAS-dicer/w-; P{attP,y[+],w[3`]/+; srpHemo-Gal4 UAS-GFP	Control 3	90			Mean ± SEM of column A	63,26 ± 2,568, n=35
w- P(w+)UAS-dicer/w-; P{attP,y[+],w[3`]/+; srpHemo-Gal4 UAS-GFP	Control 3	100			Mean ± SEM of column B	41,21 ± 2,301, n=28
w- P(w+)UAS-dicer/w-; P{attP,y[+],w[3`]/+; srpHemo-Gal4 UAS-GFP	Control 3	56			Difference between means	-22,04 ± 3,533
w- P(w+)UAS-dicer/w-; P{attP,y[+],w[3`]/+; srpHemo-Gal4 UAS-GFP	Control 3	60			95% confidence interval	-29,11 to -14,98
w- P(w+)UAS-dicer/w-; P{attP,y[+],w[3`]/+; srpHemo-Gal4 UAS-GFP	Control 3	80			R squared	0.3895
w- P(w+)UAS-dicer/w-; P{attP,y[+],w[3`]/+; srpHemo-Gal4 UAS-GFP	Control 3	79
w- P(w+)UAS-dicer/w-; P{attP,y[+],w[3`]/+; srpHemo-Gal4 UAS-GFP	Control 3	63			F test to compare variances
w- P(w+)UAS-dicer/w-; P{attP,y[+],w[3`]/+; srpHemo-Gal4 UAS-GFP	Control 3	65			F,DFn, Dfd	1,556, 34, 27
w- P(w+)UAS-dicer/w-; P{attP,y[+],w[3`]/+; srpHemo-Gal4 UAS-GFP	Control 3	68			P value	0.2401
w- P(w+)UAS-dicer/w-; P{attP,y[+],w[3`]/+; srpHemo-Gal4 UAS-GFP	Control 3	60			P value summary	ns
w- P(w+)UAS-dicer/w-; P{attP,y[+],w[3`]/+; srpHemo-Gal4 UAS-GFP	Control 3	71			Significantly different? (P < 0.05)	No
w- P(w+)UAS-dicer/w-; P{attP,y[+],w[3`]/+; srpHemo-Gal4 UAS-GFP	Control 3	45
w- P(w+)UAS-dicer/w-; P{attP,y[+],w[3`]/+; srpHemo-Gal4 UAS-GFP	Control 3	50
w- P(w+)UAS-dicer/w-; P{attP,y[+],w[3`]/+; srpHemo-Gal4 UAS-GFP	Control 3	58
w- P(w+)UAS-dicer/w-; P{attP,y[+],w[3`]/+; srpHemo-Gal4 UAS-GFP	Control 3	60
w- P(w+)UAS-dicer/w-; P{attP,y[+],w[3`]/+; srpHemo-Gal4 UAS-GFP	Control 3	78
w- P(w+)UAS-dicer/w-; P{attP,y[+],w[3`]/+; srpHemo-Gal4 UAS-GFP	Control 3	60
w- P(w+)UAS-dicer/w-; P{attP,y[+],w[3`]/+; srpHemo-Gal4 UAS-GFP	Control 3	41
w- P(w+)UAS-dicer/w-; P{attP,y[+],w[3`]/+; srpHemo-Gal4 UAS-GFP	Control 3	46
w- P(w+)UAS-dicer/w-; P{attP,y[+],w[3`]/+; srpHemo-Gal4 UAS-GFP	Control 3	46
w- P(w+)UAS-dicer/w-; P{attP,y[+],w[3`]/+; srpHemo-Gal4 UAS-GFP	Control 3	49
w- P(w+)UAS-dicer/w-; P{attP,y[+],w[3`]/+; srpHemo-Gal4 UAS-GFP	Control 3	65
Genotype	Name	Macrophage # in gb
UAS-Dicer2/w-; CG9005 RNAi (v33362)/+; srpHemo-Gal4 UAS-GFP, UAS-H2A::RFP/+	mac> CG9005 RNAi 3	17
UAS-Dicer2/w-; CG9005 RNAi (v33362)/+; srpHemo-Gal4 UAS-GFP, UAS-H2A::RFP/+	mac> CG9005 RNAi 3	32
UAS-Dicer2/w-; CG9005 RNAi (v33362)/+; srpHemo-Gal4 UAS-GFP, UAS-H2A::RFP/+	mac> CG9005 RNAi 3	55
UAS-Dicer2/w-; CG9005 RNAi (v33362)/+; srpHemo-Gal4 UAS-GFP, UAS-H2A::RFP/+	mac> CG9005 RNAi 3	36
UAS-Dicer2/w-; CG9005 RNAi (v33362)/+; srpHemo-Gal4 UAS-GFP, UAS-H2A::RFP/+	mac> CG9005 RNAi 3	34
UAS-Dicer2/w-; CG9005 RNAi (v33362)/+; srpHemo-Gal4 UAS-GFP, UAS-H2A::RFP/+	mac> CG9005 RNAi 3	46
UAS-Dicer2/w-; CG9005 RNAi (v33362)/+; srpHemo-Gal4 UAS-GFP, UAS-H2A::RFP/+	mac> CG9005 RNAi 3	38
UAS-Dicer2/w-; CG9005 RNAi (v33362)/+; srpHemo-Gal4 UAS-GFP, UAS-H2A::RFP/+	mac> CG9005 RNAi 3	38
UAS-Dicer2/w-; CG9005 RNAi (v33362)/+; srpHemo-Gal4 UAS-GFP, UAS-H2A::RFP/+	mac> CG9005 RNAi 3	56
UAS-Dicer2/w-; CG9005 RNAi (v33362)/+; srpHemo-Gal4 UAS-GFP, UAS-H2A::RFP/+	mac> CG9005 RNAi 3	45
UAS-Dicer2/w-; CG9005 RNAi (v33362)/+; srpHemo-Gal4 UAS-GFP, UAS-H2A::RFP/+	mac> CG9005 RNAi 3	25
UAS-Dicer2/w-; CG9005 RNAi (v33362)/+; srpHemo-Gal4 UAS-GFP, UAS-H2A::RFP/+	mac> CG9005 RNAi 3	37
UAS-Dicer2/w-; CG9005 RNAi (v33362)/+; srpHemo-Gal4 UAS-GFP, UAS-H2A::RFP/+	mac> CG9005 RNAi 3	47
UAS-Dicer2/w-; CG9005 RNAi (v33362)/+; srpHemo-Gal4 UAS-GFP, UAS-H2A::RFP/+	mac> CG9005 RNAi 3	39
UAS-Dicer2/w-; CG9005 RNAi (v33362)/+; srpHemo-Gal4 UAS-GFP, UAS-H2A::RFP/+	mac> CG9005 RNAi 3	46
UAS-Dicer2/w-; CG9005 RNAi (v33362)/+; srpHemo-Gal4 UAS-GFP, UAS-H2A::RFP/+	mac> CG9005 RNAi 3	60
UAS-Dicer2/w-; CG9005 RNAi (v33362)/+; srpHemo-Gal4 UAS-GFP, UAS-H2A::RFP/+	mac> CG9005 RNAi 3	45
UAS-Dicer2/w-; CG9005 RNAi (v33362)/+; srpHemo-Gal4 UAS-GFP, UAS-H2A::RFP/+	mac> CG9005 RNAi 3	24
UAS-Dicer2/w-; CG9005 RNAi (v33362)/+; srpHemo-Gal4 UAS-GFP, UAS-H2A::RFP/+	mac> CG9005 RNAi 3	70
UAS-Dicer2/w-; CG9005 RNAi (v33362)/+; srpHemo-Gal4 UAS-GFP, UAS-H2A::RFP/+	mac> CG9005 RNAi 3	30
UAS-Dicer2/w-; CG9005 RNAi (v33362)/+; srpHemo-Gal4 UAS-GFP, UAS-H2A::RFP/+	mac> CG9005 RNAi 3	38
UAS-Dicer2/w-; CG9005 RNAi (v33362)/+; srpHemo-Gal4 UAS-GFP, UAS-H2A::RFP/+	mac> CG9005 RNAi 3	41
UAS-Dicer2/w-; CG9005 RNAi (v33362)/+; srpHemo-Gal4 UAS-GFP, UAS-H2A::RFP/+	mac> CG9005 RNAi 3	50
UAS-Dicer2/w-; CG9005 RNAi (v33362)/+; srpHemo-Gal4 UAS-GFP, UAS-H2A::RFP/+	mac> CG9005 RNAi 3	41
UAS-Dicer2/w-; CG9005 RNAi (v33362)/+; srpHemo-Gal4 UAS-GFP, UAS-H2A::RFP/+	mac> CG9005 RNAi 3	46
UAS-Dicer2/w-; CG9005 RNAi (v33362)/+; srpHemo-Gal4 UAS-GFP, UAS-H2A::RFP/+	mac> CG9005 RNAi 3	28
UAS-Dicer2/w-; CG9005 RNAi (v33362)/+; srpHemo-Gal4 UAS-GFP, UAS-H2A::RFP/+	mac> CG9005 RNAi 3	61
UAS-Dicer2/w-; CG9005 RNAi (v33362)/+; srpHemo-Gal4 UAS-GFP, UAS-H2A::RFP/+	mac> CG9005 RNAi 3	29

## Sheet: Fig. 1G
Fig. 1G
Speed of macrophages in head (um/min)
Control	CG9005 mutant (atos)
2.6759	2.038
2.3208	2.6356
1.7833	1.9097
2.0285
1.9839
2.7138
2.0389
2.0876
Table Analyzed	Speed 2-Head-PELCG9005
Column B	CG9005 mutant
vs.	vs,
Column A	Control
Unpaired t test
P value	0.9683
P value summary	ns
Significantly different? (P < 0.05)	No
One- or two-tailed P value?	Two-tailed
t, df	t=0,04091 df=9
How big is the difference?
Mean ± SEM of column A	2,204 ± 0,1190, n=8
Mean ± SEM of column B	2,194 ± 0,2237, n=3
Difference between means	-0,009654 ± 0,2360
95% confidence interval	-0,5435 to 0,5242
R squared	0.0001859
F test to compare variances
F,DFn, Dfd	1,324, 2, 7
P value	0.6505
P value summary	ns
Significantly different? (P < 0.05)	No
	Control	CG9005 mutant
Number of values	8	3
Minimum	1.783	1.91
25% Percentile	1.995	1.91
Median	2.063	2.038
75% Percentile	2.587	2.636
Maximum	2.714	2.636
Mean	2.204	2.194
Std. Deviation	0.3366	0.3874
Std. Error of Mean	0.119	0.2237
Lower 95% CI	1.923	1.232
Upper 95% CI	2.486	3.157
	Control	CG9005 mutant
# Track	360	450

## Sheet: Fig. 1H
Fig. 1H
Speed of macrophages btw yolk & meso (um/min)
Control	CG9005 mutant (atos)
2.8039	2.8761
2.2984	2.2326
2.0143	2.23326
2.2632
2.6206
3.0588
3.0571
Table Analyzed	Speed-Ecto & Yolk-PELCG9005
Column B	CG9005 mutant
vs.	vs,
Column A	Control
Unpaired t test
P value	0.6244
P value summary	ns
Significantly different? (P < 0.05)	No
One- or two-tailed P value?	Two-tailed
t, df	t=0,5091 df=8
How big is the difference?
Mean ± SEM of column A	2,588 ± 0,1549, n=7
Mean ± SEM of column B	2,447 ± 0,2144, n=3
Difference between means	-0,1407 ± 0,2764
95% confidence interval	-0,7781 to 0,4967
R squared	0.03138
F test to compare variances
F,DFn, Dfd	1,218, 6, 2
P value	> 0,9999
P value summary	ns
Significantly different? (P < 0.05)	No
	Control	CG9005 mutant
Number of values	7	3
Minimum	2.014	2.233
25% Percentile	2.263	2.233
Median	2.621	2.233
75% Percentile	3.057	2.876
Maximum	3.059	2.876
Mean	2.588	2.447
Std. Deviation	0.4099	0.3713
Std. Error of Mean	0.1549	0.2144
Lower 95% CI	2.209	1.525
Upper 95% CI	2.967	3.37
	Control	CG9005 mutant
# Track	46	19

## Sheet: Fig. 1I
Fig. 1I
Time for germband entry (min)
Control	CG9005 mutant (atos)
24	30
20	40
22	40
24	35
20	42
25
25
Table Analyzed	Time for germband entry-PELCG9005
Column B	CG9005 mutant
vs.	vs,
Column A	Control
Unpaired t test
P value	< 0,0001
P value summary	****
Significantly different? (P < 0.05)	Yes
One- or two-tailed P value?	Two-tailed
t, df	t=7,052 df=10
How big is the difference?
Mean ± SEM of column A	22,86 ± 0,8289, n=7
Mean ± SEM of column B	37,40 ± 2,182, n=5
Difference between means	14,54 ± 2,062
95% confidence interval	9,948 to 19,14
R squared	0.8326
F test to compare variances
F,DFn, Dfd	4,949, 4, 6
P value	0.0831
P value summary	ns
Significantly different? (P < 0.05)	No
	Control	CG9005 mutant
Number of values	7	5
Minimum	20	30
25% Percentile	20	32.5
Median	24	40
75% Percentile	25	41
Maximum	25	42
Mean	22.86	37.4
Std. Deviation	2.193	4.879
Std. Error of Mean	0.8289	2.182
Lower 95% CI	20.83	31.34
Upper 95% CI	24.89	43.46

## Sheet: Figs. 1J
Test: Movie analysis
Name	Genotype
Control	w-; +; srpHemo-H2A::3xmCherry
CG9005 mutant (atos)	w-; P{EP}CG9005BG02278; srpHemo-H2A::3xmCherry
Fig. 1J
Speed of 1st macrophage in GB (um/min)
Control	CG9005 mutant (atos)
2.2266	2.0265
2.3918	2.4468
2.4931	2.0904
2.4299	2.1074
2.5663	1.767
2.721
Table Analyzed	Speed-GB-1st cell-PELCG9005
Column B	CG9005 BG
vs.	vs,
Column A	Control
Unpaired t test
P value	0.0127
P value summary	*
Significantly different? (P < 0.05)	Yes
One- or two-tailed P value?	Two-tailed
t, df	t=3,102 df=9
How big is the difference?
Mean ± SEM of column A	2,471 ± 0,06826, n=6
Mean ± SEM of column B	2,088 ± 0,1086, n=5
Difference between means	-0,3838 ± 0,1237
95% confidence interval	-0,6637 to -0,1040
R squared	0.5168
F test to compare variances
F,DFn, Dfd	2,110, 4, 5
P value	0.4338
P value summary	ns
Significantly different? (P < 0.05)	No
	Control	CG9005 BG
Number of values	6	5
Minimum	2.227	1.767
25% Percentile	2.351	1.897
Median	2.462	2.09
75% Percentile	2.605	2.277
Maximum	2.721	2.447
Mean	2.471	2.088
Std. Deviation	0.1672	0.2429
Std. Error of Mean	0.06826	0.1086
Lower 95% CI	2.296	1.786
Upper 95% CI	2.647	2.389

## Sheet: Fig. 1K
Fig. 1K
Speed of 2nd macrophage in GB (um/min)
Control	CG9005 mutant (atos)
2.0189	1.904
2.8759	2.6872
3.4777	2.1859
2.7259	2.1993
3.4226	1.9319
Table Analyzed	Speed-GB-2nd cell-PELCG9005
Column B	CG9005 BG
vs.	vs,
Column A	Control
Unpaired t test
P value	0.043
P value summary	*
Significantly different? (P < 0.05)	Yes
One- or two-tailed P value?	Two-tailed
t, df	t=2,402 df=8
How big is the difference?
Mean ± SEM of column A	2,904 ± 0,2659, n=5
Mean ± SEM of column B	2,182 ± 0,1406, n=5
Difference between means	-0,7225 ± 0,3008
95% confidence interval	-1,416 to -0,02894
R squared	0.4191
F test to compare variances
F,DFn, Dfd	3,576, 4, 4
P value	0.2448
P value summary	ns
Significantly different? (P < 0.05)	No
	Control	CG9005 BG
Number of values	5	5
Minimum	2.019	1.904
25% Percentile	2.372	1.918
Median	2.876	2.186
75% Percentile	3.45	2.443
Maximum	3.478	2.687
Mean	2.904	2.182
Std. Deviation	0.5946	0.3144
Std. Error of Mean	0.2659	0.1406
Lower 95% CI	2.166	1.791
Upper 95% CI	3.642	2.572

## Sheet: Fig. 1L
Fig. 1L
Speed of 3-5 macrophages in GB (um/min)
Control	CG9005 mutant (atos)
2.7929	2.4954
2.4169	2.3408
2.3663	2.4718
2.1411	2.2328
2.8431
Table Analyzed	Speed_ GB cell 3-5macrophages
Column B	CG9005 mutant
vs.	vs,
Column A	control
Unpaired t test
P value	0.4555
P value summary	ns
Significantly different? (P < 0.05)	No
One- or two-tailed P value?	Two-tailed
t, df	t=0,7899 df=7
How big is the difference?
Mean ± SEM of column A	2,512 ± 0,1335, n=5
Mean ± SEM of column B	2,385 ± 0,06113, n=4
Difference between means	-0,1269 ± 0,1606
95% confidence interval	-0,5066 to 0,2529
R squared	0.08184
F test to compare variances
F,DFn, Dfd	5,961, 4, 3
P value	0.1743
P value summary	ns
Significantly different? (P < 0.05)	No
	Control	CG9005 BG
Number of values	5	4
Minimum	2.141	2.233
25% Percentile	2.254	2.26
Median	2.417	2.406
75% Percentile	2.818	2.49
Maximum	2.843	2.495
Mean	2.512	2.385
Std. Deviation	0.2985	0.1223
Std. Error of Mean	0.1335	0.06113
Lower 95% CI	2.141	2.191
Upper 95% CI	2.883	2.58
