# Supplementary material for: Macrophage mitochondrial bioenergetics and tissue invasion are boosted by an Atossa‐Porthos axis in Drosophila
Source: EMBO J. 2022 Mar 23;41(12):e109049. doi: 10.15252/embj.2021109049 (PMC9194793; doi:10.15252/embj.2021109049)
Supplement: Supplementary file 10 — Source Data for Figure 2 [file EMBJ-41-e109049-s015.zip]

Archive with 4 entries (3 files):
- Fig2_Source_Data/
- Fig2_Source_Data/.DS_Store
- Fig2_Source_Data/SourceData_1_for_Fig_2.xlsx
- Fig2_Source_Data/SourceData_2_for_Fig_2.pdf
