# Supplementary material for: Macrophage mitochondrial bioenergetics and tissue invasion are boosted by an Atossa‐Porthos axis in Drosophila
Source: EMBO J. 2022 Mar 23;41(12):e109049. doi: 10.15252/embj.2021109049 (PMC9194793; doi:10.15252/embj.2021109049)
Supplement: Supplementary file 10 — Source Data for Figure 2 [file EMBJ-41-e109049-s015.zip › Fig2_Source_Data/SourceData_1_for_Fig_2.xlsx]

## Sheet: Fig. 2D
Test: gb macrophages
Fig. 2D
Genotype	Name	Macrophage # in gb		Genotype	Name	Macrophage # in gb		Genotype	Name	Macrophage # in gb		Genotype	Name	Macrophage # in gb		Genotype	Name	Macrophage # in gb		Genotype	Name	Macrophage # in gb		Genotype	Name	Macrophage # in gb
w-; +; srpHemo-H2A::3xmCherry	Control	120		w-; atossa BG02278; srpHemo-H2A::3xmCherry	atos mutant	86		w-; atossa BG02278; srpHemo- atossa, srpHemo-H2A::3xmCherry	atos rescue	34		w-; atossa BG02278; srpHemo- atossa DUF4210-, srpHemo-H2A::3xmCherry	atossa DUF4210-	30		w-; atossa BG02278; srpHemo- atossa CherSeg-, srpHemo-H2A::3xmCherry	atossa CherSeg-	53		w-; atossa BG02278; srpHemo- atossa DU4210-/CherSeg-, srpHemo-H2A::3xmCherry	atossa DU4210-/CherSeg-	2		w-; atossa BG02278; srpHemo- atossa TAD1-/TAD2-, srpHemo-H2A::3xmCherry	atossa TAD1-/TAD2-	34
w-; +; srpHemo-H2A::3xmCherry	Control	67		w-; atossa BG02278; srpHemo-H2A::3xmCherry	atos mutant	55		w-; atossa BG02278; srpHemo- atossa, srpHemo-H2A::3xmCherry	atos rescue	67		w-; atossa BG02278; srpHemo- atossa DUF4210-, srpHemo-H2A::3xmCherry	atossa DUF4210-	17		w-; atossa BG02278; srpHemo- atossa CherSeg-, srpHemo-H2A::3xmCherry	atossa CherSeg-	78		w-; atossa BG02278; srpHemo- atossa DU4210-/CherSeg-, srpHemo-H2A::3xmCherry	atossa DU4210-/CherSeg-	70		w-; atossa BG02278; srpHemo- atossa TAD1-/TAD2-, srpHemo-H2A::3xmCherry	atossa TAD1-/TAD2-	23
w-; +; srpHemo-H2A::3xmCherry	Control	74		w-; atossa BG02278; srpHemo-H2A::3xmCherry	atos mutant	52		w-; atossa BG02278; srpHemo- atossa, srpHemo-H2A::3xmCherry	atos rescue	50		w-; atossa BG02278; srpHemo- atossa DUF4210-, srpHemo-H2A::3xmCherry	atossa DUF4210-	38		w-; atossa BG02278; srpHemo- atossa CherSeg-, srpHemo-H2A::3xmCherry	atossa CherSeg-	53		w-; atossa BG02278; srpHemo- atossa DU4210-/CherSeg-, srpHemo-H2A::3xmCherry	atossa DU4210-/CherSeg-	37		w-; atossa BG02278; srpHemo- atossa TAD1-/TAD2-, srpHemo-H2A::3xmCherry	atossa TAD1-/TAD2-	80
w-; +; srpHemo-H2A::3xmCherry	Control	84		w-; atossa BG02278; srpHemo-H2A::3xmCherry	atos mutant	80		w-; atossa BG02278; srpHemo- atossa, srpHemo-H2A::3xmCherry	atos rescue	56		w-; atossa BG02278; srpHemo- atossa DUF4210-, srpHemo-H2A::3xmCherry	atossa DUF4210-	70		w-; atossa BG02278; srpHemo- atossa CherSeg-, srpHemo-H2A::3xmCherry	atossa CherSeg-	44		w-; atossa BG02278; srpHemo- atossa DU4210-/CherSeg-, srpHemo-H2A::3xmCherry	atossa DU4210-/CherSeg-	80		w-; atossa BG02278; srpHemo- atossa TAD1-/TAD2-, srpHemo-H2A::3xmCherry	atossa TAD1-/TAD2-	6
w-; +; srpHemo-H2A::3xmCherry	Control	73		w-; atossa BG02278; srpHemo-H2A::3xmCherry	atos mutant	58		w-; atossa BG02278; srpHemo- atossa, srpHemo-H2A::3xmCherry	atos rescue	40		w-; atossa BG02278; srpHemo- atossa DUF4210-, srpHemo-H2A::3xmCherry	atossa DUF4210-	37		w-; atossa BG02278; srpHemo- atossa CherSeg-, srpHemo-H2A::3xmCherry	atossa CherSeg-	37		w-; atossa BG02278; srpHemo- atossa DU4210-/CherSeg-, srpHemo-H2A::3xmCherry	atossa DU4210-/CherSeg-	70		w-; atossa BG02278; srpHemo- atossa TAD1-/TAD2-, srpHemo-H2A::3xmCherry	atossa TAD1-/TAD2-	46
w-; +; srpHemo-H2A::3xmCherry	Control	80		w-; atossa BG02278; srpHemo-H2A::3xmCherry	atos mutant	50		w-; atossa BG02278; srpHemo- atossa, srpHemo-H2A::3xmCherry	atos rescue	60		w-; atossa BG02278; srpHemo- atossa DUF4210-, srpHemo-H2A::3xmCherry	atossa DUF4210-	51		w-; atossa BG02278; srpHemo- atossa CherSeg-, srpHemo-H2A::3xmCherry	atossa CherSeg-	40		w-; atossa BG02278; srpHemo- atossa DU4210-/CherSeg-, srpHemo-H2A::3xmCherry	atossa DU4210-/CherSeg-	78		w-; atossa BG02278; srpHemo- atossa TAD1-/TAD2-, srpHemo-H2A::3xmCherry	atossa TAD1-/TAD2-	58
w-; +; srpHemo-H2A::3xmCherry	Control	100		w-; atossa BG02278; srpHemo-H2A::3xmCherry	atos mutant	24		w-; atossa BG02278; srpHemo- atossa, srpHemo-H2A::3xmCherry	atos rescue	78		w-; atossa BG02278; srpHemo- atossa DUF4210-, srpHemo-H2A::3xmCherry	atossa DUF4210-	34		w-; atossa BG02278; srpHemo- atossa CherSeg-, srpHemo-H2A::3xmCherry	atossa CherSeg-	45		w-; atossa BG02278; srpHemo- atossa DU4210-/CherSeg-, srpHemo-H2A::3xmCherry	atossa DU4210-/CherSeg-	64		w-; atossa BG02278; srpHemo- atossa TAD1-/TAD2-, srpHemo-H2A::3xmCherry	atossa TAD1-/TAD2-	42
w-; +; srpHemo-H2A::3xmCherry	Control	100		w-; atossa BG02278; srpHemo-H2A::3xmCherry	atos mutant	48		w-; atossa BG02278; srpHemo- atossa, srpHemo-H2A::3xmCherry	atos rescue	86		w-; atossa BG02278; srpHemo- atossa DUF4210-, srpHemo-H2A::3xmCherry	atossa DUF4210-	70		w-; atossa BG02278; srpHemo- atossa CherSeg-, srpHemo-H2A::3xmCherry	atossa CherSeg-	40		w-; atossa BG02278; srpHemo- atossa DU4210-/CherSeg-, srpHemo-H2A::3xmCherry	atossa DU4210-/CherSeg-	48		w-; atossa BG02278; srpHemo- atossa TAD1-/TAD2-, srpHemo-H2A::3xmCherry	atossa TAD1-/TAD2-	58
w-; +; srpHemo-H2A::3xmCherry	Control	85		w-; atossa BG02278; srpHemo-H2A::3xmCherry	atos mutant	44		w-; atossa BG02278; srpHemo- atossa, srpHemo-H2A::3xmCherry	atos rescue	80		w-; atossa BG02278; srpHemo- atossa DUF4210-, srpHemo-H2A::3xmCherry	atossa DUF4210-	43		w-; atossa BG02278; srpHemo- atossa CherSeg-, srpHemo-H2A::3xmCherry	atossa CherSeg-	51		w-; atossa BG02278; srpHemo- atossa DU4210-/CherSeg-, srpHemo-H2A::3xmCherry	atossa DU4210-/CherSeg-	39		w-; atossa BG02278; srpHemo- atossa TAD1-/TAD2-, srpHemo-H2A::3xmCherry	atossa TAD1-/TAD2-	35
w-; +; srpHemo-H2A::3xmCherry	Control	90		w-; atossa BG02278; srpHemo-H2A::3xmCherry	atos mutant	42		w-; atossa BG02278; srpHemo- atossa, srpHemo-H2A::3xmCherry	atos rescue	78		w-; atossa BG02278; srpHemo- atossa DUF4210-, srpHemo-H2A::3xmCherry	atossa DUF4210-	63		w-; atossa BG02278; srpHemo- atossa CherSeg-, srpHemo-H2A::3xmCherry	atossa CherSeg-	21		w-; atossa BG02278; srpHemo- atossa DU4210-/CherSeg-, srpHemo-H2A::3xmCherry	atossa DU4210-/CherSeg-	35		w-; atossa BG02278; srpHemo- atossa TAD1-/TAD2-, srpHemo-H2A::3xmCherry	atossa TAD1-/TAD2-	47
w-; +; srpHemo-H2A::3xmCherry	Control	35		w-; atossa BG02278; srpHemo-H2A::3xmCherry	atos mutant	47		w-; atossa BG02278; srpHemo- atossa, srpHemo-H2A::3xmCherry	atos rescue	50		w-; atossa BG02278; srpHemo- atossa DUF4210-, srpHemo-H2A::3xmCherry	atossa DUF4210-	28		w-; atossa BG02278; srpHemo- atossa CherSeg-, srpHemo-H2A::3xmCherry	atossa CherSeg-	48		w-; atossa BG02278; srpHemo- atossa DU4210-/CherSeg-, srpHemo-H2A::3xmCherry	atossa DU4210-/CherSeg-	58		w-; atossa BG02278; srpHemo- atossa TAD1-/TAD2-, srpHemo-H2A::3xmCherry	atossa TAD1-/TAD2-	55
w-; +; srpHemo-H2A::3xmCherry	Control	73		w-; atossa BG02278; srpHemo-H2A::3xmCherry	atos mutant	39		w-; atossa BG02278; srpHemo- atossa, srpHemo-H2A::3xmCherry	atos rescue	85		w-; atossa BG02278; srpHemo- atossa DUF4210-, srpHemo-H2A::3xmCherry	atossa DUF4210-	50		w-; atossa BG02278; srpHemo- atossa CherSeg-, srpHemo-H2A::3xmCherry	atossa CherSeg-	29		w-; atossa BG02278; srpHemo- atossa DU4210-/CherSeg-, srpHemo-H2A::3xmCherry	atossa DU4210-/CherSeg-	22		w-; atossa BG02278; srpHemo- atossa TAD1-/TAD2-, srpHemo-H2A::3xmCherry	atossa TAD1-/TAD2-	72
w-; +; srpHemo-H2A::3xmCherry	Control	55		w-; atossa BG02278; srpHemo-H2A::3xmCherry	atos mutant	55		w-; atossa BG02278; srpHemo- atossa, srpHemo-H2A::3xmCherry	atos rescue	60		w-; atossa BG02278; srpHemo- atossa DUF4210-, srpHemo-H2A::3xmCherry	atossa DUF4210-	50		w-; atossa BG02278; srpHemo- atossa CherSeg-, srpHemo-H2A::3xmCherry	atossa CherSeg-	56		w-; atossa BG02278; srpHemo- atossa DU4210-/CherSeg-, srpHemo-H2A::3xmCherry	atossa DU4210-/CherSeg-	51		w-; atossa BG02278; srpHemo- atossa TAD1-/TAD2-, srpHemo-H2A::3xmCherry	atossa TAD1-/TAD2-	56
w-; +; srpHemo-H2A::3xmCherry	Control	40		w-; atossa BG02278; srpHemo-H2A::3xmCherry	atos mutant	45		w-; atossa BG02278; srpHemo- atossa, srpHemo-H2A::3xmCherry	atos rescue	62		w-; atossa BG02278; srpHemo- atossa DUF4210-, srpHemo-H2A::3xmCherry	atossa DUF4210-	52		w-; atossa BG02278; srpHemo- atossa CherSeg-, srpHemo-H2A::3xmCherry	atossa CherSeg-	68		w-; atossa BG02278; srpHemo- atossa DU4210-/CherSeg-, srpHemo-H2A::3xmCherry	atossa DU4210-/CherSeg-	27		w-; atossa BG02278; srpHemo- atossa TAD1-/TAD2-, srpHemo-H2A::3xmCherry	atossa TAD1-/TAD2-	74
w-; +; srpHemo-H2A::3xmCherry	Control	61		w-; atossa BG02278; srpHemo-H2A::3xmCherry	atos mutant	90		w-; atossa BG02278; srpHemo- atossa, srpHemo-H2A::3xmCherry	atos rescue	55		w-; atossa BG02278; srpHemo- atossa DUF4210-, srpHemo-H2A::3xmCherry	atossa DUF4210-	44		w-; atossa BG02278; srpHemo- atossa CherSeg-, srpHemo-H2A::3xmCherry	atossa CherSeg-	40		w-; atossa BG02278; srpHemo- atossa DU4210-/CherSeg-, srpHemo-H2A::3xmCherry	atossa DU4210-/CherSeg-	47		w-; atossa BG02278; srpHemo- atossa TAD1-/TAD2-, srpHemo-H2A::3xmCherry	atossa TAD1-/TAD2-	74
w-; +; srpHemo-H2A::3xmCherry	Control	42		w-; atossa BG02278; srpHemo-H2A::3xmCherry	atos mutant	80		w-; atossa BG02278; srpHemo- atossa, srpHemo-H2A::3xmCherry	atos rescue	85		w-; atossa BG02278; srpHemo- atossa DUF4210-, srpHemo-H2A::3xmCherry	atossa DUF4210-	44		w-; atossa BG02278; srpHemo- atossa CherSeg-, srpHemo-H2A::3xmCherry	atossa CherSeg-	70		w-; atossa BG02278; srpHemo- atossa DU4210-/CherSeg-, srpHemo-H2A::3xmCherry	atossa DU4210-/CherSeg-	44		w-; atossa BG02278; srpHemo- atossa TAD1-/TAD2-, srpHemo-H2A::3xmCherry	atossa TAD1-/TAD2-	34
w-; +; srpHemo-H2A::3xmCherry	Control	52		w-; atossa BG02278; srpHemo-H2A::3xmCherry	atos mutant	35		w-; atossa BG02278; srpHemo- atossa, srpHemo-H2A::3xmCherry	atos rescue	84		w-; atossa BG02278; srpHemo- atossa DUF4210-, srpHemo-H2A::3xmCherry	atossa DUF4210-	46		w-; atossa BG02278; srpHemo- atossa CherSeg-, srpHemo-H2A::3xmCherry	atossa CherSeg-	70		w-; atossa BG02278; srpHemo- atossa DU4210-/CherSeg-, srpHemo-H2A::3xmCherry	atossa DU4210-/CherSeg-	30		w-; atossa BG02278; srpHemo- atossa TAD1-/TAD2-, srpHemo-H2A::3xmCherry	atossa TAD1-/TAD2-	44
w-; +; srpHemo-H2A::3xmCherry	Control	39		w-; atossa BG02278; srpHemo-H2A::3xmCherry	atos mutant	35		w-; atossa BG02278; srpHemo- atossa, srpHemo-H2A::3xmCherry	atos rescue	70						w-; atossa BG02278; srpHemo- atossa CherSeg-, srpHemo-H2A::3xmCherry	atossa CherSeg-	20		w-; atossa BG02278; srpHemo- atossa DU4210-/CherSeg-, srpHemo-H2A::3xmCherry	atossa DU4210-/CherSeg-	20		w-; atossa BG02278; srpHemo- atossa TAD1-/TAD2-, srpHemo-H2A::3xmCherry	atossa TAD1-/TAD2-	50
w-; +; srpHemo-H2A::3xmCherry	Control	42		w-; atossa BG02278; srpHemo-H2A::3xmCherry	atos mutant	33										w-; atossa BG02278; srpHemo- atossa CherSeg-, srpHemo-H2A::3xmCherry	atossa CherSeg-	23		w-; atossa BG02278; srpHemo- atossa DU4210-/CherSeg-, srpHemo-H2A::3xmCherry	atossa DU4210-/CherSeg-	90		w-; atossa BG02278; srpHemo- atossa TAD1-/TAD2-, srpHemo-H2A::3xmCherry	atossa TAD1-/TAD2-	44
w-; +; srpHemo-H2A::3xmCherry	Control	40		w-; atossa BG02278; srpHemo-H2A::3xmCherry	atos mutant	36										w-; atossa BG02278; srpHemo- atossa CherSeg-, srpHemo-H2A::3xmCherry	atossa CherSeg-	58						w-; atossa BG02278; srpHemo- atossa TAD1-/TAD2-, srpHemo-H2A::3xmCherry	atossa TAD1-/TAD2-	47
w-; +; srpHemo-H2A::3xmCherry	Control	45		w-; atossa BG02278; srpHemo-H2A::3xmCherry	atos mutant	15										w-; atossa BG02278; srpHemo- atossa CherSeg-, srpHemo-H2A::3xmCherry	atossa CherSeg-	39						w-; atossa BG02278; srpHemo- atossa TAD1-/TAD2-, srpHemo-H2A::3xmCherry	atossa TAD1-/TAD2-	68
w-; +; srpHemo-H2A::3xmCherry	Control	95		w-; atossa BG02278; srpHemo-H2A::3xmCherry	atos mutant	13																		w-; atossa BG02278; srpHemo- atossa TAD1-/TAD2-, srpHemo-H2A::3xmCherry	atossa TAD1-/TAD2-	20
w-; +; srpHemo-H2A::3xmCherry	Control	82		w-; atossa BG02278; srpHemo-H2A::3xmCherry	atos mutant	43																		w-; atossa BG02278; srpHemo- atossa TAD1-/TAD2-, srpHemo-H2A::3xmCherry	atossa TAD1-/TAD2-	68
w-; +; srpHemo-H2A::3xmCherry	Control	67		w-; atossa BG02278; srpHemo-H2A::3xmCherry	atos mutant	35																		w-; atossa BG02278; srpHemo- atossa TAD1-/TAD2-, srpHemo-H2A::3xmCherry	atossa TAD1-/TAD2-	40
w-; +; srpHemo-H2A::3xmCherry	Control	49		w-; atossa BG02278; srpHemo-H2A::3xmCherry	atos mutant	15																		w-; atossa BG02278; srpHemo- atossa TAD1-/TAD2-, srpHemo-H2A::3xmCherry	atossa TAD1-/TAD2-	56
w-; +; srpHemo-H2A::3xmCherry	Control	66		w-; atossa BG02278; srpHemo-H2A::3xmCherry	atos mutant	35
w-; +; srpHemo-H2A::3xmCherry	Control	44		w-; atossa BG02278; srpHemo-H2A::3xmCherry	atos mutant	59
w-; +; srpHemo-H2A::3xmCherry	Control	120		w-; atossa BG02278; srpHemo-H2A::3xmCherry	atos mutant	38
w-; +; srpHemo-H2A::3xmCherry	Control	90		w-; atossa BG02278; srpHemo-H2A::3xmCherry	atos mutant	80
w-; +; srpHemo-H2A::3xmCherry	Control	90		w-; atossa BG02278; srpHemo-H2A::3xmCherry	atos mutant	64
w-; +; srpHemo-H2A::3xmCherry	Control	70		w-; atossa BG02278; srpHemo-H2A::3xmCherry	atos mutant	32
w-; +; srpHemo-H2A::3xmCherry	Control	85		w-; atossa BG02278; srpHemo-H2A::3xmCherry	atos mutant	10
				w-; atossa BG02278; srpHemo-H2A::3xmCherry	atos mutant	27
				w-; atossa BG02278; srpHemo-H2A::3xmCherry	atos mutant	60
				w-; atossa BG02278; srpHemo-H2A::3xmCherry	atos mutant	50
				w-; atossa BG02278; srpHemo-H2A::3xmCherry	atos mutant	35
				w-; atossa BG02278; srpHemo-H2A::3xmCherry	atos mutant	62
				w-; atossa BG02278; srpHemo-H2A::3xmCherry	atos mutant	34
				w-; atossa BG02278; srpHemo-H2A::3xmCherry	atos mutant	46
				w-; atossa BG02278; srpHemo-H2A::3xmCherry	atos mutant	39
				w-; atossa BG02278; srpHemo-H2A::3xmCherry	atos mutant	54
				w-; atossa BG02278; srpHemo-H2A::3xmCherry	atos mutant	30
				w-; atossa BG02278; srpHemo-H2A::3xmCherry	atos mutant	48
				w-; atossa BG02278; srpHemo-H2A::3xmCherry	atos mutant	40
				w-; atossa BG02278; srpHemo-H2A::3xmCherry	atos mutant	44
				w-; atossa BG02278; srpHemo-H2A::3xmCherry	atos mutant	68
				w-; atossa BG02278; srpHemo-H2A::3xmCherry	atos mutant	55
				w-; atossa BG02278; srpHemo-H2A::3xmCherry	atos mutant	42
				w-; atossa BG02278; srpHemo-H2A::3xmCherry	atos mutant	55
				w-; atossa BG02278; srpHemo-H2A::3xmCherry	atos mutant	60
				w-; atossa BG02278; srpHemo-H2A::3xmCherry	atos mutant	40
				w-; atossa BG02278; srpHemo-H2A::3xmCherry	atos mutant	42
				w-; atossa BG02278; srpHemo-H2A::3xmCherry	atos mutant	23
				w-; atossa BG02278; srpHemo-H2A::3xmCherry	atos mutant	47
				w-; atossa BG02278; srpHemo-H2A::3xmCherry	atos mutant	45
				w-; atossa BG02278; srpHemo-H2A::3xmCherry	atos mutant	37
Table Analyzed	Rescue CG9005 Pelement by mutant isoforms
ANOVA summary
F	8.478
P value	< 0,0001
P value summary	****
Are differences among means statistically significant? (P < 0.05)	Yes
R square	0.2194
Brown-Forsythe test
F (DFn, DFd)	2,039 (6, 181)
P value	0.0626
P value summary	ns
Significantly different standard deviations? (P < 0.05)	No
Bartlett's test
Bartlett's statistic (corrected)	9.75
P value	0.1356
P value summary	ns
Significantly different standard deviations? (P < 0.05)	No
ANOVA table	SS	DF	MS	F (DFn, DFd)	P value
Treatment (between columns)	18289	6	3048	F (6, 181) = 8,478	P < 0,0001
Residual (within columns)	65075	181	359.5
Total	83364	187
Data summary
Number of treatments (columns)	7
Number of values (total)	188
Number of families	1
Number of comparisons per family	21
Alpha	0.05
Bonferroni's multiple comparisons test	Mean Diff,	95% CI of diff,	Significant?	Summary	Adjusted P Value
Control vs. CG9005BG	24.83	11,88 to 37,77	Yes	****	< 0,0001	A-B
Control vs. CG9005BG + CG9005	4.913	-12,30 to 22,13	No	ns	> 0,9999	A-C
Control vs. CG9005BG + CG9005DDuf-	25.35	7,815 to 42,89	Yes	***	0.0003	A-D
Control vs. CG9005BG + CG9005Chrseg-	23.66	7,250 to 40,07	Yes	***	0.0003	A-E
Control vs. CG9005BG + CG9005DDuf-/Chrseg-	22.47	5,546 to 39,39	Yes	**	0.0014	A-F
Control vs. CG9005BG + CG9005TAD1-/TAD2-	21.23	5,632 to 36,83	Yes	***	0.0009	A-G
CG9005BG vs. CG9005BG + CG9005	-19.91	-35,74 to -4,081	Yes	**	0.0031	B-C
CG9005BG vs. CG9005BG + CG9005DDuf-	0.5252	-15,65 to 16,71	No	ns	> 0,9999	B-D
CG9005BG vs. CG9005BG + CG9005Chrseg-	-1.167	-16,12 to 13,78	No	ns	> 0,9999	B-E
CG9005BG vs. CG9005BG + CG9005DDuf-/Chrseg-	-2.357	-17,87 to 13,16	No	ns	> 0,9999	B-F
CG9005BG vs. CG9005BG + CG9005TAD1-/TAD2-	-3.597	-17,65 to 10,46	No	ns	> 0,9999	B-G
CG9005BG + CG9005 vs. CG9005BG + CG9005DDuf-	20.44	0,6768 to 40,20	Yes	*	0.0356	C-D
CG9005BG + CG9005 vs. CG9005BG + CG9005Chrseg-	18.75	-0,02226 to 37,51	No	ns	0.0506	C-E
CG9005BG + CG9005 vs. CG9005BG + CG9005DDuf-/Chrseg-	17.56	-1,663 to 36,77	No	ns	0.1138	C-F
CG9005BG + CG9005 vs. CG9005BG + CG9005TAD1-/TAD2-	16.32	-1,746 to 34,38	No	ns	0.1249	C-G
CG9005BG + CG9005DDuf- vs. CG9005BG + CG9005Chrseg-	-1.692	-20,76 to 17,37	No	ns	> 0,9999	D-E
CG9005BG + CG9005DDuf- vs. CG9005BG + CG9005DDuf-/Chrseg-	-2.882	-22,39 to 16,62	No	ns	> 0,9999	D-F
CG9005BG + CG9005DDuf- vs. CG9005BG + CG9005TAD1-/TAD2-	-4.122	-22,49 to 14,25	No	ns	> 0,9999	D-G
CG9005BG + CG9005Chrseg- vs. CG9005BG + CG9005DDuf-/Chrseg-	-1.19	-19,69 to 17,31	No	ns	> 0,9999	E-F
CG9005BG + CG9005Chrseg- vs. CG9005BG + CG9005TAD1-/TAD2-	-2.43	-19,73 to 14,87	No	ns	> 0,9999	E-G
CG9005BG + CG9005DDuf-/Chrseg- vs. CG9005BG + CG9005TAD1-/TAD2-	-1.24	-19,02 to 16,54	No	ns	> 0,9999	F-G
Test details	Mean 1	Mean 2	Mean Diff,	SE of diff,	n1	n2	t	DF
Control vs. CG9005BG	70.47	45.64	24.83	4.202	32	56	5.908	181
Control vs. CG9005BG + CG9005	70.47	65.56	4.913	5.587	32	18	0.8795	181
Control vs. CG9005BG + CG9005DDuf-	70.47	45.12	25.35	5.691	32	17	4.455	181
Control vs. CG9005BG + CG9005Chrseg-	70.47	46.81	23.66	5.325	32	21	4.443	181
Control vs. CG9005BG + CG9005DDuf-/Chrseg-	70.47	48	22.47	5.492	32	19	4.091	181
Control vs. CG9005BG + CG9005TAD1-/TAD2-	70.47	49.24	21.23	5.061	32	25	4.194	181
CG9005BG vs. CG9005BG + CG9005	45.64	65.56	-19.91	5.138	56	18	3.876	181
CG9005BG vs. CG9005BG + CG9005DDuf-	45.64	45.12	0.5252	5.251	56	17	0.1	181
CG9005BG vs. CG9005BG + CG9005Chrseg-	45.64	46.81	-1.167	4.852	56	21	0.2405	181
CG9005BG vs. CG9005BG + CG9005DDuf-/Chrseg-	45.64	48	-2.357	5.034	56	19	0.4682	181
CG9005BG vs. CG9005BG + CG9005TAD1-/TAD2-	45.64	49.24	-3.597	4.561	56	25	0.7887	181
CG9005BG + CG9005 vs. CG9005BG + CG9005DDuf-	65.56	45.12	20.44	6.413	18	17	3.187	181
CG9005BG + CG9005 vs. CG9005BG + CG9005Chrseg-	65.56	46.81	18.75	6.091	18	21	3.078	181
CG9005BG + CG9005 vs. CG9005BG + CG9005DDuf-/Chrseg-	65.56	48	17.56	6.237	18	19	2.815	181
CG9005BG + CG9005 vs. CG9005BG + CG9005TAD1-/TAD2-	65.56	49.24	16.32	5.861	18	25	2.784	181
CG9005BG + CG9005DDuf- vs. CG9005BG + CG9005Chrseg-	45.12	46.81	-1.692	6.186	17	21	0.2735	181
CG9005BG + CG9005DDuf- vs. CG9005BG + CG9005DDuf-/Chrseg-	45.12	48	-2.882	6.33	17	19	0.4553	181
CG9005BG + CG9005DDuf- vs. CG9005BG + CG9005TAD1-/TAD2-	45.12	49.24	-4.122	5.961	17	25	0.6916	181
CG9005BG + CG9005Chrseg- vs. CG9005BG + CG9005DDuf-/Chrseg-	46.81	48	-1.19	6.004	21	19	0.1983	181
CG9005BG + CG9005Chrseg- vs. CG9005BG + CG9005TAD1-/TAD2-	46.81	49.24	-2.43	5.613	21	25	0.433	181
CG9005BG + CG9005DDuf-/Chrseg- vs. CG9005BG + CG9005TAD1-/TAD2-	48	49.24	-1.24	5.771	19	25	0.2149	181
	Control	CG9005BG	CG9005BG + CG9005	CG9005BG + CG9005DDuf-	CG9005BG + CG9005Chrseg-	CG9005BG + CG9005DDuf-/Chrseg-	CG9005BG + CG9005TAD1-/TAD2-
Number of values	32	56	18	17	21	19	25
Minimum	35	10	34	17	20	2	6
25% Percentile	46	35	53.75	35.5	38	30	37.5
Median	71.5	44	64.5	44	45	47	47
75% Percentile	88.75	55	81	51.5	57	70	63
Maximum	120	90	86	70	78	90	80
Mean	70.47	45.64	65.56	45.12	46.81	48	49.24
Std. Deviation	23.76	17.46	16.21	14.25	16.4	23.27	18.22
Std. Error of Mean	4.2	2.333	3.82	3.455	3.579	5.339	3.644
Lower 95% CI	61.9	40.97	57.5	37.79	39.34	36.78	41.72
Upper 95% CI	79.04	50.32	73.61	52.44	54.27	59.22	56.76

## Sheet: Fig. 2F
Test: gb macrophages
Fig. 2F
Genotype	Name	Macrophage # in gb		Genotype	Name	Macrophage # in gb			Genotype	Name	Macrophage # in gb		Genotype	Name	Macrophage # in gb		Genotype	Name	Macrophage # in gb
w-; +; srpHemo-H2A::3xmCherry	Control	69		w-; atossa BG02278; srpHemo-H2A::3xmCherry	atos mutant	86			w-; atossa BG02278; srpHemo- atossa, srpHemo-H2A::3xmCherry	atos rescue	34		w-; atossaBG02278; srpHemo-FAM214A, srpHemo-H2A::3xmCherry	FAM214A rescue	57		w-; atossaBG02278; srpHemo-FAM214B, srpHemo-H2A::3xmCherry	FAM214B rescue	59
w-; +; srpHemo-H2A::3xmCherry	Control	63		w-; atossa BG02278; srpHemo-H2A::3xmCherry	atos mutant	55			w-; atossa BG02278; srpHemo- atossa, srpHemo-H2A::3xmCherry	atos rescue	67		w-; atossaBG02278; srpHemo-FAM214A, srpHemo-H2A::3xmCherry	FAM214A rescue	72		w-; atossaBG02278; srpHemo-FAM214B, srpHemo-H2A::3xmCherry	FAM214B rescue	67
w-; +; srpHemo-H2A::3xmCherry	Control	69		w-; atossa BG02278; srpHemo-H2A::3xmCherry	atos mutant	52			w-; atossa BG02278; srpHemo- atossa, srpHemo-H2A::3xmCherry	atos rescue	50		w-; atossaBG02278; srpHemo-FAM214A, srpHemo-H2A::3xmCherry	FAM214A rescue	82		w-; atossaBG02278; srpHemo-FAM214B, srpHemo-H2A::3xmCherry	FAM214B rescue	70
w-; +; srpHemo-H2A::3xmCherry	Control	69		w-; atossa BG02278; srpHemo-H2A::3xmCherry	atos mutant	80			w-; atossa BG02278; srpHemo- atossa, srpHemo-H2A::3xmCherry	atos rescue	56		w-; atossaBG02278; srpHemo-FAM214A, srpHemo-H2A::3xmCherry	FAM214A rescue	33		w-; atossaBG02278; srpHemo-FAM214B, srpHemo-H2A::3xmCherry	FAM214B rescue	90
w-; +; srpHemo-H2A::3xmCherry	Control	92		w-; atossa BG02278; srpHemo-H2A::3xmCherry	atos mutant	58			w-; atossa BG02278; srpHemo- atossa, srpHemo-H2A::3xmCherry	atos rescue	40		w-; atossaBG02278; srpHemo-FAM214A, srpHemo-H2A::3xmCherry	FAM214A rescue	68		w-; atossaBG02278; srpHemo-FAM214B, srpHemo-H2A::3xmCherry	FAM214B rescue	80
w-; +; srpHemo-H2A::3xmCherry	Control	94		w-; atossa BG02278; srpHemo-H2A::3xmCherry	atos mutant	50			w-; atossa BG02278; srpHemo- atossa, srpHemo-H2A::3xmCherry	atos rescue	60		w-; atossaBG02278; srpHemo-FAM214A, srpHemo-H2A::3xmCherry	FAM214A rescue	45		w-; atossaBG02278; srpHemo-FAM214B, srpHemo-H2A::3xmCherry	FAM214B rescue	45
w-; +; srpHemo-H2A::3xmCherry	Control	56		w-; atossa BG02278; srpHemo-H2A::3xmCherry	atos mutant	24			w-; atossa BG02278; srpHemo- atossa, srpHemo-H2A::3xmCherry	atos rescue	78		w-; atossaBG02278; srpHemo-FAM214A, srpHemo-H2A::3xmCherry	FAM214A rescue	70		w-; atossaBG02278; srpHemo-FAM214B, srpHemo-H2A::3xmCherry	FAM214B rescue	58
w-; +; srpHemo-H2A::3xmCherry	Control	55		w-; atossa BG02278; srpHemo-H2A::3xmCherry	atos mutant	48			w-; atossa BG02278; srpHemo- atossa, srpHemo-H2A::3xmCherry	atos rescue	86		w-; atossaBG02278; srpHemo-FAM214A, srpHemo-H2A::3xmCherry	FAM214A rescue	92		w-; atossaBG02278; srpHemo-FAM214B, srpHemo-H2A::3xmCherry	FAM214B rescue	33
w-; +; srpHemo-H2A::3xmCherry	Control	43		w-; atossa BG02278; srpHemo-H2A::3xmCherry	atos mutant	44			w-; atossa BG02278; srpHemo- atossa, srpHemo-H2A::3xmCherry	atos rescue	80		w-; atossaBG02278; srpHemo-FAM214A, srpHemo-H2A::3xmCherry	FAM214A rescue	100		w-; atossaBG02278; srpHemo-FAM214B, srpHemo-H2A::3xmCherry	FAM214B rescue	68
w-; +; srpHemo-H2A::3xmCherry	Control	49		w-; atossa BG02278; srpHemo-H2A::3xmCherry	atos mutant	42			w-; atossa BG02278; srpHemo- atossa, srpHemo-H2A::3xmCherry	atos rescue	78		w-; atossaBG02278; srpHemo-FAM214A, srpHemo-H2A::3xmCherry	FAM214A rescue	62		w-; atossaBG02278; srpHemo-FAM214B, srpHemo-H2A::3xmCherry	FAM214B rescue	43
w-; +; srpHemo-H2A::3xmCherry	Control	43		w-; atossa BG02278; srpHemo-H2A::3xmCherry	atos mutant	47			w-; atossa BG02278; srpHemo- atossa, srpHemo-H2A::3xmCherry	atos rescue	50		w-; atossaBG02278; srpHemo-FAM214A, srpHemo-H2A::3xmCherry	FAM214A rescue	95		w-; atossaBG02278; srpHemo-FAM214B, srpHemo-H2A::3xmCherry	FAM214B rescue	37
w-; +; srpHemo-H2A::3xmCherry	Control	78		w-; atossa BG02278; srpHemo-H2A::3xmCherry	atos mutant	39			w-; atossa BG02278; srpHemo- atossa, srpHemo-H2A::3xmCherry	atos rescue	85		w-; atossaBG02278; srpHemo-FAM214A, srpHemo-H2A::3xmCherry	FAM214A rescue	72		w-; atossaBG02278; srpHemo-FAM214B, srpHemo-H2A::3xmCherry	FAM214B rescue	50
w-; +; srpHemo-H2A::3xmCherry	Control	72		w-; atossa BG02278; srpHemo-H2A::3xmCherry	atos mutant	55			w-; atossa BG02278; srpHemo- atossa, srpHemo-H2A::3xmCherry	atos rescue	60		w-; atossaBG02278; srpHemo-FAM214A, srpHemo-H2A::3xmCherry	FAM214A rescue	57		w-; atossaBG02278; srpHemo-FAM214B, srpHemo-H2A::3xmCherry	FAM214B rescue	73
w-; +; srpHemo-H2A::3xmCherry	Control	63		w-; atossa BG02278; srpHemo-H2A::3xmCherry	atos mutant	45			w-; atossa BG02278; srpHemo- atossa, srpHemo-H2A::3xmCherry	atos rescue	62		w-; atossaBG02278; srpHemo-FAM214A, srpHemo-H2A::3xmCherry	FAM214A rescue	68		w-; atossaBG02278; srpHemo-FAM214B, srpHemo-H2A::3xmCherry	FAM214B rescue	50
w-; +; srpHemo-H2A::3xmCherry	Control	95		w-; atossa BG02278; srpHemo-H2A::3xmCherry	atos mutant	90			w-; atossa BG02278; srpHemo- atossa, srpHemo-H2A::3xmCherry	atos rescue	55		w-; atossaBG02278; srpHemo-FAM214A, srpHemo-H2A::3xmCherry	FAM214A rescue	66		w-; atossaBG02278; srpHemo-FAM214B, srpHemo-H2A::3xmCherry	FAM214B rescue	69
w-; +; srpHemo-H2A::3xmCherry	Control	57		w-; atossa BG02278; srpHemo-H2A::3xmCherry	atos mutant	80			w-; atossa BG02278; srpHemo- atossa, srpHemo-H2A::3xmCherry	atos rescue	85		w-; atossaBG02278; srpHemo-FAM214A, srpHemo-H2A::3xmCherry	FAM214A rescue	73		w-; atossaBG02278; srpHemo-FAM214B, srpHemo-H2A::3xmCherry	FAM214B rescue	62
w-; +; srpHemo-H2A::3xmCherry	Control	66		w-; atossa BG02278; srpHemo-H2A::3xmCherry	atos mutant	35			w-; atossa BG02278; srpHemo- atossa, srpHemo-H2A::3xmCherry	atos rescue	84		w-; atossaBG02278; srpHemo-FAM214A, srpHemo-H2A::3xmCherry	FAM214A rescue	66		w-; atossaBG02278; srpHemo-FAM214B, srpHemo-H2A::3xmCherry	FAM214B rescue	27
w-; +; srpHemo-H2A::3xmCherry	Control	100		w-; atossa BG02278; srpHemo-H2A::3xmCherry	atos mutant	35			w-; atossa BG02278; srpHemo- atossa, srpHemo-H2A::3xmCherry	atos rescue	70		w-; atossaBG02278; srpHemo-FAM214A, srpHemo-H2A::3xmCherry	FAM214A rescue	73		w-; atossaBG02278; srpHemo-FAM214B, srpHemo-H2A::3xmCherry	FAM214B rescue	63
w-; +; srpHemo-H2A::3xmCherry	Control	102		w-; atossa BG02278; srpHemo-H2A::3xmCherry	atos mutant	33							w-; atossaBG02278; srpHemo-FAM214A, srpHemo-H2A::3xmCherry	FAM214A rescue	34		w-; atossaBG02278; srpHemo-FAM214B, srpHemo-H2A::3xmCherry	FAM214B rescue	68
w-; +; srpHemo-H2A::3xmCherry	Control	103		w-; atossa BG02278; srpHemo-H2A::3xmCherry	atos mutant	36							w-; atossaBG02278; srpHemo-FAM214A, srpHemo-H2A::3xmCherry	FAM214A rescue	50		w-; atossaBG02278; srpHemo-FAM214B, srpHemo-H2A::3xmCherry	FAM214B rescue	62
w-; +; srpHemo-H2A::3xmCherry	Control	70		w-; atossa BG02278; srpHemo-H2A::3xmCherry	atos mutant	15							w-; atossaBG02278; srpHemo-FAM214A, srpHemo-H2A::3xmCherry	FAM214A rescue	51		w-; atossaBG02278; srpHemo-FAM214B, srpHemo-H2A::3xmCherry	FAM214B rescue	56
w-; +; srpHemo-H2A::3xmCherry	Control	72		w-; atossa BG02278; srpHemo-H2A::3xmCherry	atos mutant	13							w-; atossaBG02278; srpHemo-FAM214A, srpHemo-H2A::3xmCherry	FAM214A rescue	52		w-; atossaBG02278; srpHemo-FAM214B, srpHemo-H2A::3xmCherry	FAM214B rescue	95
w-; +; srpHemo-H2A::3xmCherry	Control	120		w-; atossa BG02278; srpHemo-H2A::3xmCherry	atos mutant	43											w-; atossaBG02278; srpHemo-FAM214B, srpHemo-H2A::3xmCherry	FAM214B rescue	60
w-; +; srpHemo-H2A::3xmCherry	Control	84		w-; atossa BG02278; srpHemo-H2A::3xmCherry	atos mutant	35											w-; atossaBG02278; srpHemo-FAM214B, srpHemo-H2A::3xmCherry	FAM214B rescue	71
				w-; atossa BG02278; srpHemo-H2A::3xmCherry	atos mutant	15											w-; atossaBG02278; srpHemo-FAM214B, srpHemo-H2A::3xmCherry	FAM214B rescue	68
				w-; atossa BG02278; srpHemo-H2A::3xmCherry	atos mutant	35
				w-; atossa BG02278; srpHemo-H2A::3xmCherry	atos mutant	59
				w-; atossa BG02278; srpHemo-H2A::3xmCherry	atos mutant	38
				w-; atossa BG02278; srpHemo-H2A::3xmCherry	atos mutant	80
				w-; atossa BG02278; srpHemo-H2A::3xmCherry	atos mutant	64
				w-; atossa BG02278; srpHemo-H2A::3xmCherry	atos mutant	32
				w-; atossa BG02278; srpHemo-H2A::3xmCherry	atos mutant	10
				w-; atossa BG02278; srpHemo-H2A::3xmCherry	atos mutant	27
				w-; atossa BG02278; srpHemo-H2A::3xmCherry	atos mutant	60
				w-; atossa BG02278; srpHemo-H2A::3xmCherry	atos mutant	50
				w-; atossa BG02278; srpHemo-H2A::3xmCherry	atos mutant	35
				w-; atossa BG02278; srpHemo-H2A::3xmCherry	atos mutant	62
				w-; atossa BG02278; srpHemo-H2A::3xmCherry	atos mutant	34
				w-; atossa BG02278; srpHemo-H2A::3xmCherry	atos mutant	46
				w-; atossa BG02278; srpHemo-H2A::3xmCherry	atos mutant	39
				w-; atossa BG02278; srpHemo-H2A::3xmCherry	atos mutant	54
				w-; atossa BG02278; srpHemo-H2A::3xmCherry	atos mutant	30
				w-; atossa BG02278; srpHemo-H2A::3xmCherry	atos mutant	48
				w-; atossa BG02278; srpHemo-H2A::3xmCherry	atos mutant	40
				w-; atossa BG02278; srpHemo-H2A::3xmCherry	atos mutant	44
				w-; atossa BG02278; srpHemo-H2A::3xmCherry	atos mutant	68
				w-; atossa BG02278; srpHemo-H2A::3xmCherry	atos mutant	55
				w-; atossa BG02278; srpHemo-H2A::3xmCherry	atos mutant	42
				w-; atossa BG02278; srpHemo-H2A::3xmCherry	atos mutant	55
				w-; atossa BG02278; srpHemo-H2A::3xmCherry	atos mutant	60
				w-; atossa BG02278; srpHemo-H2A::3xmCherry	atos mutant	40
				w-; atossa BG02278; srpHemo-H2A::3xmCherry	atos mutant	42
				w-; atossa BG02278; srpHemo-H2A::3xmCherry	atos mutant	23
				w-; atossa BG02278; srpHemo-H2A::3xmCherry	atos mutant	47
				w-; atossa BG02278; srpHemo-H2A::3xmCherry	atos mutant	45
				w-; atossa BG02278; srpHemo-H2A::3xmCherry	atos mutant	37
Table Analyzed	Copy of Rescue CG9005 pelement by FAMA and B_Gb macrophages
ANOVA summary
F	13.91
P value	< 0,0001
P value summary	****
Are differences among means statistically significant? (P < 0.05)	Yes
R square	0.2843
Brown-Forsythe test
F (DFn, DFd)	0,3762 (4, 140)
P value	0.8253
P value summary	ns
Significantly different standard deviations? (P < 0.05)	No
Bartlett's test
Bartlett's statistic (corrected)	1.649
P value	0.7999
P value summary	ns
Significantly different standard deviations? (P < 0.05)	No
ANOVA table	SS	DF	MS	F (DFn, DFd)	P value
Treatment (between columns)	17358	4	4339	F (4, 140) = 13,91	P < 0,0001
Residual (within columns)	43687	140	312
Total	61044	144
Data summary
Number of treatments (columns)	5
Number of values (total)	145
Number of families	1
Number of comparisons per family	10
Alpha	0.05
Sidak's multiple comparisons test	Mean Diff,	95% CI of diff,	Significant?	Summary	Adjusted P Value
Control vs. CG9005BG	28.69	16,43 to 40,95	Yes	****	< 0,0001	A-B
Control vs. CG9005BG, CG9005	8.778	-6,890 to 24,45	No	ns	0.6995	A-C
Control vs. CG9005BG, mFAMA	8.97	-5,861 to 23,80	No	ns	0.6001	A-D
Control vs. CG9005BG, mFAMB	13.37	-0,9860 to 27,73	No	ns	0.0864	A-E
CG9005BG vs. CG9005, CG9005	-19.91	-33,53 to -6,298	Yes	***	0.0006	B-C
CG9005BG vs. CG9005BG, mFAMA	-19.72	-32,36 to -7,078	Yes	***	0.0002	B-D
CG9005BG vs. CG9005BG, mFAMB	-15.32	-27,40 to -3,231	Yes	**	0.0043	B-E
CG9005, CG9005 vs. CG9005BG, mFAMA	0.1919	-15,78 to 16,16	No	ns	> 0,9999	C-D
CG9005, CG9005 vs. CG9005BG, mFAMB	4.596	-10,94 to 20,13	No	ns	0.9941	C-E
CG9005BG, mFAMA vs. CG9005BG, mFAMB	4.404	-10,28 to 19,09	No	ns	0.9935	D-E
Test details	Mean 1	Mean 2	Mean Diff,	SE of diff,	n1	n2	t	DF
Control vs. CG9005BG	74.33	45.64	28.69	4.31	24	56	6.657	140
Control vs. CG9005, CG9005	74.33	65.56	8.778	5.508	24	18	1.594	140
Control vs. CG9005BG, mFAMA	74.33	65.36	8.97	5.214	24	22	1.72	140
Control vs. CG9005BG, mFAMB	74.33	60.96	13.37	5.048	24	25	2.649	140
CG9005BG vs. CG9005, CG9005	45.64	65.56	-19.91	4.786	56	18	4.16	140
CG9005BG vs. CG9005BG, mFAMA	45.64	65.36	-19.72	4.445	56	22	4.437	140
CG9005BG vs. CG9005BG, mFAMB	45.64	60.96	-15.32	4.249	56	25	3.605	140
CG9005, CG9005 vs. CG9005BG, mFAMA	65.56	65.36	0.1919	5.614	18	22	0.03418	140
CG9005, CG9005 vs. CG9005BG, mFAMB	65.56	60.96	4.596	5.461	18	25	0.8416	140
CG9005BG, mFAMA vs. CG9005BG, mFAMB	65.36	60.96	4.404	5.164	22	25	0.8528	140
	Control	CG9005BG	CG9005BG, CG9005	CG9005BG, mFAMA	CG9005BG, mFAMB
Number of values	24	56	18	22	25
Minimum	43	10	34	33	27
25% Percentile	58.5	35	53.75	51.75	50
Median	69.5	44	64.5	67	62
75% Percentile	93.5	55	81	73	69.5
Maximum	120	90	86	100	95
Mean	74.33	45.64	65.56	65.36	60.96
Std. Deviation	20.45	17.46	16.21	17.62	16.22
Std. Error of Mean	4.175	2.333	3.82	3.758	3.244
Lower 95% CI	65.7	40.97	57.5	57.55	54.27
Upper 95% CI	82.97	50.32	73.61	73.18	67.65
