# Supplementary material for: Macrophage mitochondrial bioenergetics and tissue invasion are boosted by an Atossa‐Porthos axis in Drosophila
Source: EMBO J. 2022 Mar 23;41(12):e109049. doi: 10.15252/embj.2021109049 (PMC9194793; doi:10.15252/embj.2021109049)
Supplement: Supplementary file 12 — Source Data for Figure 4 [file EMBJ-41-e109049-s002.zip]

Archive with 3 entries (2 files):
- Fig4_Source_Data/
- Fig4_Source_Data/SourceData_1_for_Fig_4.xlsx
- Fig4_Source_Data/SourceData_2_for_Fig_4.pdf
