# Supplementary material for: Macrophage mitochondrial bioenergetics and tissue invasion are boosted by an Atossa‐Porthos axis in Drosophila
Source: EMBO J. 2022 Mar 23;41(12):e109049. doi: 10.15252/embj.2021109049 (PMC9194793; doi:10.15252/embj.2021109049)
Supplement: Supplementary file 12 — Source Data for Figure 4 [file EMBJ-41-e109049-s002.zip › Fig4_Source_Data/SourceData_1_for_Fig_4.xlsx]

## Sheet: Fig. 4C
Fig. 4C
Speed of macrophages in head (um/min)
Control	mac>porthos RNAi
2.0428	1.9152
2.1606	2.1045
1.9305	2.5458
1.923	1.9707
	1.9861
	2.0155
Column B	Porthos RNAi
vs.	vs,
Column A	Control
Unpaired t test
P value	0.5672
P value summary	ns
Significantly different? (P < 0.05)	No
One- or two-tailed P value?	Two-tailed
t, df	t=0,5967 df=8
How big is the difference?
Mean ± SEM of column A	2,014 ± 0,05596, n=4
Mean ± SEM of column B	2,090 ± 0,09471, n=6
Difference between means	0,07541 ± 0,1264
95% confidence interval	-0,2160 to 0,3668
R squared	0.04261
F test to compare variances
F,DFn, Dfd	4,297, 5, 3
P value	0.2598
P value summary	ns
Significantly different? (P < 0.05)	No
	Control	Porthos RNAi
Number of values	4	6
Minimum	1.923	1.915
25% Percentile	1.925	1.957
Median	1.987	2.001
75% Percentile	2.131	2.215
Maximum	2.161	2.546
Mean	2.014	2.09
Std. Deviation	0.1119	0.232
Std. Error of Mean	0.05596	0.09471
Lower 95% CI	1.836	1.846
Upper 95% CI	2.192	2.333
	Control	Porthos RNAi
# Track	507	859

## Sheet: Fig. 4D
Fig. 4D
Speed of macrophages btw yolk & meso (um/min)
Control	mac>porthos RNAi
2.4422	2.5087
2.481	1.8701
1.4163	2.9014
2.6277	2.7759
1.8873	2.0125
Table Analyzed	Speed-Ecto & Yolk
Column B	Porthos RNAi
vs.	vs,
Column A	Control
Unpaired t test
P value	0.4492
P value summary	ns
Significantly different? (P < 0.05)	No
One- or two-tailed P value?	Two-tailed
t, df	t=0,7956 df=8
How big is the difference?
Mean ± SEM of column A	2,171 ± 0,2267, n=5
Mean ± SEM of column B	2,414 ± 0,2043, n=5
Difference between means	0,2428 ± 0,3052
95% confidence interval	-0,4609 to 0,9466
R squared	0.07333
F test to compare variances
F,DFn, Dfd	1,232, 4, 4
P value	0.8445
P value summary	ns
Significantly different? (P < 0.05)	No
	Control	Porthos RNAi
Number of values	5	5
Minimum	1.416	1.87
25% Percentile	1.652	1.941
Median	2.442	2.509
75% Percentile	2.554	2.839
Maximum	2.628	2.901
Mean	2.171	2.414
Std. Deviation	0.507	0.4568
Std. Error of Mean	0.2267	0.2043
Lower 95% CI	1.541	1.847
Upper 95% CI	2.8	2.981
	Control	Porthos RNAi
# Track	40	51

## Sheet: Fig. 4E
Fig. 4E
Time for germband entry (min)
22	37
19	39
25	36
22	33
21
20
Table Analyzed	Time for germband entry
Column B	Porthos RNAi
vs.	vs,
Column A	Control
Unpaired t test
P value	< 0,0001
P value summary	****
Significantly different? (P < 0.05)	Yes
One- or two-tailed P value?	Two-tailed
t, df	t=10,19 df=8
How big is the difference?
Mean ± SEM of column A	21,50 ± 0,8466, n=6
Mean ± SEM of column B	36,25 ± 1,250, n=4
Difference between means	14,75 ± 1,448
95% confidence interval	11,41 to 18,09
R squared	0.9284
F test to compare variances
F,DFn, Dfd	1,453, 3, 5
P value	0.6655
P value summary	ns
Significantly different? (P < 0.05)	No
	Control	Porthos RNAi
Number of values	6	4
Minimum	19	33
25% Percentile	19.75	33.75
Median	21.5	36.5
75% Percentile	22.75	38.5
Maximum	25	39
Mean	21.5	36.25
Std. Deviation	2.074	2.5
Std. Error of Mean	0.8466	1.25
Lower 95% CI	19.32	32.27
Upper 95% CI	23.68	40.23

## Sheet: Fig. 4F
Fig. 4F
Test: Movie analysis
Name	Genotype
Control	w-; +; srpHemo-H2A::3xmCherry
mac> porthos RNAi	w-; porthos RNAi (v36589)/+; srpHemo-Gal4, srpHemo-H2A::3xmCherry/+
Fig. 4F
Speed of 1st macrophage in GB (um/min)
Control	mac>porthos RNAi
2.3805	2.1826
3.2809	2.1269
2.8497	1.7529
3.473	1.9456
Table Analyzed	Speed-GB-1st cell
Column B	Porthos RNAi
vs.	vs,
Column A	Control
Unpaired t test
P value	0.009
P value summary	**
Significantly different? (P < 0.05)	Yes
One- or two-tailed P value?	Two-tailed
t, df	t=3,797 df=6
How big is the difference?
Mean ± SEM of column A	2,996 ± 0,2431, n=4
Mean ± SEM of column B	2,002 ± 0,09723, n=4
Difference between means	-0,9940 ± 0,2618
95% confidence interval	-1,635 to -0,3535
R squared	0.7061
F test to compare variances
F,DFn, Dfd	6,249, 3, 3
P value	0.1666
P value summary	ns
Significantly different? (P < 0.05)	No
	Control	Porthos RNAi
Number of values	4	4
Minimum	2.381	1.753
25% Percentile	2.498	1.801
Median	3.065	2.036
75% Percentile	3.425	2.169
Maximum	3.473	2.183
Mean	2.996	2.002
Std. Deviation	0.4861	0.1945
Std. Error of Mean	0.2431	0.09723
Lower 95% CI	2.222	1.693
Upper 95% CI	3.77	2.311

## Sheet: Fig. 4G
Fig. 4G
Speed of 2nd macrophage in GB (um/min)
Control	mac>porthos RNAi
2.4506	2.2508
2.7222	1.4972
2.8975	1.5654
2.7237	2.6347
2.2053
2.6791
Table Analyzed	Speed-GB-2nd cell
Column B	Porthos RNAi
vs.	vs,
Column A	Control
Unpaired t test
P value	0.0372
P value summary	*
Significantly different? (P < 0.05)	Yes
One- or two-tailed P value?	Two-tailed
t, df	t=2,495 df=8
How big is the difference?
Mean ± SEM of column A	2,613 ± 0,1003, n=6
Mean ± SEM of column B	1,987 ± 0,2749, n=4
Difference between means	-0,6260 ± 0,2509
95% confidence interval	-1,205 to -0,04742
R squared	0.4376
F test to compare variances
F,DFn, Dfd	5,003, 3, 5
P value	0.1152
P value summary	ns
Significantly different? (P < 0.05)	No
	Control	Porthos RNAi
Number of values	6	4
Minimum	2.205	1.497
25% Percentile	2.389	1.514
Median	2.701	1.908
75% Percentile	2.767	2.539
Maximum	2.898	2.635
Mean	2.613	1.987
Std. Deviation	0.2458	0.5498
Std. Error of Mean	0.1003	0.2749
Lower 95% CI	2.355	1.112
Upper 95% CI	2.871	2.862

## Sheet: Fig. 4H
Fig. 4H
Speed of 3-5 macrophages in GB (um/min)
Control	mac>porthos RNAi
3.0022	2.7397
2.0569	2.1624
2.901	1.8378
2.5938	2.49999
2.784
Table Analyzed	Speed_GB cells 3-5 macrophages
Column B	Porthos RNAi
vs.	vs,
Column A	control
Unpaired t test
P value	0.206
P value summary	ns
Significantly different? (P < 0.05)	No
One- or two-tailed P value?	Two-tailed
t, df	t=1,394 df=7
How big is the difference?
Mean ± SEM of column A	2,668 ± 0,1671, n=5
Mean ± SEM of column B	2,310 ± 0,1970, n=4
Difference between means	-0,3576 ± 0,2566
95% confidence interval	-0,9643 to 0,2491
R squared	0.2173
F test to compare variances
F,DFn, Dfd	1,112, 3, 4
P value	0.8854
P value summary	ns
Significantly different? (P < 0.05)	No
	control	Porthos RNAi
Number of values	5	4
Minimum	2.057	1.838
25% Percentile	2.325	1.919
Median	2.784	2.331
75% Percentile	2.952	2.68
Maximum	3.002	2.74
Mean	2.668	2.31
Std. Deviation	0.3736	0.3939
Std. Error of Mean	0.1671	0.197
Lower 95% CI	2.204	1.683
Upper 95% CI	3.131	2.937

## Sheet: Fig. 4J
Test: gb macrophages
Fig. 4J
Genotype	Name	Mac # in gb		Genotype	Name	Mac # in gb		Genotype	Name	Mac # in gb		Genotype	Name	Mac # in gb
w-; +; srpHemo-H2A::3xmCherry	Control	57		w-; atossaBG02278; srpHemo-H2A::3xmCherry	atossa mutant	44		w-; atossaBG02278; UAS-atossa::FLAG::HA, srpHemo-Gal4, srpHemo-H2A::3xmCherry	rescue UAS-atossa	72		w-; atossaBG02278; UAS-porthos::FLAG::HA, srpHemo-Gal4, srpHemo-H2A::3xmCherry	resacue UAS-porthos	54
w-; +; srpHemo-H2A::3xmCherry	Control	90		w-; atossaBG02278; srpHemo-H2A::3xmCherry	atossa mutant	23		w-; atossaBG02278; UAS-atossa::FLAG::HA, srpHemo-Gal4, srpHemo-H2A::3xmCherry	rescue UAS-atossa	60		w-; atossaBG02278; UAS-porthos::FLAG::HA, srpHemo-Gal4, srpHemo-H2A::3xmCherry	resacue UAS-porthos	75
w-; +; srpHemo-H2A::3xmCherry	Control	70		w-; atossaBG02278; srpHemo-H2A::3xmCherry	atossa mutant	47		w-; atossaBG02278; UAS-atossa::FLAG::HA, srpHemo-Gal4, srpHemo-H2A::3xmCherry	rescue UAS-atossa	100		w-; atossaBG02278; UAS-porthos::FLAG::HA, srpHemo-Gal4, srpHemo-H2A::3xmCherry	resacue UAS-porthos	55
w-; +; srpHemo-H2A::3xmCherry	Control	82		w-; atossaBG02278; srpHemo-H2A::3xmCherry	atossa mutant	30		w-; atossaBG02278; UAS-atossa::FLAG::HA, srpHemo-Gal4, srpHemo-H2A::3xmCherry	rescue UAS-atossa	75		w-; atossaBG02278; UAS-porthos::FLAG::HA, srpHemo-Gal4, srpHemo-H2A::3xmCherry	resacue UAS-porthos	53
w-; +; srpHemo-H2A::3xmCherry	Control	70		w-; atossaBG02278; srpHemo-H2A::3xmCherry	atossa mutant	68		w-; atossaBG02278; UAS-atossa::FLAG::HA, srpHemo-Gal4, srpHemo-H2A::3xmCherry	rescue UAS-atossa	108		w-; atossaBG02278; UAS-porthos::FLAG::HA, srpHemo-Gal4, srpHemo-H2A::3xmCherry	resacue UAS-porthos	70
w-; +; srpHemo-H2A::3xmCherry	Control	80		w-; atossaBG02278; srpHemo-H2A::3xmCherry	atossa mutant	55		w-; atossaBG02278; UAS-atossa::FLAG::HA, srpHemo-Gal4, srpHemo-H2A::3xmCherry	rescue UAS-atossa	80		w-; atossaBG02278; UAS-porthos::FLAG::HA, srpHemo-Gal4, srpHemo-H2A::3xmCherry	resacue UAS-porthos	54
w-; +; srpHemo-H2A::3xmCherry	Control	90		w-; atossaBG02278; srpHemo-H2A::3xmCherry	atossa mutant	39		w-; atossaBG02278; UAS-atossa::FLAG::HA, srpHemo-Gal4, srpHemo-H2A::3xmCherry	rescue UAS-atossa	49		w-; atossaBG02278; UAS-porthos::FLAG::HA, srpHemo-Gal4, srpHemo-H2A::3xmCherry	resacue UAS-porthos	90
w-; +; srpHemo-H2A::3xmCherry	Control	80		w-; atossaBG02278; srpHemo-H2A::3xmCherry	atossa mutant	6		w-; atossaBG02278; UAS-atossa::FLAG::HA, srpHemo-Gal4, srpHemo-H2A::3xmCherry	rescue UAS-atossa	62		w-; atossaBG02278; UAS-porthos::FLAG::HA, srpHemo-Gal4, srpHemo-H2A::3xmCherry	resacue UAS-porthos	55
w-; +; srpHemo-H2A::3xmCherry	Control	84		w-; atossaBG02278; srpHemo-H2A::3xmCherry	atossa mutant	69		w-; atossaBG02278; UAS-atossa::FLAG::HA, srpHemo-Gal4, srpHemo-H2A::3xmCherry	rescue UAS-atossa	64		w-; atossaBG02278; UAS-porthos::FLAG::HA, srpHemo-Gal4, srpHemo-H2A::3xmCherry	resacue UAS-porthos	28
w-; +; srpHemo-H2A::3xmCherry	Control	63		w-; atossaBG02278; srpHemo-H2A::3xmCherry	atossa mutant	3		w-; atossaBG02278; UAS-atossa::FLAG::HA, srpHemo-Gal4, srpHemo-H2A::3xmCherry	rescue UAS-atossa	80		w-; atossaBG02278; UAS-porthos::FLAG::HA, srpHemo-Gal4, srpHemo-H2A::3xmCherry	resacue UAS-porthos	46
w-; +; srpHemo-H2A::3xmCherry	Control	100		w-; atossaBG02278; srpHemo-H2A::3xmCherry	atossa mutant	78		w-; atossaBG02278; UAS-atossa::FLAG::HA, srpHemo-Gal4, srpHemo-H2A::3xmCherry	rescue UAS-atossa	94		w-; atossaBG02278; UAS-porthos::FLAG::HA, srpHemo-Gal4, srpHemo-H2A::3xmCherry	resacue UAS-porthos	68
w-; +; srpHemo-H2A::3xmCherry	Control	61		w-; atossaBG02278; srpHemo-H2A::3xmCherry	atossa mutant	25		w-; atossaBG02278; UAS-atossa::FLAG::HA, srpHemo-Gal4, srpHemo-H2A::3xmCherry	rescue UAS-atossa	58		w-; atossaBG02278; UAS-porthos::FLAG::HA, srpHemo-Gal4, srpHemo-H2A::3xmCherry	resacue UAS-porthos	90
w-; +; srpHemo-H2A::3xmCherry	Control	105		w-; atossaBG02278; srpHemo-H2A::3xmCherry	atossa mutant	56		w-; atossaBG02278; UAS-atossa::FLAG::HA, srpHemo-Gal4, srpHemo-H2A::3xmCherry	rescue UAS-atossa	80		w-; atossaBG02278; UAS-porthos::FLAG::HA, srpHemo-Gal4, srpHemo-H2A::3xmCherry	resacue UAS-porthos	57
w-; +; srpHemo-H2A::3xmCherry	Control	80		w-; atossaBG02278; srpHemo-H2A::3xmCherry	atossa mutant	26		w-; atossaBG02278; UAS-atossa::FLAG::HA, srpHemo-Gal4, srpHemo-H2A::3xmCherry	rescue UAS-atossa	54		w-; atossaBG02278; UAS-porthos::FLAG::HA, srpHemo-Gal4, srpHemo-H2A::3xmCherry	resacue UAS-porthos	68
w-; +; srpHemo-H2A::3xmCherry	Control	94		w-; atossaBG02278; srpHemo-H2A::3xmCherry	atossa mutant	45		w-; atossaBG02278; UAS-atossa::FLAG::HA, srpHemo-Gal4, srpHemo-H2A::3xmCherry	rescue UAS-atossa	72		w-; atossaBG02278; UAS-porthos::FLAG::HA, srpHemo-Gal4, srpHemo-H2A::3xmCherry	resacue UAS-porthos	67
w-; +; srpHemo-H2A::3xmCherry	Control	95						w-; atossaBG02278; UAS-atossa::FLAG::HA, srpHemo-Gal4, srpHemo-H2A::3xmCherry	rescue UAS-atossa	55		w-; atossaBG02278; UAS-porthos::FLAG::HA, srpHemo-Gal4, srpHemo-H2A::3xmCherry	resacue UAS-porthos	46
w-; +; srpHemo-H2A::3xmCherry	Control	85						w-; atossaBG02278; UAS-atossa::FLAG::HA, srpHemo-Gal4, srpHemo-H2A::3xmCherry	rescue UAS-atossa	91		w-; atossaBG02278; UAS-porthos::FLAG::HA, srpHemo-Gal4, srpHemo-H2A::3xmCherry	resacue UAS-porthos	80
w-; +; srpHemo-H2A::3xmCherry	Control	78						w-; atossaBG02278; UAS-atossa::FLAG::HA, srpHemo-Gal4, srpHemo-H2A::3xmCherry	rescue UAS-atossa	78		w-; atossaBG02278; UAS-porthos::FLAG::HA, srpHemo-Gal4, srpHemo-H2A::3xmCherry	resacue UAS-porthos	90
w-; +; srpHemo-H2A::3xmCherry	Control	95						w-; atossaBG02278; UAS-atossa::FLAG::HA, srpHemo-Gal4, srpHemo-H2A::3xmCherry	rescue UAS-atossa	76		w-; atossaBG02278; UAS-porthos::FLAG::HA, srpHemo-Gal4, srpHemo-H2A::3xmCherry	resacue UAS-porthos	71
w-; +; srpHemo-H2A::3xmCherry	Control	80						w-; atossaBG02278; UAS-atossa::FLAG::HA, srpHemo-Gal4, srpHemo-H2A::3xmCherry	rescue UAS-atossa	70		w-; atossaBG02278; UAS-porthos::FLAG::HA, srpHemo-Gal4, srpHemo-H2A::3xmCherry	resacue UAS-porthos	67
w-; +; srpHemo-H2A::3xmCherry	Control	67						w-; atossaBG02278; UAS-atossa::FLAG::HA, srpHemo-Gal4, srpHemo-H2A::3xmCherry	rescue UAS-atossa	73		w-; atossaBG02278; UAS-porthos::FLAG::HA, srpHemo-Gal4, srpHemo-H2A::3xmCherry	resacue UAS-porthos	68
w-; +; srpHemo-H2A::3xmCherry	Control	60						w-; atossaBG02278; UAS-atossa::FLAG::HA, srpHemo-Gal4, srpHemo-H2A::3xmCherry	rescue UAS-atossa	90		w-; atossaBG02278; UAS-porthos::FLAG::HA, srpHemo-Gal4, srpHemo-H2A::3xmCherry	resacue UAS-porthos	60
								w-; atossaBG02278; UAS-atossa::FLAG::HA, srpHemo-Gal4, srpHemo-H2A::3xmCherry	rescue UAS-atossa	70		w-; atossaBG02278; UAS-porthos::FLAG::HA, srpHemo-Gal4, srpHemo-H2A::3xmCherry	resacue UAS-porthos	45
								w-; atossaBG02278; UAS-atossa::FLAG::HA, srpHemo-Gal4, srpHemo-H2A::3xmCherry	rescue UAS-atossa	55		w-; atossaBG02278; UAS-porthos::FLAG::HA, srpHemo-Gal4, srpHemo-H2A::3xmCherry	resacue UAS-porthos	61
								w-; atossaBG02278; UAS-atossa::FLAG::HA, srpHemo-Gal4, srpHemo-H2A::3xmCherry	rescue UAS-atossa	70		w-; atossaBG02278; UAS-porthos::FLAG::HA, srpHemo-Gal4, srpHemo-H2A::3xmCherry	resacue UAS-porthos	63
								w-; atossaBG02278; UAS-atossa::FLAG::HA, srpHemo-Gal4, srpHemo-H2A::3xmCherry	rescue UAS-atossa	59		w-; atossaBG02278; UAS-porthos::FLAG::HA, srpHemo-Gal4, srpHemo-H2A::3xmCherry	resacue UAS-porthos	57
								w-; atossaBG02278; UAS-atossa::FLAG::HA, srpHemo-Gal4, srpHemo-H2A::3xmCherry	rescue UAS-atossa	53		w-; atossaBG02278; UAS-porthos::FLAG::HA, srpHemo-Gal4, srpHemo-H2A::3xmCherry	resacue UAS-porthos	46
												w-; atossaBG02278; UAS-porthos::FLAG::HA, srpHemo-Gal4, srpHemo-H2A::3xmCherry	resacue UAS-porthos	55
												w-; atossaBG02278; UAS-porthos::FLAG::HA, srpHemo-Gal4, srpHemo-H2A::3xmCherry	resacue UAS-porthos	65
												w-; atossaBG02278; UAS-porthos::FLAG::HA, srpHemo-Gal4, srpHemo-H2A::3xmCherry	resacue UAS-porthos	67
Table Analyzed	Rescue _Macrophages in GB						Analysis
ANOVA summary							Number of families	1
F	20.33						Number of comparisons per family	6
P value	< 0,0001						Alpha	0.05
P value summary	****
Are differences among means statistically significant? (P < 0.05)	Yes						Bonferroni's multiple comparisons test	Mean Diff,	95% CI of diff,	Significant?	Summary
R square	0.4039						Control vs. atossaBG02278	39.34	25,02 to 53,66	Yes	****		A-B
							Control vs. atossaBG02278, UAS-atossa	8.125	-4,157 to 20,41	No	ns		A-C
Brown-Forsythe test							Control vs. atossaBG02278, UAS-Porthos	17.91	5,903 to 29,91	Yes	***		A-D
F (DFn, DFd)	2,069 (3, 90)						atossaBG02278 vs. atossaBG02278, UAS-atossa	-31.21	-44,99 to -17,44	Yes	****		B-C
P value	0.1099						atossaBG02278 vs. atossaBG02278, UAS-Porthos	-21.43	-34,96 to -7,911	Yes	***		B-D
P value summary	ns						atossaBG02278, UAS-atossa vs. atossaBG02278, UAS-Porthos	9.781	-1,562 to 21,13	No	ns		C-D
Significantly different standard deviations? (P < 0.05)	No
Bartlett's test							Test details	Mean 1	Mean 2	Mean Diff,	SE of diff,	n1	n2	t	DF
Bartlett's statistic (corrected)	5.751						Control vs. atossaBG02278	80.27	40.93	39.34	5.307	22	15	7.412	90
P value	0.1244						Control vs. atossaBG02278, UAS-atossa	80.27	72.15	8.125	4.552	22	27	1.785	90
P value summary	ns						Control vs. atossaBG02278, UAS-Porthos	80.27	62.37	17.91	4.449	22	30	4.025	90
Significantly different standard deviations? (P < 0.05)	No						atossaBG02278 vs. atossaBG02278, UAS-atossa	40.93	72.15	-31.21	5.104	15	27	6.115	90
							atossaBG02278 vs. atossaBG02278, UAS-Porthos	40.93	62.37	-21.43	5.012	15	30	4.276	90
ANOVA table	SS	DF	MS	F (DFn, DFd)	P value		atossaBG02278, UAS-atossa vs. atossaBG02278, UAS-Porthos	72.15	62.37	9.781	4.205	27	30	2.326	90
Treatment (between columns)	15323	3	5108	F (3, 90) = 20,33	P < 0,0001
Residual (within columns)	22612	90	251.2
Total	37935	93
Data summary
Number of treatments (columns)	4
Number of values (total)	94
