# Supplementary material for: Macrophage mitochondrial bioenergetics and tissue invasion are boosted by an Atossa‐Porthos axis in Drosophila
Source: EMBO J. 2022 Mar 23;41(12):e109049. doi: 10.15252/embj.2021109049 (PMC9194793; doi:10.15252/embj.2021109049)
Supplement: Supplementary file 13 — Source Data for Figure 5 [file EMBJ-41-e109049-s017.zip]

Archive with 7 entries (6 files):
- SourceData_1_for_Fig_5.xlsx
- __MACOSX/
- __MACOSX/._SourceData_1_for_Fig_5.xlsx
- SourceData_2_for_Fig_5.pdf
- __MACOSX/._SourceData_2_for_Fig_5.pdf
- SourceData_3_for_Fig_5.xlsx
- __MACOSX/._SourceData_3_for_Fig_5.xlsx
