# Supplementary material for: Macrophage mitochondrial bioenergetics and tissue invasion are boosted by an Atossa‐Porthos axis in Drosophila
Source: EMBO J. 2022 Mar 23;41(12):e109049. doi: 10.15252/embj.2021109049 (PMC9194793; doi:10.15252/embj.2021109049)
Supplement: Supplementary file 13 — Source Data for Figure 5 [file EMBJ-41-e109049-s017.zip › SourceData_1_for_Fig_5.xlsx]

## Sheet: Fig. 5G
Assay: rescue atos with TOR pathway
Fig. 5G
Name	Genotype	Mac # in gb		Name	Genotype	Mac # in gb		Name	Genotype	Mac # in gb		Name	Genotype	Mac # in gb		Name	Genotype	Mac # in gb
Ctrl_1	w-; UAS-nlacz/+; srpHemo-Gal4, srpHemo H2A::3xmCherry/+	43		atos RNAi_1	w-; UAS-nlacz/+; CG9005 RNAi (v36080)/srpHemo-Gal4, srpHemo-H2A::3xmCherry	60		Rescue with Nrpl2_1	w-; +; srpHemo-Gal4, srpHemo-H2A::3xmCherry; CG9005 RNAi (v36080)/ Nprl2 RNAi (v10472)	50		Rescue with Iml1_1	: w-; +; srpHemo-Gal4, srpHemo-H2A::3xmCherry; CG9005 RNAi (v36080)/ IMl1 RNAi (v16390)	82		Rescue with TSC1_1	w-; +; srpHemo-Gal4, srpHemo-H2A::3xmCherry; CG9005 RNAi (v36080)/ TSC1 RNAi (31039)	52
Ctrl_2	w-; UAS-nlacz/+; srpHemo-Gal4, srpHemo H2A::3xmCherry/+	90		atos RNAi_2	w-; UAS-nlacz/+; CG9005 RNAi (v36080)/srpHemo-Gal4, srpHemo-H2A::3xmCherry	42		Rescue with Nrpl2_2	w-; +; srpHemo-Gal4, srpHemo-H2A::3xmCherry; CG9005 RNAi (v36080)/ Nprl2 RNAi (v10472)	56		Rescue with Iml1_2	: w-; +; srpHemo-Gal4, srpHemo-H2A::3xmCherry; CG9005 RNAi (v36080)/ IMl1 RNAi (v16390)	38		Rescue with TSC1_2	w-; +; srpHemo-Gal4, srpHemo-H2A::3xmCherry; CG9005 RNAi (v36080)/ TSC1 RNAi (31039)	100
Ctrl_3	w-; UAS-nlacz/+; srpHemo-Gal4, srpHemo H2A::3xmCherry/+	80		atos RNAi_3	w-; UAS-nlacz/+; CG9005 RNAi (v36080)/srpHemo-Gal4, srpHemo-H2A::3xmCherry	56		Rescue with Nrpl2_3	w-; +; srpHemo-Gal4, srpHemo-H2A::3xmCherry; CG9005 RNAi (v36080)/ Nprl2 RNAi (v10472)	70		Rescue with Iml1_3	: w-; +; srpHemo-Gal4, srpHemo-H2A::3xmCherry; CG9005 RNAi (v36080)/ IMl1 RNAi (v16390)	90		Rescue with TSC1_3	w-; +; srpHemo-Gal4, srpHemo-H2A::3xmCherry; CG9005 RNAi (v36080)/ TSC1 RNAi (31039)	63
Ctrl_4	w-; UAS-nlacz/+; srpHemo-Gal4, srpHemo H2A::3xmCherry/+	110		atos RNAi_4	w-; UAS-nlacz/+; CG9005 RNAi (v36080)/srpHemo-Gal4, srpHemo-H2A::3xmCherry	55		Rescue with Nrpl2_4	w-; +; srpHemo-Gal4, srpHemo-H2A::3xmCherry; CG9005 RNAi (v36080)/ Nprl2 RNAi (v10472)	69		Rescue with Iml1_4	: w-; +; srpHemo-Gal4, srpHemo-H2A::3xmCherry; CG9005 RNAi (v36080)/ IMl1 RNAi (v16390)	45		Rescue with TSC1_4	w-; +; srpHemo-Gal4, srpHemo-H2A::3xmCherry; CG9005 RNAi (v36080)/ TSC1 RNAi (31039)	70
Ctrl_5	w-; UAS-nlacz/+; srpHemo-Gal4, srpHemo H2A::3xmCherry/+	68		atos RNAi_5	w-; UAS-nlacz/+; CG9005 RNAi (v36080)/srpHemo-Gal4, srpHemo-H2A::3xmCherry	45		Rescue with Nrpl2_5	w-; +; srpHemo-Gal4, srpHemo-H2A::3xmCherry; CG9005 RNAi (v36080)/ Nprl2 RNAi (v10472)	48		Rescue with Iml1_5	: w-; +; srpHemo-Gal4, srpHemo-H2A::3xmCherry; CG9005 RNAi (v36080)/ IMl1 RNAi (v16390)	25		Rescue with TSC1_5	w-; +; srpHemo-Gal4, srpHemo-H2A::3xmCherry; CG9005 RNAi (v36080)/ TSC1 RNAi (31039)	53
Ctrl_6	w-; UAS-nlacz/+; srpHemo-Gal4, srpHemo H2A::3xmCherry/+	76		atos RNAi_6	w-; UAS-nlacz/+; CG9005 RNAi (v36080)/srpHemo-Gal4, srpHemo-H2A::3xmCherry	38		Rescue with Nrpl2_6	w-; +; srpHemo-Gal4, srpHemo-H2A::3xmCherry; CG9005 RNAi (v36080)/ Nprl2 RNAi (v10472)	83		Rescue with Iml1_6	: w-; +; srpHemo-Gal4, srpHemo-H2A::3xmCherry; CG9005 RNAi (v36080)/ IMl1 RNAi (v16390)	65		Rescue with TSC1_6	w-; +; srpHemo-Gal4, srpHemo-H2A::3xmCherry; CG9005 RNAi (v36080)/ TSC1 RNAi (31039)	62
Ctrl_7	w-; UAS-nlacz/+; srpHemo-Gal4, srpHemo H2A::3xmCherry/+	64		atos RNAi_7	w-; UAS-nlacz/+; CG9005 RNAi (v36080)/srpHemo-Gal4, srpHemo-H2A::3xmCherry	50		Rescue with Nrpl2_7	w-; +; srpHemo-Gal4, srpHemo-H2A::3xmCherry; CG9005 RNAi (v36080)/ Nprl2 RNAi (v10472)	67		Rescue with Iml1_7	: w-; +; srpHemo-Gal4, srpHemo-H2A::3xmCherry; CG9005 RNAi (v36080)/ IMl1 RNAi (v16390)	68		Rescue with TSC1_7	w-; +; srpHemo-Gal4, srpHemo-H2A::3xmCherry; CG9005 RNAi (v36080)/ TSC1 RNAi (31039)	68
Ctrl_8	w-; UAS-nlacz/+; srpHemo-Gal4, srpHemo H2A::3xmCherry/+	76		atos RNAi_8	w-; UAS-nlacz/+; CG9005 RNAi (v36080)/srpHemo-Gal4, srpHemo-H2A::3xmCherry	37		Rescue with Nrpl2_8	w-; +; srpHemo-Gal4, srpHemo-H2A::3xmCherry; CG9005 RNAi (v36080)/ Nprl2 RNAi (v10472)	59		Rescue with Iml1_8	: w-; +; srpHemo-Gal4, srpHemo-H2A::3xmCherry; CG9005 RNAi (v36080)/ IMl1 RNAi (v16390)	90		Rescue with TSC1_8	w-; +; srpHemo-Gal4, srpHemo-H2A::3xmCherry; CG9005 RNAi (v36080)/ TSC1 RNAi (31039)	92
Ctrl_9	w-; UAS-nlacz/+; srpHemo-Gal4, srpHemo H2A::3xmCherry/+	90		atos RNAi_9	w-; UAS-nlacz/+; CG9005 RNAi (v36080)/srpHemo-Gal4, srpHemo-H2A::3xmCherry	44		Rescue with Nrpl2_9	w-; +; srpHemo-Gal4, srpHemo-H2A::3xmCherry; CG9005 RNAi (v36080)/ Nprl2 RNAi (v10472)	110		Rescue with Iml1_9	: w-; +; srpHemo-Gal4, srpHemo-H2A::3xmCherry; CG9005 RNAi (v36080)/ IMl1 RNAi (v16390)	91		Rescue with TSC1_9	w-; +; srpHemo-Gal4, srpHemo-H2A::3xmCherry; CG9005 RNAi (v36080)/ TSC1 RNAi (31039)	65
Ctrl_10	w-; UAS-nlacz/+; srpHemo-Gal4, srpHemo H2A::3xmCherry/+	76		atos RNAi_10	w-; UAS-nlacz/+; CG9005 RNAi (v36080)/srpHemo-Gal4, srpHemo-H2A::3xmCherry	53		Rescue with Nrpl2_10	w-; +; srpHemo-Gal4, srpHemo-H2A::3xmCherry; CG9005 RNAi (v36080)/ Nprl2 RNAi (v10472)	55		Rescue with Iml1_10	: w-; +; srpHemo-Gal4, srpHemo-H2A::3xmCherry; CG9005 RNAi (v36080)/ IMl1 RNAi (v16390)	49		Rescue with TSC1_10	w-; +; srpHemo-Gal4, srpHemo-H2A::3xmCherry; CG9005 RNAi (v36080)/ TSC1 RNAi (31039)	60
Ctrl_11	w-; UAS-nlacz/+; srpHemo-Gal4, srpHemo H2A::3xmCherry/+	66		atos RNAi_11	w-; UAS-nlacz/+; CG9005 RNAi (v36080)/srpHemo-Gal4, srpHemo-H2A::3xmCherry	68		Rescue with Nrpl2_11	w-; +; srpHemo-Gal4, srpHemo-H2A::3xmCherry; CG9005 RNAi (v36080)/ Nprl2 RNAi (v10472)	65		Rescue with Iml1_11	: w-; +; srpHemo-Gal4, srpHemo-H2A::3xmCherry; CG9005 RNAi (v36080)/ IMl1 RNAi (v16390)	45		Rescue with TSC1_11	w-; +; srpHemo-Gal4, srpHemo-H2A::3xmCherry; CG9005 RNAi (v36080)/ TSC1 RNAi (31039)	78
Ctrl_12	w-; UAS-nlacz/+; srpHemo-Gal4, srpHemo H2A::3xmCherry/+	45		atos RNAi_12	w-; UAS-nlacz/+; CG9005 RNAi (v36080)/srpHemo-Gal4, srpHemo-H2A::3xmCherry	70		Rescue with Nrpl2_12	w-; +; srpHemo-Gal4, srpHemo-H2A::3xmCherry; CG9005 RNAi (v36080)/ Nprl2 RNAi (v10472)	60		Rescue with Iml1_12	: w-; +; srpHemo-Gal4, srpHemo-H2A::3xmCherry; CG9005 RNAi (v36080)/ IMl1 RNAi (v16390)	45		Rescue with TSC1_12	w-; +; srpHemo-Gal4, srpHemo-H2A::3xmCherry; CG9005 RNAi (v36080)/ TSC1 RNAi (31039)	72
Ctrl_13	w-; UAS-nlacz/+; srpHemo-Gal4, srpHemo H2A::3xmCherry/+	87		atos RNAi_13	w-; UAS-nlacz/+; CG9005 RNAi (v36080)/srpHemo-Gal4, srpHemo-H2A::3xmCherry	38		Rescue with Nrpl2_13	w-; +; srpHemo-Gal4, srpHemo-H2A::3xmCherry; CG9005 RNAi (v36080)/ Nprl2 RNAi (v10472)	110		Rescue with Iml1_13	: w-; +; srpHemo-Gal4, srpHemo-H2A::3xmCherry; CG9005 RNAi (v36080)/ IMl1 RNAi (v16390)	62		Rescue with TSC1_13	w-; +; srpHemo-Gal4, srpHemo-H2A::3xmCherry; CG9005 RNAi (v36080)/ TSC1 RNAi (31039)	55
Ctrl_14	w-; UAS-nlacz/+; srpHemo-Gal4, srpHemo H2A::3xmCherry/+	95		atos RNAi_14	w-; UAS-nlacz/+; CG9005 RNAi (v36080)/srpHemo-Gal4, srpHemo-H2A::3xmCherry	75		Rescue with Nrpl2_14	w-; +; srpHemo-Gal4, srpHemo-H2A::3xmCherry; CG9005 RNAi (v36080)/ Nprl2 RNAi (v10472)	68		Rescue with Iml1_14	: w-; +; srpHemo-Gal4, srpHemo-H2A::3xmCherry; CG9005 RNAi (v36080)/ IMl1 RNAi (v16390)	76		Rescue with TSC1_14	w-; +; srpHemo-Gal4, srpHemo-H2A::3xmCherry; CG9005 RNAi (v36080)/ TSC1 RNAi (31039)	70
Ctrl_15	w-; UAS-nlacz/+; srpHemo-Gal4, srpHemo H2A::3xmCherry/+	110		atos RNAi_15	w-; UAS-nlacz/+; CG9005 RNAi (v36080)/srpHemo-Gal4, srpHemo-H2A::3xmCherry	25		Rescue with Nrpl2_15	w-; +; srpHemo-Gal4, srpHemo-H2A::3xmCherry; CG9005 RNAi (v36080)/ Nprl2 RNAi (v10472)	90		Rescue with Iml1_15	: w-; +; srpHemo-Gal4, srpHemo-H2A::3xmCherry; CG9005 RNAi (v36080)/ IMl1 RNAi (v16390)	60		Rescue with TSC1_15	w-; +; srpHemo-Gal4, srpHemo-H2A::3xmCherry; CG9005 RNAi (v36080)/ TSC1 RNAi (31039)	60
Ctrl_16	w-; UAS-nlacz/+; srpHemo-Gal4, srpHemo H2A::3xmCherry/+	57		atos RNAi_16	w-; UAS-nlacz/+; CG9005 RNAi (v36080)/srpHemo-Gal4, srpHemo-H2A::3xmCherry	74		Rescue with Nrpl2_16	w-; +; srpHemo-Gal4, srpHemo-H2A::3xmCherry; CG9005 RNAi (v36080)/ Nprl2 RNAi (v10472)	70		Rescue with Iml1_16	: w-; +; srpHemo-Gal4, srpHemo-H2A::3xmCherry; CG9005 RNAi (v36080)/ IMl1 RNAi (v16390)	70
Ctrl_17	w-; UAS-nlacz/+; srpHemo-Gal4, srpHemo H2A::3xmCherry/+	80		atos RNAi_17	w-; UAS-nlacz/+; CG9005 RNAi (v36080)/srpHemo-Gal4, srpHemo-H2A::3xmCherry	71		Rescue with Nrpl2_17	w-; +; srpHemo-Gal4, srpHemo-H2A::3xmCherry; CG9005 RNAi (v36080)/ Nprl2 RNAi (v10472)	64		Rescue with Iml1_17	: w-; +; srpHemo-Gal4, srpHemo-H2A::3xmCherry; CG9005 RNAi (v36080)/ IMl1 RNAi (v16390)	61
Ctrl_18	w-; UAS-nlacz/+; srpHemo-Gal4, srpHemo H2A::3xmCherry/+	82		atos RNAi_18	w-; UAS-nlacz/+; CG9005 RNAi (v36080)/srpHemo-Gal4, srpHemo-H2A::3xmCherry	60		Rescue with Nrpl2_18	w-; +; srpHemo-Gal4, srpHemo-H2A::3xmCherry; CG9005 RNAi (v36080)/ Nprl2 RNAi (v10472)	73		Rescue with Iml1_18	: w-; +; srpHemo-Gal4, srpHemo-H2A::3xmCherry; CG9005 RNAi (v36080)/ IMl1 RNAi (v16390)	79
Ctrl_19	w-; UAS-nlacz/+; srpHemo-Gal4, srpHemo H2A::3xmCherry/+	70		atos RNAi_19	w-; UAS-nlacz/+; CG9005 RNAi (v36080)/srpHemo-Gal4, srpHemo-H2A::3xmCherry	53		Rescue with Nrpl2_19	w-; +; srpHemo-Gal4, srpHemo-H2A::3xmCherry; CG9005 RNAi (v36080)/ Nprl2 RNAi (v10472)	63		Rescue with Iml1_19	: w-; +; srpHemo-Gal4, srpHemo-H2A::3xmCherry; CG9005 RNAi (v36080)/ IMl1 RNAi (v16390)	76
Ctrl_20	w-; UAS-nlacz/+; srpHemo-Gal4, srpHemo H2A::3xmCherry/+	103		atos RNAi_20	w-; UAS-nlacz/+; CG9005 RNAi (v36080)/srpHemo-Gal4, srpHemo-H2A::3xmCherry	40		Rescue with Nrpl2_20	w-; +; srpHemo-Gal4, srpHemo-H2A::3xmCherry; CG9005 RNAi (v36080)/ Nprl2 RNAi (v10472)	52		Rescue with Iml1_20	: w-; +; srpHemo-Gal4, srpHemo-H2A::3xmCherry; CG9005 RNAi (v36080)/ IMl1 RNAi (v16390)	61
Ctrl_21	w-; UAS-nlacz/+; srpHemo-Gal4, srpHemo H2A::3xmCherry/+	101		atos RNAi_21	w-; UAS-nlacz/+; CG9005 RNAi (v36080)/srpHemo-Gal4, srpHemo-H2A::3xmCherry	64		Rescue with Nrpl2_21	w-; +; srpHemo-Gal4, srpHemo-H2A::3xmCherry; CG9005 RNAi (v36080)/ Nprl2 RNAi (v10472)	86		Rescue with Iml1_21	: w-; +; srpHemo-Gal4, srpHemo-H2A::3xmCherry; CG9005 RNAi (v36080)/ IMl1 RNAi (v16390)	89
				atos RNAi_22	w-; UAS-nlacz/+; CG9005 RNAi (v36080)/srpHemo-Gal4, srpHemo-H2A::3xmCherry	60		Rescue with Nrpl2_22	w-; +; srpHemo-Gal4, srpHemo-H2A::3xmCherry; CG9005 RNAi (v36080)/ Nprl2 RNAi (v10472)	65		Rescue with Iml1_22	: w-; +; srpHemo-Gal4, srpHemo-H2A::3xmCherry; CG9005 RNAi (v36080)/ IMl1 RNAi (v16390)	85
				atos RNAi_23	w-; UAS-nlacz/+; CG9005 RNAi (v36080)/srpHemo-Gal4, srpHemo-H2A::3xmCherry	58		Rescue with Nrpl2_23	w-; +; srpHemo-Gal4, srpHemo-H2A::3xmCherry; CG9005 RNAi (v36080)/ Nprl2 RNAi (v10472)	43		Rescue with Iml1_23	: w-; +; srpHemo-Gal4, srpHemo-H2A::3xmCherry; CG9005 RNAi (v36080)/ IMl1 RNAi (v16390)	80
				atos RNAi_24	w-; UAS-nlacz/+; CG9005 RNAi (v36080)/srpHemo-Gal4, srpHemo-H2A::3xmCherry	40		Rescue with Nrpl2_24	w-; +; srpHemo-Gal4, srpHemo-H2A::3xmCherry; CG9005 RNAi (v36080)/ Nprl2 RNAi (v10472)	67		Rescue with Iml1_24	: w-; +; srpHemo-Gal4, srpHemo-H2A::3xmCherry; CG9005 RNAi (v36080)/ IMl1 RNAi (v16390)	63
				atos RNAi_25	w-; UAS-nlacz/+; CG9005 RNAi (v36080)/srpHemo-Gal4, srpHemo-H2A::3xmCherry	70		Rescue with Nrpl2_25	w-; +; srpHemo-Gal4, srpHemo-H2A::3xmCherry; CG9005 RNAi (v36080)/ Nprl2 RNAi (v10472)	39
				atos RNAi_26	w-; UAS-nlacz/+; CG9005 RNAi (v36080)/srpHemo-Gal4, srpHemo-H2A::3xmCherry	60		Rescue with Nrpl2_26	w-; +; srpHemo-Gal4, srpHemo-H2A::3xmCherry; CG9005 RNAi (v36080)/ Nprl2 RNAi (v10472)	75
				atos RNAi_27	w-; UAS-nlacz/+; CG9005 RNAi (v36080)/srpHemo-Gal4, srpHemo-H2A::3xmCherry	56		Rescue with Nrpl2_27	w-; +; srpHemo-Gal4, srpHemo-H2A::3xmCherry; CG9005 RNAi (v36080)/ Nprl2 RNAi (v10472)	72
				atos RNAi_28	w-; UAS-nlacz/+; CG9005 RNAi (v36080)/srpHemo-Gal4, srpHemo-H2A::3xmCherry	53		Rescue with Nrpl2_28	w-; +; srpHemo-Gal4, srpHemo-H2A::3xmCherry; CG9005 RNAi (v36080)/ Nprl2 RNAi (v10472)	41
				atos RNAi_29	w-; UAS-nlacz/+; CG9005 RNAi (v36080)/srpHemo-Gal4, srpHemo-H2A::3xmCherry	46		Rescue with Nrpl2_29	w-; +; srpHemo-Gal4, srpHemo-H2A::3xmCherry; CG9005 RNAi (v36080)/ Nprl2 RNAi (v10472)	67
				atos RNAi_30	w-; UAS-nlacz/+; CG9005 RNAi (v36080)/srpHemo-Gal4, srpHemo-H2A::3xmCherry	35		Rescue with Nrpl2_30	w-; +; srpHemo-Gal4, srpHemo-H2A::3xmCherry; CG9005 RNAi (v36080)/ Nprl2 RNAi (v10472)	56
								Rescue with Nrpl2_31	w-; +; srpHemo-Gal4, srpHemo-H2A::3xmCherry; CG9005 RNAi (v36080)/ Nprl2 RNAi (v10472)	62
								Rescue with Nrpl2_32	w-; +; srpHemo-Gal4, srpHemo-H2A::3xmCherry; CG9005 RNAi (v36080)/ Nprl2 RNAi (v10472)	65
Table Analyzed	TOR rescue_RNAi CG9005
ANOVA summary
F	8.357
P value	< 0,0001
P value summary	****
Are differences among means statistically significant? (P < 0.05)	Yes
R square	0.2222
Brown-Forsythe test
F (DFn, DFd)	1,173 (4, 117)
P value	0.3265
P value summary	ns
Significantly different standard deviations? (P < 0.05)	No
Bartlett's test
Bartlett's statistic (corrected)	4.938
P value	0.2937
P value summary	ns
Significantly different standard deviations? (P < 0.05)	No
ANOVA table	SS	DF	MS	F (DFn, DFd)	P value
Treatment (between columns)	8774	4	2193	F (4, 117) = 8,357	P < 0,0001
Residual (within columns)	30710	117	262.5
Total	39484	121
Data summary
Number of treatments (columns)	5
Number of values (total)	122
Number of families	1
Number of comparisons per family	10
Alpha	0.05
Sidak's multiple comparisons test	Mean Diff,	95% CI of diff,	Significant?	Summary	Adjusted P Value
Control W- vs. RNAi 36080	26.28	13,12 to 39,43	Yes	****	< 0,0001	A-B
Control W- vs. RNAi 36080; RNAi v10472 (Nrpl2)	13.23	0,2434 to 26,21	Yes	*	0.0428	A-C
Control W- vs. RNAi 36080; RNAi v16390 (Iml1)	13.02	-0,7957 to 26,83	No	ns	0.0792	A-D
Control W- vs. RNAi 36080; RNAi v31039 (TSC1)	11.48	-4,152 to 27,10	No	ns	0.3233	A-E
RNAi 36080 vs. RNAi 36080; RNAi v10472 (Nrpl2)	-13.05	-24,80 to -1,302	Yes	*	0.0193	B-C
RNAi 36080 vs. RNAi 36080; RNAi v16390 (Iml1)	-13.26	-25,92 to -0,5980	Yes	*	0.0337	B-D
RNAi 36080 vs. RNAi 36080; RNAi v31039 (TSC1)	-14.8	-29,42 to -0,1811	Yes	*	0.0451	B-E
RNAi 36080; RNAi v10472 (Nrpl2) vs. RNAi 36080; RNAi v16390 (Iml1)	-0.2083	-12,69 to 12,27	No	ns	> 0,9999	C-D
RNAi 36080; RNAi v10472 (Nrpl2) vs. RNAi 36080; RNAi v31039 (TSC1)	-1.75	-16,22 to 12,72	No	ns	> 0,9999	C-E
RNAi 36080; RNAi v16390 (Iml1) vs. RNAi 36080; RNAi v31039 (TSC1)	-1.542	-16,76 to 13,67	No	ns	> 0,9999	D-E
Test details	Mean 1	Mean 2	Mean Diff,	SE of diff,	n1	n2	t	DF
Control W- vs. RNAi 36080	79.48	53.2	26.28	4.61	21	30	5.7	117
Control W- vs. RNAi 36080; RNAi v10472 (Nrpl2)	79.48	66.25	13.23	4.55	21	32	2.907	117
Control W- vs. RNAi 36080; RNAi v16390 (Iml1)	79.48	66.46	13.02	4.841	21	24	2.689	117
Control W- vs. RNAi 36080; RNAi v31039 (TSC1)	79.48	68	11.48	5.477	21	15	2.095	117
RNAi 36080 vs. RNAi 36080; RNAi v10472 (Nrpl2)	53.2	66.25	-13.05	4.117	30	32	3.17	117
RNAi 36080 vs. RNAi 36080; RNAi v16390 (Iml1)	53.2	66.46	-13.26	4.437	30	24	2.988	117
RNAi 36080 vs. RNAi 36080; RNAi v31039 (TSC1)	53.2	68	-14.8	5.123	30	15	2.889	117
RNAi 36080; RNAi v10472 (Nrpl2) vs. RNAi 36080; RNAi v16390 (Iml1)	66.25	66.46	-0.2083	4.375	32	24	0.04762	117
RNAi 36080; RNAi v10472 (Nrpl2) vs. RNAi 36080; RNAi v31039 (TSC1)	66.25	68	-1.75	5.07	32	15	0.3452	117
RNAi 36080; RNAi v16390 (Iml1) vs. RNAi 36080; RNAi v31039 (TSC1)	66.46	68	-1.542	5.332	24	15	0.2891	117

## Sheet: Fig. 5H
Assay: rescue pths with TOR pathway
Fig. 5H
Name	Genotype	Mac # in gb		Name	Genotype	Mac # in gb		Name	Genotype	Mac # in gb		Name	Genotype	Mac # in gb		Name	Genotype	Mac # in gb
Ctrl_1	w-; UAS-nlacz/+; srpHemo-Gal4, srpHemo H2A::3xmCherry/+	75		pths RNAi_1	w-; UAS-nlacz/+; pths RNAi (v36589)/ srpHemo-Gal4, srpHemo-H2A::3xmCherry	53		Rescue with Nrpl2_1	w-; srpHemo-Gal4, srpHemo-H2A::3xmCherry/+; pths RNAi (v36589)/ Nprl2 RNAi (v10472)	56		Rescue with Iml1_1	: w-; srpHemo-Gal4, srpHemo-H2A::3xmCherry/+; pths RNAi (v36589)/ IMl1 RNAi (v16390)	56		Rescue with TSC1_1	w-; srpHemo-Gal4, srpHemo-H2A::3xmCherry/+; pths RNAi (v36589)/ TSC1 RNAi (31039)	64
Ctrl_2	w-; UAS-nlacz/+; srpHemo-Gal4, srpHemo H2A::3xmCherry/+	43		pths RNAi_2	w-; UAS-nlacz/+; pths RNAi (v36589)/ srpHemo-Gal4, srpHemo-H2A::3xmCherry	48		Rescue with Nrpl2_2		70		Rescue with Iml1_2	: w-; srpHemo-Gal4, srpHemo-H2A::3xmCherry/+; pths RNAi (v36589)/ IMl1 RNAi (v16390)	70		Rescue with TSC1_2	w-; srpHemo-Gal4, srpHemo-H2A::3xmCherry/+; pths RNAi (v36589)/ TSC1 RNAi (31039)	67
Ctrl_3	w-; UAS-nlacz/+; srpHemo-Gal4, srpHemo H2A::3xmCherry/+	96		pths RNAi_3	w-; UAS-nlacz/+; pths RNAi (v36589)/ srpHemo-Gal4, srpHemo-H2A::3xmCherry	62		Rescue with Nrpl2_3		62		Rescue with Iml1_3	: w-; srpHemo-Gal4, srpHemo-H2A::3xmCherry/+; pths RNAi (v36589)/ IMl1 RNAi (v16390)	62		Rescue with TSC1_3	w-; srpHemo-Gal4, srpHemo-H2A::3xmCherry/+; pths RNAi (v36589)/ TSC1 RNAi (31039)	49
Ctrl_4	w-; UAS-nlacz/+; srpHemo-Gal4, srpHemo H2A::3xmCherry/+	76		pths RNAi_4	w-; UAS-nlacz/+; pths RNAi (v36589)/ srpHemo-Gal4, srpHemo-H2A::3xmCherry	41		Rescue with Nrpl2_4		72		Rescue with Iml1_4	: w-; srpHemo-Gal4, srpHemo-H2A::3xmCherry/+; pths RNAi (v36589)/ IMl1 RNAi (v16390)	72		Rescue with TSC1_4	w-; srpHemo-Gal4, srpHemo-H2A::3xmCherry/+; pths RNAi (v36589)/ TSC1 RNAi (31039)	85
Ctrl_5	w-; UAS-nlacz/+; srpHemo-Gal4, srpHemo H2A::3xmCherry/+	80		pths RNAi_5	w-; UAS-nlacz/+; pths RNAi (v36589)/ srpHemo-Gal4, srpHemo-H2A::3xmCherry	52		Rescue with Nrpl2_5		61		Rescue with Iml1_5	: w-; srpHemo-Gal4, srpHemo-H2A::3xmCherry/+; pths RNAi (v36589)/ IMl1 RNAi (v16390)	61		Rescue with TSC1_5	w-; srpHemo-Gal4, srpHemo-H2A::3xmCherry/+; pths RNAi (v36589)/ TSC1 RNAi (31039)	65
Ctrl_6	w-; UAS-nlacz/+; srpHemo-Gal4, srpHemo H2A::3xmCherry/+	76		pths RNAi_6	w-; UAS-nlacz/+; pths RNAi (v36589)/ srpHemo-Gal4, srpHemo-H2A::3xmCherry	62		Rescue with Nrpl2_6		113		Rescue with Iml1_6	: w-; srpHemo-Gal4, srpHemo-H2A::3xmCherry/+; pths RNAi (v36589)/ IMl1 RNAi (v16390)	113		Rescue with TSC1_6	w-; srpHemo-Gal4, srpHemo-H2A::3xmCherry/+; pths RNAi (v36589)/ TSC1 RNAi (31039)	88
Ctrl_7	w-; UAS-nlacz/+; srpHemo-Gal4, srpHemo H2A::3xmCherry/+	89		pths RNAi_7	w-; UAS-nlacz/+; pths RNAi (v36589)/ srpHemo-Gal4, srpHemo-H2A::3xmCherry	16		Rescue with Nrpl2_7		67		Rescue with Iml1_7	: w-; srpHemo-Gal4, srpHemo-H2A::3xmCherry/+; pths RNAi (v36589)/ IMl1 RNAi (v16390)	67		Rescue with TSC1_7	w-; srpHemo-Gal4, srpHemo-H2A::3xmCherry/+; pths RNAi (v36589)/ TSC1 RNAi (31039)	69
Ctrl_8	w-; UAS-nlacz/+; srpHemo-Gal4, srpHemo H2A::3xmCherry/+	63		pths RNAi_8	w-; UAS-nlacz/+; pths RNAi (v36589)/ srpHemo-Gal4, srpHemo-H2A::3xmCherry	68		Rescue with Nrpl2_8		60		Rescue with Iml1_8	: w-; srpHemo-Gal4, srpHemo-H2A::3xmCherry/+; pths RNAi (v36589)/ IMl1 RNAi (v16390)	60		Rescue with TSC1_8	w-; srpHemo-Gal4, srpHemo-H2A::3xmCherry/+; pths RNAi (v36589)/ TSC1 RNAi (31039)	70
Ctrl_9	w-; UAS-nlacz/+; srpHemo-Gal4, srpHemo H2A::3xmCherry/+	90		pths RNAi_9	w-; UAS-nlacz/+; pths RNAi (v36589)/ srpHemo-Gal4, srpHemo-H2A::3xmCherry	56		Rescue with Nrpl2_9		93		Rescue with Iml1_9	: w-; srpHemo-Gal4, srpHemo-H2A::3xmCherry/+; pths RNAi (v36589)/ IMl1 RNAi (v16390)	93		Rescue with TSC1_9	w-; srpHemo-Gal4, srpHemo-H2A::3xmCherry/+; pths RNAi (v36589)/ TSC1 RNAi (31039)	80
Ctrl_10	w-; UAS-nlacz/+; srpHemo-Gal4, srpHemo H2A::3xmCherry/+	80		pths RNAi_10	w-; UAS-nlacz/+; pths RNAi (v36589)/ srpHemo-Gal4, srpHemo-H2A::3xmCherry	50		Rescue with Nrpl2_10		58		Rescue with Iml1_10	: w-; srpHemo-Gal4, srpHemo-H2A::3xmCherry/+; pths RNAi (v36589)/ IMl1 RNAi (v16390)	58		Rescue with TSC1_10	w-; srpHemo-Gal4, srpHemo-H2A::3xmCherry/+; pths RNAi (v36589)/ TSC1 RNAi (31039)	56
Ctrl_11	w-; UAS-nlacz/+; srpHemo-Gal4, srpHemo H2A::3xmCherry/+	52		pths RNAi_11	w-; UAS-nlacz/+; pths RNAi (v36589)/ srpHemo-Gal4, srpHemo-H2A::3xmCherry	53		Rescue with Nrpl2_11		70		Rescue with Iml1_11	: w-; srpHemo-Gal4, srpHemo-H2A::3xmCherry/+; pths RNAi (v36589)/ IMl1 RNAi (v16390)	70		Rescue with TSC1_11	w-; srpHemo-Gal4, srpHemo-H2A::3xmCherry/+; pths RNAi (v36589)/ TSC1 RNAi (31039)	80
Ctrl_12	w-; UAS-nlacz/+; srpHemo-Gal4, srpHemo H2A::3xmCherry/+	84		pths RNAi_12	w-; UAS-nlacz/+; pths RNAi (v36589)/ srpHemo-Gal4, srpHemo-H2A::3xmCherry	48		Rescue with Nrpl2_12		53		Rescue with Iml1_12	: w-; srpHemo-Gal4, srpHemo-H2A::3xmCherry/+; pths RNAi (v36589)/ IMl1 RNAi (v16390)	53		Rescue with TSC1_12	w-; srpHemo-Gal4, srpHemo-H2A::3xmCherry/+; pths RNAi (v36589)/ TSC1 RNAi (31039)	40
Ctrl_13	w-; UAS-nlacz/+; srpHemo-Gal4, srpHemo H2A::3xmCherry/+	110		pths RNAi_13	w-; UAS-nlacz/+; pths RNAi (v36589)/ srpHemo-Gal4, srpHemo-H2A::3xmCherry	50		Rescue with Nrpl2_13		91		Rescue with Iml1_13	: w-; srpHemo-Gal4, srpHemo-H2A::3xmCherry/+; pths RNAi (v36589)/ IMl1 RNAi (v16390)	91		Rescue with TSC1_13	w-; srpHemo-Gal4, srpHemo-H2A::3xmCherry/+; pths RNAi (v36589)/ TSC1 RNAi (31039)	62
Ctrl_14	w-; UAS-nlacz/+; srpHemo-Gal4, srpHemo H2A::3xmCherry/+	50		pths RNAi_14	w-; UAS-nlacz/+; pths RNAi (v36589)/ srpHemo-Gal4, srpHemo-H2A::3xmCherry	50		Rescue with Nrpl2_14		57		Rescue with Iml1_14	: w-; srpHemo-Gal4, srpHemo-H2A::3xmCherry/+; pths RNAi (v36589)/ IMl1 RNAi (v16390)	57		Rescue with TSC1_14	w-; srpHemo-Gal4, srpHemo-H2A::3xmCherry/+; pths RNAi (v36589)/ TSC1 RNAi (31039)	85
Ctrl_15	w-; UAS-nlacz/+; srpHemo-Gal4, srpHemo H2A::3xmCherry/+	62		pths RNAi_15	w-; UAS-nlacz/+; pths RNAi (v36589)/ srpHemo-Gal4, srpHemo-H2A::3xmCherry	45		Rescue with Nrpl2_15		63		Rescue with Iml1_15	: w-; srpHemo-Gal4, srpHemo-H2A::3xmCherry/+; pths RNAi (v36589)/ IMl1 RNAi (v16390)	63		Rescue with TSC1_15	w-; srpHemo-Gal4, srpHemo-H2A::3xmCherry/+; pths RNAi (v36589)/ TSC1 RNAi (31039)	70
Ctrl_16	w-; UAS-nlacz/+; srpHemo-Gal4, srpHemo H2A::3xmCherry/+	105		pths RNAi_16	w-; UAS-nlacz/+; pths RNAi (v36589)/ srpHemo-Gal4, srpHemo-H2A::3xmCherry	43		Rescue with Nrpl2_16		53		Rescue with Iml1_16	: w-; srpHemo-Gal4, srpHemo-H2A::3xmCherry/+; pths RNAi (v36589)/ IMl1 RNAi (v16390)	53		Rescue with TSC1_16	w-; srpHemo-Gal4, srpHemo-H2A::3xmCherry/+; pths RNAi (v36589)/ TSC1 RNAi (31039)	59
Ctrl_17	w-; UAS-nlacz/+; srpHemo-Gal4, srpHemo H2A::3xmCherry/+	94		pths RNAi_17	w-; UAS-nlacz/+; pths RNAi (v36589)/ srpHemo-Gal4, srpHemo-H2A::3xmCherry	59		Rescue with Nrpl2_17		72		Rescue with Iml1_17	: w-; srpHemo-Gal4, srpHemo-H2A::3xmCherry/+; pths RNAi (v36589)/ IMl1 RNAi (v16390)	72		Rescue with TSC1_17	w-; srpHemo-Gal4, srpHemo-H2A::3xmCherry/+; pths RNAi (v36589)/ TSC1 RNAi (31039)	80
Ctrl_18	w-; UAS-nlacz/+; srpHemo-Gal4, srpHemo H2A::3xmCherry/+	92		pths RNAi_18	w-; UAS-nlacz/+; pths RNAi (v36589)/ srpHemo-Gal4, srpHemo-H2A::3xmCherry	36										Rescue with TSC1_18	w-; srpHemo-Gal4, srpHemo-H2A::3xmCherry/+; pths RNAi (v36589)/ TSC1 RNAi (31039)	68
Ctrl_19	w-; UAS-nlacz/+; srpHemo-Gal4, srpHemo H2A::3xmCherry/+	35		pths RNAi_19	w-; UAS-nlacz/+; pths RNAi (v36589)/ srpHemo-Gal4, srpHemo-H2A::3xmCherry	70
Ctrl_20	w-; UAS-nlacz/+; srpHemo-Gal4, srpHemo H2A::3xmCherry/+	70		pths RNAi_20	w-; UAS-nlacz/+; pths RNAi (v36589)/ srpHemo-Gal4, srpHemo-H2A::3xmCherry	62
Ctrl_21	w-; UAS-nlacz/+; srpHemo-Gal4, srpHemo H2A::3xmCherry/+	42		pths RNAi_21	w-; UAS-nlacz/+; pths RNAi (v36589)/ srpHemo-Gal4, srpHemo-H2A::3xmCherry	65
Ctrl_22	w-; UAS-nlacz/+; srpHemo-Gal4, srpHemo H2A::3xmCherry/+	69		pths RNAi_22	w-; UAS-nlacz/+; pths RNAi (v36589)/ srpHemo-Gal4, srpHemo-H2A::3xmCherry	62
Ctrl_23	w-; UAS-nlacz/+; srpHemo-Gal4, srpHemo H2A::3xmCherry/+	83		pths RNAi_23	w-; UAS-nlacz/+; pths RNAi (v36589)/ srpHemo-Gal4, srpHemo-H2A::3xmCherry	55
Ctrl_24	w-; UAS-nlacz/+; srpHemo-Gal4, srpHemo H2A::3xmCherry/+	70		pths RNAi_24	w-; UAS-nlacz/+; pths RNAi (v36589)/ srpHemo-Gal4, srpHemo-H2A::3xmCherry	34
Ctrl_25	w-; UAS-nlacz/+; srpHemo-Gal4, srpHemo H2A::3xmCherry/+	80		pths RNAi_25	w-; UAS-nlacz/+; pths RNAi (v36589)/ srpHemo-Gal4, srpHemo-H2A::3xmCherry	70
Ctrl_26	w-; UAS-nlacz/+; srpHemo-Gal4, srpHemo H2A::3xmCherry/+	72		pths RNAi_26	w-; UAS-nlacz/+; pths RNAi (v36589)/ srpHemo-Gal4, srpHemo-H2A::3xmCherry	68
Ctrl_27	w-; UAS-nlacz/+; srpHemo-Gal4, srpHemo H2A::3xmCherry/+	90
Ctrl_28	w-; UAS-nlacz/+; srpHemo-Gal4, srpHemo H2A::3xmCherry/+	93
Ctrl_29	w-; UAS-nlacz/+; srpHemo-Gal4, srpHemo H2A::3xmCherry/+	90
Table Analyzed	TOR rescue_RNAi porthos
ANOVA summary
F	7.318
P value	< 0,0001
P value summary	****
Are differences among means statistically significant? (P < 0.05)	Yes
R square	0.2072
Brown-Forsythe test
F (DFn, DFd)	1,013 (4, 112)
P value	0.404
P value summary	ns
Significantly different standard deviations? (P < 0.05)	No
Bartlett's test
Bartlett's statistic (corrected)	6.223
P value	0.1831
P value summary	ns
Significantly different standard deviations? (P < 0.05)	No
ANOVA table	SS	DF	MS	F (DFn, DFd)	P value
Treatment (between columns)	7701	4	1925	F (4, 112) = 7,318	P < 0,0001
Residual (within columns)	29467	112	263.1
Total	37169	116
Data summary
Number of treatments (columns)	5
Number of values (total)	117
Number of families	1
Number of comparisons per family	10
Alpha	0.05
Sidak's multiple comparisons test	Mean Diff,	95% CI of diff,	Significant?	Summary	Adjusted P Value
Control attP2 vs. RNAi pths	23.24	10,73 to 35,75	Yes	****	< 0,0001	A-B
Control attP2 vs. RNAi pth; RNAi v10472 (Nrpl2)	8.464	-3,925 to 20,85	No	ns	0.4232	A-C
Control attP2 vs. RNAi pth; RNAi v16390 (Iml1)	7.359	-6,791 to 21,51	No	ns	0.7794	A-D
Control attP2 vs. RNAi pths; RNAi v31039 (TSC1)	7.519	-6,381 to 21,42	No	ns	0.7375	A-E
RNAi pths vs. RNAi pth; RNAi v10472 (Nrpl2)	-14.78	-27,51 to -2,049	Yes	*	0.0123	B-C
RNAi pths vs. RNAi pth; RNAi v16390 (Iml1)	-15.88	-30,33 to -1,434	Yes	*	0.0214	B-D
RNAi pths vs. RNAi pths; RNAi v31039 (TSC1)	-15.72	-29,93 to -1,518	Yes	*	0.02	B-E
RNAi pth; RNAi v10472 (Nrpl2) vs. RNAi pth; RNAi v16390 (Iml1)	-1.105	-15,45 to 13,24	No	ns	> 0,9999	C-D
RNAi pth; RNAi v10472 (Nrpl2) vs. RNAi pths; RNAi v31039 (TSC1)	-0.9444	-15,04 to 13,15	No	ns	> 0,9999	C-E
RNAi pth; RNAi v16390 (Iml1) vs. RNAi pths; RNAi v31039 (TSC1)	0.1601	-15,51 to 15,83	No	ns	> 0,9999	D-E
Test details	Mean 1	Mean 2	Mean Diff,	SE of diff,	n1	n2	t	DF
Control attP2 vs. RNAi pths	76.24	53	23.24	4.381	29	26	5.305	112
Control attP2 vs. RNAi pth; RNAi v10472 (Nrpl2)	76.24	67.78	8.464	4.338	29	27	1.951	112
Control attP2 vs. RNAi pth; RNAi v16390 (Iml1)	76.24	68.88	7.359	4.955	29	17	1.485	112
Control attP2 vs. RNAi pths; RNAi v31039 (TSC1)	76.24	68.72	7.519	4.867	29	18	1.545	112
RNAi pths vs. RNAi pth; RNAi v10472 (Nrpl2)	53	67.78	-14.78	4.457	26	27	3.316	112
RNAi pths vs. RNAi pth; RNAi v16390 (Iml1)	53	68.88	-15.88	5.059	26	17	3.139	112
RNAi pths vs. RNAi pths; RNAi v31039 (TSC1)	53	68.72	-15.72	4.974	26	18	3.161	112
RNAi pth; RNAi v10472 (Nrpl2) vs. RNAi pth; RNAi v16390 (Iml1)	67.78	68.88	-1.105	5.022	27	17	0.2199	112
RNAi pth; RNAi v10472 (Nrpl2) vs. RNAi pths; RNAi v31039 (TSC1)	67.78	68.72	-0.9444	4.936	27	18	0.1913	112
RNAi pth; RNAi v16390 (Iml1) vs. RNAi pths; RNAi v31039 (TSC1)	68.88	68.72	0.1601	5.486	17	18	0.02919	112

## Sheet: Fig. 5I
Assay: WB on TORC1 components
Fig. 5I
p-4EBP1
Control	porthos KD
1	1.71442
1	1.06163
1	0.653743
1	0.942705
Table Analyzed	p4EBP1_WB
Column B	porthos KD
vs.	vs,
Column A	Control
Unpaired t test
P value	0.6922
P value summary	ns
Significantly different? (P < 0.05)	No
One- or two-tailed P value?	Two-tailed
t, df	t=0,4155 df=6
How big is the difference?
Mean ± SEM of column A	1,000 ± 0,0, n=4
Mean ± SEM of column B	1,093 ± 0,2241, n=4
Difference between means	0,09312 ± 0,2241
95% confidence interval	-0,4552 to 0,6415
R squared	0.02797
F test to compare variances
F,DFn, Dfd
P value
P value summary
Significantly different? (P < 0.05)
	Control	porthos KD
Number of values	4	4
Minimum	1	0.6537
25% Percentile	1	0.726
Median	1	1.002
75% Percentile	1	1.551
Maximum	1	1.714
Mean	1	1.093
Std. Deviation	0	0.4482
Std. Error of Mean	0	0.2241
Lower 95% CI	1	0.3799
Upper 95% CI	1	1.806
