# Supplementary material for: Macrophage mitochondrial bioenergetics and tissue invasion are boosted by an Atossa‐Porthos axis in Drosophila
Source: EMBO J. 2022 Mar 23;41(12):e109049. doi: 10.15252/embj.2021109049 (PMC9194793; doi:10.15252/embj.2021109049)
Supplement: Supplementary file 13 — Source Data for Figure 5 [file EMBJ-41-e109049-s017.zip › SourceData_3_for_Fig_5.xlsx]

## Sheet: Legend Dataset EV1
Dataset no.	Description
Dataset EV1	Source Data of Polysome Profiling related to Figure 5 and Appendix Fig S1.

## Sheet: Upregulated (Polysome over Inpu
X1	FBGN	GFP_1.TE	GFP_2.TE	GFP_3.TE	CG9253_1.TE	CG9253_2.TE	CG9253_3.TE	symbol	GFP_RNAi_Mean_TE	Porthos_RNAi_Mean_TE
1	FBgn0000077	-0.794511	-0.773733	-0.31452	-0.0649178	-0.0378037	0.273187	amx	-0.627588	0.0568219
2	FBgn0000094	0.883141	0.254455	-0.364175	0.650417	0.645935	2.43843	Anp	0.257807	1.24493		This spreadsheet contains the results of the polysome-seq analysis. All targets are represented in Tab 1 and Tab 2
3	FBgn0001099	-0.639599	-0.439595	-0.0771654	0.294038	0.314142	0.678513	gdl	-0.385453	0.428898		Tab 1 represents Upregulated Polysome Targets
4	FBgn0002525	-1.56298	-1.14916	-1.12187	-0.511244	-1.00816	-0.271699	Lam	-1.27801	-0.597034		Tab 2 represents Downregulated Polysome Targets
5	FBgn0002962	-1.0946	-0.594028	-0.781266	-0.198779	-0.504599	0.0627521	nos	-0.8233	-0.213542		Tab 3 provides the Mean TE value for all genes with > 0 reads
7	FBgn0032074	0.403022	-0.0141755	-0.36977	0.198585	0.506888	1.27643	Tsp29Fa	0.00635901	0.660634
8	FBgn0032361	-1.20837	-0.560253	-0.729895	-0.170779	-0.359888	0.0597892	CG6488	-0.832839	-0.156959
9	FBgn0032365	0.409882	-0.355619	-0.289286	0.368981	0.357259	0.976495	CG14929	-0.0783411	0.567579
10	FBgn0032382	-0.542532	-0.709758	-0.542896	0.263884	-0.311695	0.249082	Mal-B2	-0.598395	0.0670903
11	FBgn0032715	-0.453337	-1.03936	-0.392473	0.0246756	0.30804	0.262613	CG17597	-0.628391	0.198443
12	FBgn0033133	-0.327969	-0.492454	-0.00291322	-0.51376	0.806441	0.981249	Tsp42Ek	-0.274445	0.424643
13	FBgn0033379	-1.14313	-0.788221	-0.704396	-0.305782	-0.47531	0.0247644	Mys45A	-0.878582	-0.252109
14	FBgn0033469	-0.636536	-0.549536	-0.418433	0.0857696	0.175778	0.300303	CG12133	-0.534835	0.187284
15	FBgn0033580	0.792991	0.577042	0.480456	0.549264	1.7497	1.94202	CG13231	0.61683	1.41366
16	FBgn0033635	-0.997688	0.021504	0.0832958	-0.0952997	0.596936	0.656274	Prip	-0.297629	0.38597
17	FBgn0034011	-0.2045	-0.617153	-0.0626632	-0.360946	0.561294	0.738686	CG8160	-0.294772	0.313011
18	FBgn0034624	0.152305	-0.992801	-0.663495	0.187192	-0.000570786	0.26642	CG17974	-0.50133	0.151014
19	FBgn0034687	0.158253	-0.501465	-0.397318	-0.827412	0.58453	1.68486	CG11475	-0.246843	0.48066
20	FBgn0035171	-0.21783	0.159662	-0.114489	0.312961	0.0974357	1.42101	CG12502	-0.057552	0.61047
21	FBgn0035626	-0.733693	-0.527976	0.0909996	0.758274	-0.155345	0.513297	lin-28	-0.390223	0.372075
22	FBgn0036031	-0.0298403	-0.474738	-0.430867	-0.241776	-0.168417	1.45707	CG6761	-0.311815	0.34896
23	FBgn0036066	-0.514949	-0.627742	-0.750942	0.127042	-0.01522	0.764071	CG14160	-0.631211	0.291964
24	FBgn0036104	-1.3268	-1.03847	-1.0944	-0.435069	-0.791678	-0.100661	CG6418	-1.15322	-0.442469
25	FBgn0036214	0.0806382	-0.512479	-0.125999	0.207501	-0.469041	1.6375	CG7264	-0.185946	0.458652
26	FBgn0036551	-0.799155	-0.0607144	0.262014	-0.0788295	0.22576	1.31853	CG17029	-0.199285	0.488486
27	FBgn0036698	-0.0383462	-0.160903	-0.810892	0.0186481	0.736876	0.238346	CG7724	-0.336714	0.33129
28	FBgn0036910	-0.464759	-1.02714	-0.0222544	0.00373862	0.573316	-0.13636	Cyp305a1	-0.504719	0.146898
30	FBgn0036997	0.00889349	-1.05133	-0.0163765	-0.160177	0.586617	0.577794	CG5955	-0.352937	0.334745
31	FBgn0037137	-1.45148	-1.09371	-1.12073	-0.447051	-0.762155	-0.497731	Nopp140	-1.22198	-0.568979
32	FBgn0037432	-0.85971	0.0151247	-1.15391	0.324168	-0.401216	0.256974	CG10298	-0.666164	0.0599755
33	FBgn0037449	-0.961706	-0.565285	-1.29475	0.581401	-0.459466	-0.58013	CG15185	-0.940582	-0.152732
34	FBgn0037601	0.343398	-0.309425	-0.574982	0.2188	0.368488	0.810344	Cyp313b1	-0.180336	0.465877
35	FBgn0037615	-0.803131	0.0301562	-0.332011	0.0487416	0.272609	0.991043	CG11760	-0.368329	0.437465
36	FBgn0037889	-0.390269	-0.111186	-0.219747	0.96179	-0.0544198	2.35353	scpr-A	-0.240401	1.08697
37	FBgn0038190	0.111107	-0.267611	-0.34789	0.0265751	0.709392	1.27605	CG9926	-0.168132	0.670674
39	FBgn0038405	0.333221	-0.31029	-0.396161	0.158381	0.299325	1.075	CG8927	-0.12441	0.5109
40	FBgn0038473	-1.23945	-0.952346	-0.788446	-0.175494	-0.500948	-0.131729	Ns1	-0.993412	-0.26939
41	FBgn0038528	-0.52875	-1.3291	-0.718133	0.255224	-0.245227	0.264692	CG14326	-0.858662	0.0915633
42	FBgn0038659	-1.17343	-0.781072	-0.808681	-0.184338	-0.599945	-0.0426842	EndoA	-0.92106	-0.275656
43	FBgn0038665	-1.01751	-0.371624	-1.61239	-1.60249	0.89383	1.75997	euc	-1.00051	0.350438
44	FBgn0038666	-1.00073	-0.698226	-0.938265	-0.162002	-0.601456	0.0333147	Smu1	-0.879073	-0.243381
45	FBgn0038681	-1.12967	-0.760709	-0.647633	-0.0534358	-0.69868	0.307641	Cyp12a4	-0.846003	-0.148158
46	FBgn0039312	-0.500374	-0.673382	-0.724468	0.153085	-0.269967	0.067823	CG10514	-0.632741	-0.016353
47	FBgn0039316	-0.344405	-0.38497	-0.119902	-0.039092	-0.0386008	1.08209	CG11893	-0.283092	0.334799
48	FBgn0003983	-0.504521	-0.727697	1.66928	1.00006	-1.01114	3.08363	Vm34Ca	0.145687	1.02418
49	FBgn0039373	-0.582871	0.0710681	-0.503608	0.068712	0.530432	0.227878	CG5024	-0.33847	0.275674
50	FBgn0039495	-0.78176	0.316168	-0.325605	0.871135	0.388919	0.86381	CG5909	-0.263732	0.707955
51	FBgn0039621	-0.255597	-1.19572	0.774959	0.227281	0.385636	0.930214	CG14518	-0.225451	0.514377
52	FBgn0039703	-0.368708	-0.225824	-0.235308	0.051897	0.23572	1.68548	CG7829	-0.276613	0.6577
53	FBgn0039744	0.683832	0.338663	-0.444502	0.614299	0.506216	2.05495	CG15526	0.192664	1.05849
54	FBgn0039838	-0.201883	-1.11491	-0.750584	0.853997	-0.336882	1.27292	CAH6	-0.689127	0.596679
55	FBgn0039909	-1.16407	-0.953189	-0.787346	-0.186646	-0.686172	-0.0971345	ND-49	-0.9682	-0.323318
56	FBgn0040257	-0.353466	-0.383885	-0.644372	0.0384244	-0.0529481	0.517678	Ugt302E1	-0.460575	0.167718
57	FBgn0040636	-0.242067	-0.0887299	-0.336224	-0.0812915	0.58599	0.695741	CG13255	-0.22234	0.400147
58	FBgn0043578	-0.065791	0.593641	-0.208687	1.27436	0.24623	1.17598	PGRP-SB1	0.106388	0.898858
59	FBgn0044046	-0.455529	-0.529939	0.25867	0.222362	0.629336	0.904649	Ilp7	-0.242266	0.585449
60	FBgn0044510	-1.46298	-1.14736	-1.10409	-0.50308	-0.733446	-0.130827	mRpS5	-1.23814	-0.455784
61	FBgn0046332	-0.266073	-0.518568	0.0954226	0.135592	1.27324	0.87585	gskt	-0.229739	0.76156
63	FBgn0050099	0.29189	0.234778	0.508244	1.68969	0.751766	1.2741	CG30099	0.344971	1.23852
64	FBgn0050163	-0.374753	-0.960956	0.256127	-0.0698599	1.53281	-0.280118	Cpr60D	-0.359861	0.394278
65	FBgn0050184	-0.302141	-1.11808	0.418033	0.0512641	0.727587	0.838095	CG30184	-0.334061	0.538982
66	FBgn0051460	1.18595	-1.13171	-1.16395	-0.0681095	0.235097	1.1142	CG31460	-0.369904	0.427062
67	FBgn0051697	-0.590365	-1.0813	-1.32086	-0.203069	0.544284	-0.553663	CG31697	-0.997508	-0.070816
68	FBgn0051865	-0.182841	-0.848893	-0.241615	-0.097587	-0.53438	1.30522	Ada1-1	-0.42445	0.224418
69	FBgn0052024	-0.519463	-0.236224	-0.265361	-0.0372896	0.0947524	1.0426	CG32024	-0.340349	0.366687
70	FBgn0052572	-0.61458	-0.748788	-0.382411	0.120019	0.181062	-0.130859	CG32572	-0.581926	0.0567407
71	FBgn0052598	0.0574713	-0.385145	0.191815	1.81097	0.0987603	0.578961	betaNACtes6	-0.0452862	0.829563
72	FBgn0052712	0.328173	0.0317906	0.699605	1.05752	-0.235115	2.18003	CG32712	0.35319	1.00081
73	FBgn0052845	-0.260552	-0.816012	0.100797	0.513682	-0.0709462	1.28024	CG32845	-0.325256	0.574326
74	FBgn0053465	-0.407049	-0.172898	-0.58745	0.709732	0.294177	-0.345016	CG33465	-0.389132	0.219631
76	FBgn0054003	0.64301	0.324099	0.0490242	1.18743	1.01525	1.14309	NimB3	0.338711	1.11526
77	FBgn0063496	-0.429024	-0.208658	0.0920193	0.543051	0.919548	-0.0711827	GstE4	-0.181887	0.463805
86	FBgn0085260	-0.359204	0.156215	0.0860464	0.973555	-0.0813353	1.09385	CG34231	-0.0389811	0.662025
88	FBgn0085466	-0.207988	0.231474	-1.11319	1.26773	1.23897	-0.284039	CG34437	-0.363236	0.740889
89	FBgn0085736	-0.663576	-1.00672	-0.720057	0.713757	-0.0902644	-0.501432	CG40472	-0.796785	0.0406868
96	FBgn0086708	0.288526	1.33384	0.00411659	1.18396	0.586383	2.18294	stv	0.542162	1.31776
97	FBgn0259196	0.109917	-0.626127	-0.382885	0.215836	1.67909	2.94135	CG42300	-0.299698	1.61209
99	FBgn0260742	-1.31192	-0.923193	-0.977718	-0.402937	-0.565102	-0.387146	CG12213	-1.07094	-0.451728
101	FBgn0261989	-0.474494	-0.52448	0.455364	0.0327447	0.595847	1.20812	CG42807	-0.181204	0.612238
102	FBgn0262808	-0.176627	-1.11397	-0.540493	-0.0395228	-0.489489	0.536488	CG43179	-0.610363	0.00249208
103	FBgn0013275	-0.476515	-0.23321	-0.725374	0.273651	-0.0547416	0.399788	Hsp70Aa	-0.478366	0.206233
104	FBgn0013279	-0.437139	-0.438124	-0.557997	0.415089	-0.357486	0.659626	Hsp70Bc	-0.477754	0.239076
105	FBgn0013348	-0.209357	-0.304783	0.0978993	0.594826	0.552848	1.7344	TpnC41C	-0.138747	0.96069
117	FBgn0265190	-1.71049	-1.29854	-1.17641	-0.584269	-0.837184	-0.73317	PIG-S	-1.39515	-0.718208
128	FBgn0266668	-0.872055	-0.773137	-0.569816	-0.0396173	-0.325843	0.0954417	Exo84	-0.738336	-0.0900063
132	FBgn0014163	-1.19483	-0.804498	-0.722438	-0.124166	-0.580454	-0.0334443	fax	-0.907257	-0.246021
133	FBgn0015570	-0.260028	-0.227088	-0.0430299	0.918513	-0.254785	0.731977	alpha-Est2	-0.176715	0.465235
134	FBgn0020660	-1.53371	-0.932362	-0.313575	1.69884	2.24222	-0.387944	eIF4B	-0.926549	1.18437
136	FBgn0024183	-1.20752	-0.610253	-0.609703	-0.0501624	-0.506818	-0.0213221	vig	-0.809158	-0.192768
137	FBgn0025827	0.555837	0.224323	0.264283	1.48459	0.999772	0.494445	CG6421	0.348148	0.992935
138	FBgn0026150	-0.932594	-0.855692	-0.810055	0.0276125	-0.439832	-0.153395	ApepP	-0.866114	-0.188538
139	FBgn0027554	-1.50565	-1.1547	-1.1166	-0.349868	-0.755613	-0.322292	CG8042	-1.25898	-0.475924
140	FBgn0027563	-0.227539	-0.0390099	0.0556596	0.322608	0.189289	1.13734	CG9631	-0.0702964	0.549745
141	FBgn0029809	-0.356568	0.377901	0.502001	0.463044	0.549095	1.45816	CG15767	0.174445	0.823434
142	FBgn0029928	-0.762295	0.0411787	-0.310525	0.0379774	0.868446	0.750181	CG3032	-0.34388	0.552202
143	FBgn0030290	0.270499	0.173862	0.776127	0.720896	0.889578	1.8069	CG11756	0.406829	1.13912
144	FBgn0030313	0.340831	-0.630617	0.942891	0.667187	0.0647114	1.77566	Reepl1	0.217702	0.835852
145	FBgn0030459	-0.252662	-0.80406	-0.235045	0.562966	-0.311515	0.542285	CG12723	-0.430589	0.264578
146	FBgn0030544	-0.0190118	-0.209903	0.404502	1.0242	1.04647	1.01784	CG13403	0.0585291	1.0295
147	FBgn0030720	-1.34327	-0.865272	-1.11688	-0.5423	-0.603429	-0.135045	CG8939	-1.10847	-0.426925
148	FBgn0030796	-1.4163	-1.1756	-1.07271	-0.614822	-0.679632	-0.449818	CG4829	-1.22154	-0.581424
149	FBgn0031031	-0.423997	0.212024	-1.05641	0.420663	0.61766	0.146144	CG14218	-0.422795	0.394822

## Sheet: Downregulated (Polysome over In
X1	FBGN	07_pGFP1_S7_R1_001	08_pGFP2_S8_R1_001	09_pGFP3_S9_R1_001	10_p9253_1_S10_R1_001	11_p9253_2_S11_R1_001	12_p9253_3_S12_R1_001	symbol	GFP_RNAi_Mean_TE	Porthos_RNAi_Mean_TE
1	FBgn0000277	1.55227	0.780031	1.15297	0.455883	0.612068	0.660184	CecA2	1.16176	0.576045
2	FBgn0001255	0.0554283	-0.200869	0.520615	-0.45957	-0.922684	-0.228539	ImpE3	0.125058	-0.536931
3	FBgn0001263	0.0875299	-0.566961	-0.142905	-0.637139	-0.844469	-1.39253	inaD	-0.207445	-0.958048
4	FBgn0002868	1.22367	1.22318	0.795966	0.625414	0.456484	0.495319	MtnA	1.08094	0.525739
5	FBgn0031976	0.180692	-0.246592	0.858985	-0.0424541	-0.488368	-0.592219	CG7367	0.264362	-0.374347
6	FBgn0031992	1.21741	1.22668	0.926819	0.662705	0.53896	0.485148	Acbp1	1.12364	0.562271
7	FBgn0031999	0.437789	0.265267	0.159446	-0.221166	-0.541993	-0.018269	CG8419	0.2875	-0.260476
8	FBgn0032055	0.268769	0.0660003	0.780868	-0.266639	-0.479727	-0.536521	CG13091	0.371879	-0.427629
9	FBgn0032153	1.19203	1.39045	0.850827	-0.171617	0.400952	0.192963	CG4537	1.14444	0.140766
10	FBgn0032163	0.525493	0.117164	0.74581	0.0640479	-0.464719	-0.157687	TbCMF46	0.462823	-0.18612
11	FBgn0032318	1.68028	0.905417	0.406168	-0.216666	-0.457773	-1.43287	CG14072	0.997289	-0.702438
12	FBgn0032345	0.488588	-0.257424	-0.0532963	-0.608764	-0.367447	-0.783494	CG14921	0.059289	-0.586568
13	FBgn0032377	0.164089	0.21348	-0.446059	-0.434263	-0.00546886	-1.55966	CG14937	-0.02283	-0.666465
14	FBgn0032434	0.154903	0.0214079	0.741935	-0.624166	0.544947	-0.664605	CG5421	0.306082	-0.247941
15	FBgn0032478	0.464662	0.31396	0.533861	0.000401023	0.0956148	-0.510849	CG5458	0.437494	-0.138278
16	FBgn0032582	0.271346	0.83186	0.240447	-0.75171	-0.267605	-0.368103	CG13258	0.447884	-0.462473
17	FBgn0032897	0.949327	0.728024	0.516693	0.172085	0.0163084	0.0837192	CG9336	0.731348	0.0907042
18	FBgn0033027	1.27572	0.378803	1.40546	-0.430671	0.521759	0.258157	TpnC4	1.01999	0.116415
19	FBgn0033093	0.721164	0.357126	0.768419	-0.657722	-0.164537	-0.208252	CG3270	0.61557	-0.343504
20	FBgn0033130	-0.046017	0.398575	1.12757	-0.281451	0.211504	-0.115634	Tsp42Ei	0.493377	-0.06186
21	FBgn0033207	0.724082	0.072307	-0.163574	-0.551528	-1.10293	-1.231	CG12826	0.210938	-0.961818
22	FBgn0033308	0.381152	0.489796	-0.310813	-0.366876	-0.118037	-1.01072	CG8736	0.186712	-0.498545
23	FBgn0033337	0.00764209	-0.484541	-0.47085	-0.788209	-0.604705	-1.18893	CG8272	-0.315916	-0.860615
24	FBgn0033340	1.75328	1.38027	1.21109	0.388781	0.588782	0.302818	CG13751	1.44821	0.426794
25	FBgn0033347	-0.312605	0.29581	0.0737924	-0.758198	-1.2061	0.229344	CG8248	0.0189992	-0.578318
26	FBgn0033429	1.04558	1.47148	0.835709	0.674994	0.495657	0.50722	CG12929	1.11759	0.55929
27	FBgn0033548	1.52767	1.49156	0.90871	0.878316	0.345732	0.959423	CG7637	1.30931	0.727824
28	FBgn0033550	0.405082	0.357374	0.144012	-0.400426	0.0560303	-0.40976	CG12341	0.302156	-0.251385
29	FBgn0033554	0.55883	0.957919	0.836055	-0.123528	0.247205	-0.0411007	Lsm10	0.784268	0.0275257
30	FBgn0033659	-0.379067	0.0271119	-0.119086	-0.344074	-0.274791	-1.65037	Damm	-0.157014	-0.756412
32	FBgn0033691	0.304206	0.116832	2.8352	-1.41919	0.438049	0.0208918	CG8860	1.08541	-0.320082
33	FBgn0033730	1.09802	0.398329	0.902025	0.224336	-0.333528	0.477399	Cpr49Ag	0.799459	0.122736
34	FBgn0033770	0.944172	0.786672	-0.246444	0.241894	0.104357	-0.886131	wuc	0.4948	-0.17996
35	FBgn0033773	0.345833	0.168358	0.235999	-0.563033	-0.683172	-0.491154	Mos	0.250063	-0.57912
36	FBgn0033869	1.21072	1.13842	1.30841	0.707309	0.306069	0.153775	Cpr50Cb	1.21918	0.389051
37	FBgn0034081	0.565301	0.363267	1.13559	-0.201571	0.435888	0.167223	CG10731	0.688052	0.133847
38	FBgn0034143	-0.132919	0.682741	0.146747	-0.782106	0.0485636	-0.20312	CG8303	0.23219	-0.312221
39	FBgn0034201	-0.127178	0.165006	-0.0285307	-0.316098	-0.109037	-1.2179	CG17290	0.00309932	-0.547678
40	FBgn0034221	0.170358	0.0300179	0.120687	-0.0513139	-0.588797	-0.727966	CG10764	0.107021	-0.456026
41	FBgn0034290	0.515049	0.377768	0.453705	0.351478	0.0596177	-1.04426	CG5773	0.448841	-0.211054
42	FBgn0034397	1.00617	-0.0160105	0.702412	-0.472676	0.0904355	0.0217496	CG15082	0.56419	-0.120164
43	FBgn0034407	2.14777	1.02622	-0.197465	0.397432	-0.0772327	0.694987	DptB	0.992173	0.338395
44	FBgn0034446	-0.346538	0.543541	0.840872	-0.669519	0.294415	-0.91476	Arl6	0.345959	-0.429955
45	FBgn0034497	0.437876	0.639779	-0.00268014	-0.495895	0.164707	-0.863062	Mpcp1	0.358325	-0.398084
46	FBgn0034535	0.691851	0.965941	1.43429	-0.396529	0.787635	0.453444	CG11110	1.03069	0.281516
47	FBgn0034595	1.35771	0.298548	0.197125	-0.101211	0.244978	-0.726331	CG15657	0.617793	-0.194188
48	FBgn0034629	-0.206761	-0.0115043	0.407642	-0.60381	-0.500805	-0.862303	Acox57D-d	0.0631254	-0.655639
49	FBgn0034741	1.08765	0.681232	0.408599	0.190439	0.441327	-0.781514	CG4269	0.725826	-0.0499161
50	FBgn0034800	0.294168	0.274423	0.394613	-0.153162	0.208306	-0.882885	CG3788	0.321068	-0.275914
51	FBgn0034861	0.492642	0.337749	0.53655	-0.223868	-0.246814	-0.722668	CG9815	0.455647	-0.397783
52	FBgn0034887	-0.152719	-0.245228	0.168803	-0.0842294	0.00288767	-2.57471	St1	-0.0763811	-0.885352
54	FBgn0035057	0.322113	-0.322792	0.738669	-0.637622	-0.0727996	-0.687453	CG3880	0.245997	-0.465958
55	FBgn0035090	0.686807	0.183759	0.64145	-0.971348	0.155734	0.299591	CG2736	0.504005	-0.172008
56	FBgn0035343	0.152274	1.13964	0.633336	-0.890947	-0.251236	-0.000381292	CG16762	0.641752	-0.380855
57	FBgn0035475	0.0662282	-0.0745854	0.281157	-0.410291	-0.614164	-0.680121	CG10866	0.0909333	-0.568192
58	FBgn0035496	0.263365	-0.604526	0.271727	-1.40054	-0.1872	-0.810192	CG14990	-0.0231447	-0.79931
59	FBgn0035522	0.469261	0.183582	0.156006	-0.308294	-0.442583	-0.820632	CG1273	0.269616	-0.523837
60	FBgn0035855	-0.0797931	-0.311457	-0.20059	-0.807882	-0.492321	-1.23015	CG7366	-0.19728	-0.843452
61	FBgn0035943	0.713407	0.530633	0.435997	0.164871	-0.68745	-0.629554	CG5653	0.560012	-0.384045
62	FBgn0036029	-0.00324415	-0.102478	0.108596	-0.27506	-0.450068	-1.37831	CG16719	0.000957876	-0.701148
63	FBgn0036040	0.640567	0.372984	0.786209	0.55293	-0.421754	-0.412166	CG6749	0.59992	-0.0936635
64	FBgn0036091	0.968304	-0.116149	-0.337933	-1.45337	-0.271715	0.435188	CG18628	0.171407	-0.429966
65	FBgn0036106	0.324695	0.991569	0.91372	0.356058	0.162612	-0.529882	CG6409	0.743328	-0.00373726
66	FBgn0036146	0.236221	0.65753	0.495891	-0.0980311	0.272785	-0.574426	CG14141	0.463214	-0.133224
67	FBgn0036255	1.10115	1.25119	0.482264	0.131875	0.838372	0.126031	Atg12	0.944868	0.365426
68	FBgn0036294	0.790515	0.819282	0.547561	-0.395353	0.556054	0.209089	CG10654	0.719119	0.123263
69	FBgn0036415	0.968119	0.810498	1.16573	0.294389	0.838745	-0.444272	CG7768	0.981448	0.229621
70	FBgn0036481	0.0188916	0.503833	-0.306112	-0.316221	-0.302209	-1.54778	CG16959	0.0722043	-0.722071
71	FBgn0036503	0.790541	0.310225	0.344738	-1.09127	0.0774521	-0.673445	CG13454	0.481835	-0.562421
72	FBgn0036749	0.520642	0.218787	0.286159	-0.602896	-0.569935	0.143605	CG7460	0.341862	-0.343075
73	FBgn0037023	0.322962	0.251981	0.24144	0.0400697	-0.0906791	-1.76898	CG3698	0.272128	-0.60653
74	FBgn0037031	0.303849	0.0659035	0.149297	-0.475497	0.108964	-0.748937	CG11456	0.173016	-0.371824
75	FBgn0037078	1.03788	0.198089	0.925343	0.49312	-0.354663	-0.377967	CG12971	0.720437	-0.0798367
76	FBgn0037195	0.360432	0.256109	1.40433	0.392342	0.677169	-1.01546	CG11226	0.673625	0.018018
77	FBgn0037310	-0.0277008	0.447226	0.876046	-0.806797	0.0288481	0.298651	Tim17b1	0.431857	-0.159766
78	FBgn0037378	0.931015	0.523073	0.677491	0.162086	0.444131	-0.18531	CG2046	0.710526	0.140303
79	FBgn0037490	0.692052	0.775715	0.744377	0.156636	0.482436	-0.306057	CG10053	0.737381	0.111005
80	FBgn0037506	-0.868766	-0.389791	-0.391521	-0.873421	-1.90453	-1.03612	Mics1	-0.550026	-1.27136
81	FBgn0037516	0.508519	0.410155	1.89774	0.396021	-0.497328	-0.730195	CG11286	0.938806	-0.277167
82	FBgn0037584	0.456186	0.0499448	-0.389671	-0.178754	-0.437515	-1.02123	CG7963	0.0388199	-0.545833
83	FBgn0037602	1.44159	0.886685	0.941721	0.0809819	0.439292	1.04029	SLIRP2	1.09	0.520189
84	FBgn0037619	0.152877	0.406574	0.477718	-0.334345	-0.2615	-0.245802	CG8159	0.345723	-0.280549
85	FBgn0037680	0.0860955	-0.11295	-0.20226	-0.673067	-0.151997	-1.11975	pasi2	-0.0763718	-0.648273
87	FBgn0037697	0.994268	-0.241629	0.840702	-0.0509269	-0.648813	-0.34153	GstZ2	0.531114	-0.34709
88	FBgn0037824	0.498531	0.947189	-0.0859635	-0.302743	-0.584698	-1.34521	CG14684	0.453252	-0.744218
89	FBgn0037898	1.26187	0.775238	0.492823	0.429614	0.425448	-0.0283787	Dtd	0.843312	0.275561
90	FBgn0038042	0.78485	0.991974	0.355324	-0.451825	0.165354	0.60417	Scgbeta	0.710716	0.105899
91	FBgn0038074	1.01033	0.535989	0.325753	-0.605424	0.235334	-1.01494	Gnmt	0.624023	-0.461678
92	FBgn0038449	-0.467882	-0.765721	0.500405	0.0553633	-0.682774	-1.91661	CG17562	-0.244399	-0.848007
93	FBgn0038516	0.332844	0.0796447	0.091482	-0.580776	-0.458135	-0.769114	P5cr-2	0.16799	-0.602675
94	FBgn0038590	-0.0872442	0.125861	0.810754	-0.301593	0.144128	-0.625883	CG12320	0.283124	-0.261116
95	FBgn0038690	0.41549	-0.166957	1.00437	-1.1028	-0.251212	0.787441	CG11703	0.417634	-0.188857
96	FBgn0038739	0.697501	0.321144	0.837683	0.0988546	0.226316	-0.196545	CG4686	0.618776	0.042875
97	FBgn0038784	0.599141	-0.0246323	0.430632	-0.712405	0.185606	-1.15872	CG4362	0.335047	-0.56184
98	FBgn0038808	1.25932	0.970294	1.04188	0.583173	0.681522	0.219061	Srp14	1.0905	0.494585
100	FBgn0038903	0.062966	-0.0442054	0.694268	-0.553912	0.075987	-0.475988	RpI12	0.237676	-0.317971
101	FBgn0038993	-0.300918	0.245867	-0.149985	-0.440541	-1.3	-0.646394	CG13843	-0.0683453	-0.795646
102	FBgn0039008	0.150841	0.397521	-0.35613	-1.11028	0.0609338	-0.952891	CG6972	0.0640774	-0.667411
104	FBgn0039147	0.711072	0.205836	1.15801	0.865242	-0.0632363	-0.443995	CG10694	0.691638	0.119337
105	FBgn0039159	1.49866	1.46408	1.55082	0.975636	0.262272	-0.145263	mRpS24	1.50452	0.364215
106	FBgn0039294	0.0517918	0.109021	0.140123	0.129642	-0.0552253	-1.69529	Cad96Cb	0.100312	-0.54029
110	FBgn0003979	1.42847	1.37993	1.06506	0.786996	0.0235553	0.965752	Vm26Aa	1.29115	0.592101
111	FBgn0004045	0.709725	0.143511	0.464743	-0.200108	-0.151877	-0.344568	Yp1	0.439326	-0.232184
112	FBgn0004047	0.676281	-0.208048	1.1909	0.13417	-0.721816	-0.211356	Yp3	0.553043	-0.266334
113	FBgn0004052	-0.328969	0.998264	1.50989	-1.01358	-0.38527	-0.68105	Z600	0.726393	-0.693301
115	FBgn0005614	0.10776	-0.10625	0.525385	-0.333528	-0.463226	-0.831416	trpl	0.175632	-0.542723
116	FBgn0039413	-0.338866	-0.173932	-0.441019	-1.78405	-0.949885	-1.11037	CG14556	-0.317939	-1.28143
117	FBgn0039501	-0.0937736	-0.283986	-0.224202	-0.655896	-0.355928	-1.3102	TTLL6B	-0.200654	-0.774008
118	FBgn0039504	0.0844124	-0.12456	0.116673	-0.190536	-0.777185	-0.621011	CG14260	0.0255086	-0.529577
119	FBgn0039525	0.396267	0.342167	-0.243716	-0.274818	-0.19152	-0.797176	CG5646	0.164906	-0.421171
120	FBgn0039630	0.345255	1.60554	-0.0152595	-0.054005	0.278344	-0.269074	CG11843	0.645179	-0.0149117
121	FBgn0039704	0.35096	0.173475	0.177956	-0.123032	-0.763627	-0.176667	neo	0.23413	-0.354442
122	FBgn0039736	-0.172395	0.133839	-0.0505155	-0.503045	-0.512054	-0.761791	CG7912	-0.0296902	-0.592297
123	FBgn0039848	0.128582	1.04632	0.886308	0.0569276	-0.0468558	0.287972	Loxl1	0.687071	0.0993478
124	FBgn0040365	0.766462	0.443295	0.833259	0.093022	-0.104212	0.375329	CG14628	0.681005	0.12138
125	FBgn0040391	0.14783	-0.105312	0.262375	-0.736602	0.0731079	-0.888237	CG2854	0.101631	-0.517244
126	FBgn0040524	1.44675	0.434385	1.06959	0.0839648	0.66789	0.125803	CG11052	0.983575	0.292553
127	FBgn0040899	1.17051	0.822842	0.925958	0.645036	0.316309	-0.0386919	CG17776	0.973103	0.307551
128	FBgn0040929	0.693564	0.85511	1.06891	-0.243436	0.24541	-0.026869	CG12659	0.872527	-0.00829824
129	FBgn0041706	1.40759	0.391915	0.535789	-0.462152	-0.125509	-1.31861	CG3253	0.778433	-0.635424
130	FBgn0042126	-0.367254	-0.376808	-0.150117	-0.700952	-1.28207	-1.42816	CG18788	-0.29806	-1.13706
131	FBgn0044030	1.37198	1.33331	0.999444	0.0777725	0.398624	0.314811	mRpS14	1.23491	0.263736
132	FBgn0050016	0.87625	1.23843	1.40362	0.377273	0.336924	0.626458	CG30016	1.17277	0.446885
133	FBgn0050109	0.879943	0.709081	0.619632	0.330501	0.321667	-0.153425	CG30109	0.736219	0.166247
134	FBgn0050172	0.678225	0.628508	0.0501279	-1.03767	0.00847767	0.532704	CG30172	0.452287	-0.165497
135	FBgn0051051	-0.217526	-0.212267	-0.224036	-1.04213	-0.697936	-1.76336	CG31051	-0.217943	-1.16781
136	FBgn0051088	0.0830539	-0.656401	0.964819	-0.324854	-0.760597	-0.19837	CG31088	0.130491	-0.42794
137	FBgn0051391	0.211515	-0.519451	0.871256	-1.23802	0.591544	-0.861206	CG31391	0.187773	-0.50256
138	FBgn0051525	-0.741199	-0.774305	-0.557285	-1.58313	-1.01733	-1.64426	CG31525	-0.69093	-1.41491
139	FBgn0051626	0.75412	0.227494	0.198069	-0.447039	-0.402256	0.251614	CG31626	0.393228	-0.199227
140	FBgn0051676	-0.325339	1.02495	0.621782	-0.097169	-0.0472735	-0.786543	CG31676	0.440465	-0.310329
141	FBgn0051769	0.0893792	0.104474	-0.328852	-0.89736	-0.80853	-1.02326	CG31769	-0.0449995	-0.909718
142	FBgn0051798	-0.349177	0.0346789	-0.0291081	-0.537195	0.143557	-1.65043	CG31798	-0.114535	-0.681355
143	FBgn0051807	1.18046	0.55418	0.327514	-0.197047	0.353555	0.264088	CG31807	0.687384	0.140199
144	FBgn0051815	-1.063	-0.497036	-0.54771	-1.41648	-0.434276	-2.0388	CG31815	-0.702581	-1.29652
145	FBgn0051950	1.06292	0.870204	0.854421	-0.463451	0.586704	0.621555	Sbat	0.929182	0.24827
146	FBgn0051956	0.666482	-0.33849	0.258281	-0.590415	-0.333556	-0.605058	Pgant4	0.195424	-0.509676
147	FBgn0051997	1.75444	0.174838	0.767311	-0.614615	0.661741	-0.392519	CG31997	0.898862	-0.115131
148	FBgn0052069	1.84057	1.24004	1.30655	0.648901	0.778708	0.818268	CG32069	1.46239	0.748626
149	FBgn0052117	0.702876	0.28515	0.470548	0.359054	-0.392368	-1.31254	CG32117	0.486192	-0.448617
152	FBgn0052448	1.0174	0.768311	1.42652	0.700391	0.485308	-0.125275	CG32448	1.07074	0.353475
153	FBgn0052450	0.716496	-0.108176	0.347661	0.379023	-0.245089	-2.09142	CG32450	0.31866	-0.652494
154	FBgn0052695	0.181794	0.234064	1.36085	-0.245222	-0.086252	-0.829378	CG32695	0.592235	-0.386951
156	FBgn0052847	-0.273492	0.336807	1.05873	-0.144552	-0.316293	-0.231312	CG32847	0.374014	-0.230719
160	FBgn0053493	0.640926	0.0366768	0.378557	-0.80658	0.520306	-1.97294	CG33493	0.352053	-0.753073
161	FBgn0053514	0.335516	0.0419763	0.287433	0.145469	-0.440222	-1.50142	CG33514	0.221642	-0.598724
162	FBgn0053774	1.1807	1.5341	1.46016	0.955728	-0.584964	-0.228194	CG33774	1.39166	0.0475234
164	FBgn0054041	0.595894	0.233178	0.528526	-0.482733	-0.732885	0.59008	CG34041	0.452533	-0.208513
170	FBgn0066084	-0.0657074	0.035069	-0.488718	-0.597027	-0.876414	-0.868557	RpL41	-0.173119	-0.780666
171	FBgn0069354	0.585787	0.144823	-0.551935	-0.823048	0.247725	-1.76576	Porin2	0.0595584	-0.78036
179	FBgn0083968	1.73749	1.27095	0.823904	1.07692	0.446305	0.671	CG34132	1.27745	0.73141
180	FBgn0083970	-0.877028	0.561148	-0.352923	-1.53984	0.0657802	-2.18138	CG34134	-0.222934	-1.21848
181	FBgn0083983	1.70953	0.952866	1.53449	0.726274	0.104906	0.892371	mRpL34	1.39896	0.574517
183	FBgn0085271	1.14817	0.4927	0.884928	0.383554	0.215877	0.125088	CG34242	0.841934	0.241506
184	FBgn0085334	1.98285	1.48208	0.5686	0.302877	0.119577	-1.81791	CG34305	1.34451	-0.465153
185	FBgn0085357	1.02437	1.18689	0.63028	0.402441	0.193138	0.425663	CG34328	0.947182	0.340414
186	FBgn0085359	0.275637	0.397991	-0.14307	0.000472404	-0.000636493	-1.74949	CG34330	0.176853	-0.583217
189	FBgn0086681	0.146574	-0.0796347	0.606167	-0.977149	-0.246321	-0.604973	Mst36Fa	0.224369	-0.609481
191	FBgn0259712	0.530707	0.12144	0.271085	-0.500155	-0.2578	-0.924025	CG42366	0.307744	-0.56066
192	FBgn0260440	-0.505593	0.0530135	0.0891775	-0.690707	-0.110606	-1.774	spdo	-0.121134	-0.858438
193	FBgn0260758	0.840889	0.334994	0.174255	-0.136919	-0.20801	-0.128764	CG42556	0.450046	-0.157898
194	FBgn0261996	0.644238	0.601076	0.820136	0.0973713	1.02724	-1.46227	CG42814	0.688483	-0.112552
196	FBgn0262563	1.21485	0.974309	1.21948	0.783768	0.356308	-0.403179	CG43103	1.13621	0.245632
197	FBgn0010040	0.684375	-0.418163	0.206526	0.224551	-0.469114	-1.54543	GstD4	0.157579	-0.596664
198	FBgn0010612	1.27865	1.05686	1.02224	0.407883	0.543529	0.67154	ATPsynG	1.11925	0.540984
199	FBgn0011227	1.33066	1.24091	0.898911	0.646731	0.594869	0.22203	ox	1.15683	0.487877
200	FBgn0263022	0.0179421	0.912243	1.02909	-0.971361	0.350875	-0.567204	CG43317	0.653092	-0.395897
202	FBgn0263118	0.152237	0.332187	0.578214	-0.318041	-0.514357	-0.796006	tx	0.354213	-0.542801
208	FBgn0264478	0.856418	0.840212	0.347622	0.316928	-0.245786	0.0530282	CG43886	0.681417	0.0413904
219	FBgn0265535	-0.448769	0.966084	0.376679	-0.900491	-0.821912	0.15123	CG44385	0.297998	-0.523724
246	FBgn0013767	0.768759	1.45694	0.0760364	1.13995	0.380338	-1.71516	Crz	0.767247	-0.0649585
247	FBgn0015585	0.520677	0.354539	-0.528411	-0.934585	0.820048	-2.13824	Acp63F	0.115602	-0.750925
248	FBgn0015831	0.713049	0.607477	1.05211	1.07058	0.609368	-1.58797	Rtnl2	0.790877	0.0306616
249	FBgn0019936	0.373172	0.323248	0.121124	-0.497055	-0.246621	-0.677745	RpS20	0.272515	-0.473807
250	FBgn0022700	0.519988	0.335096	1.19637	0.492121	-0.861452	-0.920676	Cht4	0.683817	-0.430002
251	FBgn0023170	0.379408	-0.150038	-0.181521	-0.42463	-0.762935	-0.506447	RpL39	0.0159496	-0.564671
252	FBgn0025630	-0.0624683	0.0455291	0.025448	-0.51241	-0.314447	-0.824595	Rtca	0.00283626	-0.550484
253	FBgn0025642	0.537824	0.282288	0.105173	-0.448061	0.188375	-0.735266	CG32812	0.308428	-0.331651
254	FBgn0026876	-0.0584501	0.254561	0.473992	-0.292814	-0.0713956	-0.708466	CG11403	0.223368	-0.357559
255	FBgn0028534	0.800327	0.225791	0.652424	-0.034705	-0.23627	-0.490304	CG7916	0.559514	-0.25376
256	FBgn0028941	0.484396	0.115298	-0.232428	-1.10709	-0.0567743	-0.932605	CG16853	0.122422	-0.698823
257	FBgn0029606	0.920281	0.617634	0.58169	-0.370118	-0.0876873	0.315275	CG14052	0.706535	-0.0475098
258	FBgn0029659	0.289194	0.364488	0.196374	0.00639369	-0.22796	-1.30854	CG16782	0.283352	-0.510036
259	FBgn0029719	0.0232586	-0.0349686	0.616687	-0.304596	-0.683157	-0.416259	CG15473	0.201659	-0.468004
260	FBgn0029987	1.09691	0.725478	0.256471	0.219639	0.169211	-0.294884	CG15330	0.692952	0.0313221
261	FBgn0030300	-0.336908	0.296185	-0.563251	-1.12984	-0.915961	-0.553807	Sk1	-0.201325	-0.866535
263	FBgn0030528	0.111186	-0.3208	0.581464	-0.626245	-0.218166	-0.658789	CG11095	0.12395	-0.501067
264	FBgn0030551	0.39339	0.235656	0.668068	0.487897	0.184916	-1.05352	CG11674	0.432371	-0.126902
265	FBgn0030675	0.208202	-0.0606219	0.220169	-0.296414	-0.436727	-0.749791	CG8191	0.122583	-0.494311
266	FBgn0030678	0.390743	0.482557	1.04555	-0.0893559	0.402017	-0.148824	CG11679	0.639615	0.0546124
267	FBgn0030794	0.0995254	-0.208459	0.319051	-0.757173	-0.25378	-0.448565	CG13005	0.0700392	-0.486506
268	FBgn0030876	1.33555	0.3748	1.87807	0.598441	1.0489	-2.13859	CG6762	1.19614	-0.163749
269	FBgn0030932	0.0787046	0.0524533	0.143389	-0.328197	-0.297225	-1.08508	Ggt-1	0.0915158	-0.570168
271	FBgn0031042	0.0292331	0.290938	0.389015	0.196711	-0.978216	-0.956926	CG14221	0.236395	-0.579477
272	FBgn0031045	1.06565	-0.302367	0.409658	0.290267	0.0984344	-1.95775	CG14212	0.390979	-0.523017
273	FBgn0031104	1.79508	0.756744	2.01362	0.0725886	0.505453	-0.824604	jb	1.52182	-0.0821876
274	FBgn0031197	0.575508	-0.0471457	1.22305	-0.408924	0.25219	-0.355774	CG17601	0.583803	-0.170836
275	FBgn0031322	0.132965	0.443124	-0.115883	-0.156043	-0.230445	-0.917902	CG5001	0.153402	-0.434797
276	FBgn0031365	0.349241	1.08358	1.02574	0.710262	0.67452	-0.970905	CG17650	0.819519	0.137959
277	FBgn0031412	2.49492	0.551891	-0.460796	0.492094	-0.490985	-1.7263	CG16995	0.862005	-0.575065
278	FBgn0031419	0.284802	1.66178	0.447296	0.248203	-0.329172	-0.0690388	CG15390	0.797958	-0.0500026
279	FBgn0031434	0.394386	0.593733	0.634097	-0.191962	-0.0611609	-0.186032	insv	0.540739	-0.146385
280	FBgn0031561	1.4994	1.23803	1.21984	0.0935063	0.511505	0.350544	IM33	1.31909	0.318518
281	FBgn0031682	0.687099	0.270014	0.485244	-0.113127	-0.0227397	-0.11558	CG5828	0.480786	-0.0838157

## Sheet: All (Polysome over Input) in Po
X1	Mean.GFP.RNAi.TE	Mean.Porthos.RNAi.TE	FBGN	symbol
1	-0.214072	-0.344955	FBgn0000008	a
2	0.090563	0.0642893	FBgn0000014	abd-A
3	0.0256869	-0.0156208	FBgn0000015	Abd-B
4	-0.786989	-0.671101	FBgn0000017	Abl
5	-0.361573	-0.279931	FBgn0000018	abo
6	-0.192422	-0.252236	FBgn0000024	Ace
7	0.0601556	-0.129499	FBgn0000028	acj6
8	0.155115	0.067169	FBgn0000032	Acph-1
9	-0.225891	-0.0383214	FBgn0000036	nAChRalpha1
10	0.0177711	0.0556541	FBgn0000037	mAChR-A
11	-0.491486	-0.0735151	FBgn0000042	Act5C
12	-0.548639	-0.2348	FBgn0000043	Act42A
13	-0.449105	0.000920342	FBgn0000046	Act87E
14	-0.903757	-0.81684	FBgn0000052	Pfas
15	-0.389888	-0.434538	FBgn0000053	Gart
17	0.354881	0.0169503	FBgn0000057	adp
18	-0.369208	-0.394537	FBgn0000063	Mps1
19	-0.185203	0.167312	FBgn0000064	Ald1
20	-0.0715988	0.0864821	FBgn0000071	Ama
21	-0.408757	-0.296238	FBgn0000075	amd
22	-0.627588	0.0568219	FBgn0000077	amx
23	-0.148287	0.346845	FBgn0000078	Amy-d
24	-0.266855	-0.116198	FBgn0000083	AnxB9
25	-0.103523	0.114274	FBgn0000084	AnxB10
26	0.257807	1.24493	FBgn0000094	Anp
27	-0.577238	-0.429443	FBgn0000097	aop
29	-0.414987	-0.346285	FBgn0000100	RpLP0
30	-0.357317	-0.494677	FBgn0000108	Appl
31	0.5368	0.492945	FBgn0000109	Aprt
32	-0.348101	-0.0724077	FBgn0000114	bru1
33	0.408369	0.262812	FBgn0000115	Arl1
34	0.00312021	0.128154	FBgn0000116	Argk
35	-0.784246	-0.514584	FBgn0000117	arm
36	-0.727649	-0.739489	FBgn0000119	arr
37	0.0930569	0.0811052	FBgn0000139	ash2
38	-1.20036	-1.18672	FBgn0000140	asp
39	-1.39048	-0.897049	FBgn0000146	aub
40	-0.383681	-0.148932	FBgn0000147	aurA
41	0.884723	0.412314	FBgn0000150	awd
42	-0.269304	-0.642242	FBgn0000152	Axs
43	-0.0323495	-0.179093	FBgn0000153	b
44	-0.287973	-0.304549	FBgn0000158	bam
45	-0.646137	-0.555841	FBgn0000163	baz
46	0.408241	0.40965	FBgn0000173	ben
47	-0.0584192	-0.0246778	FBgn0000179	bi
48	-0.442273	-0.331653	FBgn0000180	bib
49	0.248912	0.31019	FBgn0000181	bic
50	-0.548113	-0.494553	FBgn0000183	BicD
52	-1.07405	-1.02735	FBgn0000212	brm
53	0.307588	0.364936	FBgn0000221	brn
54	-0.501156	-0.564748	FBgn0000228	Bsg25D
55	0.0374947	0.139017	FBgn0000229	bsk
56	-0.517931	-0.364957	FBgn0000239	bur
57	0.064934	-0.121459	FBgn0000241	bw
58	-0.362513	-0.443222	FBgn0000244	by
59	-0.295017	-0.205727	FBgn0000246	c(3)G
60	-0.625919	-0.825021	FBgn0000247	ca
61	-0.0930525	-0.0523015	FBgn0000250	cact
62	0.167369	-0.351537	FBgn0000251	cad
63	0.118282	0.239156	FBgn0000253	Cam
64	-0.325176	-0.368151	FBgn0000256	capu
65	-0.205693	-0.259286	FBgn0000257	car
66	-0.0496298	0.133732	FBgn0000259	CkIIbeta
67	-0.576678	-0.330567	FBgn0000261	Cat
68	-0.754791	-0.386118	FBgn0000273	Pka-C1
69	1.04758	0.872594	FBgn0000276	CecA1
70	1.16176	0.576045	FBgn0000277	CecA2
71	0.681679	0.328802	FBgn0000278	CecB
72	0.93884	0.815881	FBgn0000279	CecC
73	-0.79502	-0.540729	FBgn0000283	Cp190
74	-0.451264	-0.237872	FBgn0000286	Cf2
75	-0.543401	-0.395731	FBgn0000289	cg
76	-1.06149	-0.726864	FBgn0000299	Col4a1
77	0.0172947	-0.144215	FBgn0000303	ChAT
78	-0.268106	-0.331459	FBgn0000307	chif
79	0.316095	0.343371	FBgn0000308	chic
81	-0.533543	-0.280193	FBgn0000316	cin
82	-1.12591	-1.02195	FBgn0000317	ck
83	0.877851	0.681718	FBgn0000318	cl
84	-1.27979	-1.22416	FBgn0000319	Chc
85	-0.611461	-0.315433	FBgn0000326	clt
86	-0.0757348	-0.0485231	FBgn0000330	cm
87	-0.642417	-0.868181	FBgn0000337	cn
88	0.486151	0.503265	FBgn0000339	cni
89	-0.575046	-0.517423	FBgn0000346	comt
90	0.083638	-0.147332	FBgn0000351	cort
91	-0.561468	-0.267195	FBgn0000352	cos
92	1.05747	0.516073	FBgn0000355	Cp15
93	-0.356601	-0.0303035	FBgn0000357	Cp18
94	0.179938	0.0540002	FBgn0000370	crc
95	-0.392252	-0.249421	FBgn0000376	crm
96	-0.504386	-0.231084	FBgn0000377	crn
97	-0.440463	-0.403109	FBgn0000382	csw
98	-0.00325611	0.0750858	FBgn0000384	cta
99	-0.0689274	0.14713	FBgn0000394	cv
100	-0.50302	-0.472564	FBgn0000395	cv-2
101	-0.902838	-0.552299	FBgn0000404	CycA
102	-0.869976	-0.544043	FBgn0000405	CycB
104	-0.310999	0.0400408	FBgn0000412	D1
106	-0.468345	-0.402145	FBgn0000414	Dab
107	-1.22392	-0.843276	FBgn0000416	Sap-r
108	0.0424355	-0.332295	FBgn0000422	Ddc
109	1.09203	0.719674	FBgn0000426	SmF
110	0.0990892	0.108616	FBgn0000447	Dhod
111	-0.197515	-0.135895	FBgn0000448	Hr3
112	-0.502027	-0.302703	FBgn0000454	Dip-B
113	-0.462731	-0.0928757	FBgn0000455	Dip-C
114	-0.131276	-0.337297	FBgn0000463	Dl
115	-0.957207	-0.846933	FBgn0000464	Lar
116	-0.331219	-0.0276746	FBgn0000473	Cyp6a2
117	-0.226281	-0.258836	FBgn0000479	dnc
118	-0.868767	-0.679774	FBgn0000482	dor
119	-0.470974	-0.219947	FBgn0000489	Pka-C3
120	0.154148	-0.254581	FBgn0000490	dpp
121	-0.10328	0.211548	FBgn0000492	Dr
122	-0.479029	-0.218086	FBgn0000499	dsh
123	-0.161326	0.0236985	FBgn0000504	dsx
124	0.00768988	-0.287507	FBgn0000520	dwg
125	-0.239155	-0.0934278	FBgn0000524	dx
126	-0.203831	-0.0616752	FBgn0000527	e
127	0.283096	0.0354338	FBgn0000533	ea
128	0.04033	-0.175524	FBgn0000535	eag
129	-0.521811	-0.308471	FBgn0000536	eas
130	-1.01394	-0.889058	FBgn0000541	E(bx)
131	-0.357657	-0.60536	FBgn0000542	ec
132	-0.674178	-0.261173	FBgn0000543	ecd
133	-0.751741	-0.49226	FBgn0000546	EcR
134	-0.574566	-0.393188	FBgn0000547	ed
136	-0.630784	-0.124178	FBgn0000557	eEF1alpha2
137	-0.508021	-0.371031	FBgn0000559	eEF2
138	-0.995545	-0.926758	FBgn0000562	egl
139	0.224303	0.218349	FBgn0000565	Eip71CD
140	-0.30971	-0.00311396	FBgn0000566	Eip55E
141	-0.235182	-0.160268	FBgn0000567	Eip74EF
142	-0.591279	-0.459274	FBgn0000568	Eip75B
143	-0.10327	0.057278	FBgn0000575	emc
144	-0.706966	-0.446898	FBgn0000578	ena
145	-0.196947	-0.0200497	FBgn0000579	Eno
146	-0.553157	-0.515665	FBgn0000581	E(Pc)
147	0.0668601	0.200134	FBgn0000588	esc
148	-0.429429	-0.264728	FBgn0000594	Est-P
149	-0.465467	-0.126607	FBgn0000611	exd
150	-0.0196109	-0.2182	FBgn0000615	exu
151	0.0741483	0.419509	FBgn0000617	e(y)1
152	0.838561	0.474704	FBgn0000618	e(y)2
153	-0.460901	0.0128814	FBgn0000629	E(z)
154	-0.0813092	0.0556259	FBgn0000633	CG17716
155	-0.742394	-0.538968	FBgn0000635	Fas2
156	-0.937407	-0.359695	FBgn0000636	Fas3
157	0.291779	0.358971	FBgn0000640	Fbp2
158	0.326828	0.178647	FBgn0000644	Fcp3C
159	-0.319994	-0.284176	FBgn0000662	fl(2)d
160	-0.367681	-0.297899	FBgn0000667	Actn
161	-0.536957	-0.307048	FBgn0000709	fliI
162	-0.725599	-0.28646	FBgn0000711	flw
163	-0.587508	-0.389423	FBgn0000719	fog
164	-0.447891	-0.373448	FBgn0000721	for
165	-0.386407	-0.353282	FBgn0000723	FER
166	0.0284099	0.00187032	FBgn0000808	gd
167	-0.292504	-0.201666	FBgn0000810	fs(1)K10
168	0.466755	0.484615	FBgn0000826	png
169	0.221082	-0.0102035	FBgn0000927	fs(1)Ya
170	-1.34998	-1.14361	FBgn0000928	fs(1)Yb
171	-0.152379	-0.0431934	FBgn0000964	tj
172	-0.493515	-0.383082	FBgn0000996	dup
173	-0.708187	-0.493716	FBgn0001078	ftz-f1
174	-0.492731	-0.79765	FBgn0001079	fu
175	-1.02255	-0.974364	FBgn0001083	fw
176	-0.132349	-0.447986	FBgn0001084	fy
177	-0.442411	-0.228241	FBgn0001085	fz
178	-0.852173	-0.535252	FBgn0001086	fzy
179	-0.919967	-0.58602	FBgn0001087	g
180	-0.85241	-0.288245	FBgn0001090	bnb
181	0.179482	0.235216	FBgn0001091	Gapdh1
182	0.112468	0.203685	FBgn0001092	Gapdh2
183	-0.427981	-0.207284	FBgn0001098	Gdh
184	-0.385453	0.428898	FBgn0001099	gdl
185	-0.2286	-0.0565903	FBgn0001104	Galphai
186	-0.702819	-0.400523	FBgn0001105	Gbeta13F
187	-0.696515	-0.515496	FBgn0001108	DCTN1-p150
188	-0.0950339	-0.375389	FBgn0001112	Gld
189	-0.712746	-0.381007	FBgn0001114	Glt
190	-0.0181085	0.162533	FBgn0001120	gnu
191	-0.927572	-0.416002	FBgn0001122	Galphao
192	-0.0462778	0.0885663	FBgn0001123	Galphas
193	-0.470823	-0.0782579	FBgn0001124	Got1
194	-0.31193	-0.0628503	FBgn0001125	Got2
195	-0.0689459	-0.249128	FBgn0001128	Gpdh1
196	0.0120174	0.116564	FBgn0001133	grau
197	0.00267292	0.0708278	FBgn0001134	Grd
198	0.101219	0.0975112	FBgn0001137	grk
199	-0.735331	-0.542875	FBgn0001139	gro
200	-0.767622	-0.252639	FBgn0001142	Gs1
201	-0.460909	-0.0742322	FBgn0001145	Gs2
202	0.503649	0.523976	FBgn0001149	GstD1
203	0.516803	0.391237	FBgn0001150	gt
204	0.0458424	0.00387199	FBgn0001168	h
205	-0.418192	-0.375901	FBgn0001169	H
206	0.144635	0.329582	FBgn0001170	H2.0
207	-0.529649	-0.537342	FBgn0001179	hay
208	0.0472257	-0.112266	FBgn0001180	hb
209	0.353674	0.28942	FBgn0001185	her
210	-0.666627	-0.408813	FBgn0001186	Hex-A
211	0.0407697	-0.27081	FBgn0001187	Hex-C
212	0.105842	-0.107153	FBgn0001189	hfw
213	0.464565	0.523378	FBgn0001197	His2Av
214	-0.938947	-0.526325	FBgn0001202	hook
215	-0.502837	-0.525408	FBgn0001206	Hmr
216	-0.219181	0.072532	FBgn0001215	Hrb98DE
217	-1.11572	-0.665798	FBgn0001218	Hsc70-3
218	-0.851571	-0.531832	FBgn0001220	Hsc70-5
219	-0.611866	-0.492526	FBgn0001222	Hsf
220	0.32893	0.44279	FBgn0001224	Hsp23
221	0.257074	0.217216	FBgn0001225	Hsp26
222	0.210449	0.23517	FBgn0001226	Hsp27
223	-0.493459	-0.163964	FBgn0001227	Hsp67Ba
224	-0.0515218	0.23787	FBgn0001229	Hsp67Bc
225	-0.262158	-0.376629	FBgn0001230	Hsp68
226	-0.912938	-0.546683	FBgn0001233	Hsp83
228	-0.1884	-0.291567	FBgn0001235	hth
229	-0.838168	-0.693721	FBgn0001247	Ide
230	-0.499681	-0.260041	FBgn0001248	Idh
231	-0.571585	-0.644228	FBgn0001250	if
232	0.125058	-0.536931	FBgn0001255	ImpE3
233	0.0599808	0.12365	FBgn0001257	ImpL2
234	0.115159	0.149438	FBgn0001258	Ldh
235	-0.207445	-0.958048	FBgn0001263	inaD
236	0.569371	0.492066	FBgn0001276	ix
237	0.911827	0.509891	FBgn0001280	janA
238	-0.0904106	-4.6785e-05	FBgn0001291	Jra
239	-0.0875059	-0.352321	FBgn0001296	kar
240	-0.592861	-0.333091	FBgn0001297	kay
241	-0.620459	-0.541348	FBgn0001301	kel
242	-1.43362	-1.00842	FBgn0001308	Khc
243	-0.213652	-0.173197	FBgn0001311	kkv
244	-0.354149	-0.452179	FBgn0001316	klar
245	-0.309069	-0.118886	FBgn0001321	knk
246	-1.16515	-1.17779	FBgn0001324	kto
247	-0.0640726	0.0499607	FBgn0001325	Kr
248	-0.660253	-0.646464	FBgn0001330	kz
250	-1.37654	-1.05446	FBgn0001341	Mybbp1A
251	-0.33047	-0.22578	FBgn0001404	egh
252	0.558332	0.650303	FBgn0001491	l(1)10Bb
253	-0.18572	-0.106995	FBgn0001565	Hlc
254	-0.666631	-0.527874	FBgn0001612	Grip91
255	-0.925662	-0.551332	FBgn0001624	dlg1
256	-0.132218	0.0355759	FBgn0001941	ifc
257	-0.371536	-0.237054	FBgn0001942	eIF4A
258	0.269395	0.037149	FBgn0001961	Arpc1
259	-0.481716	-0.354515	FBgn0001965	Sos
260	-0.146244	-0.226016	FBgn0001970	Pgant35A
261	-0.124993	-0.0223365	FBgn0001974
262	0.17248	0.117649	FBgn0001977	CIAPIN1
263	-0.020264	-0.107228	FBgn0001978	stc
264	0.315674	-0.00635499	FBgn0001981	esg
265	-0.856379	-0.676754	FBgn0001986	Mtr4
266	-0.733757	-0.350731	FBgn0001987	Gli
267	0.669362	0.584208	FBgn0001989	ND-B17
268	-0.177537	-0.209689	FBgn0001990	wek
269	-0.0121064	-0.109826	FBgn0001991	Ca-alpha1D
270	-0.0647662	-0.425354	FBgn0001992	Cyp303a1
271	-0.904797	-0.478508	FBgn0001994	crp
272	0.321164	0.490404	FBgn0001995	mRpL4
273	-0.0338232	0.112975	FBgn0002021	l(2)37Bb
274	-0.106261	0.108629	FBgn0002022	Catsup
275	0.136157	0.148807	FBgn0002031	l(2)37Cc
276	0.248289	-0.012487	FBgn0002036	CG10561
277	-0.633359	-0.574418	FBgn0002044	swm
278	-0.460521	-0.385795	FBgn0002069	AspRS
279	-0.568216	-0.418052	FBgn0002121	l(2)gl
280	0.61915	0.474961	FBgn0002174	CG5504
281	-0.8627	-0.53465	FBgn0002183	dre4
282	0.20467	0.0313638	FBgn0002283	l(3)73Ah
283	0.579163	0.586862	FBgn0002284	Prosbeta6
284	0.814526	0.676782	FBgn0002354	l(3)87Df
285	-0.387315	-0.183964	FBgn0002413	dco
286	-1.29313	-1.26823	FBgn0002431	hyd
287	0.369689	0.283667	FBgn0002440	l(3)mbn
288	-0.637251	-0.579555	FBgn0002441	l(3)mbt
289	-1.27186	-0.91572	FBgn0002466	sti
290	-0.615788	-0.349596	FBgn0002521	pho
291	-0.874323	-0.439543	FBgn0002524	lace
292	-1.27801	-0.597034	FBgn0002525	Lam
293	-1.3805	-1.30412	FBgn0002526	LanA
294	0.421501	0.0115674	FBgn0002534	Lcp3
295	-0.921681	-0.639895	FBgn0002542	lds
296	-0.556974	-0.662522	FBgn0002543	robo2
297	-0.0220691	-0.0170116	FBgn0002552	lin
298	-0.00486158	-0.328902	FBgn0002563	Lsp1beta
299	-0.315521	-0.797791	FBgn0002564	Lsp1gamma
300	-0.134965	-0.149188	FBgn0002566	lt
301	-0.073818	-0.284216	FBgn0002567	Rab32
302	0.087204	0.557083	FBgn0002577	m
303	0.188519	-0.0026391	FBgn0002579	RpL36
304	-0.0553353	-0.229387	FBgn0002590	RpS5a
305	0.140292	-0.133463	FBgn0002593	RpLP1
307	0.0282703	0.334892	FBgn0002609	E(spl)m3-HLH
308	0.000835202	-0.0771003	FBgn0002622	RpS3
309	0.00292683	-0.250032	FBgn0002626	RpL32
310	-0.223871	-0.234902	FBgn0002638	Rcc1
311	-0.300856	-0.204864	FBgn0002641	mal
312	-0.560422	-0.434709	FBgn0002643	mam
313	-1.05184	-0.83006	FBgn0002645	Map205
314	-0.480006	-0.381914	FBgn0002673	twe
315	-0.755385	-0.416138	FBgn0002707	mei-9
316	-0.10593	0.121007	FBgn0002709	mei-218
317	-0.0285872	-0.0551399	FBgn0002715	mei-S332
318	-0.684384	-0.644298	FBgn0002716	mei-W68
319	-0.919333	-0.516652	FBgn0002719	Men
320	-0.260587	-0.295223	FBgn0002723	Met
321	0.426611	-0.0733838	FBgn0002732	E(spl)malpha-BFM
322	0.350093	-0.00067314	FBgn0002733	E(spl)mbeta-HLH
323	-0.0603421	0.389189	FBgn0002734	E(spl)mdelta-HLH
324	-0.217797	-0.188666	FBgn0002735	E(spl)mgamma-HLH
325	0.728742	0.649584	FBgn0002736	mago
326	0.478855	0.341421	FBgn0002773	Mlc2
327	-0.456442	-0.558628	FBgn0002774	mle
328	-0.422951	-0.0177593	FBgn0002775	msl-3
329	-0.559272	-0.375348	FBgn0002778	mnd
330	-0.625099	-0.185882	FBgn0002780	mod
331	-0.142325	-0.0911585	FBgn0002781	mod(mdg4)
332	-1.47922	-1.20258	FBgn0002783	mor
333	-0.109192	0.154906	FBgn0002787	Rpn8
334	-0.303537	-0.0790836	FBgn0002791	mr
335	0.353222	0.440146	FBgn0002838	ms(3)K81
336	-0.118919	0.308759	FBgn0002842	sa
337	1.08094	0.525739	FBgn0002868	MtnA
338	-0.920518	-0.869429	FBgn0002872	mu2
339	-0.879251	-1.01016	FBgn0002873	mud
340	-0.68996	-0.605454	FBgn0002878	mus101
341	-0.844786	-0.740222	FBgn0002887	mus201
342	-0.724451	-0.846931	FBgn0002891	mus205
343	-0.276869	-0.353898	FBgn0002899	mus301
344	-0.161776	-0.345337	FBgn0002901	mus304
345	-0.47377	-0.743358	FBgn0002905	mus308
346	-0.822488	-0.807881	FBgn0002906	Blm
347	-0.170602	-0.118403	FBgn0002914	Myb
348	-1.24302	-0.914866	FBgn0002921	Atpalpha
349	0.338803	0.261395	FBgn0002922	nau
350	-0.619243	-0.375482	FBgn0002924	ncd
351	-0.164336	-0.038738	FBgn0002926	ndl
352	-0.174736	-0.511074	FBgn0002931	net
353	-0.254752	-0.0807044	FBgn0002932	neur
354	-0.311496	-0.225016	FBgn0002945	nkd
355	-0.156334	0.0576845	FBgn0002948	nod
356	-0.8233	-0.213542	FBgn0002962	nos
357	-0.524879	-0.514746	FBgn0002973	numb
358	-0.29266	-0.171621	FBgn0002989	okr
359	0.604991	0.560357	FBgn0003008	or
360	-0.357075	-0.164255	FBgn0003009	ord
361	0.205318	0.202608	FBgn0003015	osk
362	-0.654386	-0.362043	FBgn0003016	osp
363	0.0690933	-0.127617	FBgn0003023	otu
364	-0.439522	-0.182569	FBgn0003028	ovo
365	-0.263371	-0.268383	FBgn0003041	pbl
366	-0.279843	-0.119615	FBgn0003042	Pc
367	-0.315288	-0.338674	FBgn0003044	Pcl
368	-0.0605516	0.00738764	FBgn0003046	Pcp
369	-1.11198	-0.991914	FBgn0003048	pcx
370	-0.496399	-0.625756	FBgn0003053	peb
371	0.346086	0.249171	FBgn0003062	Fib
372	0.186671	0.11004	FBgn0031779	CG9175
374	0.0148538	-0.0914296	FBgn0031782	WDR79
375	-0.579659	-0.672425	FBgn0031799	Pez
376	-0.386762	-0.223458	FBgn0031800	CG9497
377	0.0525757	0.29871	FBgn0031801	CG9498
378	-0.138912	0.173597	FBgn0031811	CG13982
379	-0.26581	-0.302576	FBgn0031813	CG9527
380	-0.567475	-0.292978	FBgn0031814	retm
381	-0.271604	-0.0525895	FBgn0031815	frj
382	-0.101656	-0.291588	FBgn0031816	Rchy1
383	0.11929	-0.176436	FBgn0031817	HemK1
384	0.0117239	0.263664	FBgn0031818	CG9536
385	-0.232024	-0.348276	FBgn0031820	Daxx
386	-0.0937821	0.195148	FBgn0031821	KFase
387	0.915393	0.783935	FBgn0031822	Phf5a
388	-0.113321	0.0198576	FBgn0031824	CG9547
389	0.150422	0.0857769	FBgn0031829	IFT52
390	0.910599	0.74432	FBgn0031830	COX5B
391	-0.491056	0.0842133	FBgn0031832	CG9596
392	-0.0784418	-0.310475	FBgn0031834	CG13766
393	0.131301	0.147779	FBgn0031836	CG11050
394	-0.796049	-0.657373	FBgn0031842	Tango1
395	0.122005	0.0173137	FBgn0031844	CG13771
396	0.465958	-0.060818	FBgn0031848	Nse1
397	0.037989	0.178828	FBgn0031849	CG11327
398	-0.222974	-0.238344	FBgn0031850	Tsp
399	-0.0115224	0.220454	FBgn0031851	Aatf
400	-0.0479017	-0.0849994	FBgn0031857	LUBEL
401	-0.202471	-0.602523	FBgn0031865	Nha1
402	0.0704059	0.00119786	FBgn0031866	Nlg2
403	-0.916882	-0.60267	FBgn0031868	Rat1
404	-0.108369	-0.41813	FBgn0031869	CG18304
405	0.273723	0.30851	FBgn0031871	Fgop2
406	-0.193916	-0.145877	FBgn0031872	ihog
407	0.205031	0.584974	FBgn0031873	Gas41
408	-0.143012	-0.0201427	FBgn0031874	CG13775
409	-0.610493	-0.346559	FBgn0031875	CG3430
410	0.201789	0.031416	FBgn0031876	Atac1
411	-0.293717	-0.102783	FBgn0031877	Hmgcl
412	-0.749996	-0.50658	FBgn0031878	sip2
413	0.647417	0.438838	FBgn0031881	MME1
414	-0.0241144	0.0810945	FBgn0031882	Rab30
415	-0.279705	-0.251541	FBgn0031883	Caper
416	-0.217949	-0.245505	FBgn0031885	Mnn1
417	-0.236014	-0.0690863	FBgn0031886	Nuf2
419	-0.689387	-0.325541	FBgn0031888	Pvf2
420	0.0978122	0.13212	FBgn0031893	MICU1
421	-0.560043	-0.239537	FBgn0031894	CG4496
422	-0.355908	-0.0799457	FBgn0031895	CG4497
423	-0.339623	-0.204891	FBgn0031896	CG4502
424	-0.310073	-0.302617	FBgn0031897	CG13784
425	0.0940814	0.0569974	FBgn0031902	Wnt6
426	-0.392168	-0.156445	FBgn0031904	CG5149
427	-0.328924	-0.0553582	FBgn0031907	CG5171
428	0.38777	0.219519	FBgn0031909	CG5181
429	0.2824	0.29007	FBgn0031910	CG15818
431	0.249616	0.186705	FBgn0031913	CG5958
432	-0.0984243	-0.360113	FBgn0031914	CG5973
433	0.0892721	-0.127949	FBgn0031918	CG6055
434	-0.375368	-0.084162	FBgn0031920	CG6441
435	-0.936804	-0.580857	FBgn0031936	CG13794
436	-1.1236	-0.854511	FBgn0031937	CG13795
437	-0.219662	-0.443031	FBgn0031939	CG13796
438	0.058529	-0.388109	FBgn0031945	CG7191
439	-0.396128	-0.272788	FBgn0031947	CG7154
440	-0.569502	-0.412784	FBgn0031948	CG7149
441	-0.216552	-0.174581	FBgn0031950	Herp
442	0.207885	0.435051	FBgn0031951	r2d2
443	-0.601446	-0.383261	FBgn0031952	cdc14
444	0.190525	0.0385061	FBgn0031961	CG7102
445	0.482474	0.401406	FBgn0031968	CG7231
446	-0.466494	-0.241194	FBgn0031969	pes
447	0.75283	0.406321	FBgn0031971	Sirup
448	-0.123992	0.135916	FBgn0031972	Wwox
449	-0.310058	-0.472782	FBgn0031973	Spn28Dc
450	0.358667	-0.0572539	FBgn0031974	CG12560
451	-0.480839	-0.254191	FBgn0031975	Tg
452	0.264362	-0.374347	FBgn0031976	CG7367
453	1.02349	0.795111	FBgn0031977	baf
454	0.249579	0.0826565	FBgn0031979	CCDC53
455	0.122171	-0.137637	FBgn0031980	RpL36A
456	-0.651483	-0.885265	FBgn0031981	Megf8
457	-1.15689	-0.866471	FBgn0031985	mon2
458	0.0289708	-0.0263448	FBgn0031986	CG8673
459	-0.0849065	-0.088705	FBgn0031987	CG12375
460	-0.354034	-0.259758	FBgn0031988	CG8668
461	-1.24765	-1.06169	FBgn0031990	PAPLA1
462	1.12364	0.562271	FBgn0031992	Acbp1
463	-0.521054	-0.49917	FBgn0031995	CG8475
464	0.217184	0.0673909	FBgn0031996	CG8460
465	-0.144489	0.046247	FBgn0031997	PGAP5
466	-0.128322	-0.2223	FBgn0031998	SLC5A11
467	0.2875	-0.260476	FBgn0031999	CG8419
468	0.630184	0.426306	FBgn0032000	CG8372
469	0.551693	0.297472	FBgn0032001	CG8360
470	0.484455	0.224697	FBgn0032002	CG8353
471	0.189542	0.236869	FBgn0032003	CG8349
472	0.117139	0.163956	FBgn0032004	CG8292
473	-0.408605	-0.0417678	FBgn0032005	Snx6
474	-0.739378	-0.676256	FBgn0032006	Pvr
475	-0.583655	-0.450322	FBgn0032010	CG8086
476	-0.108074	-0.0771579	FBgn0032013	Scgalpha
477	0.395889	0.155508	FBgn0032014	CG7840
478	0.135	0.131874	FBgn0032015	Ostgamma
479	0.186979	0.167356	FBgn0032016	Mettl14
480	0.239092	0.539353	FBgn0032017	CG7810
481	-0.856698	-0.799595	FBgn0032018	CG7806
482	0.806148	0.539607	FBgn0032020	strat
483	0.218041	0.101693	FBgn0032021	CG7781
484	0.198708	0.0398264	FBgn0032023	CG14274
485	-0.0237936	0.335083	FBgn0032024	CG14273
486	-0.0215991	-0.00515652	FBgn0032025	CG7778
487	-0.742537	-0.698903	FBgn0032026	CG7627
488	0.30527	0.315659	FBgn0032029	CG17292
489	0.197523	0.274024	FBgn0032030	Wdr82
490	0.37856	0.391346	FBgn0032031	CG13390
491	0.194876	0.175206	FBgn0032032	CG17294
492	0.134187	-0.173473	FBgn0032033	CG13392
493	0.611664	0.359856	FBgn0032034	Rcd4
494	-0.260778	-0.208762	FBgn0032036	CG13384
495	0.273266	0.437778	FBgn0032040	CG13386
496	0.00467745	-0.0647536	FBgn0032042	CG13398
497	-0.158555	-0.0464245	FBgn0032047	CG13088
498	0.633232	0.292243	FBgn0032048	Dh31
499	-0.897714	-0.467792	FBgn0032050	CG13096
500	-1.06057	-0.570605	FBgn0032051	CG13097
501	0.0395161	0.0495574	FBgn0032052	PIG-U
502	0.888868	0.789638	FBgn0032053	mRpL51
503	-0.314174	0.132993	FBgn0032054	Uba4
504	0.371879	-0.427629	FBgn0032055	CG13091
505	-0.28862	0.308133	FBgn0032057	CG9287
506	-0.148021	0.151143	FBgn0032058	CG9289
507	0.709802	0.66529	FBgn0032059	PrBP
508	-0.153508	-0.517551	FBgn0032061	CG9314
509	0.00635901	0.660634	FBgn0032074	Tsp29Fa
510	0.101484	0.174217	FBgn0032075	Tsp29Fb
511	-0.123978	-0.212881	FBgn0032076	Argl
512	0.118798	0.302942	FBgn0032077	CG9515
513	0.0663912	0.12131	FBgn0032078	C1GalTA
514	-0.374549	-0.238832	FBgn0032079	CG31886
516	-0.223705	-0.0695944	FBgn0032082	CG18088
517	0.0265305	-0.450719	FBgn0032083	CG9541
518	0.144367	-0.00331996	FBgn0032084	CG13101
519	0.120402	0.543373	FBgn0032085	CG9555
520	0.798798	0.691318	FBgn0032101	CG9586
521	-0.415954	-0.0666714	FBgn0032105	borr
522	0.139274	-0.0402575	FBgn0032115	CG4438
523	-0.42294	-0.334057	FBgn0032117	FucTB
524	-0.580385	-0.600449	FBgn0032120	CG33298
525	-0.548199	-0.504262	FBgn0032123	Oatp30B
526	0.017908	-0.0501241	FBgn0032124	CG17855
527	0.117076	0.0947087	FBgn0032130	brwl
528	-0.0803176	0.0642753	FBgn0032135	GlcAT-S
529	-0.82973	-0.823794	FBgn0032136	Apoltp
530	-0.162253	-0.163406	FBgn0032138	CG4364
531	-0.129018	0.276486	FBgn0032139	CG13116
532	0.718651	0.37397	FBgn0032140	CG13117
533	0.0802316	-0.314772	FBgn0032147	IP3K1
534	0.353167	0.290358	FBgn0032149	CG4036
535	0.106874	0.282574	FBgn0032150	CG13123
536	-0.327916	0.0945159	FBgn0032151	nAChRalpha6
537	1.14444	0.140766	FBgn0032153	CG4537
538	0.259125	-0.112956	FBgn0032154	mtDNA-helicase
539	-0.570415	-0.496517	FBgn0032156	CG13124
540	-0.469051	-0.370003	FBgn0032157	Etl1
541	0.104948	0.322781	FBgn0032160	CG4598
542	-0.254849	-0.348928	FBgn0032161	CG4594
543	0.120501	0.0717594	FBgn0032162	CG4592
544	0.462823	-0.18612	FBgn0032163	TbCMF46
545	-0.720475	-0.6157	FBgn0032166	CG4619
546	-0.473373	-0.218547	FBgn0032167	CG5853
547	-0.550523	-0.332828	FBgn0032168	CG13126
548	0.162788	0.0394652	FBgn0032169	CG4709
549	-0.473443	-0.312614	FBgn0032170	CG4658
550	0.38462	0.255405	FBgn0032171	CG5846
551	-0.491214	-0.234532	FBgn0032172	CG5850
552	0.064743	-0.0335702	FBgn0032178	Spn31A
553	-0.128273	0.0479879	FBgn0032187	CG4839
554	0.402198	0.423252	FBgn0032189	Ripalpha
555	0.394196	0.275311	FBgn0032191	CG5734
556	0.162278	0.16425	FBgn0032192	CG5731
557	0.475883	0.566609	FBgn0032193	CG5727
558	-0.0750566	-0.113997	FBgn0032194	CG4901
559	0.02347	0.129469	FBgn0032195	CG4908
560	0.367399	0.339742	FBgn0032196	CG5708
561	-0.253068	-0.25948	FBgn0032197	CG5694
562	0.600284	0.603012	FBgn0032198	eEF1delta
563	0.578833	0.468416	FBgn0032200	CG5676
564	0.723215	0.516749	FBgn0032202	REPTOR-BP
565	-0.496898	-0.364489	FBgn0032204	CG4953
566	0.537264	0.365308	FBgn0032205	CG4957
567	-1.10194	-1.01722	FBgn0032208	Ufd4
568	-0.360064	-0.0910481	FBgn0032210	CYLD
569	0.177285	0.387642	FBgn0032211	CG13138
570	-0.154163	0.246369	FBgn0032213	CG5390
571	0.521417	0.535887	FBgn0032214	CG4968
572	-0.363876	0.00134945	FBgn0032216	Usp14
573	-0.667618	-0.14332	FBgn0032217	CG4972
574	-0.693081	-0.718023	FBgn0032218	CG5381
575	0.0413449	0.282896	FBgn0032219	CG4995
576	0.153778	0.144526	FBgn0032221	Schip1
577	0.502205	0.300496	FBgn0032222	CG5037
578	-0.700521	-0.587567	FBgn0032223	GATAd
579	0.0395186	-0.343879	FBgn0032224	Sps2
580	-0.23583	0.00299046	FBgn0032225	CG5022
581	0.23311	0.235973	FBgn0032228	CG5367
582	0.442252	0.442365	FBgn0032229	CG5045
583	0.516704	0.117206	FBgn0032230	lft
584	0.127679	0.194375	FBgn0032231	CG5056
585	0.0627141	0.0935746	FBgn0032233	dpr19
586	-0.38141	-0.0846175	FBgn0032234	gny
587	-0.247465	-0.148943	FBgn0032235	CG5096
588	0.686317	0.649563	FBgn0032236	mRpS7
589	-1.27338	-0.684581	FBgn0032242	CG5355
590	-0.709961	-0.545519	FBgn0032243	Klp31E
591	0.0157776	0.0634803	FBgn0032244	RfC3
592	-0.00730098	0.0309552	FBgn0032246	Wdfy2
593	0.516558	0.525755	FBgn0032247	CG5188
594	0.655769	0.494661	FBgn0032248	Bug22
595	-0.70736	-0.496248	FBgn0032249	TBC1D16
596	0.164591	0.293178	FBgn0032250	holn1
597	-0.17753	0.178305	FBgn0032251	Nse4
598	-0.104719	-0.102576	FBgn0032252	loh
599	-0.154136	-0.425252	FBgn0032253	LManI
600	-0.233676	-0.112485	FBgn0032256	RluA-2
601	-0.503965	-0.331444	FBgn0032258	CG7456
602	0.383498	0.304851	FBgn0032259	CG6144
603	0.661383	0.577478	FBgn0032261	CG6094
604	-0.0842247	-0.455505	FBgn0032262	CG7384
605	-0.745672	-0.496358	FBgn0032264	Lip4
606	0.565018	0.224582	FBgn0032271	CG7329
607	0.339735	-0.037841	FBgn0032287	CG6415
608	0.279125	0.238429	FBgn0032290	CG6443
609	0.1922	-0.0562294	FBgn0032291	CG17118
610	0.282388	0.315959	FBgn0032292	EMC3
611	0.794196	0.684287	FBgn0032293	Dpy-30L1
612	0.485825	0.518462	FBgn0032294	Vha16-5
613	0.259426	-0.025212	FBgn0032295	CG12299
614	-0.838791	-0.619336	FBgn0032296	CG6729
615	0.0341741	0.0645511	FBgn0032297	CG17124
616	-0.362475	-0.0540677	FBgn0032298	CG6724
617	-0.829074	-0.718856	FBgn0032305	CG6700
618	1.36438	1.50935	FBgn0032313	CG14070
619	0.997289	-0.702438	FBgn0032318	CG14072
620	-0.107551	0.268956	FBgn0032321	YL-1
621	0.442369	0.388799	FBgn0032322	CG16743
622	-0.421009	-0.472439	FBgn0032330	Samuel
623	-0.163523	0.428649	FBgn0032331	CG14913
624	-0.619153	-0.469262	FBgn0032339	Wdr59
626	-0.705246	-0.44904	FBgn0032341	Reps
627	0.0526795	0.0361333	FBgn0032343	CG6201
628	0.059289	-0.586568	FBgn0032345	CG14921
629	0.80191	0.595773	FBgn0032346	Csl4
630	-1.22198	-1.19403	FBgn0032348	CG4751
631	-0.387048	-0.0878257	FBgn0032350	CG6287
632	0.155788	0.137081	FBgn0032354	CG4788
633	0.189438	0.247134	FBgn0032358	Ppt2
634	-0.832839	-0.156959	FBgn0032361	CG6488
635	-1.1078	-0.986041	FBgn0032363	Dlg5
636	0.484057	0.486128	FBgn0032364	CG4970
637	-0.0783411	0.567579	FBgn0032365	CG14929
638	0.89193	0.63454	FBgn0032374	CG14931
639	0.522233	0.473774	FBgn0032375	CG14932
640	-0.02283	-0.666465	FBgn0032377	CG14937
641	0.100129	0.0303265	FBgn0032378	CycY
642	-0.0209024	-0.0175296	FBgn0032381	Mal-B1
643	-0.598395	0.0670903	FBgn0032382	Mal-B2
644	0.254323	0.0575488	FBgn0032387	CG16965
645	-0.356162	-0.44577	FBgn0032388	CG6686
646	0.700462	0.407775	FBgn0032390	dgt2
647	-0.232202	-0.106839	FBgn0032391	escl
648	-0.326451	-0.0876527	FBgn0032393	Nfs1
649	0.233858	0.12648	FBgn0032394	Hacd1
650	-0.608101	-0.535305	FBgn0032395	Wdr81
651	-1.16503	-0.676334	FBgn0032397	Tom70
652	-0.0951506	-0.0592782	FBgn0032398	CG6766
653	0.212425	0.310394	FBgn0032399	CG6785
654	0.700115	0.550134	FBgn0032400	CG6770
655	-0.0847784	-0.113078	FBgn0032401	Plzf
656	-0.335628	-0.269677	FBgn0032402	CG14945
657	0.358341	0.0482817	FBgn0032405	firl
658	0.294246	0.408476	FBgn0032407	Pex19
659	-0.00195529	0.282134	FBgn0032408	CG6712
660	-0.824336	-0.608012	FBgn0032409	Ced-12
661	-0.197556	-0.26049	FBgn0032420	CG6583
662	0.538154	0.0598669	FBgn0032421	crok
663	-0.107047	-0.0527472	FBgn0032428	CG6405
664	0.689926	0.471196	FBgn0032429	CG5446
665	0.13047	0.202442	FBgn0032430	CG6388
666	-0.225832	-0.0513823	FBgn0032433	Oatp33Ea
667	0.306082	-0.247941	FBgn0032434	CG5421
668	-0.507133	-0.189514	FBgn0032444	CCT4
669	0.542066	0.472402	FBgn0032445	CG6153
670	0.269226	0.265071	FBgn0032446	IFT43
671	-0.305966	-0.194455	FBgn0032447	PICK1
672	-0.643598	-0.413636	FBgn0032448	CG5781
673	0.18517	0.23714	FBgn0032449	CG17036
674	-0.34144	-0.329183	FBgn0032450	CG5776
675	-0.110681	-0.197668	FBgn0032451	spict
676	0.663016	0.630932	FBgn0032452	CG15484
677	0.385182	0.356777	FBgn0032453	CG6180
678	-0.878257	-0.604384	FBgn0032454	CG5787
679	-0.347244	-0.39939	FBgn0032455	Pih1D1
680	-0.684856	-0.738185	FBgn0032456	MRP
681	-0.343484	-0.0163486	FBgn0032464	Vha68-3
682	0.186799	0.168043	FBgn0032465	Yip1d1
683	-0.813629	-0.841975	FBgn0032467	CG9934
684	-0.0380769	0.321637	FBgn0032470	Ttc30
685	-0.34555	-0.2219	FBgn0032473	kmg
686	0.329674	0.163974	FBgn0032474	DnaJ-H
687	-0.705915	-0.592338	FBgn0032475	Sfmbt
688	0.487868	0.47585	FBgn0032476	CG5439
689	0.0365522	-0.0890975	FBgn0032477	CG5287
690	0.437494	-0.138278	FBgn0032478	CG5458
691	-0.0906436	-0.0714531	FBgn0032479	CG16974
692	-0.263495	-0.228205	FBgn0032480	Edem2
693	-0.49738	-0.578992	FBgn0032481	CG16972
694	-0.387213	-0.116807	FBgn0032482	Pect
695	0.28836	-0.0134568	FBgn0032483	CG15482
696	-0.364714	-0.137875	FBgn0032484	kek4
697	-0.385326	-0.269705	FBgn0032485	CG9426
698	0.0742284	0.275341	FBgn0032486	mRF1
699	0.331207	0.286775	FBgn0032487	Ski6
700	0.0745834	0.06666	FBgn0032488	CG16812
701	0.060997	-0.087385	FBgn0032495	CG16820
702	0.133214	0.100675	FBgn0032499	Uvrag
703	0.423066	0.415882	FBgn0032509	CG6523
704	0.892556	0.58695	FBgn0032511	ND-B22
705	0.212987	0.303018	FBgn0032512	Bdp1
706	0.357844	0.213115	FBgn0032513	CG6565
707	0.0732334	0.198969	FBgn0032514	CG9302
708	-0.0385808	-0.0409247	FBgn0032515	loqs
709	-0.136526	0.156795	FBgn0032516	Ing5
710	-1.0466	-1.09521	FBgn0032517	CG7099
711	0.212001	-0.0662377	FBgn0032518	RpL24
712	0.582254	0.334865	FBgn0032519	CG16957
713	-0.698467	-0.433313	FBgn0032520	CG10859
714	0.0965702	0.0691416	FBgn0032521	CG7110
715	0.18259	0.0755551	FBgn0032524	Hacd2
716	0.447884	-0.462473	FBgn0032582	CG13258
717	-0.616188	-0.226859	FBgn0032586	Tpr2
718	-0.174754	-0.190725	FBgn0032587	CG5953
719	0.00219249	-0.36994	FBgn0032590	CG4631
720	-0.0206619	-0.186256	FBgn0032593	Trpgamma
721	0.408093	0.285843	FBgn0032596	Prosbeta4
722	0.269855	0.263124	FBgn0032597	CG17904
723	-0.251115	-0.327888	FBgn0032598	ChLD3
724	-0.112074	-0.0536158	FBgn0032600	BuGZ
725	-0.168048	0.172272	FBgn0032601	yellow-b
726	0.0317948	0.0667406	FBgn0032602	ppk17
727	-0.12028	0.153198	FBgn0032620	CG12288
728	0.247899	-0.0816531	FBgn0032624	CG6304
729	0.0602659	0.0401825	FBgn0032629	beat-IIIc
730	-0.449302	-0.336816	FBgn0032633	Lrch
731	0.901791	0.577845	FBgn0032634	Rpb11
732	-0.432115	-0.0188218	FBgn0032635	CG15141
733	-0.225022	-0.568107	FBgn0032637	CG5050
734	0.00132933	-0.0864763	FBgn0032638	SPH93
735	0.223378	0.453171	FBgn0032639	CG18563
736	-0.412895	0.0749833	FBgn0032640	Sgt
737	0.836144	0.79337	FBgn0032642	CG5110
738	-0.820382	-0.248288	FBgn0032643	GCS2beta
739	0.325634	0.511972	FBgn0032644	CG5131
740	0.562917	0.0384492	FBgn0032645	CG15142
741	0.127525	0.149	FBgn0032646	mEFTs
742	0.103569	-0.0162279	FBgn0032651	Oli
743	-0.206663	-0.0208813	FBgn0032656	CG5674
744	0.354074	0.497036	FBgn0032660	elfless
745	-0.512366	-0.207314	FBgn0032666	CG5758
746	0.14537	0.22037	FBgn0032668	CG17681
747	-0.328727	0.0526569	FBgn0032669	CG15155
748	0.345418	0.480664	FBgn0032670	CG5783
749	0.3945	0.23997	FBgn0032671	JMJD4
752	0.612333	0.545681	FBgn0032680	Ntf-2r
753	-0.513891	-0.521961	FBgn0032681	CG10283
754	0.0791773	0.0765636	FBgn0032682	grnd
755	-0.765649	-0.793849	FBgn0032683	kon
756	0.078119	0.410944	FBgn0032684	Ugt301D1
757	-0.0615107	-0.0850365	FBgn0032685	CG10211
758	-0.118138	-0.0770132	FBgn0032688	CG15160
759	-0.776927	-0.538694	FBgn0032689	CG10413
760	-0.805759	-0.507238	FBgn0032690	CG10333
761	-0.0694522	0.0173549	FBgn0032691	Atac2
762	-0.477446	-0.158277	FBgn0032693	Cyp310a1
763	-0.362357	-0.133278	FBgn0032694	MESR3
764	0.66168	0.520017	FBgn0032698	CG10336
765	-0.335622	-0.384074	FBgn0032699	CG10383
766	-0.183383	0.0418802	FBgn0032700	CG10338
767	-0.291382	-0.227814	FBgn0032701	CG10341
768	0.238827	0.244145	FBgn0032702	CG10376
769	0.613364	0.636219	FBgn0032703	CG10343
770	0.306562	0.307366	FBgn0032704	Jwa
771	-0.470511	-0.489328	FBgn0032705	Grip71
772	0.148637	0.146388	FBgn0032706	Irk3
773	0.0867854	0.0855435	FBgn0032713	Ugt36D1
774	-0.628391	0.198443	FBgn0032715	CG17597
775	-0.774637	-0.745993	FBgn0032717	CG10600
776	0.0360776	0.148752	FBgn0032719	CG17321
777	0.674402	0.822401	FBgn0032720	mRpL13
778	-0.676028	-0.364667	FBgn0032721	CG10602
779	-1.09364	-1.01924	FBgn0032723	ssp3
780	-0.495846	-0.607097	FBgn0032724	CG10428
781	1.08351	0.715301	FBgn0032725	Nedd8
782	0.409648	0.14781	FBgn0032726	CG10621
783	0.368675	0.126132	FBgn0032727	CG10623
784	-0.584031	-0.381214	FBgn0032728	Tango6
785	-0.143547	-0.00686172	FBgn0032729	L2HGDH
786	-0.297534	-0.310178	FBgn0032730	CG10431
787	-0.190256	0.0665791	FBgn0032731	Swip-1
788	0.628354	0.575772	FBgn0032732	CG15168
789	0.0703103	0.0981109	FBgn0032733	CG15170
790	-0.112699	0.0586068	FBgn0032744	Ttc19
791	0.526757	0.372631	FBgn0032746	CG10470
792	-0.486146	-0.379554	FBgn0032748	CG10492
793	-0.150611	-0.341827	FBgn0032749	Phlpp
794	-0.289889	-0.405623	FBgn0032750	CG10495
795	-0.0970776	0.140146	FBgn0032752	CG10702
796	-0.262493	-0.40968	FBgn0032763	CG17568
797	0.841503	0.802596	FBgn0032770	CG13086
798	-0.146936	0.164799	FBgn0032772	CG17350
799	0.158853	0.158914	FBgn0032773	fon
800	0.209405	0.256814	FBgn0032774	CG17549
801	-0.876514	-0.566542	FBgn0032775	CG17544
802	-0.358628	-0.219805	FBgn0032779	Alp12
803	0.393099	0.284035	FBgn0032780	CG13085
804	0.123372	0.0636762	FBgn0032781	RtcB
805	0.113388	0.0301386	FBgn0032782	Rab9
806	-0.109375	-0.160998	FBgn0032783	CG10237
807	-0.0511872	0.0153055	FBgn0032785	CG10026
808	0.0800748	0.190523	FBgn0032787	CG10195
809	0.0253298	-0.017769	FBgn0032788	CG13084
810	-0.166875	-0.259604	FBgn0032789	CG13083
811	0.40912	0.172601	FBgn0032790	CG10194
812	0.202239	0.0501418	FBgn0032791	CG18094
813	0.0464805	0.00616892	FBgn0032793	CG10189
814	-0.555063	-0.438529	FBgn0032796	CG10188
815	-0.102617	-0.386693	FBgn0032797	Hasp
816	-0.0185833	0.0271234	FBgn0032798	CG10132
817	0.775069	0.609987	FBgn0032799	CG10166
818	-0.0388593	-0.429585	FBgn0032800	CG10137
819	0.19234	0.0735262	FBgn0032801	CG10165
820	0.282024	0.0978919	FBgn0032803	CG13082
821	-0.233902	-0.094641	FBgn0032805	CG10337
822	0.763019	0.247327	FBgn0032811	CG10268
823	0.38288	0.380212	FBgn0032812	Hakai
824	0.151997	0.194577	FBgn0032813	PCNA2
825	0.379095	0.0955929	FBgn0032814	CG10366
826	-0.471272	-0.278772	FBgn0032815	CG10462
827	0.607177	0.670701	FBgn0032816	Nf-YB
828	-0.637674	-0.721573	FBgn0032817	CG10631
829	0.570759	0.327689	FBgn0032818	CG10628
830	-0.494645	0.0571929	FBgn0032819	CG10463
831	0.00360112	0.424109	FBgn0032820	fbp
832	-0.616781	-0.667046	FBgn0032821	CdGAPr
833	0.637547	0.492881	FBgn0032822	CG10466
834	0.779591	0.523019	FBgn0032833	COX4
835	-0.21188	-0.261479	FBgn0032840	sNPF
836	-0.292497	-0.6922	FBgn0032843	CG10730
837	0.24814	0.264753	FBgn0032845	CG10747
838	0.325939	0.100137	FBgn0032846	Pyroxd1
839	0.810067	0.695951	FBgn0032847	Taf13
840	-0.787157	-0.388405	FBgn0032848	nesd
841	0.558995	0.49418	FBgn0032849	mRpS18B
842	0.823383	0.703576	FBgn0032851	CG13970
843	0.442411	0.317883	FBgn0032858	CG10949
844	0.137914	0.263138	FBgn0032859	Arpc2
845	0.0710866	-0.38198	FBgn0032860	CG15130
846	-0.408753	-0.276312	FBgn0032863	Cdc23
847	-0.163544	0.101854	FBgn0032864	CG2493
848	0.328209	0.528117	FBgn0032868	CG17472
849	-0.0707771	0.26614	FBgn0032869	CG17470
850	0.242864	0.162998	FBgn0032870	CG2608
851	0.568074	0.557112	FBgn0032871	CG2611
852	-0.573422	-0.247257	FBgn0032873	CG2614
853	-0.679175	-0.524164	FBgn0032876	Cen
854	0.144757	-0.0768834	FBgn0032877	CG2617
855	-0.555719	-0.298629	FBgn0032879	CarT
856	-0.684196	-0.348405	FBgn0032880	TM9SF2
857	0.553786	0.297875	FBgn0032881	Amacr
858	-0.374233	-0.302464	FBgn0032882	Ns4
859	-0.126259	-0.0534549	FBgn0032883	Rhau
860	0.865839	0.65137	FBgn0032884	Pomp
861	0.126942	0.128815	FBgn0032886	CG9328
863	0.477362	0.302636	FBgn0032889	CG9331
864	-0.330068	-0.273001	FBgn0032891	Oseg5
865	0.766796	0.516429	FBgn0032895	twit
866	0.731348	0.0907042	FBgn0032897	CG9336
867	0.852444	0.436365	FBgn0032899	CG9338
868	0.406298	0.410746	FBgn0032900	CG14401
869	-0.580727	-0.272461	FBgn0032901	sky
870	0.258835	0.404648	FBgn0032906	RPA2
871	0.349665	0.402411	FBgn0032907	CG9272
872	-0.59015	-0.58115	FBgn0032908	CG9270
873	-0.163853	-0.0912817	FBgn0032910	CG9265
874	-0.200648	-0.0648828	FBgn0032911	tadr
875	0.393433	0.791351	FBgn0032914	CG14397
877	0.385331	0.0588794	FBgn0032919	CG9253
878	0.61581	0.657591	FBgn0032921	Mpp6
879	0.235202	0.465624	FBgn0032922	Coq3
880	-0.548901	-0.183326	FBgn0032923	CG9248
881	-0.272653	-0.279551	FBgn0032924	Nbr
882	-0.632846	-0.186517	FBgn0032925	CG9246
883	-0.23973	-0.239411	FBgn0032929	Mcm10
884	0.293599	0.000762944	FBgn0032934	CG8679
885	-0.430139	-0.189939	FBgn0032935	Atg18b
886	-0.418873	-0.30169	FBgn0032938	CG8671
887	-0.504372	-0.508296	FBgn0032940	Mondo
888	-0.378118	-0.105578	FBgn0032943	Tsp39D
889	-0.391852	-0.53471	FBgn0032945	CG8665
890	-0.366625	-0.306034	FBgn0032946	nrv3
891	-0.328875	0.053807	FBgn0032949	Lamp1
892	-0.34219	-0.164632	FBgn0032955	CG2201
893	-0.490712	-0.36317	FBgn0032956	Cul2
894	-0.705229	-0.617378	FBgn0032957	CG2225
895	-0.135115	0.109002	FBgn0032961	CG1416
896	-0.022502	-0.343497	FBgn0032964	CG11630
897	-0.0135323	-0.318609	FBgn0032965	CG11629
898	-0.220489	0.274651	FBgn0032967	CG1428
899	0.23698	-0.0295884	FBgn0032968	CG11634
900	0.290413	0.317641	FBgn0032972	CG10834
901	-0.0737596	0.0648199	FBgn0032973	CG6675
902	-0.113263	-0.253223	FBgn0032974	CG3651
903	-0.642113	-0.387783	FBgn0032979	Clamp
904	-0.0686982	-0.234159	FBgn0032981	CG3635
905	0.148177	0.0120105	FBgn0032986	CG3262
906	-0.021542	-0.0345957	FBgn0032987	RpL21
907	0.0452575	0.0163577	FBgn0032988	Tif-IA
908	-0.238177	-0.0502634	FBgn0032997	CG17486
909	0.473582	0.460346	FBgn0033000	CG14464
910	-0.821824	-0.660101	FBgn0033005	CG3107
911	-0.743758	-0.51182	FBgn0033010	Atf6
912	0.102977	0.12044	FBgn0033015	d4
913	0.280444	0.267393	FBgn0033017	CG10465
914	-0.0779906	0.287918	FBgn0033019	CG10395
915	0.337837	-0.0649261	FBgn0033020	COX4L
916	-0.929189	-0.404556	FBgn0033021	CG10417
917	1.01999	0.116415	FBgn0033027	TpnC4
918	-0.515255	-0.238871	FBgn0033028	hrm
919	-0.272043	-0.254075	FBgn0033029	Not3
920	-0.294067	-0.0298898	FBgn0033031	CG8245
921	-0.114076	-0.107717	FBgn0033032	kune
922	-0.429007	-0.213007	FBgn0033033	scaf
923	-0.514234	-0.210436	FBgn0033038	CG7791
924	-0.462485	-0.42435	FBgn0033048	CG7881
925	-0.350943	-0.16564	FBgn0033050	Pngl
926	-0.419305	-0.152979	FBgn0033051	Strica
927	-0.28416	-0.327873	FBgn0033052	SCAP
928	-0.186404	0.397872	FBgn0033054	CG14591
929	-0.675438	-0.395426	FBgn0033055	Tbce
931	-0.22297	-0.0540127	FBgn0033060	CG7849
932	-0.133925	-0.298141	FBgn0033061	SmydA-5
933	-0.477586	-0.261728	FBgn0033062	Ars2
934	-0.0589799	-0.275697	FBgn0033063	CG14589
935	-0.242039	-0.249945	FBgn0033065	Cyp6w1
936	0.0341671	-0.317417	FBgn0033072	CG17994
937	-0.048766	-0.427531	FBgn0033074	tomboy40
938	-0.182825	-0.202938	FBgn0033075
939	-0.319442	0.0884418	FBgn0033079	Fmo-2
940	0.644785	0.516992	FBgn0033081	geminin
941	0.628323	0.616997	FBgn0033085	CG15908
942	0.545093	0.269021	FBgn0033086	CG9410
943	-0.172151	-0.200577	FBgn0033087	Hsepi
944	0.480622	0.41116	FBgn0033088	PGAP3
945	0.398347	0.28789	FBgn0033089	CG17266
946	0.281485	0.400847	FBgn0033090	CG15909
947	0.356918	0.397598	FBgn0033092	CG9422
948	0.61557	-0.343504	FBgn0033093	CG3270
949	0.264007	0.454202	FBgn0033096	Zip42C.1
950	0.930964	0.679078	FBgn0033100	CG3420
951	0.225755	0.36092	FBgn0033101	CG9436
952	0.878481	0.630797	FBgn0033104	CG15237
953	-0.364656	-0.322082	FBgn0033108	CG15236
954	-0.335999	-0.538825	FBgn0033110	CG9447
955	-0.16867	0.074498	FBgn0033112	Spn42Db
956	-0.141029	0.141545	FBgn0033113	Spn42Dc
957	0.163325	0.132466	FBgn0033115	Spn42De
958	0.547631	0.418131	FBgn0033117	CG3358
959	0.273973	-0.126088	FBgn0033121	Cyp6u1
960	-0.123577	0.0296523	FBgn0033122	CG17002
961	0.136562	0.0524427	FBgn0033124	Tsp42Ec
962	-0.0518513	0.0340835	FBgn0033127	Tsp42Ef
963	0.283359	0.187286	FBgn0033128	Tsp42Eg
964	-0.306971	-0.23043	FBgn0033129	Tsp42Eh
965	0.493377	-0.06186	FBgn0033130	Tsp42Ei
967	0.287531	-0.0343502	FBgn0033132	Tsp42Ej
968	-0.274445	0.424643	FBgn0033133	Tsp42Ek
969	0.210339	0.19291	FBgn0033134	Tsp42El
970	-0.125607	-0.167184	FBgn0033137	Tsp42Ep
971	0.123854	0.437898	FBgn0033140	CG12836
972	0.49424	0.366896	FBgn0033153	Gadd45
973	-0.308482	-0.336815	FBgn0033154	CG1850
974	-0.289869	-0.376612	FBgn0033155	Br140
975	-0.742972	-0.731986	FBgn0033159	Dscam1
976	-0.721069	-0.384285	FBgn0033160	Dhx15
978	-0.145567	-0.124893	FBgn0033166	Eaf
979	-0.398814	0.0418309	FBgn0033169	CG11123
980	0.264175	0.5474	FBgn0033170	sPLA2
981	0.102593	0.0396459	FBgn0033174	CG11125
982	-0.196718	-0.185589	FBgn0033177	CG11141
983	0.0927511	0.1186	FBgn0033178	CG11127
984	-0.153111	0.0650429	FBgn0033179	p47
985	0.0246922	0.0459764	FBgn0033183	CG1620
986	0.263099	0.112196	FBgn0033184	mEFTu2
987	-0.726536	-0.335826	FBgn0033185	CG1603
988	-0.0491148	0.0240773	FBgn0033186	CG1602
989	-0.785535	-0.686787	FBgn0033187	PIG-G
990	-0.413976	-0.210584	FBgn0033188	Drat
991	-0.107698	-0.130111	FBgn0033190	Gpo2
992	0.26134	0.289694	FBgn0033191	CG1598
993	-0.110254	-0.184526	FBgn0033192	Corin
994	-1.72566	-1.7535	FBgn0033194	Vps13
995	-0.0644381	0.122307	FBgn0033195	CG1360
996	-0.556977	-0.353075	FBgn0033196	CG1358
997	0.402849	0.487469	FBgn0033199	CG17985
999	0.214045	0.181349	FBgn0033203	CG2070
1000	-0.439183	-0.090666	FBgn0033204	CG2065
1001	-0.641989	-0.126674	FBgn0033205	CG2064
1002	-0.632071	-0.279669	FBgn0033206	DCTN4-p62
1003	0.210938	-0.961818	FBgn0033207	CG12826
1004	1.08538	0.622225	FBgn0033208	mRpL52
1005	0.725994	0.459353	FBgn0033209	CG12107
1006	0.440377	0.229135	FBgn0033210	U2A
1007	-0.822743	-0.698443	FBgn0033212	LRR
1008	-0.0871723	-0.268598	FBgn0033214	CG1941
1009	0.522994	0.370298	FBgn0033215	Dgat2
1010	-0.0890547	0.193953	FBgn0033221	CG12825
1011	0.199533	0.432804	FBgn0033222	CG12824
1012	-0.450393	-0.520265	FBgn0033224	Nop17l
1013	-0.0773514	-0.114048	FBgn0033225	TTLL12
1014	0.0487949	-0.0254068	FBgn0033226	CG1882
1015	0.386075	0.412604	FBgn0033229	CG12822
1016	0.444508	0.411512	FBgn0033232	CG12159
1017	-0.546191	-0.338027	FBgn0033233	Kdm4A
1018	-0.169301	-0.253253	FBgn0033234	MFS12
1019	-0.214512	-0.0131486	FBgn0033235	CG8728
1020	-0.0485441	0.161642	FBgn0033236	CG14764
1021	0.111226	-0.0652291	FBgn0033240	CG2906
1022	0.205973	0.141067	FBgn0033241	CG2915
1023	0.116399	-0.420215	FBgn0033243	CG14763
1024	0.02021	0.0556585	FBgn0033244	CG8726
1025	-0.861088	-1.07382	FBgn0033246	ACC
1026	0.329538	0.281836	FBgn0033247	Nup44A
1027	-0.412463	-0.165949	FBgn0033252	CG12769
1028	-0.271204	-0.202681	FBgn0033257	sand
1029	0.0764154	-0.135393	FBgn0033258	CG8712
1030	-0.803853	-0.579298	FBgn0033259	CG11210
1031	-1.07113	-0.650945	FBgn0033260	Cul4
1032	0.790512	0.462148	FBgn0033261	udd
1033	-0.910819	-0.472862	FBgn0033264	Nup50
1034	-1.33297	-0.74026	FBgn0033265	coil
1035	0.362278	0.17721	FBgn0033266	Socs44A
1036	0.984195	0.506472	FBgn0033268	Obp44a
1037	-0.234506	0.191227	FBgn0033271	CG8708
1038	0.239434	0.165505	FBgn0033272	RagC-D
1039	-0.392351	-0.164576	FBgn0033273	Gasz
1040	0.698318	0.432686	FBgn0033274	CG14757
1041	-0.280866	-0.0384103	FBgn0033292	Cyp4ad1
1042	-0.156893	-0.28124	FBgn0033302	Cyp6a14
1043	0.186712	-0.498545	FBgn0033308	CG8736
1044	-0.0130346	-0.158354	FBgn0033309	Lnpk
1047	-0.389714	-0.540704	FBgn0033313	Cirl
1048	-0.00882732	0.0946025	FBgn0033315	beta3GalTII
1049	-0.737384	-0.379988	FBgn0033316	Gle1
1050	0.220628	0.272295	FBgn0033317	CG8635
1051	-0.315916	-0.860615	FBgn0033337	CG8272
1052	-1.2871	-1.14286	FBgn0033339	Sec31
1053	1.44821	0.426794	FBgn0033340	CG13751
1054	0.955476	0.426349	FBgn0033341	MrgBP
1057	0.0189992	-0.578318	FBgn0033347	CG8248
1058	-0.611987	-0.440478	FBgn0033348	Spt
1059	-0.159489	-0.209827	FBgn0033349	CG8243
1060	0.0752392	0.00925113	FBgn0033350	CG8237
1061	0.688636	0.436384	FBgn0033351	AIMP1
1062	-0.955099	-0.799629	FBgn0033352	PAN2
1063	-0.224443	-0.175859	FBgn0033353	CG13749
1064	-0.990152	-0.887035	FBgn0033354	FANCI
1065	0.362561	0.0782818	FBgn0033356	CG8229
1066	1.07971	0.711075	FBgn0033357	Tom7
1067	0.0746866	-0.21266	FBgn0033359
1068	-0.0210117	-0.128331	FBgn0033366	Ance-4
1069	0.107297	-0.292073	FBgn0033367	PPO2
1070	0.102583	0.286749	FBgn0033368	CG13743
1071	-0.504465	-0.647145	FBgn0033372	CG13742
1072	0.216073	0.33026	FBgn0033373	CG8080
1073	-0.128745	-0.0503488	FBgn0033374	CG13741
1074	0.326382	0.183143	FBgn0033375	CG8078
1075	-1.37787	-1.30003	FBgn0033376	CG8777
1076	-0.191871	-0.167933	FBgn0033377	Pgm2a
1077	0.763023	0.488795	FBgn0033378	tsu
1078	-0.878582	-0.252109	FBgn0033379	Mys45A
1079	0.110863	0.0521502	FBgn0033380	Phax
1080	0.43533	0.479393	FBgn0033381	GstE13
1081	-0.303217	-0.429521	FBgn0033382	Hydr1
1082	-0.453824	-0.780288	FBgn0033387	CG8008
1083	-0.390285	-0.320443	FBgn0033388	CG8046
1084	0.394973	0.220751	FBgn0033389	Rad51D
1085	-0.311455	-0.467939	FBgn0033392	CG8027
1086	0.416821	0.234048	FBgn0033397	Cyp4p3
1087	0.126214	0.326871	FBgn0033400	CG2063
1088	-0.361957	-0.356257	FBgn0033401	CG1968
1089	-0.251687	-0.267965	FBgn0033402	Myd88
1090	-0.0161056	0.470271	FBgn0033412	CG13955
1091	0.441503	0.305942	FBgn0033413	prel
1092	0.249391	0.0503869	FBgn0033421	CG1888
1093	-0.199585	-0.386451	FBgn0033426	CG1814
1094	-0.329789	-0.191895	FBgn0033427	Smyd4-1
1095	-0.221499	-0.170656	FBgn0033428	Updo
1096	1.11759	0.55929	FBgn0033429	CG12929
1097	-0.0984578	-0.0819639	FBgn0033431	CG1827
1098	-0.159246	0.0128326	FBgn0033434	CG1902
1099	0.0742687	-0.0274462	FBgn0033437	CG12926
1100	-0.732324	-0.508125	FBgn0033438	Mmp2
1101	0.052555	-0.065279	FBgn0033443	CG1698
1102	0.00518221	0.159464	FBgn0033446	CG1648
1103	-0.13467	0.185294	FBgn0033448	hebe
1104	-0.0687431	-0.316402	FBgn0033449	CG1663
1105	0.00421183	0.215204	FBgn0033450	Lsm11
1106	0.0165527	0.0689914	FBgn0033451	Marc
1107	-0.270177	0.0210057	FBgn0033453	Sting
1108	-0.543457	-0.32331	FBgn0033454	CG1671
1109	0.314168	0.313764	FBgn0033457	Ntmt
1110	0.178278	-0.112836	FBgn0033458	CG18446
1111	0.780246	0.629355	FBgn0033459	CG12744
1112	-0.380937	-0.37681	FBgn0033460	Sec24AB
1113	-0.164449	-0.00887377	FBgn0033463	CG1513
1114	-0.0314059	-0.337458	FBgn0033464	CG1441
1115	-1.06228	-0.543052	FBgn0033465
1117	0.5229	0.740077	FBgn0033467	Pdrg1
1118	0.359475	0.309425	FBgn0033468	CG1418
1119	-0.534835	0.187284	FBgn0033469	CG12133
1120	0.266285	0.333255	FBgn0033471	CG12134
1121	-0.325793	-0.311181	FBgn0033473	CG12128
1122	-0.469454	-0.30454	FBgn0033474	CG1407
1123	-0.110096	-0.0035632	FBgn0033475	CG12129
1124	-0.868741	-0.639698	FBgn0033476	oys
1125	-0.597183	-0.395682	FBgn0033479	PIG-N
1126	0.798891	0.680036	FBgn0033480	mRpL42
1127	-0.0768052	0.069015	FBgn0033481	CG12920
1128	-0.72038	-0.528731	FBgn0033482	CG1371
1129	-0.514742	-0.480045	FBgn0033483	egr
1130	-0.146742	-0.185945	FBgn0033484	CG2269
1131	0.402879	0.430332	FBgn0033485	RpLP0-like
1132	-0.169701	-0.0164811	FBgn0033486	dmpd
1133	0.217356	0.213317	FBgn0033490	CG12917
1134	-0.531914	-0.566964	FBgn0033491	CG18011
1135	-0.241672	-0.205801	FBgn0033494	KCNQ
1136	-0.232052	-0.0926571	FBgn0033500	CG12913
1137	-0.0796592	0.249159	FBgn0033502	CG12910
1138	-0.222929	-0.247175	FBgn0033504	CAP
1139	0.472486	0.439047	FBgn0033507	CG12909
1140	0.0919017	0.270425	FBgn0033518	Prx2540-2
1141	0.563579	0.527551	FBgn0033519	CG11825
1142	0.403233	0.54907	FBgn0033520	Prx2540-1
1143	0.428006	0.697612	FBgn0033521	CG12896
1144	0.528187	0.353518	FBgn0033523	CG12895
1145	-0.122835	-0.251841	FBgn0033524	Cyp49a1
1146	-0.270369	-0.263986	FBgn0033526	Caf1-105
1147	0.584456	0.639426	FBgn0033527	CG11777
1148	0.0761926	0.2022	FBgn0033528	trsn
1149	0.521039	0.536131	FBgn0033529	CG17765
1150	-0.936639	-0.599533	FBgn0033538	CG11883
1151	-0.315118	-0.148802	FBgn0033539	Git
1152	-0.908598	-0.51232	FBgn0033540	Elp2
1153	0.00887426	0.17146	FBgn0033541	CG12934
1154	0.32734	0.270207	FBgn0033543	CG12338
1155	0.199353	0.343184	FBgn0033544	CG7220
1156	0.708983	0.769134	FBgn0033547	CG12935
1157	1.30931	0.727824	FBgn0033548	CG7637
1158	0.162875	-0.0406952	FBgn0033549	mms4
1159	0.302156	-0.251385	FBgn0033550	CG12341
1160	0.119648	0.072902	FBgn0033551	CG7222
1161	0.784268	0.0275257	FBgn0033554	Lsm10
1162	0.979035	0.667439	FBgn0033555	RpS15Ab
1163	0.426262	0.670481	FBgn0033556	CG12343
1164	-0.811657	-0.5651	FBgn0033557	CG12325
1165	-0.113961	-0.123713	FBgn0033558	CG12344
1166	-0.532613	-0.44206	FBgn0033564	Pex6
1167	0.305963	0.454311	FBgn0033566	CG18004
1168	-0.418421	-0.0837796	FBgn0033569	CG12942
1169	1.14992	0.822552	FBgn0033570	ND-B14
1170	0.669028	0.59786	FBgn0033571	Rpb5
1171	0.248838	0.106182	FBgn0033578	BBS4
1172	-0.0534751	0.145549	FBgn0033579	CG13229
1173	0.61683	1.41366	FBgn0033580	CG13231
1174	-0.3254	-0.171473	FBgn0033581	CG12391
1175	0.363002	0.0896452	FBgn0033582	CG9084
1176	-0.0304545	0.105837	FBgn0033584	CG7737
1177	0.56167	0.387451	FBgn0033592	CG13215
1178	0.745572	0.328056	FBgn0033605	CG9067
1179	-0.182663	-0.039613	FBgn0033607	CG9062
1180	0.718532	0.493161	FBgn0033608	CG13220
1181	-0.397054	-0.21979	FBgn0033609	Fbl6
1182	0.222953	0.434846	FBgn0033610	CG18335
1183	-0.168537	-0.143684	FBgn0033615	CG7741
1184	0.0434237	-0.0824576	FBgn0033616	CG7745
1185	0.943154	0.511199	FBgn0033624	CG12384
1186	-0.0481766	-0.336231	FBgn0033627	CG13204
1187	0.45554	0.604296	FBgn0033631	Sod3
1188	-0.297629	0.38597	FBgn0033635	Prip
1189	-1.02662	-0.959666	FBgn0033636	tou
1190	-0.125252	-0.314115	FBgn0033638	CG9005
1191	-0.0719465	-0.131699	FBgn0033639	CG9003
1192	0.301143	0.293487	FBgn0033644	Tret1-2
1193	-0.134769	-0.214699	FBgn0033645	CG13196
1194	-0.176616	-0.0660202	FBgn0033649	pyr
1195	-0.0475029	0.0169207	FBgn0033652	ths
1196	0.0136704	-0.152725	FBgn0033653	CG13192
1197	-0.00391651	-0.478371	FBgn0033654	Sobp
1198	0.0917881	-0.0369082	FBgn0033656	S2P
1199	0.0800295	-0.0708747	FBgn0033657	Sln
1200	-0.157014	-0.756412	FBgn0033659	Damm
1201	-0.932767	-1.09642	FBgn0033661	CG13185
1202	-0.53773	-0.177399	FBgn0033663	ERp60
1203	-0.345046	-0.23619	FBgn0033665	Zip48C
1204	0.530402	0.179596	FBgn0033668	exp
1205	0.227953	0.223508	FBgn0033669	PI31
1206	0.0870664	-0.100192	FBgn0033672	rho-7
1207	-0.496812	-0.332954	FBgn0033673	CG8298
1209	0.122295	0.0298697	FBgn0033677	CG8321
1210	0.799702	0.63832	FBgn0033683	CG18343
1211	0.135377	-0.354304	FBgn0033685	OSCP1
1212	-0.103911	0.136623	FBgn0033686	Hen1
1213	0.0259409	-0.385433	FBgn0033687	CG8407
1214	-1.21378	-1.26927	FBgn0033688	Prp8
1215	0.155967	0.0031768	FBgn0033690	EndoG
1216	1.08541	-0.320082	FBgn0033691	CG8860
1217	0.198139	-0.0315146	FBgn0033692	wash
1218	0.164989	0.0925576	FBgn0033696	Cyp6g2
1219	-1.03874	-0.810743	FBgn0033698	CG8858
1220	-0.00644776	-0.166751	FBgn0033699	RpS11
1221	0.388686	-0.0865578	FBgn0033706	Vha36-2
1222	0.00122761	0.095461	FBgn0033712	mIF3
1223	-0.566523	-0.29341	FBgn0033713	CG8841
1224	0.669062	0.587069	FBgn0033715	CG8490
1225	0.629422	0.319892	FBgn0033716	Den1
1226	-0.28379	-0.101265	FBgn0033717	CG8839
1227	-0.16049	0.0671836	FBgn0033720	CG13160
1228	0.511386	0.0346646	FBgn0033724	CG8501
1229	0.0593126	0.147984	FBgn0033725	Cpr49Ac
1230	0.799459	0.122736	FBgn0033730	Cpr49Ag
1231	-0.486533	-0.197001	FBgn0033733	CG8834
1232	0.402483	0.272529	FBgn0033734	CG8520
1233	-0.0651441	0.268923	FBgn0033735	Dera
1234	-0.58775	-0.194765	FBgn0033737	Nup54
1235	-0.734517	-0.713258	FBgn0033738	DUBAI
1236	-0.472962	-0.278362	FBgn0033739	Dyb
1237	-0.850596	-0.689138	FBgn0033740	dgt5
1238	-0.477349	-0.174684	FBgn0033741	CG8545
1240	-0.0489585	-0.202686	FBgn0033744	Dh44-R2
1241	-0.154969	-0.0725988	FBgn0033748	vis
1242	0.318317	0.308605	FBgn0033749	achi
1243	-0.0275122	0.0848128	FBgn0033750	CG13151
1244	0.321001	-0.00626497	FBgn0033751	CG8818
1245	-0.0655771	-0.0699548	FBgn0033752	CG8569
1246	0.580734	0.501174	FBgn0033754	Ak6
1247	-1.252	-1.05005	FBgn0033755	ClC-b
1248	-0.124354	-0.0127703	FBgn0033756	CG17760
1249	-0.566971	-0.506968	FBgn0033757	muskelin
1250	0.867407	0.464909	FBgn0033760	CG8785
1251	0.137748	0.26128	FBgn0033761	CG8778
1252	-0.132791	-0.262815	FBgn0033762	ZnT49B
1253	0.206875	0.116657	FBgn0033763	CG8646
1254	-1.15469	-1.20035	FBgn0033766	Nup188
1255	0.350477	0.235805	FBgn0033767	CG13148
1256	0.313014	0.0618747	FBgn0033769	CG8768
1257	0.4948	-0.17996	FBgn0033770	wuc
1258	0.250063	-0.57912	FBgn0033773	Mos
1259	0.0989431	-0.123777	FBgn0033775	Cyp9h1
1260	0.358026	0.393356	FBgn0033777	CG17574
1261	0.65424	0.44596	FBgn0033781	CG13319
1262	0.126747	0.104158	FBgn0033782	sug
1263	0.120203	0.0254105	FBgn0033783	CG17019
1264	0.127445	0.00974345	FBgn0033784	SCCRO3
1265	-0.159755	0.0358003	FBgn0033785	Sans
1266	0.369949	0.044435	FBgn0033787	CG13321
1267	-0.0947411	-0.0540571	FBgn0033791	Drl-2
1268	-0.170379	-0.17216	FBgn0033792	CG13325
1269	0.576414	0.43114	FBgn0033799	GLaz
1270	-0.28812	-0.126867	FBgn0033802	CG17724
1271	-0.762846	-0.534876	FBgn0033806	FLASH
1272	-0.494236	0.0333576	FBgn0033807	AQP
1273	0.615788	0.398178	FBgn0033808	CG4627
1274	-0.000380474	-0.123987	FBgn0033809	CG4630
1275	0.896569	0.602301	FBgn0033810	CG4646
1276	-0.484277	-0.619593	FBgn0033812	Pex13
1277	0.717511	0.555559	FBgn0033813	fsd
1278	-0.163547	-0.0192073	FBgn0033814	Qsox1
1279	0.195766	0.102049	FBgn0033815	CG4676
1280	-1.04846	-0.577923	FBgn0033816	CG4679
1281	-0.186775	-0.118717	FBgn0033830	CG10814
1282	-0.435128	-0.187623	FBgn0033836	CG18278
1283	-0.332497	0.0285722	FBgn0033842	cbc
1284	-0.444743	-0.252937	FBgn0033844	bbc
1285	-0.75699	-0.53747	FBgn0033845	mars
1286	-0.500788	-0.290334	FBgn0033846	mip120
1287	-0.0260852	-0.078275	FBgn0033853	CG6145
1288	-0.454658	-0.792202	FBgn0033855	link
1289	-0.141734	0.106034	FBgn0033856	CG13334
1290	-0.629989	-0.45667	FBgn0033859	fand
1291	-0.532806	-0.351978	FBgn0033865	CG6220
1292	1.21918	0.389051	FBgn0033869	Cpr50Cb
1293	0.54599	0.495173	FBgn0033871	CG13339
1294	0.0898999	0.468079	FBgn0033872	CG6329
1295	0.14083	-0.256528	FBgn0033874	CG6347
1296	-0.238924	0.209757	FBgn0033875	CG6357
1297	-0.361496	-0.194971	FBgn0033876	Syngr
1298	0.222173	0.256578	FBgn0033879	Echs1
1299	0.148835	0.301291	FBgn0033883	CG16935
1300	-0.143878	-0.117766	FBgn0033884	CG13344
1301	-0.0488422	0.105544	FBgn0033886	Rpn13
1302	-0.048742	-0.257761	FBgn0033887	St4
1303	-0.120995	0.172435	FBgn0033888	CG18568
1304	-0.994408	-0.926298	FBgn0033889	CG6701
1305	-1.07651	-0.750414	FBgn0033890	Ctf4
1306	0.288246	0.245932	FBgn0033891	CG8067
1307	-0.856666	-0.743929	FBgn0033897	Rcd1
1308	0.0643335	0.0413235	FBgn0033899	CG13016
1309	-0.340102	-0.150523	FBgn0033900	CysRS-m
1310	0.0448153	0.281498	FBgn0033901	O-fut1
1311	-0.191576	-0.196726	FBgn0033902	eIF3m
1312	0.217744	-0.0139567	FBgn0033903	CG8323
1313	-0.132057	-0.120852	FBgn0033904	CG18327
1314	0.548721	0.443294	FBgn0033906	ReepB
1315	0.82746	0.586741	FBgn0033907	mRpS16
1316	-0.129416	-0.188093	FBgn0033912	RpS23
1317	-0.837734	-0.509438	FBgn0033913	CG8468
1318	-0.185679	-0.144854	FBgn0033915	CG8485
1319	-0.161533	-0.252427	FBgn0033916	Usp20-33
1320	0.115403	0.0179514	FBgn0033917	SmydA-1
1321	0.3959	0.249555	FBgn0033918	CG8531
1322	-0.623784	-0.373869	FBgn0033919	CG8547
1323	-0.332349	-0.0884341	FBgn0033921	tej
1324	-0.586881	-0.436827	FBgn0033924	CG8613
1325	0.322705	0.158101	FBgn0033925	CG8617
1326	-1.40696	-1.57345	FBgn0033926	Arc1
1328	0.722923	0.391549	FBgn0033928	Arc2
1329	0.274008	-0.0243343	FBgn0033929	Tfb1
1330	0.70555	0.49798	FBgn0033934	CG17385
1331	-0.0232347	-0.186824	FBgn0033935	Sin1
1332	-0.14478	-0.537756	FBgn0033942	Cpr51A
1333	-0.0382523	-0.120266	FBgn0033943	CG12869
1334	0.542373	0.374372	FBgn0033945	CG12868
1335	0.0676962	0.193454	FBgn0033948	CG12863
1336	0.512261	0.415305	FBgn0033951	CG10139
1337	-0.401605	-0.185589	FBgn0033958	jef
1338	-0.295789	-0.242314	FBgn0033960	CG10151
1339	1.1009	0.823279	FBgn0033961	ND-B15
1340	0.1073	-0.141621	FBgn0033963	CG12857
1341	0.00865665	-0.0624195	FBgn0033971	CG10209
1342	0.426692	0.401557	FBgn0033972	Ciao1
1343	-0.547069	-0.628148	FBgn0033973	HPS1
1344	-0.121855	0.00735933	FBgn0033978	Cyp6a23
1345	-0.190459	0.273855	FBgn0033979	Cyp6a19
1346	-0.909809	-0.398266	FBgn0033980	Cyp6a20
1347	0.113074	-0.167027	FBgn0033981	Cyp6a21
1348	-0.214041	0.340637	FBgn0033982	Cyp317a1
1349	-0.530528	-0.368181	FBgn0033984	Lap1
1350	-0.301033	0.0446938	FBgn0033987	ckn
1351	-0.23297	-0.043275	FBgn0033988	pcs
1352	-0.414606	-0.196573	FBgn0033989	CG7639
1353	-0.0188241	0.0860956	FBgn0033990	CG10265
1354	0.198992	0.304106	FBgn0033993	CG8089
1355	0.0301109	0.106581	FBgn0033994	CG7544
1356	-0.222259	-0.0909256	FBgn0033995	GPHR
1357	0.188403	0.170935	FBgn0033996	CG11807
1359	-0.924066	-0.742716	FBgn0033998	row
1360	-0.0968913	0.0023081	FBgn0033999	CG8093
1361	0.88453	0.507803	FBgn0034000	CG11808
1362	0.570721	0.358097	FBgn0034001	mRpL41
1363	-0.626672	-0.670746	FBgn0034002	CG8079
1364	-0.400727	-0.350607	FBgn0034005	ItgaPS4
1365	0.128796	-0.180101	FBgn0034007	ND-51L2
1366	0.231436	0.0706481	FBgn0034008	CG8152
1367	-0.210913	-0.359728	FBgn0034009	CG8155
1368	0.558536	0.895427	FBgn0034010	CG8157
1369	-0.294772	0.313011	FBgn0034011	CG8160
1370	0.0326205	-0.258219	FBgn0034012	Hr51
1371	-0.489347	-0.442572	FBgn0034013	unc-5
1372	-0.116669	-0.130684	FBgn0034021	CG8180
1373	-0.219746	-0.150819	FBgn0034025	Pgant1
1374	0.147717	0.298088	FBgn0034027	CG8187
1375	-0.166487	-0.061956	FBgn0034029	eIF2Bgamma
1376	0.405658	0.069344	FBgn0034030	CG8192
1377	0.0404843	0.00552307	FBgn0034031	CG12963
1378	-0.168024	-0.0865541	FBgn0034032	CG8195
1379	0.878787	0.558022	FBgn0034033	CG8204
1380	-0.452695	0.0335851	FBgn0034035	CG8207
1381	-0.22053	0.254498	FBgn0034045	CG8249
1382	-0.00603678	0.0831488	FBgn0034046	tun
1384	-0.496218	-0.586928	FBgn0034049	bdg
1385	-0.201165	0.0121489	FBgn0034050	bug
1386	-0.561202	-0.21918	FBgn0034051	Mlf
1387	-0.653947	-0.502507	FBgn0034053	Cyp4aa1
1388	-0.00984275	-0.157411	FBgn0034054	CG8366
1389	0.716479	0.320618	FBgn0034057	CG8314
1390	0.241582	0.510752	FBgn0034058	Pex11
1391	0.484755	0.209078	FBgn0034059	CG8320
1392	-0.887646	-0.800995	FBgn0034060	CG8370
1393	0.87934	0.661129	FBgn0034061	Ufc1
1394	-0.232101	-0.313656	FBgn0034062	CG8388
1395	0.200477	-0.0601437	FBgn0034063	CG8389
1396	0.389222	0.437802	FBgn0034065	Rrp42
1397	0.365936	0.396608	FBgn0034066	CG8397
1398	-0.589098	-0.20715	FBgn0034067	CG8399
1399	-0.638778	-0.276994	FBgn0034068	casp
1400	-0.590572	-0.513496	FBgn0034071	CG8405
1401	-0.846924	-0.572955	FBgn0034072	Dg
1402	-0.55803	-0.528093	FBgn0034073	CG8414
1403	-0.458505	-0.279181	FBgn0034075	Asph
1404	0.688052	0.133847	FBgn0034081	CG10731
1405	-0.565287	-0.578067	FBgn0034083	lbk
1406	0.0684435	-0.0712703	FBgn0034084	CG8435
1407	-0.357434	-0.142611	FBgn0034085	Ptp52F
1408	0.704767	0.719044	FBgn0034086	CG8441
1409	-1.10599	-0.986689	FBgn0034087	clu
1410	0.0365387	-0.0463915	FBgn0034091	mrj
1411	0.183814	-0.080555	FBgn0034093	CG15706
1412	-0.886637	-0.462955	FBgn0034094	Tsf3
1413	0.144464	-0.145822	FBgn0034095	CG15701
1414	-1.01045	-0.696505	FBgn0034098	krimp
1416	-0.586792	-0.0574976	FBgn0034109	CG7747
1417	-0.540704	-0.511281	FBgn0034110	Atg9
1418	-0.403557	-0.556286	FBgn0034113	CG8060
1419	-0.131108	0.0170795	FBgn0034114	CG4282
1420	-0.130926	-0.127064	FBgn0034117	CG7997
1421	0.140309	0.280342	FBgn0034118	Nup62
1422	0.473014	0.492478	FBgn0034126	jtb
1423	-0.292945	-0.044353	FBgn0034135	Syn2
1424	-0.236581	-0.304863	FBgn0034136	DAT
1425	0.197239	-0.0823149	FBgn0034137	CG4945
1426	0.0418679	-0.0804926	FBgn0034138	RpS15
1427	0.0674175	0.278474	FBgn0034139	CG4927
1428	0.0880194	-0.0233799	FBgn0034140	Lst
1429	0.369846	0.247286	FBgn0034141	CG8311
1430	-0.878455	-0.648335	FBgn0034142	CG8306
1431	0.23219	-0.312221	FBgn0034143	CG8303
1432	0.0967883	-0.105616	FBgn0034145	CG5065
1433	0.375487	-0.0312168	FBgn0034154	CG5267
1434	-0.111464	-0.0423829	FBgn0034158	CG5522
1435	0.194888	0.19175	FBgn0034162	CG6426
1436	-0.262716	0.309086	FBgn0034166	CG6472
1437	-0.422923	0.0402913	FBgn0034172	CG6665
1438	0.104542	-0.345976	FBgn0034175	ste24b
1439	-0.511096	-0.130259	FBgn0034176	ste24a
1440	0.0865391	-0.14701	FBgn0034177	AsnRS-m
1441	0.118603	0.0725155	FBgn0034179	CG6805
1442	-0.447929	-0.321699	FBgn0034180	Ehbp1
1443	-0.377666	-0.253098	FBgn0034181	CG8963
1444	-0.400371	-0.665389	FBgn0034182	SmydA-7
1445	0.169945	0.0567129	FBgn0034184	CG9646
1446	-0.292132	-0.295153	FBgn0034186	CG8950
1447	-0.499246	-0.394966	FBgn0034187	CG6967
1448	0.427557	0.636224	FBgn0034191	CG6984
1449	0.131982	0.102249	FBgn0034194	CG15611
1450	0.646685	0.579379	FBgn0034198	CG11400
1451	0.76861	0.426518	FBgn0034199	Gbp1
1452	-0.590012	-0.192538	FBgn0034200	Gbp2
1453	0.00309932	-0.547678	FBgn0034201	CG17290
1454	-0.0217306	-0.140232	FBgn0034210	Camp
1455	-0.116247	-0.130988	FBgn0034214	CG6550
1456	0.448841	0.485929	FBgn0034215	Mtap
1457	-0.409898	-0.0132046	FBgn0034217	Lhr
1458	-0.20777	-0.232923	FBgn0034219	mthl4
1459	0.107021	-0.456026	FBgn0034221	CG10764
1460	-0.380645	-0.300802	FBgn0034223	Tes
1461	-0.162317	-0.40921	FBgn0034229	CG4847
1462	0.110338	0.0342328	FBgn0034230	CG4853
1463	0.683763	0.372475	FBgn0034231	APC10
1464	0.756481	0.524903	FBgn0034232	CG4866
1465	-0.46354	-0.390228	FBgn0034237	eIF3b
1466	-0.533003	-0.528301	FBgn0034240	MESR4
1467	0.489685	0.570756	FBgn0034242	CG14480
1468	-0.833535	-0.593	FBgn0034243	Ns2
1469	1.14433	0.670818	FBgn0034245	UQCR-6.4
1470	-1.12133	-1.08659	FBgn0034246	Dcr-2
1471	-0.207661	0.0399617	FBgn0034247	CG6484
1472	0.494879	0.155957	FBgn0034248	CG14483
1473	-0.788329	-0.604261	FBgn0034249	RhoGAP54D
1474	-0.154911	-0.308225	FBgn0034251	ND-51L1
1475	-0.428713	-0.377436	FBgn0034253	CG10936
1476	0.935189	0.698115	FBgn0034255	Oxp
1477	-0.354534	-0.310131	FBgn0034258	eIF3c
1478	0.0734778	0.198244	FBgn0034259	P32
1479	-0.49337	-0.670694	FBgn0034261	HPS4
1480	0.305843	-0.0927345	FBgn0034262	swi2
1481	0.0474571	0.249375	FBgn0034264	Dlish
1482	0.383374	0.162579	FBgn0034265	Snx16
1483	0.272121	0.399931	FBgn0034266	CG4975
1484	0.0171988	-0.210785	FBgn0034267	CG4984
1485	-0.175992	-0.0849915	FBgn0034269	Hyccin
1486	0.446004	0.393497	FBgn0034270	PIG-A
1487	-0.4143	-0.256303	FBgn0034271	Vps50
1489	-0.152119	-0.526741	FBgn0034275	CG5002
1490	-0.423732	-0.222028	FBgn0034277	OstDelta
1491	0.0641478	0.0245806	FBgn0034279	CG18635
1492	0.488204	0.163897	FBgn0034281	CG14490
1493	-0.280681	-0.0758409	FBgn0034282	Mapmodulin
1494	0.448841	-0.211054	FBgn0034290	CG5773
1495	0.668425	0.493559	FBgn0034299	CG5757
1496	-0.418554	-0.515045	FBgn0034300	CG5098
1497	-0.426246	-0.0396789	FBgn0034301	CG5756
1498	-0.316921	-0.198172	FBgn0034304	CG5742
1499	-0.318099	-0.106164	FBgn0034307	CG10914
1500	-0.420263	-0.143432	FBgn0034308	CG10915
1501	-0.815307	-0.468952	FBgn0034310	Nup75
1502	0.294327	0.227587	FBgn0034312	CG10916
1503	-0.749868	-0.777536	FBgn0034313	CG5726
1504	-0.24076	-0.353787	FBgn0034314	nopo
1505	-0.546071	-0.219246	FBgn0034315	CG5721
1506	0.25947	0.143967	FBgn0034321	CG14502
1507	0.0970021	-0.162821	FBgn0034322	CG18536
1508	0.240002	0.284193	FBgn0034345	CG5174
1509	-0.894821	-0.5861	FBgn0034346	PIG-O
1510	-0.419108	0.0218899	FBgn0034351	rswl
1511	0.666741	0.525552	FBgn0034354	GstE11
1512	-0.0990495	-0.072734	FBgn0034356	Pepck2
1513	0.633713	0.193209	FBgn0034360	CG10927
1514	0.400058	0.287094	FBgn0034361	mRpS28
1515	0.59199	0.542858	FBgn0034362	CG5323
1516	0.302757	0.135568	FBgn0034365	CG5335
1517	-0.433475	-0.901377	FBgn0034366	Atg7
1518	-0.444996	-0.0433263	FBgn0034368	zda
1519	-0.0808161	0.0101897	FBgn0034371	Ntan1
1520	0.103086	0.112833	FBgn0034379	CG15073
1521	-0.943289	-0.567643	FBgn0034380	Vps51
1522	-0.715008	-0.411566	FBgn0034387	Cyp12b2
1523	-0.602344	-0.356516	FBgn0034389	Mctp
1524	0.307926	0.272712	FBgn0034390	CG15093
1525	0.183848	0.0433786	FBgn0034391	CG15080
1526	0.376414	0.177255	FBgn0034392	MFS15
1527	-0.225105	-0.213776	FBgn0034396	CG15097
1528	0.56419	-0.120164	FBgn0034397	CG15082
1529	0.0576352	0.240387	FBgn0034398	CG15098
1530	0.658946	0.380608	FBgn0034399	CG15083
1531	-0.683445	-0.780397	FBgn0034400	CG15099
1532	-0.956681	-0.748413	FBgn0034401	MetRS
1533	0.274729	0.374139	FBgn0034402	CG15084
1534	-0.0980236	0.224497	FBgn0034403	CG18190
1535	-0.653478	-0.408828	FBgn0034405	Jheh2
1536	0.338329	0.368465	FBgn0034406	Jheh3
1537	0.992173	0.338395	FBgn0034407	DptB
1538	-0.163642	-0.117943	FBgn0034408	sano
1539	-0.353317	-0.0798248	FBgn0034411	CG18605
1540	-0.344843	-0.0598156	FBgn0034417	CG15117
1541	-0.243507	0.0103189	FBgn0034418	CG15118
1542	-0.0335498	-0.0767816	FBgn0034419	CG15111
1543	-0.0968245	-0.168832	FBgn0034420	CG10737
1544	0.0344773	0.165646	FBgn0034422	CG7137
1545	0.199797	-0.052006	FBgn0034425	CG11906
1546	0.270977	0.452683	FBgn0034430	mip40
1547	-1.10953	-0.538333	FBgn0034432	CG7461
1548	-0.846467	-0.320651	FBgn0034433	EndoB
1549	-0.565028	-0.508023	FBgn0034436	CG11961
1550	-0.252055	-0.199951	FBgn0034437	CG10051
1551	-0.921788	-0.87655	FBgn0034438	CG9416
1552	-0.610152	-0.436869	FBgn0034439	CG10062
1553	-0.241796	-0.0675536	FBgn0034442	CG11257
1554	0.945524	0.65068	FBgn0034443	cer
1555	0.345959	-0.429955	FBgn0034446	Arl6
1556	-0.785452	-0.526565	FBgn0034447	CG7744
1557	0.117344	0.316475	FBgn0034451	TBCB
1558	-0.0237908	0.057966	FBgn0034452	Oseg6
1559	0.019061	0.101935	FBgn0034455	CG11007
1560	0.913446	0.52437	FBgn0034468	Obp56a
1561	-0.601554	-0.478495	FBgn0034476	Toll-7
1562	-0.527209	-0.169698	FBgn0034488	Hacl
1563	-0.0526684	0.128478	FBgn0034489	ppk6
1564	0.0690275	0.0666769	FBgn0034490	CG9864
1565	-0.280294	-0.132933	FBgn0034491	Hsl
1566	0.139258	-0.14826	FBgn0034493	CG8908
1567	-0.841021	-0.462857	FBgn0034494	CG10444
1568	0.0415546	0.126106	FBgn0034495	CG11788
1569	-0.963575	-0.558822	FBgn0034496	CG9143
1570	0.358325	-0.398084	FBgn0034497	Mpcp1
1571	-0.510522	-0.554821	FBgn0034498	CG16868
1572	-0.436635	-0.160875	FBgn0034500	CG11200
1573	0.118217	0.137156	FBgn0034501	CG13868
1574	-0.327615	-0.157773	FBgn0034503	MED8
1575	-0.283676	-0.116771	FBgn0034504	CG8929
1576	-0.17096	-0.181414	FBgn0034521	Mgat1
1577	0.809885	0.814128	FBgn0034523	Nnf1a
1578	-0.358219	-0.580742	FBgn0034527	CG9945
1579	-0.83844	-0.364803	FBgn0034528	CG11180
1580	-0.912878	-0.898796	FBgn0034529	FAM21
1581	-0.215054	-0.103158	FBgn0034530	Rcd6
1582	-0.437632	-0.3702	FBgn0034532	CG13436
1583	0.828669	0.572903	FBgn0034534	maf-S
1584	1.03069	0.281516	FBgn0034535	CG11110
1585	-0.175899	0.0145701	FBgn0034537	DMAP1
1586	-0.0084481	-0.397459	FBgn0034540	Lrt
1587	-0.201593	-0.0652222	FBgn0034542	Fem-1
1588	0.654602	0.474736	FBgn0034543	galla-1
1589	0.759649	0.285227	FBgn0034564	CG9344
1591	-0.687058	-0.502015	FBgn0034569	dgt3
1592	-0.497927	-0.365744	FBgn0034570	CG10543
1593	-0.815359	-0.633538	FBgn0034572	CG9346
1594	-0.194878	-0.0756217	FBgn0034573	CG3295
1595	0.904466	0.568881	FBgn0034576	ND-B14.7
1596	0.0107152	0.179551	FBgn0034577	cpa
1597	0.142536	0.407411	FBgn0034578	CG15653
1598	0.845597	0.826275	FBgn0034579	mRpL54
1599	0.269333	0.398577	FBgn0034583	CG10527
1600	-0.206688	-0.149812	FBgn0034585	Rbpn-5
1601	-0.481814	-0.540553	FBgn0034590	Magi
1602	0.409402	-0.0529052	FBgn0034592	CG9406
1603	0.617793	-0.194188	FBgn0034595	CG15657
1604	-0.459892	-0.381617	FBgn0034598	CG4266
1605	0.271857	-0.00840602	FBgn0034599	hng1
1606	-0.126019	-0.218438	FBgn0034606	ASPP
1607	-0.394792	-0.305059	FBgn0034611	MFS16
1608	-0.112205	-0.368673	FBgn0034612	CG10505
1609	-0.060882	0.25889	FBgn0034614	CG9752
1610	0.0524769	-0.0117382	FBgn0034617	Panx
1611	-1.20956	-1.04135	FBgn0034618	CG9485
1612	-0.00135478	0.153031	FBgn0034622	BBS9
1613	-0.0370653	0.194647	FBgn0034623	CG9822
1614	-0.50133	0.151014	FBgn0034624	CG17974
1615	0.573914	0.599312	FBgn0034626	CG10795
1616	0.0397724	-0.238858	FBgn0034627	eEFSec
1617	-0.353913	-0.198401	FBgn0034628	Acox57D-p
1618	0.0631254	-0.655639	FBgn0034629	Acox57D-d
1619	-0.728068	-0.377796	FBgn0034631	TAF1C-like
1620	0.349015	0.507357	FBgn0034634	CG10494
1621	0.15081	-0.0766048	FBgn0034636	twz
1622	0.499908	0.490647	FBgn0034638	CG10433
1623	0.263231	0.218482	FBgn0034639	CG15673
1624	-0.677018	-0.566866	FBgn0034641	mahj
1625	0.239453	0.236657	FBgn0034642	CG15674
1626	0.108596	0.12835	FBgn0034643	CG10321
1627	-0.463903	-0.340671	FBgn0034644	CG10082
1628	1.05182	0.72147	FBgn0034645	ND-B12
1629	0.315964	0.328629	FBgn0034646	Rae1
1630	0.472124	0.25705	FBgn0034647	pirk
1631	0.169701	-0.121733	FBgn0034650	NC2alpha
1632	0.107863	0.0420083	FBgn0034654	eIF3k
1633	0.130999	0.0288269	FBgn0034655	CG10307
1634	-0.415435	-0.458615	FBgn0034657	LBR
1635	-6.71748e-05	0.0322321	FBgn0034662	CG13492
1636	-0.280155	-0.219985	FBgn0034674	CG9304
1638	-0.0921301	0.0803876	FBgn0034684	CG13501
1639	-0.246843	0.48066	FBgn0034687	CG11475
1640	-0.48995	-0.267713	FBgn0034688	CG11474
1641	0.294221	0.197918	FBgn0034689	CG2921
1642	-0.476988	-0.556375	FBgn0034691	Synj
1643	0.228444	-0.212643	FBgn0034693	CG11073
1644	-0.238276	-0.309883	FBgn0034694	Plekhm1
1645	-0.577098	-0.246066	FBgn0034697	GM130
1646	-0.116532	-0.189603	FBgn0034703	CG3045
1647	0.0330381	0.0356033	FBgn0034704	CG6758
1648	0.303434	-0.159507	FBgn0034705	CG11170
1649	-0.13984	-0.286238	FBgn0034706	CG11275
1650	-0.702102	-0.357026	FBgn0034707	MED16
1651	-1.10448	-0.661521	FBgn0034708	Vps35
1652	-0.391647	-0.176285	FBgn0034709	Swim
1653	0.0975212	0.0232617	FBgn0034712	Alp8
1654	0.235291	-0.264523	FBgn0034715	Oatp58Db
1655	-0.410355	-0.281085	FBgn0034716	Oatp58Dc
1656	-0.692357	-0.454324	FBgn0034718	wdp
1657	-0.0458392	0.017299	FBgn0034720	Liprin-gamma
1658	-0.819197	-0.56041	FBgn0034722	Rtf1
1659	-0.535722	-0.361475	FBgn0034723	CG13506
1660	-0.0319511	0.323838	FBgn0034724	babos
1661	0.318326	-0.0514119	FBgn0034725	CG6044
1662	0.717708	0.711487	FBgn0034726	Mes4
1663	-0.160947	0.0773937	FBgn0034727	mRpS29
1664	-1.08527	-0.957283	FBgn0034728	rad50
1665	0.117484	0.390714	FBgn0034729	CG10344
1666	-1.25096	-1.3343	FBgn0034734	CG4554
1667	0.0463442	0.0461003	FBgn0034735	CG4610
1668	-0.469845	-0.686785	FBgn0034736	gas
1669	0.436738	0.148084	FBgn0034737	CG11362
1670	0.725826	-0.0499161	FBgn0034741	CG4269
1671	-0.742985	-0.727994	FBgn0034742	CG4294
1672	0.18778	-0.146144	FBgn0034743	RpS16
1673	0.857889	0.595495	FBgn0034744	Vps20
1674	-0.0155805	-0.170254	FBgn0034745	CG4329
1675	0.0809171	0.0614811	FBgn0034748	CG17807
1676	0.638626	0.58815	FBgn0034750	CG3732
1677	0.698253	0.583256	FBgn0034753	CG2852
1678	-0.506905	-0.516024	FBgn0034756	Cyp6d2
1679	0.478737	0.783432	FBgn0034761	CG4250
1680	0.233588	0.155309	FBgn0034763	RYBP
1681	-0.458098	-0.358498	FBgn0034786	CG13531
1682	0.314689	0.607768	FBgn0034789	PIP5K59B
1683	0.466543	0.27393	FBgn0034791	EMC8-9
1684	-0.655898	-0.432373	FBgn0034792	YME1L
1685	0.464243	0.136188	FBgn0034793	asrij
1687	-1.31751	-0.831028	FBgn0034795	MED23
1688	-0.474754	-0.252738	FBgn0034796	CG3700
1689	-0.306805	-0.378466	FBgn0034797	nahoda
1690	0.321068	-0.275914	FBgn0034800	CG3788
1691	0.380218	0.478857	FBgn0034802	CNBP
1692	0.80812	0.675553	FBgn0034803	CG9849
1693	0.338739	-0.0219613	FBgn0034804	CG3831
1694	-0.176577	0.068173	FBgn0034808	CG9896
1695	-0.0177995	0.17577	FBgn0034814	CG9890
1696	-0.26707	-0.164921	FBgn0034816	CG3085
1697	-0.336856	-0.14093	FBgn0034817	Art7
1698	-0.0340772	0.10174	FBgn0034837	RpL22-like
1699	-0.14873	0.249846	FBgn0034844	CG9861
1700	0.500179	0.0479052	FBgn0034849	CG3500
1701	0.40561	0.702127	FBgn0034850	CG9875
1702	-0.200053	-0.30478	FBgn0034853	Ice1
1703	-1.06306	-1.16362	FBgn0034854	Golgin245
1704	-0.856803	-1.0098	FBgn0034856	yellow-d2
1705	-0.564029	-0.329801	FBgn0034858	eIF2Bdelta
1706	-0.464937	-0.546142	FBgn0034859	CG3520
1707	0.455647	-0.397783	FBgn0034861	CG9815
1708	-0.140097	0.00115289	FBgn0034876	wmd
1709	1.01053	0.732463	FBgn0034877	levy
1710	-0.179499	-0.270562	FBgn0034878	pita
1711	0.279104	0.116159	FBgn0034879	Rrp4
1712	-0.518616	-0.453598	FBgn0034880	ItgaPS5
1713	-0.0763811	-0.885352	FBgn0034887	St1
1714	0.649745	0.529185	FBgn0034893	mRpL43
1715	0.129158	0.164981	FBgn0034894	sigmar
1716	-0.0930408	-0.266171	FBgn0034897	Sesn
1717	-0.233792	-0.460808	FBgn0034898	CG18128
1718	0.859112	0.689254	FBgn0034902	CG5532
1720	-0.00267821	0.118199	FBgn0034907	CG5539
1721	-0.307612	-0.205218	FBgn0034908	CG5543
1722	-0.334908	-0.399472	FBgn0034909	CG4797
1723	0.174126	0.207351	FBgn0034913	Snap29
1724	-0.0035751	0.219714	FBgn0034914	CG5554
1725	0.263478	0.221931	FBgn0034915	eIF6
1726	0.389259	0.202289	FBgn0034918	Pym
1727	0.66316	0.507343	FBgn0034919	CG5569
1728	-0.0891525	0.00583013	FBgn0034921	DCP1
1729	0.0628309	0.237326	FBgn0034923	Upf3
1730	-0.133065	0.128603	FBgn0034924	CG17658
1731	0.27173	0.416138	FBgn0034925	CG5339
1732	0.231606	-0.151687	FBgn0034928	CG13562
1733	-0.442795	-0.225011	FBgn0034933	CG3735
1734	0.414028	0.0444383	FBgn0034935	Orcokinin
1735	0.147453	0.246413	FBgn0034936	Stoml2
1736	-0.127831	0.0377565	FBgn0034937	fzr2
1737	-0.45368	-0.0586771	FBgn0034938	CG3803
1738	-0.899532	-0.554208	FBgn0034939	thoc5
1739	0.501141	0.338463	FBgn0034940	CG16787
1740	0.0822296	0.567958	FBgn0034943	Fmo-1
1741	0.57031	0.607419	FBgn0034945	CG10904
1742	0.362033	0.25004	FBgn0034946	CG3065
1743	0.458323	0.430479	FBgn0034948	PPP1R15
1744	-0.174718	-0.113276	FBgn0034950	Pask
1745	0.0935083	-0.0461954	FBgn0034951	CG3860
1746	-0.0805494	-0.195333	FBgn0034956	CG4324
1747	0.0188451	0.0308989	FBgn0034957	CG3121
1748	0.286426	0.330761	FBgn0034958	CG3907
1749	0.3876	0.230687	FBgn0034959	Xxylt
1750	-0.122593	0.0502546	FBgn0034961	CG3163
1751	-0.356573	-0.183942	FBgn0034962	MAN1
1752	0.338347	0.407081	FBgn0034963	Not11
1753	-1.21693	-0.969035	FBgn0034964	IntS1
1754	-0.200093	-0.379799	FBgn0034965	ppk29
1755	-0.422367	-0.638032	FBgn0034966	CG13563
1757	0.0143046	-0.068467	FBgn0034968	RpL12
1758	0.21377	0.295946	FBgn0034970	yki
1759	-0.287557	-0.0509349	FBgn0034971	Gpat4
1760	-0.114223	0.135447	FBgn0034974	CG16786
1761	-1.05922	-0.95601	FBgn0034975	enok
1762	-0.542359	-0.487598	FBgn0034976	CG4049
1763	-0.354064	-0.303361	FBgn0034982	Naa35
1764	-0.228425	0.164113	FBgn0034985	CG3328
1765	0.783395	0.646563	FBgn0034986	mRpS17
1766	0.300914	0.315378	FBgn0034988	cN-IIIB
1767	-0.591368	-0.669669	FBgn0034989	CG3356
1768	-0.764894	-0.385399	FBgn0034997	CG3376
1769	-0.0410894	0.378781	FBgn0034998	CG13577
1770	-0.184886	0.0756856	FBgn0034999	Fatp3
1771	-1.05643	-0.919274	FBgn0035001	Slik
1772	-0.767341	-0.313184	FBgn0035016	CG4612
1774	0.762779	0.223449	FBgn0035020	CG13585
1775	-0.134528	0.016197	FBgn0035021	CG4622
1776	-0.219344	-0.179956	FBgn0035023	ITP
1777	-0.286666	-0.475266	FBgn0035024	CG11414
1778	-0.520783	-0.298267	FBgn0035025	uri
1779	-0.75229	-0.481598	FBgn0035026	Fcp1
1780	-0.349737	-0.15946	FBgn0035027	CG3511
1781	0.00479162	0.0808738	FBgn0035028	Start1
1783	0.823411	0.573766	FBgn0035032	ATPsynF
1784	-0.184784	0.159308	FBgn0035033	CG3548
1785	0.101887	0.489201	FBgn0035034	CG3565
1786	0.393494	0.330714	FBgn0035035	Samtor
1787	-0.302204	-0.174633	FBgn0035036	CG4707
1788	0.118107	0.215112	FBgn0035039	Adck
1789	0.059571	0.245045	FBgn0035040	CG4741
1790	-0.186795	-0.0175392	FBgn0035041	CG13594
1791	0.54232	0.587705	FBgn0035044	CG3663
1792	0.990886	0.669562	FBgn0035046	ND-19
1793	-0.0902296	-0.36362	FBgn0035047	Pof
1794	-0.586207	-0.404177	FBgn0035049	Mmp1
1795	0.0570713	-0.0740285	FBgn0035056	spz6
1796	0.245997	-0.465958	FBgn0035057	CG3880
1797	0.237262	0.129635	FBgn0035059	CG3894
1798	-0.647062	-0.500462	FBgn0035060	Eps-15
1799	0.725261	0.566444	FBgn0035063	CG3594
1800	-0.0594675	0.0669462	FBgn0035064	TyrRS-m
1801	-0.0517848	0.0464002	FBgn0035065	CG3589
1802	-0.210677	-0.0556238	FBgn0035073	CG16896
1803	0.135011	0.187125	FBgn0035076	Ance-5
1804	-0.503642	-0.479339	FBgn0035078	Tpc2
1805	0.917024	0.509776	FBgn0035082	CG2811
1806	0.64393	0.580548	FBgn0035083	Tina-1
1807	0.27747	0.0597889	FBgn0035084	CG15861
1808	0.226193	0.137483	FBgn0035085	CG3770
1809	-0.184177	-0.0632412	FBgn0035086	CG12851
1810	-0.397302	-0.163072	FBgn0035087	CG2765
1811	0.451017	0.441538	FBgn0035088	CG3776
1812	0.943591	0.608735	FBgn0035089	Phk-3
1813	0.504005	-0.172008	FBgn0035090	CG2736
1814	0.186016	-0.137697	FBgn0035091	CG3829
1815	-0.0731709	-0.295747	FBgn0035092	Nplp1
1816	-0.0858971	-0.0717811	FBgn0035094	CG9380
1817	-0.0340988	-0.269474	FBgn0035097	CG13405
1818	-0.611713	-0.773215	FBgn0035099	CG6845
1819	-0.114431	-0.239006	FBgn0035101	p130CAS
1820	0.438129	0.284904	FBgn0035102	CG7049
1821	0.412906	-0.0509591	FBgn0035103	Vdup1
1822	0.36581	-0.146963	FBgn0035104	CG13875
1823	-0.541258	-0.484719	FBgn0035106	rno
1824	-0.0375705	0.149862	FBgn0035107	mri
1825	0.083349	0.15119	FBgn0035109	CG13876
1827	-0.814595	-0.507914	FBgn0035111	Dis3l2
1828	-0.389429	-0.601052	FBgn0035113	pyx
1829	0.703984	0.587988	FBgn0035120	wac
1830	-0.718321	-0.633451	FBgn0035121	Tudor-SN
1831	0.742718	0.303536	FBgn0035122	mRpL17
1832	0.0961022	0.442501	FBgn0035124	ttm2
1833	-0.234989	-0.132929	FBgn0035131	mthl9
1834	-0.361427	-0.313586	FBgn0035132	mthl10
1836	0.0607774	-0.0591018	FBgn0035137	CG1233
1837	0.221743	-0.0959691	FBgn0035138	CG13884
1838	-0.39831	-0.533403	FBgn0035140	CG17180
1839	0.589135	0.439198	FBgn0035141	Cypl
1840	-1.08956	-0.718229	FBgn0035142	Hipk
1841	0.031375	0.0996922	FBgn0035143	Ppm1
1842	-0.170686	-0.0951871	FBgn0035144	Kah
1843	-1.02139	-1.06384	FBgn0035145	MED14
1844	-0.379981	-0.204865	FBgn0035146	CG13893
1845	0.197848	0.113648	FBgn0035147	Gale
1846	0.473459	0.261044	FBgn0035148	CG3402
1847	0.121342	0.371112	FBgn0035149	MED30
1848	-0.738571	-0.558632	FBgn0035150	Rev1
1849	-0.2185	-0.251251	FBgn0035151	CG17129
1850	0.436217	0.342907	FBgn0035152	CG3386
1851	-0.0410575	0.0203101	FBgn0035153	ebd1
1852	-0.127219	-0.577173	FBgn0035154	hiro
1853	0.296484	0.0129028	FBgn0035155	RabX6
1854	-0.218905	-0.0457173	FBgn0035157	CG13894
1855	-0.0357291	0.0324994	FBgn0035158	CG13895
1856	0.179875	0.247982	FBgn0035159	CG13896
1857	0.135694	-0.176805	FBgn0035160	hng3
1858	0.0225385	-0.330054	FBgn0035161	CG13898
1859	-0.942304	-1.08607	FBgn0035162	Sf3b3
1860	0.566963	0.432039	FBgn0035164	CG13901
1861	-0.112158	0.186139	FBgn0035165	CG13887
1862	0.3873	-0.0567846	FBgn0035166	JMJD5
1863	-0.477248	-0.500308	FBgn0035167	Gr61a
1864	-0.160793	0.0147757	FBgn0035168	cep290
1865	0.568325	0.465227	FBgn0035169	Dci
1866	-0.057552	0.61047	FBgn0035171	CG12502
1867	-0.940296	-0.714956	FBgn0035173	CG13907
1868	0.920201	0.667239	FBgn0035181	CG9205
1869	-0.0989271	0.183357	FBgn0035189	CG9119
1870	0.389473	0.514115	FBgn0035194	Psf1
1872	-0.543826	-0.202985	FBgn0035203	CG9149
1873	0.0112634	0.109881	FBgn0035204	CG2277
1874	-0.641501	-0.49506	FBgn0035205	Ctr9
1875	-0.214846	-0.035404	FBgn0035206	CG9186
1876	-0.0972399	-0.157421	FBgn0035207	Herc4
1877	0.0803281	0.399764	FBgn0035208	CG9184
1878	0.98645	0.541679	FBgn0035209	msd1
1879	0.389022	0.139845	FBgn0035210	msd5
1880	-0.597735	-0.263596	FBgn0035211	CG2211
1881	-1.09519	-0.799443	FBgn0035213	CG2199
1882	0.0376912	0.191269	FBgn0035216	CG9168
1883	-0.398538	-0.114214	FBgn0035217	FucTD
1884	-0.579414	-0.555096	FBgn0035227	Iml1
1885	0.603122	0.444876	FBgn0035228	CG12091
1886	-0.377824	-0.516188	FBgn0035229	pns
1887	-0.268462	-0.0204546	FBgn0035231	Pcyt2
1888	0.258102	0.123852	FBgn0035232	CG12099
1889	0.612899	0.541143	FBgn0035233	Pex10
1890	-0.0192151	-0.486778	FBgn0035234	CG12003
1891	-0.226138	-0.150875	FBgn0035235	CG7879
1892	-0.404811	-0.127883	FBgn0035236	CG12004
1893	-0.647526	-0.550081	FBgn0035237	CG13917
1894	0.225855	0.271279	FBgn0035238	CG12104
1895	0.133836	-0.0387773	FBgn0035241	CG12105
1896	0.754175	0.249495	FBgn0035243	CG13926
1897	-0.412748	-0.31238	FBgn0035244	ABCB7
1898	0.0162163	-0.0625907	FBgn0035245	GC
1899	0.0162083	0.123437	FBgn0035246	CG13928
1900	0.506729	0.309882	FBgn0035247	metl
1901	0.658315	0.412368	FBgn0035248	CG13919
1902	0.10173	0.180345	FBgn0035249	CG17249
1903	0.0180909	0.258033	FBgn0035251	Vta1
1904	0.486464	0.415137	FBgn0035252	CG7970
1905	-0.719036	-0.634661	FBgn0035253	CG7971
1906	0.323474	0.355184	FBgn0035254	CG7974
1907	0.173035	-0.219011	FBgn0035257	CG12011
1908	0.119244	-0.064972	FBgn0035260	CG7991
1909	-0.384132	-0.206249	FBgn0035262	CG18171
1910	0.041453	0.244345	FBgn0035264	Oseg4
1911	0.20348	-0.0164706	FBgn0035265	PIG-Wb
1912	0.202388	-0.210273	FBgn0035266	Gk2
1913	0.0406905	-0.214517	FBgn0035267	CG13921
1914	-0.274938	-0.191883	FBgn0035268	CG8001
1915	0.126137	-0.00208953	FBgn0035270	CG13933
1916	1.22502	0.835851	FBgn0035271	CG2021
1917	0.226626	0.397838	FBgn0035272	mRpL46
1918	-0.0208256	-0.383324	FBgn0035273	CG12020
1919	0.338377	0.443077	FBgn0035281	Cpr62Bc
1920	0.223774	0.0778742	FBgn0035282	CNMa
1921	0.0108177	0.0410573	FBgn0035283	CG12024
1922	0.0206914	0.246916	FBgn0035285	CG12025
1924	-0.130116	0.0341379	FBgn0035294	Mfap1
1925	0.211654	-0.123399	FBgn0035295	Cnb
1926	-0.608394	-0.270436	FBgn0035298	SCOT
1927	0.0419935	0.166663	FBgn0035308	CG15822
1928	-0.3907	0.056384	FBgn0035309	CG15879
1930	0.23984	0.438677	FBgn0035312	CG15820
1931	0.203051	0.136831	FBgn0035313	CG13810
1933	0.372744	0.259257	FBgn0035318	CG9018
1934	-0.01578	0.139631	FBgn0035321	CG1275
1935	0.850963	0.872286	FBgn0035323	CG13807
1936	-0.00839179	0.0474524	FBgn0035325	CG13806
1937	-0.864777	-0.633704	FBgn0035333	CG1317
1938	0.942456	0.572784	FBgn0035334	CG8993
1939	0.915421	0.691343	FBgn0035335	mRpL23
1940	-0.904158	-0.578095	FBgn0035336	CG9004
1941	0.201486	0.266863	FBgn0035337	CG15877
1942	0.641752	-0.380855	FBgn0035343	CG16762
1943	-0.489884	-0.244915	FBgn0035344	Cyp4d20
1944	0.0579504	0.0722603	FBgn0035346	CG1146
1945	-0.481571	0.084386	FBgn0035348	CG16758
1946	0.964915	0.716293	FBgn0035355	CG16985
1947	0.822061	0.726884	FBgn0035356	CG16986
1948	-0.545028	-0.3815	FBgn0035357	MEP-1
1949	-0.0459479	-0.183403	FBgn0035358	CG14949
1950	0.359899	0.00172776	FBgn0035359	CG1143
1951	-0.303969	0.0704502	FBgn0035360	CG1246
1952	0.316735	0.333793	FBgn0035370	Non2
1953	-0.578521	-0.253559	FBgn0035371	AhcyL1
1954	-0.201165	0.0698242	FBgn0035372	CG12093
1955	0.432634	0.387421	FBgn0035374	mRpS35
1956	-0.211835	-0.0941755	FBgn0035375	Pgant6
1957	0.108844	0.326965	FBgn0035379	spz5
1958	-0.896689	-0.57431	FBgn0035383	CPT2
1959	0.193156	0.156693	FBgn0035388	CG2162
1960	0.0701615	0.0735121	FBgn0035390	scramb2
1961	-0.268894	0.0798567	FBgn0035392	CG1271
1962	0.619437	0.522404	FBgn0035393	CG16753
1963	-0.501561	-0.387875	FBgn0035397	CG11486
1964	-0.0758217	-0.223626	FBgn0035398	Cht7
1965	-0.0910818	-0.183734	FBgn0035400	CG11537
1966	-0.0419489	0.0246692	FBgn0035401	Alg2
1967	-0.652226	-0.692419	FBgn0035402	Usp5
1968	-0.297554	-0.16989	FBgn0035405	CG15812
1969	0.245991	0.157425	FBgn0035407	Asciz
1970	0.17648	0.188223	FBgn0035409	CG14963
1971	-0.0706068	-0.271597	FBgn0035410	CG14964
1973	0.194287	0.320341	FBgn0035412	CG14957
1974	-0.359115	-0.2059	FBgn0035414	CG14965
1975	0.999518	0.813565	FBgn0035415	CG14966
1976	-0.543734	-0.447635	FBgn0035416
1977	-1.38174	-1.24338	FBgn0035420	hob
1978	0.336108	0.0987776	FBgn0035421	nSMase
1979	0.0861332	-0.155783	FBgn0035422	RpL28
1980	0.930196	0.747317	FBgn0035423	eIF1
1981	-1.2295	-0.978714	FBgn0035424	Larp4B
1982	-0.172371	0.0712578	FBgn0035425	CG17746
1983	0.286348	0.244786	FBgn0035426	CG12078
1984	0.329137	0.227235	FBgn0035427	ckd
1985	-0.472835	-0.372633	FBgn0035428	CG14960
1986	-0.0724786	0.0956363	FBgn0035429	CG12017
1987	0.289119	0.341465	FBgn0035431	CG14968
1988	-0.592173	-0.205258	FBgn0035432	ZnT63C
1989	0.0836199	-0.219039	FBgn0035435	PIG-C
1990	-0.39916	-0.187553	FBgn0035437	Strip
1991	0.465518	0.408512	FBgn0035438	PHGPx
1992	-0.200788	-0.182289	FBgn0035439	CG14961
1993	-0.229277	0.0229189	FBgn0035440	CG14969
1994	-0.171316	-0.224597	FBgn0035443	CG12010
1995	0.733713	0.625236	FBgn0035444	CG12012
1996	0.111609	0.0890526	FBgn0035445	Ids
1997	-0.0305869	0.000728082	FBgn0035449	CG14971
1998	-0.224188	-0.343355	FBgn0035452	CG10359
1999	0.048049	0.13071	FBgn0035455	CG10862
2000	0.371197	0.449969	FBgn0035461	ntc
2001	-0.583593	-0.323701	FBgn0035462	IntS10
2002	-0.701782	-0.475051	FBgn0035464	PIG-B
2003	0.899744	0.610512	FBgn0035469	CG14977
2004	-0.279837	-0.0482634	FBgn0035470	Ccz1
2005	0.27772	0.214982	FBgn0035471	Sc2
2006	0.796008	0.558367	FBgn0035473	mge
2007	0.0909333	-0.568192	FBgn0035475	CG10866
2008	0.827409	0.39133	FBgn0035476	CG12766
2009	-0.443743	-0.264116	FBgn0035477	CG14982
2010	0.650485	0.502229	FBgn0035480	CG14984
2011	0.015791	0.00270775	FBgn0035481	CG12605
2012	0.610933	0.470648	FBgn0035482	CG14985
2013	-0.159673	-0.47098	FBgn0035483	Mul1
2014	-0.119371	-0.253089	FBgn0035484	CG11594
2015	0.0024202	-0.0329544	FBgn0035488	CG11593
2016	-0.0143378	-0.126485	FBgn0035490	CG1136
2017	-0.0231447	-0.79931	FBgn0035496	CG14990
2018	-0.224945	-0.208386	FBgn0035497	CG14995
2019	-0.29963	-0.331177	FBgn0035498	Fit1
2020	0.218274	0.341724	FBgn0035499	Chd64
2021	-0.14984	-0.204772	FBgn0035501	CG1299
2022	-0.313708	-0.31672	FBgn0035504	Teh4
2023	-0.0339969	0.273156	FBgn0035505	Teh2
2024	0.121061	-0.281376	FBgn0035508	CG15005
2025	-0.14205	-0.360087	FBgn0035510	Cpr64Aa
2026	-0.0480328	-0.0875456	FBgn0035511	Cpr64Ab
2027	0.44946	0.43803	FBgn0035512	Cpr64Ac
2028	0.0795362	-0.416737	FBgn0035513	Cpr64Ad
2029	-0.287901	-0.139469	FBgn0035515	CG14997
2030	0.253969	-0.103795	FBgn0035517	CG1265
2031	-0.504243	-0.54725	FBgn0035518	CG15011
2032	-0.861722	-0.402857	FBgn0035519	CG1309
2033	0.56816	0.484192	FBgn0035520	CG11586
2034	0.340036	0.879251	FBgn0035521	VhaM9.7-a
2035	0.269616	-0.523837	FBgn0035522	CG1273
2036	-1.13514	-0.852696	FBgn0035523	Ctl1
2037	-0.338506	0.040094	FBgn0035524	CG11583
2038	-0.461613	-0.0621144	FBgn0035526	CG1316
2039	0.70614	0.667312	FBgn0035528	CG15012
2040	0.682988	0.556802	FBgn0035529	Fdx2
2041	0.148729	0.293989	FBgn0035532	CG15014
2042	-0.619901	-0.391032	FBgn0035533	Cip4
2043	0.875782	0.635641	FBgn0035534	mRpS6
2044	0.381534	0.402865	FBgn0035537	CG11342
2045	-0.111854	0.00408686	FBgn0035538	DopEcR
2046	-0.399867	-0.058512	FBgn0035539	slow
2047	0.153307	-0.0183479	FBgn0035540	Syx17
2048	0.765033	0.677104	FBgn0035541	CG15019
[truncated: 6,709 more rows]
