# Supplementary material for: Macrophage mitochondrial bioenergetics and tissue invasion are boosted by an Atossa‐Porthos axis in Drosophila
Source: EMBO J. 2022 Mar 23;41(12):e109049. doi: 10.15252/embj.2021109049 (PMC9194793; doi:10.15252/embj.2021109049)
Supplement: Supplementary file 14 — Source Data for Figure 6 [file EMBJ-41-e109049-s008.zip › Fig6_Source_Data/SourceData_1_for_Fig_6.xlsx]

## Sheet: Fig. 6C
Fig. 6C
		mito CI (CG3270)
	Fractions	Control			porthos KD
Fold change	free RNP	3.35582	4.86239	6.02795	8.96933	4.85678	6.38639
	40s/60s	10.8278	7.89898	6.75833	7.01285	7.06162	4.25748
	monosome	1	1	1	1	1	1
	low polysome	0.53465	0.853621	1.19058	0.230846	0.455335	0.420448
	high polysome	0.310285	0.671286	0.480187	0.166086	0.277392	0.184284
log2(fold change)	free RNP	1.74667	2.28167	2.59167	3.165	2.28	2.675
	40s/60s	3.43667	2.98167	2.75667	2.81	2.82	2.09
	monosome	0	0	0	0	0	0
	low polysome	-0.903333	-0.228333	0.251667	-2.115	-1.135	-1.25
	high polysome	-1.68833	-0.575	-1.05833	-2.59	-1.85	-2.44
	Statistical analysis
	Table Analyzed	C log2		Table Analyzed	C log2
	Column B	low KD		Column D	high KD
	vs.	vs,		vs.	vs,
	Column A	low ctrl		Column C	high ctrl
	Unpaired t test			Unpaired t test
	P value	0.0572		P value	0.0394
	P value summary	ns		P value summary	*
	Significantly different (P < 0.05)?	No		Significantly different (P < 0.05)?	Yes
	One- or two-tailed P value?	Two-tailed		One- or two-tailed P value?	Two-tailed
	t, df	t=2,647, df=4		t, df	t=3,014, df=4
	How big is the difference?			How big is the difference?
	Mean of column A	-0.2933		Mean of column C	-1.107
	Mean of column B	-1.5		Mean of column D	-2.293
	Difference between means (B - A) ± SEM	-1,207 ± 0,4559		Difference between means (D - C) ± SEM	-1,186 ± 0,3936
	95% confidence interval	-2,473 to 0,05923		95% confidence interval	-2,279 to -0,09337
	R squared (eta squared)	0.6365		R squared (eta squared)	0.6942
	F test to compare variances			F test to compare variances
	F, DFn, Dfd	1,173, 2, 2		F, DFn, Dfd	2,037, 2, 2
	P value	0.9203		P value	0.6586
	P value summary	ns		P value summary	ns
	Significantly different (P < 0.05)?	No		Significantly different (P < 0.05)?	No
	Data analyzed			Data analyzed
	Sample size, column A	3		Sample size, column C	3
	Sample size, column B	3		Sample size, column D	3

## Sheet: Fig. 6D
Fig. 6D
		Mito CIII (CG8764)
	Fractions	Control			porthos KD
Fold change	free RNP	0.279322	0.146097	0.49141	1.18509	0.0730486	0.592546
	40s/60s	0.268874	0.181118	0.312083	0.153361	0.120324	0.578344
	monosome	1	1	1	1	1	1
	low polysome	2.13613	2.16595	1.64718	0.734584	1.04247	0.757858
	high polysome	0.349896	0.505226	1.3333	0.0492068	0.15822	0.198884
log2(fold change)	free RNP	-1.84	-2.775	-1.025	0.245	-3.775	-0.755
	40s/60s	-1.895	-2.465	-1.68	-2.705	-3.055	-0.79
	monosome	0	0	0	0	0	0
	low polysome	1.095	1.115	0.72	-0.445	0.0600003	-0.4
	high polysome	-1.515	-0.985	0.415	-4.345	-2.66	-2.33
	Statistical analysis
	Table Analyzed	D log 2		Table Analyzed	D log 2
	Column B	low KD		Column D	high KD
	vs.	vs,		vs.	vs,
	Column A	low ctrl		Column C	high ctrl
	Unpaired t test			Unpaired t test
	P value	0.0039		P value	0.0466
	P value summary	**		P value summary	*
	Significantly different (P < 0.05)?	Yes		Significantly different (P < 0.05)?	Yes
	One- or two-tailed P value?	Two-tailed		One- or two-tailed P value?	Two-tailed
	t, df	t=6,004, df=4		t, df	t=2,847, df=4
	How big is the difference?			How big is the difference?
	Mean of column A	0.9767		Mean of column C	-0.695
	Mean of column B	-0.2617		Mean of column D	-3.112
	Difference between means (B - A) ± SEM	-1,238 ± 0,2062		Difference between means (D - C) ± SEM	-2,417 ± 0,8490
	95% confidence interval	-1,811 to -0,6657		95% confidence interval	-4,774 to -0,05949
	R squared (eta squared)	0.9001		R squared (eta squared)	0.6695
	F test to compare variances			F test to compare variances
	F, DFn, Dfd	1,578, 2, 2		F, DFn, Dfd	1,175, 2, 2
	P value	0.7759		P value	0.9196
	P value summary	ns		P value summary	ns
	Significantly different (P < 0.05)?	No		Significantly different (P < 0.05)?	No
	Data analyzed			Data analyzed
	Sample size, column A	3		Sample size, column C	3
	Sample size, column B	3		Sample size, column D	3

## Sheet: Fig. 6E
Fig. 6E
		Mito CV (CG6105)
	Fractions	Control			porthos KD
Fold change	free RNP	3.63847	8.27256	7.27695	15.0324	8.90737	11.2746
	40s/60s	15.2775	11.8625	9.80375	10.0213	8.42689	8.36868
	monosome	1	1	1	1	1	1
	low polysome	2.87454	4.88491	7.27695	2.04911	2.87787	2.56685
	high polysome	1.48281	1.47768	3.68926	0.257921	0.643941	0.806642
log2(fold change)	free RNP	1.86333	3.04833	2.86333	3.91	3.155	3.495
	40s/60s	3.93333	3.56833	3.29333	3.325	3.075	3.065
	monosome	0	0	0	0	0	0
	low polysome	1.52333	2.28833	2.86333	1.035	1.525	1.36
	high polysome	0.568334	0.563334	1.88333	-1.955	-0.635	-0.31
	Statistical analysis
	Table Analyzed	E log2		Table Analyzed	E log2
	Column B	low KD		Column D	high KD
	vs.	vs,		vs.	vs,
	Column A	low ctrl		Column C	high ctrl
	Unpaired t test			Unpaired t test
	P value	0.0908		P value	0.0419
	P value summary	ns		P value summary	*
	Significantly different (P < 0.05)?	No		Significantly different (P < 0.05)?	Yes
	One- or two-tailed P value?	Two-tailed		One- or two-tailed P value?	Two-tailed
	t, df	t=2,218, df=4		t, df	t=2,953, df=4
	How big is the difference?			How big is the difference?
	Mean of column A	2.225		Mean of column C	1.005
	Mean of column B	1.307		Mean of column D	-0.9667
	Difference between means (B - A) ± SEM	-0,9183 ± 0,4140		Difference between means (D - C) ± SEM	-1,972 ± 0,6677
	95% confidence interval	-2,068 to 0,2310		95% confidence interval	-3,826 to -0,1177
	R squared (eta squared)	0.5516		R squared (eta squared)	0.6855
	F test to compare variances			F test to compare variances
	F, DFn, Dfd	7,270, 2, 2		F, DFn, Dfd	1,312, 2, 2
	P value	0.2418		P value	0.8651
	P value summary	ns		P value summary	ns
	Significantly different (P < 0.05)?	No		Significantly different (P < 0.05)?	No
	Data analyzed			Data analyzed
	Sample size, column A	3		Sample size, column C	3
	Sample size, column B	3		Sample size, column D	3

## Sheet: Fig. 6F
Fig. 6F
		GAPDH
	Fractions	Control			porthos KD
Fold change	free RNP	5.78239	9.6242	7.16848	16.5069	9.18959	10.7779
	40s/60s	14.1887	9.92913	10.4589	9.51366	10.4832	8.57419
	monosome	1	1	1	1	1	1
	low polysome	0.543995	0.769326	1.04367	0.484645	0.861546	0.598739
	high polysome	0.452712	0.409424	0.459032	0.307786	0.416099	0.530344
log2(fold change)	free RNP	2.53167	3.26667	2.84167	4.045	3.2	3.43
	40s/60s	3.82667	3.31167	3.38667	3.25	3.39	3.1
	monosome	0	0	0	0	0	0
	low polysome	-0.878333	-0.378333	0.061667	-1.045	-0.215	-0.74
	high polysome	-1.14333	-1.28833	-1.12333	-1.7	-1.265	-0.915
	Statistical analysis
	Table Analyzed	F log2		Table Analyzed	F log2
	Column B	low KD		Column D	high KD
	vs.	vs,		vs.	vs,
	Column A	low ctrl		Column C	high ctrl
	Unpaired t test			Unpaired t test
	P value	0.5019		P value	0.6661
	P value summary	ns		P value summary	ns
	Significantly different (P < 0.05)?	No		Significantly different (P < 0.05)?	No
	One- or two-tailed P value?	Two-tailed		One- or two-tailed P value?	Two-tailed
	t, df	t=0,7372, df=4		t, df	t=0,4651, df=4
	How big is the difference?			How big is the difference?
	Mean of column A	-0.3983		Mean of column C	-1.185
	Mean of column B	-0.6667		Mean of column D	-1.293
	Difference between means (B - A) ± SEM	-0,2683 ± 0,3640		Difference between means (D - C) ± SEM	-0,1083 ± 0,2329
	95% confidence interval	-1,279 to 0,7423		95% confidence interval	-0,7550 to 0,5384
	R squared (eta squared)	0.1196		R squared (eta squared)	0.0513
	F test to compare variances			F test to compare variances
	F, DFn, Dfd	1,255, 2, 2		F, DFn, Dfd	19,07, 2, 2
	P value	0.8869		P value	0.0996
	P value summary	ns		P value summary	ns
	Significantly different (P < 0.05)?	No		Significantly different (P < 0.05)?	No
	Data analyzed			Data analyzed
	Sample size, column A	3		Sample size, column C	3
	Sample size, column B	3		Sample size, column D	3

## Sheet: Fig. 6G
Assay: WB on mitochondrial proteins
Fig. 6G
Mito CI
Control	porthos KD
1	0.227711
1	0.271469
1	0.352305
1	0.238175
Table Analyzed	Mito CI_WB
Column B	porthos KD
vs.	vs,
Column A	Control
Unpaired t test
P value	< 0,0001
P value summary	****
Significantly different? (P < 0.05)	Yes
One- or two-tailed P value?	Two-tailed
t, df	t=25,79 df=6
How big is the difference?
Mean ± SEM of column A	1,000 ± 0,0, n=4
Mean ± SEM of column B	0,2724 ± 0,02822, n=4
Difference between means	-0,7276 ± 0,02822
95% confidence interval	-0,7966 to -0,6585
R squared	0.9911
F test to compare variances
F,DFn, Dfd
P value
P value summary
Significantly different? (P < 0.05)
	Control	porthos KD
Number of values	4	4
Minimum	1	0.2277
25% Percentile	1	0.2303
Median	1	0.2548
75% Percentile	1	0.3321
Maximum	1	0.3523
Mean	1	0.2724
Std. Deviation	0	0.05643
Std. Error of Mean	0	0.02822
Lower 95% CI	1	0.1826
Upper 95% CI	1	0.3622

## Sheet: Fig. 6H
Fig. 6H
Mito CV
Control	porthos KD
1	0.573402
1	0.610148
1	0.885129
Table Analyzed	Mito CV_WB
Column B	porthos kd
vs.	vs,
Column A	Control
Unpaired t test
P value	0.0343
P value summary	*
Significantly different? (P < 0.05)	Yes
One- or two-tailed P value?	Two-tailed
t, df	t=3,156 df=4
How big is the difference?
Mean ± SEM of column A	1,000 ± 0,0, n=3
Mean ± SEM of column B	0,6896 ± 0,09836, n=3
Difference between means	-0,3104 ± 0,09836
95% confidence interval	-0,5835 to -0,03735
R squared	0.7135
F test to compare variances
F,DFn, Dfd
P value
P value summary
Significantly different? (P < 0.05)
	Control	porthos KD
Number of values	3	3
Minimum	1	0.5734
25% Percentile	1	0.5734
Median	1	0.6101
75% Percentile	1	0.8851
Maximum	1	0.8851
Mean	1	0.6896
Std. Deviation	0	0.1704
Std. Error of Mean	0	0.09836
Lower 95% CI	1	0.2664
Upper 95% CI	1	1.113

## Sheet: Fig. 6I
Fig. 6I				Mentioned in the main text
Tubulin beta				Profilin
Control	porthos KD			Control	porthos KD
1	1.54585			1	0.978299
1	0.815627			1	0.971684
1	1.05218			1	0.729591
Table Analyzed	beta-Tubulin_WB			Table Analyzed	Profilin in Tubulin_WB
Column B	porthos kd
vs.	vs,			Column B	porthos kd
Column A	Control			vs.	vs,
				Column A	Control
Unpaired t test
P value	0.5564			Unpaired t test
P value summary	ns			P value	0.2618
Significantly different? (P < 0.05)	No			P value summary	ns
One- or two-tailed P value?	Two-tailed			Significantly different? (P < 0.05)	No
t, df	t=0,6410 df=4			One- or two-tailed P value?	Two-tailed
				t, df	t=1,305 df=4
How big is the difference?
Mean ± SEM of column A	1,000 ± 0,0, n=3			How big is the difference?
Mean ± SEM of column B	1,138 ± 0,2151, n=3			Mean ± SEM of column A	1,000 ± 0,0, n=3
Difference between means	0,1379 ± 0,2151			Mean ± SEM of column B	0,8932 ± 0,08182, n=3
95% confidence interval	-0,4594 to 0,7351			Difference between means	-0,1068 ± 0,08182
R squared	0.09315			95% confidence interval	-0,3340 to 0,1204
F test to compare variances				R squared	0.2987
F,DFn, Dfd
P value				F test to compare variances
P value summary				F,DFn, Dfd
Significantly different? (P < 0.05)				P value
				P value summary
				Significantly different? (P < 0.05)
	Control	porthos KD			Control	porthos kd
Number of values	3	3		Number of values	3	3
Minimum	1	0.8156
25% Percentile	1	0.8156		Minimum	1	0.7296
Median	1	1.052		25% Percentile	1	0.7296
75% Percentile	1	1.546		Median	1	0.9717
Maximum	1	1.546		75% Percentile	1	0.9783
				Maximum	1	0.9783
Mean	1	1.138
Std. Deviation	0	0.3726		Mean	1	0.8932
Std. Error of Mean	0	0.2151		Std. Deviation	0	0.1417
				Std. Error of Mean	0	0.08182
Lower 95% CI	1	0.2123
Upper 95% CI	1	2.063		Lower 95% CI	1	0.5411
				Upper 95% CI	1	1.245
