# Supplementary material for: Macrophage mitochondrial bioenergetics and tissue invasion are boosted by an Atossa‐Porthos axis in Drosophila
Source: EMBO J. 2022 Mar 23;41(12):e109049. doi: 10.15252/embj.2021109049 (PMC9194793; doi:10.15252/embj.2021109049)
Supplement: Supplementary file 15 — Source Data for Figure 7 [file EMBJ-41-e109049-s001.xlsx]

## Sheet: Fig. 7A
Test: Seahorse assay
Fig. 7A
Fig. 6A	Time (minutes)	Control S2R+ cells												porthos KD S2R+ cells
Basal OCR	1.4122	202.484	180.393	197.959	197.998	205.245	203.263	205.534	184.001	177.101	174.61	185.477	173.019	61.2268	58.497	54.4604	54.8306	37.9468	60.9947	59.3944	59.671	48.6297	16.7188	52.0035
Basal OCR	7.95481	193.337	168.699	185.767	188.373	193.62	193.169	193.208	173.914	171.192	166.322	176.6	166.795	55.6759	55.4946	50.03	50.7023	34.8268	56.8965	55.9715	55.9647	45.7734	14.707	50.825
Basal OCR	14.5094	191.972	168.795	184.806	187.951	191.82	191.668	191.263	172.93	171.271	165.987	176.145	167.125	56.0417	56.7436	50.0043	50.1682	35.0869	57.8185	56.2999	54.8999	45.7992	15.7239	49.6439
Basal OCR	21.0565	193.316	169.462	184.97	188.266	192.778	192.784	191.329	174.23	172.494	167.525	176.329	168.608	55.9526	56.3673	50.9496	49.6923	35.2936	57.5234	56.4164	56.1555	45.5578	16.1669	49.5363
Uncoupled (Oligo)	27.7122	194.831	35.5281	71.2573	71.8748	74.1765	71.5671	73.2235	66.7405	66.1892	62.1366	64.8016	62.9276	21.0426	54.8678	16.6003	19.9891	-2.60554	21.8799	21.3962	54.2933	14.925	14.6175	20.4962
Uncoupled (Oligo)	34.2557	197.45	35.124	73.4682	74.2028	76.8093	73.6555	75.4993	69.5041	66.6879	64.7475	67.9654	65.0663	21.7808	56.6797	17.0831	20.8611	-2.43985	23.3805	24.0232	54.9879	15.7755	14.3483	22.3955
Uncoupled (Oligo)	40.8096	200.165	33.3224	73.3137	73.7951	75.7253	72.6727	74.5565	68.826	66.6729	63.948	67.5534	65.096	22.3065	56.9988	17.8655	21.0145	-2.0671	24.1858	23.4014	57.069	17.8822	15.6441	21.8347
Max Resp (FCCP)	47.4401	232.665	214.767	219.86	221.095	232.173	229.606	230.119	201.649	196.353	190.882	212.881	200.339	56.2369	58.1179	51.4522	52.0553	34.8202	60.3332	58.9928	58.8046	48.0485	16.8984	51.2836
Max Resp (FCCP)	53.9958	209.572	178.125	190.365	190.245	200.71	199.834	196.627	176.176	170.013	165.279	180.495	173.55	49.103	53.2449	43.4566	45.6005	29.1193	53.3928	51.8784	53.25	41.9803	10.7026	45.9578
Max Resp (FCCP)	60.5853	194.908	154.438	172.452	172.825	180.583	180.779	177.646	161.244	154.753	150.621	162.797	155.568	44.8681	48.642	39.6927	41.7562	23.9586	49.0297	47.0122	49.9873	37.7821	7.8463	42.3422
Non-MIto (Rot/AntiA)	67.2665	48.7439	-4.80792	40.4444	161.831	44.5225	40.2134	42.8954	38.1062	36.3837	141.687	37.3986	35.3042	10.991	15.0937	5.29039	11.1673	-14.2756	13.3313	12.6168	47.9297	8.28723	-29.3704	11.6376
Non-MIto (Rot/AntiA)	73.8281	47.1194	-3.91079	40.5824	155.003	43.2075	39.8879	42.1136	38.1854	36.9347	135.278	36.8289	35.5765	10.2103	13.6936	6.00551	11.9979	-13.938	12.5095	12.5699	45.7105	7.48959	-29.6579	12.4415
Non-MIto (Rot/AntiA)	80.3931	47.1099	-6.13404	40.1532	149.546	42.2142	38.2299	41.907	39.5788	36.5891	129.867	36.6595	35.3801	10.8038	14.5347	6.39097	11.6625	-14.1738	12.5541	13.1329	44.6395	7.8162	-30.25	12.7245

## Sheet: Fig. 7B
Test: Seahorse assay in S2R+ cells
Fig. 7B
Control S2R+ cells						porthos KD S2R+ cells
Basal OxPhos respiration	Max OxPhos respiration	Spare OxPhos respiration capacity	OxPhos ATP rpoduction	non-OxPhos respiration		Basal OxPhos respiration	Max OxPhos respiration	Spare OxPhos respiration capacity	OxPhos ATP rpoduction	non-OxPhos respiration
0.855864	0.837283	0.698013	0.90159	0.939559		0.640108	0.583969	0.16319	0.635289	0.627828
0.967969	0.960497	0.904491	1.11905	1.13593		0.480374	0.460177	0.308792	0.510376	0.53871
1.12758	1.21305	1.85366	1.20236	1.13617		0.595289	0.549628	0.207387	0.617353	0.66585
1.44498	1.38535	0.938446	1.05025	0.924929		0.343343	0.313554	0.0902811	0.337712	0.35358
0.83241	0.850962	0.990019	1.10867	0.98256		0.492549	0.470202	0.3027	0.507804	0.538883
1.04794	1.07437	1.27245	1.05286	1.02716		0.439325	0.429281	0.354	0.465888	0.591095
1.10831	1.09414	0.987946	0.801044	1.12568		0.394773	0.401798	0.454453	0.532171	0.579223
1.10468	1.05434	0.676958	0.888319	1.04552		0.393333	0.414688	0.57475	1.02056	0.51354
0.762228	0.751661	0.672461	0.875853	0.889419		0.425018	0.408916	0.288227	0.533201	0.573613
0.878305	0.895569	1.02497	1.04093	0.914675		0.478709	0.477341	0.467089	0.583746	0.689843
0.869732	0.882781	0.980585	1.04968	0.878394		0.562874	0.546701	0.425484	0.310933	0.612682
0.975003	0.980192	1.13267	1.08233	1.03209		0.259599	0.296646	0.228794	0.804647	0.272587
1.25611	1.24073	0.788968	1.04024	1.10674		0.256261	0.269751	0.210761	0.246097	0.368973
1.0051	1.02697	1.6697	1.06594	1.00783		0.25677	0.289698	0.225897	0.295345	0.150639
1.02636	1.04474	1.58488	0.979016	1.08094		0.22969	0.253211	0.220724	0.331539	0.296628
1.00825	1.01413	1.18703	0.952661	0.986869		0.286135	0.318067	0.222565	0.328553	0.327011
0.906896	0.898849	0.662378	0.911041	0.936083		0.273123	0.289982	0.21258	0.794162	2.16656
0.898549	0.873391	0.13403	0.956338	0.944425		0.262588	0.281937	0.214974	0.231936	1.17773
1.11092	1.07638	0.0613313	0.92182	0.905025		0.0521872	0.0674113	0.258629	0.309007	0.200942
0.93345	0.945764	1.30765				0.228885	0.245798	0.215016		0.313456
0.879364	0.898845	1.47136				0.225727	0.243623	0.216094
Two-way ANOVA	Ordinary
Alpha	0.05
Source of Variation	% of total variation	P value	P value summary	Significant?
Interaction	1.935	0.0409	*	Yes
Row Factor	1.935	0.0409	*	Yes
Column Factor	58.66	< 0,0001	****	Yes
ANOVA table	SS	DF	MS	F (DFn, DFd)	P value
Interaction	0.5716	4	0.1429	F (4, 193) = 2,546	P = 0,0409
Row Factor	0.5716	4	0.1429	F (4, 193) = 2,546	P = 0,0409
Column Factor	17.33	1	17.33	F (1, 193) = 308,8	P < 0,0001
Residual	10.83	193	0.05613
Number of missing values	7
Compare each cell mean with the other cell mean in that row.
Number of families	1
Number of comparisons per family	5
Alpha	0.05
Sidak's multiple comparisons test	Mean Diff,	95% CI of diff,	Significant?	Summary	Adjusted P Value
WT - porthos KD
Basal mito respiration	0.6392	0,4495 to 0,8289	Yes	****	< 0,0001
Max mito respiration	0.6375	0,4478 to 0,8272	Yes	****	< 0,0001
spare capacity	0.7208	0,5312 to 0,9105	Yes	****	< 0,0001
Max mito ATP production	0.5055	0,3060 to 0,7049	Yes	****	< 0,0001
non-mito respiration	0.422	0,2251 to 0,6189	Yes	****	< 0,0001
Test details	Mean 1	Mean 2	Mean Diff,	SE of diff,	N1	N2
WT - porthos KD
Basal mito respiration	1	0.3608	0.6392	0.07312	21	21
Max mito respiration	1	0.3625	0.6375	0.07312	21	21
spare capacity	1	0.2792	0.7208	0.07312	21	21
Max mito ATP production	1	0.4945	0.5055	0.07687	19	19
non-mito respiration	1	0.578	0.422	0.0759	19	20

## Sheet: Fig. 7F
Fig. 7F
Genotype	Name	# Mac on yolk		Genotype	Name	# Mac on yolk
w-; +; srpHemo-Gal4, srpHemo-H2A::3xmCherry	Control	37		w-;UAS-CVDN; srpHemo-Gal4, srpHemo-H2A::3xmCherry	UAS-CVDN	57
w-; +; srpHemo-Gal4, srpHemo-H2A::3xmCherry	Control	23		w-;UAS-CVDN; srpHemo-Gal4, srpHemo-H2A::3xmCherry	UAS-CVDN	39
w-; +; srpHemo-Gal4, srpHemo-H2A::3xmCherry	Control	30		w-;UAS-CVDN; srpHemo-Gal4, srpHemo-H2A::3xmCherry	UAS-CVDN	48
w-; +; srpHemo-Gal4, srpHemo-H2A::3xmCherry	Control	25		w-;UAS-CVDN; srpHemo-Gal4, srpHemo-H2A::3xmCherry	UAS-CVDN	49
w-; +; srpHemo-Gal4, srpHemo-H2A::3xmCherry	Control	29		w-;UAS-CVDN; srpHemo-Gal4, srpHemo-H2A::3xmCherry	UAS-CVDN	36
w-; +; srpHemo-Gal4, srpHemo-H2A::3xmCherry	Control	40		w-;UAS-CVDN; srpHemo-Gal4, srpHemo-H2A::3xmCherry	UAS-CVDN	37
w-; +; srpHemo-Gal4, srpHemo-H2A::3xmCherry	Control	30		w-;UAS-CVDN; srpHemo-Gal4, srpHemo-H2A::3xmCherry	UAS-CVDN	50
w-; +; srpHemo-Gal4, srpHemo-H2A::3xmCherry	Control	40		w-;UAS-CVDN; srpHemo-Gal4, srpHemo-H2A::3xmCherry	UAS-CVDN	41
w-; +; srpHemo-Gal4, srpHemo-H2A::3xmCherry	Control	23		w-;UAS-CVDN; srpHemo-Gal4, srpHemo-H2A::3xmCherry	UAS-CVDN	30
w-; +; srpHemo-Gal4, srpHemo-H2A::3xmCherry	Control	30		w-;UAS-CVDN; srpHemo-Gal4, srpHemo-H2A::3xmCherry	UAS-CVDN	30
w-; +; srpHemo-Gal4, srpHemo-H2A::3xmCherry	Control	28		w-;UAS-CVDN; srpHemo-Gal4, srpHemo-H2A::3xmCherry	UAS-CVDN	40
w-; +; srpHemo-Gal4, srpHemo-H2A::3xmCherry	Control	40		w-;UAS-CVDN; srpHemo-Gal4, srpHemo-H2A::3xmCherry	UAS-CVDN	45
w-; +; srpHemo-Gal4, srpHemo-H2A::3xmCherry	Control	40		w-;UAS-CVDN; srpHemo-Gal4, srpHemo-H2A::3xmCherry	UAS-CVDN	45
w-; +; srpHemo-Gal4, srpHemo-H2A::3xmCherry	Control	45		w-;UAS-CVDN; srpHemo-Gal4, srpHemo-H2A::3xmCherry	UAS-CVDN	40
w-; +; srpHemo-Gal4, srpHemo-H2A::3xmCherry	Control	31		w-;UAS-CVDN; srpHemo-Gal4, srpHemo-H2A::3xmCherry	UAS-CVDN	50
w-; +; srpHemo-Gal4, srpHemo-H2A::3xmCherry	Control	40		w-;UAS-CVDN; srpHemo-Gal4, srpHemo-H2A::3xmCherry	UAS-CVDN	40
w-; +; srpHemo-Gal4, srpHemo-H2A::3xmCherry	Control	45		w-;UAS-CVDN; srpHemo-Gal4, srpHemo-H2A::3xmCherry	UAS-CVDN	40
w-; +; srpHemo-Gal4, srpHemo-H2A::3xmCherry	Control	39
w-; +; srpHemo-Gal4, srpHemo-H2A::3xmCherry	Control	45
w-; +; srpHemo-Gal4, srpHemo-H2A::3xmCherry	Control	35
w-; +; srpHemo-Gal4, srpHemo-H2A::3xmCherry	Control	35
Fig. 7F
Table Analyzed	Yolk macrophage_CV-DN
Column B	CV-DN
vs.	vs,
Column A	Control W-
Unpaired t test
P value	0.003
P value summary	**
Significantly different? (P < 0.05)	Yes
One- or two-tailed P value?	Two-tailed
t, df	t=3,180 df=36
How big is the difference?
Mean ± SEM of column A	34,76 ± 1,549, n=21
Mean ± SEM of column B	42,18 ± 1,747, n=17
Difference between means	7,415 ± 2,331
95% confidence interval	2,686 to 12,14
R squared	0.2193
F test to compare variances
F,DFn, Dfd	1,030, 16, 20
P value	0.9368
P value summary	ns
Significantly different? (P < 0.05)	No
	Control W-	CV-DN
Number of values	21	17
Minimum	23	30
25% Percentile	29.5	38
Median	35	40
75% Percentile	40	48.5
Maximum	45	57
Mean	34.76	42.18
Std. Deviation	7.099	7.204
Std. Error of Mean	1.549	1.747
Lower 95% CI	31.53	38.47
Upper 95% CI	37.99	45.88

## Sheet: Fig. 7E
Test: CVDN analysis
Fig. 7E
Genotype	Name	Mac # in gb		Genotype	Name	Mac # in gb
w-; +; srpHemo-Gal4, srpHemo-H2A::3xmCherry	Control	110		w-;UAS-CVDN; srpHemo-Gal4, srpHemo-H2A::3xmCherry	UAS-CVDN	40
w-; +; srpHemo-Gal4, srpHemo-H2A::3xmCherry	Control	76		w-;UAS-CVDN; srpHemo-Gal4, srpHemo-H2A::3xmCherry	UAS-CVDN	85
w-; +; srpHemo-Gal4, srpHemo-H2A::3xmCherry	Control	75		w-;UAS-CVDN; srpHemo-Gal4, srpHemo-H2A::3xmCherry	UAS-CVDN	54
w-; +; srpHemo-Gal4, srpHemo-H2A::3xmCherry	Control	89		w-;UAS-CVDN; srpHemo-Gal4, srpHemo-H2A::3xmCherry	UAS-CVDN	88
w-; +; srpHemo-Gal4, srpHemo-H2A::3xmCherry	Control	97		w-;UAS-CVDN; srpHemo-Gal4, srpHemo-H2A::3xmCherry	UAS-CVDN	64
w-; +; srpHemo-Gal4, srpHemo-H2A::3xmCherry	Control	83		w-;UAS-CVDN; srpHemo-Gal4, srpHemo-H2A::3xmCherry	UAS-CVDN	59
w-; +; srpHemo-Gal4, srpHemo-H2A::3xmCherry	Control	90		w-;UAS-CVDN; srpHemo-Gal4, srpHemo-H2A::3xmCherry	UAS-CVDN	72
w-; +; srpHemo-Gal4, srpHemo-H2A::3xmCherry	Control	52		w-;UAS-CVDN; srpHemo-Gal4, srpHemo-H2A::3xmCherry	UAS-CVDN	48
w-; +; srpHemo-Gal4, srpHemo-H2A::3xmCherry	Control	92		w-;UAS-CVDN; srpHemo-Gal4, srpHemo-H2A::3xmCherry	UAS-CVDN	63
w-; +; srpHemo-Gal4, srpHemo-H2A::3xmCherry	Control	50		w-;UAS-CVDN; srpHemo-Gal4, srpHemo-H2A::3xmCherry	UAS-CVDN	49
w-; +; srpHemo-Gal4, srpHemo-H2A::3xmCherry	Control	60		w-;UAS-CVDN; srpHemo-Gal4, srpHemo-H2A::3xmCherry	UAS-CVDN	39
w-; +; srpHemo-Gal4, srpHemo-H2A::3xmCherry	Control	68		w-;UAS-CVDN; srpHemo-Gal4, srpHemo-H2A::3xmCherry	UAS-CVDN	57
w-; +; srpHemo-Gal4, srpHemo-H2A::3xmCherry	Control	84		w-;UAS-CVDN; srpHemo-Gal4, srpHemo-H2A::3xmCherry	UAS-CVDN	46
w-; +; srpHemo-Gal4, srpHemo-H2A::3xmCherry	Control	53		w-;UAS-CVDN; srpHemo-Gal4, srpHemo-H2A::3xmCherry	UAS-CVDN	94
w-; +; srpHemo-Gal4, srpHemo-H2A::3xmCherry	Control	90		w-;UAS-CVDN; srpHemo-Gal4, srpHemo-H2A::3xmCherry	UAS-CVDN	95
w-; +; srpHemo-Gal4, srpHemo-H2A::3xmCherry	Control	76		w-;UAS-CVDN; srpHemo-Gal4, srpHemo-H2A::3xmCherry	UAS-CVDN	73
w-; +; srpHemo-Gal4, srpHemo-H2A::3xmCherry	Control	72		w-;UAS-CVDN; srpHemo-Gal4, srpHemo-H2A::3xmCherry	UAS-CVDN	74
w-; +; srpHemo-Gal4, srpHemo-H2A::3xmCherry	Control	75		w-;UAS-CVDN; srpHemo-Gal4, srpHemo-H2A::3xmCherry	UAS-CVDN	70
w-; +; srpHemo-Gal4, srpHemo-H2A::3xmCherry	Control	100		w-;UAS-CVDN; srpHemo-Gal4, srpHemo-H2A::3xmCherry	UAS-CVDN	83
w-; +; srpHemo-Gal4, srpHemo-H2A::3xmCherry	Control	85		w-;UAS-CVDN; srpHemo-Gal4, srpHemo-H2A::3xmCherry	UAS-CVDN	40
w-; +; srpHemo-Gal4, srpHemo-H2A::3xmCherry	Control	85
w-; +; srpHemo-Gal4, srpHemo-H2A::3xmCherry	Control	87
w-; +; srpHemo-Gal4, srpHemo-H2A::3xmCherry	Control	95
w-; +; srpHemo-Gal4, srpHemo-H2A::3xmCherry	Control	88
Fig. 7E
Table Analyzed	GM macrophage_CV-DN
Column B	CV-DN
vs.	vs,
Column A	Control W-
Unpaired t test
P value	0.0032
P value summary	**
Significantly different? (P < 0.05)	Yes
One- or two-tailed P value?	Two-tailed
t, df	t=3,124 df=42
How big is the difference?
Mean ± SEM of column A	80,50 ± 3,163, n=24
Mean ± SEM of column B	64,65 ± 4,062, n=20
Difference between means	-15,85 ± 5,073
95% confidence interval	-26,09 to -5,612
R squared	0.1886
F test to compare variances
F,DFn, Dfd	1,374, 19, 23
P value	0.4644
P value summary	ns
Significantly different? (P < 0.05)	No
	Control W-	CV-DN
Number of values	24	20
Minimum	50	39
25% Percentile	72.75	48.25
Median	84.5	63.5
75% Percentile	90	80.75
Maximum	110	95
Mean	80.5	64.65
Std. Deviation	15.5	18.16
Std. Error of Mean	3.163	4.062
Lower 95% CI	73.96	56.15
Upper 95% CI	87.04	73.15

## Sheet: Fig. 7H
Test: GB/yolk # of macrophages
Fig. 7H
Genotype	Name	Mac # in gb		Genotype	Name	Mac # in gb		Genotype	Name	Mac # in gb		Genotype	Name	Mac # in gb		Genotype	Name	Mac # in gb
w-; P{attP,y[+],w[3`]}/+; srpHemo-Gal4, srpHemo-H2A::3xmCherry	Control	60		w-; cyt-c1 RNAi (v109809)/+; srpHemo-Gal4, srpHemo-H2A::3xmCherry	mac>CIII RNAi 1	36		w-; UQCR-cp1 RNAi (v101350)/+; srpHemo-Gal4, srpHemo-H2A::3xmCherry	mac>CIII RNAi 2	55		w-; UQCR-cp2 RNAi (v100818)/+; srpHemo-Gal4, srpHemo -H2A::3xmCherry	mac>CIII RNAi 3	65		w-; RNAi (v34664)/+; srpHemo-Gal4, srpHemo-H2A::3xmCherry	mac>CV RNAi	65
w-; P{attP,y[+],w[3`]}/+; srpHemo-Gal4, srpHemo-H2A::3xmCherry	Control	80		w-; cyt-c1 RNAi (v109809)/+; srpHemo-Gal4, srpHemo-H2A::3xmCherry	mac>CIII RNAi 2	45		w-; UQCR-cp1 RNAi (v101350)/+; srpHemo-Gal4, srpHemo-H2A::3xmCherry	mac>CIII RNAi 3	58		w-; UQCR-cp2 RNAi (v100818)/+; srpHemo-Gal4, srpHemo -H2A::3xmCherry	mac>CIII RNAi 4	51		w-; RNAi (v34664)/+; srpHemo-Gal4, srpHemo-H2A::3xmCherry	mac>CV RNAi	57
w-; P{attP,y[+],w[3`]}/+; srpHemo-Gal4, srpHemo-H2A::3xmCherry	Control	78		w-; cyt-c1 RNAi (v109809)/+; srpHemo-Gal4, srpHemo-H2A::3xmCherry	mac>CIII RNAi 3	78		w-; UQCR-cp1 RNAi (v101350)/+; srpHemo-Gal4, srpHemo-H2A::3xmCherry	mac>CIII RNAi 4	26		w-; UQCR-cp2 RNAi (v100818)/+; srpHemo-Gal4, srpHemo -H2A::3xmCherry	mac>CIII RNAi 5	44		w-; RNAi (v34664)/+; srpHemo-Gal4, srpHemo-H2A::3xmCherry	mac>CV RNAi	39
w-; P{attP,y[+],w[3`]}/+; srpHemo-Gal4, srpHemo-H2A::3xmCherry	Control	100		w-; cyt-c1 RNAi (v109809)/+; srpHemo-Gal4, srpHemo-H2A::3xmCherry	mac>CIII RNAi 4	38		w-; UQCR-cp1 RNAi (v101350)/+; srpHemo-Gal4, srpHemo-H2A::3xmCherry	mac>CIII RNAi 5	65		w-; UQCR-cp2 RNAi (v100818)/+; srpHemo-Gal4, srpHemo -H2A::3xmCherry	mac>CIII RNAi 6	84		w-; RNAi (v34664)/+; srpHemo-Gal4, srpHemo-H2A::3xmCherry	mac>CV RNAi	58
w-; P{attP,y[+],w[3`]}/+; srpHemo-Gal4, srpHemo-H2A::3xmCherry	Control	90		w-; cyt-c1 RNAi (v109809)/+; srpHemo-Gal4, srpHemo-H2A::3xmCherry	mac>CIII RNAi 5	46		w-; UQCR-cp1 RNAi (v101350)/+; srpHemo-Gal4, srpHemo-H2A::3xmCherry	mac>CIII RNAi 6	85		w-; UQCR-cp2 RNAi (v100818)/+; srpHemo-Gal4, srpHemo -H2A::3xmCherry	mac>CIII RNAi 7	45		w-; RNAi (v34664)/+; srpHemo-Gal4, srpHemo-H2A::3xmCherry	mac>CV RNAi	88
w-; P{attP,y[+],w[3`]}/+; srpHemo-Gal4, srpHemo-H2A::3xmCherry	Control	85		w-; cyt-c1 RNAi (v109809)/+; srpHemo-Gal4, srpHemo-H2A::3xmCherry	mac>CIII RNAi 6	48		w-; UQCR-cp1 RNAi (v101350)/+; srpHemo-Gal4, srpHemo-H2A::3xmCherry	mac>CIII RNAi 7	40		w-; UQCR-cp2 RNAi (v100818)/+; srpHemo-Gal4, srpHemo -H2A::3xmCherry	mac>CIII RNAi 8	50		w-; RNAi (v34664)/+; srpHemo-Gal4, srpHemo-H2A::3xmCherry	mac>CV RNAi	70
w-; P{attP,y[+],w[3`]}/+; srpHemo-Gal4, srpHemo-H2A::3xmCherry	Control	85		w-; cyt-c1 RNAi (v109809)/+; srpHemo-Gal4, srpHemo-H2A::3xmCherry	mac>CIII RNAi 7	78		w-; UQCR-cp1 RNAi (v101350)/+; srpHemo-Gal4, srpHemo-H2A::3xmCherry	mac>CIII RNAi 8	46		w-; UQCR-cp2 RNAi (v100818)/+; srpHemo-Gal4, srpHemo -H2A::3xmCherry	mac>CIII RNAi 9	56		w-; RNAi (v34664)/+; srpHemo-Gal4, srpHemo-H2A::3xmCherry	mac>CV RNAi	76
w-; P{attP,y[+],w[3`]}/+; srpHemo-Gal4, srpHemo-H2A::3xmCherry	Control	105		w-; cyt-c1 RNAi (v109809)/+; srpHemo-Gal4, srpHemo-H2A::3xmCherry	mac>CIII RNAi 8	55		w-; UQCR-cp1 RNAi (v101350)/+; srpHemo-Gal4, srpHemo-H2A::3xmCherry	mac>CIII RNAi 9	80		w-; UQCR-cp2 RNAi (v100818)/+; srpHemo-Gal4, srpHemo -H2A::3xmCherry	mac>CIII RNAi 10	85		w-; RNAi (v34664)/+; srpHemo-Gal4, srpHemo-H2A::3xmCherry	mac>CV RNAi	75
w-; P{attP,y[+],w[3`]}/+; srpHemo-Gal4, srpHemo-H2A::3xmCherry	Control	105		w-; cyt-c1 RNAi (v109809)/+; srpHemo-Gal4, srpHemo-H2A::3xmCherry	mac>CIII RNAi 9	55		w-; UQCR-cp1 RNAi (v101350)/+; srpHemo-Gal4, srpHemo-H2A::3xmCherry	mac>CIII RNAi 10	54		w-; UQCR-cp2 RNAi (v100818)/+; srpHemo-Gal4, srpHemo -H2A::3xmCherry	mac>CIII RNAi 11	86		w-; RNAi (v34664)/+; srpHemo-Gal4, srpHemo-H2A::3xmCherry	mac>CV RNAi	48
w-; P{attP,y[+],w[3`]}/+; srpHemo-Gal4, srpHemo-H2A::3xmCherry	Control	70		w-; cyt-c1 RNAi (v109809)/+; srpHemo-Gal4, srpHemo-H2A::3xmCherry	mac>CIII RNAi 10	40		w-; UQCR-cp1 RNAi (v101350)/+; srpHemo-Gal4, srpHemo-H2A::3xmCherry	mac>CIII RNAi 11	61		w-; UQCR-cp2 RNAi (v100818)/+; srpHemo-Gal4, srpHemo -H2A::3xmCherry	mac>CIII RNAi 12	64		w-; RNAi (v34664)/+; srpHemo-Gal4, srpHemo-H2A::3xmCherry	mac>CV RNAi	63
w-; P{attP,y[+],w[3`]}/+; srpHemo-Gal4, srpHemo-H2A::3xmCherry	Control	90		w-; cyt-c1 RNAi (v109809)/+; srpHemo-Gal4, srpHemo-H2A::3xmCherry	mac>CIII RNAi 11	48		w-; UQCR-cp1 RNAi (v101350)/+; srpHemo-Gal4, srpHemo-H2A::3xmCherry	mac>CIII RNAi 12	78		w-; UQCR-cp2 RNAi (v100818)/+; srpHemo-Gal4, srpHemo -H2A::3xmCherry	mac>CIII RNAi 13	51		w-; RNAi (v34664)/+; srpHemo-Gal4, srpHemo-H2A::3xmCherry	mac>CV RNAi	83
w-; P{attP,y[+],w[3`]}/+; srpHemo-Gal4, srpHemo-H2A::3xmCherry	Control	70		w-; cyt-c1 RNAi (v109809)/+; srpHemo-Gal4, srpHemo-H2A::3xmCherry	mac>CIII RNAi 12	85		w-; UQCR-cp1 RNAi (v101350)/+; srpHemo-Gal4, srpHemo-H2A::3xmCherry	mac>CIII RNAi 13	52		w-; UQCR-cp2 RNAi (v100818)/+; srpHemo-Gal4, srpHemo -H2A::3xmCherry	mac>CIII RNAi 14	63		w-; RNAi (v34664)/+; srpHemo-Gal4, srpHemo-H2A::3xmCherry	mac>CV RNAi	21
w-; P{attP,y[+],w[3`]}/+; srpHemo-Gal4, srpHemo-H2A::3xmCherry	Control	53		w-; cyt-c1 RNAi (v109809)/+; srpHemo-Gal4, srpHemo-H2A::3xmCherry	mac>CIII RNAi 13	72		w-; UQCR-cp1 RNAi (v101350)/+; srpHemo-Gal4, srpHemo-H2A::3xmCherry	mac>CIII RNAi 14	44		w-; UQCR-cp2 RNAi (v100818)/+; srpHemo-Gal4, srpHemo -H2A::3xmCherry	mac>CIII RNAi 15	75		w-; RNAi (v34664)/+; srpHemo-Gal4, srpHemo-H2A::3xmCherry	mac>CV RNAi	38
w-; P{attP,y[+],w[3`]}/+; srpHemo-Gal4, srpHemo-H2A::3xmCherry	Control	100		w-; cyt-c1 RNAi (v109809)/+; srpHemo-Gal4, srpHemo-H2A::3xmCherry	mac>CIII RNAi 14	66		w-; UQCR-cp1 RNAi (v101350)/+; srpHemo-Gal4, srpHemo-H2A::3xmCherry	mac>CIII RNAi 15	47		w-; UQCR-cp2 RNAi (v100818)/+; srpHemo-Gal4, srpHemo -H2A::3xmCherry	mac>CIII RNAi 16	47		w-; RNAi (v34664)/+; srpHemo-Gal4, srpHemo-H2A::3xmCherry	mac>CV RNAi	46
w-; P{attP,y[+],w[3`]}/+; srpHemo-Gal4, srpHemo-H2A::3xmCherry	Control	72		w-; cyt-c1 RNAi (v109809)/+; srpHemo-Gal4, srpHemo-H2A::3xmCherry	mac>CIII RNAi 15	75		w-; UQCR-cp1 RNAi (v101350)/+; srpHemo-Gal4, srpHemo-H2A::3xmCherry	mac>CIII RNAi 16	61		w-; UQCR-cp2 RNAi (v100818)/+; srpHemo-Gal4, srpHemo -H2A::3xmCherry	mac>CIII RNAi 17	70		w-; RNAi (v34664)/+; srpHemo-Gal4, srpHemo-H2A::3xmCherry	mac>CV RNAi	85
w-; P{attP,y[+],w[3`]}/+; srpHemo-Gal4, srpHemo-H2A::3xmCherry	Control	38		w-; cyt-c1 RNAi (v109809)/+; srpHemo-Gal4, srpHemo-H2A::3xmCherry	mac>CIII RNAi 16	23		w-; UQCR-cp1 RNAi (v101350)/+; srpHemo-Gal4, srpHemo-H2A::3xmCherry	mac>CIII RNAi 17	73		w-; UQCR-cp2 RNAi (v100818)/+; srpHemo-Gal4, srpHemo -H2A::3xmCherry	mac>CIII RNAi 18	67		w-; RNAi (v34664)/+; srpHemo-Gal4, srpHemo-H2A::3xmCherry	mac>CV RNAi	78
w-; P{attP,y[+],w[3`]}/+; srpHemo-Gal4, srpHemo-H2A::3xmCherry	Control	86		w-; cyt-c1 RNAi (v109809)/+; srpHemo-Gal4, srpHemo-H2A::3xmCherry	mac>CIII RNAi 17	94		w-; UQCR-cp1 RNAi (v101350)/+; srpHemo-Gal4, srpHemo-H2A::3xmCherry	mac>CIII RNAi 18	70						w-; RNAi (v34664)/+; srpHemo-Gal4, srpHemo-H2A::3xmCherry	mac>CV RNAi	60
w-; P{attP,y[+],w[3`]}/+; srpHemo-Gal4, srpHemo-H2A::3xmCherry	Control	104		w-; cyt-c1 RNAi (v109809)/+; srpHemo-Gal4, srpHemo-H2A::3xmCherry	mac>CIII RNAi 18	77		w-; UQCR-cp1 RNAi (v101350)/+; srpHemo-Gal4, srpHemo-H2A::3xmCherry	mac>CIII RNAi 19	58						w-; RNAi (v34664)/+; srpHemo-Gal4, srpHemo-H2A::3xmCherry	mac>CV RNAi	30
w-; P{attP,y[+],w[3`]}/+; srpHemo-Gal4, srpHemo-H2A::3xmCherry	Control	74		w-; cyt-c1 RNAi (v109809)/+; srpHemo-Gal4, srpHemo-H2A::3xmCherry	mac>CIII RNAi 19	52										w-; RNAi (v34664)/+; srpHemo-Gal4, srpHemo-H2A::3xmCherry	mac>CV RNAi	65
w-; P{attP,y[+],w[3`]}/+; srpHemo-Gal4, srpHemo-H2A::3xmCherry	Control	66		w-; cyt-c1 RNAi (v109809)/+; srpHemo-Gal4, srpHemo-H2A::3xmCherry	mac>CIII RNAi 20	89										w-; RNAi (v34664)/+; srpHemo-Gal4, srpHemo-H2A::3xmCherry	mac>CV RNAi	68
w-; P{attP,y[+],w[3`]}/+; srpHemo-Gal4, srpHemo-H2A::3xmCherry	Control	73														w-; RNAi (v34664)/+; srpHemo-Gal4, srpHemo-H2A::3xmCherry	mac>CV RNAi	30
w-; P{attP,y[+],w[3`]}/+; srpHemo-Gal4, srpHemo-H2A::3xmCherry	Control	70														w-; RNAi (v34664)/+; srpHemo-Gal4, srpHemo-H2A::3xmCherry	mac>CV RNAi	36
w-; P{attP,y[+],w[3`]}/+; srpHemo-Gal4, srpHemo-H2A::3xmCherry	Control	105														w-; RNAi (v34664)/+; srpHemo-Gal4, srpHemo-H2A::3xmCherry	mac>CV RNAi	59
w-; P{attP,y[+],w[3`]}/+; srpHemo-Gal4, srpHemo-H2A::3xmCherry	Control	100														w-; RNAi (v34664)/+; srpHemo-Gal4, srpHemo-H2A::3xmCherry	mac>CV RNAi	54
w-; P{attP,y[+],w[3`]}/+; srpHemo-Gal4, srpHemo-H2A::3xmCherry	Control	66
w-; P{attP,y[+],w[3`]}/+; srpHemo-Gal4, srpHemo-H2A::3xmCherry	Control	93
w-; P{attP,y[+],w[3`]}/+; srpHemo-Gal4, srpHemo-H2A::3xmCherry	Control	84
w-; P{attP,y[+],w[3`]}/+; srpHemo-Gal4, srpHemo-H2A::3xmCherry	Control	67
w-; P{attP,y[+],w[3`]}/+; srpHemo-Gal4, srpHemo-H2A::3xmCherry	Control	90
w-; P{attP,y[+],w[3`]}/+; srpHemo-Gal4, srpHemo-H2A::3xmCherry	Control	68
w-; P{attP,y[+],w[3`]}/+; srpHemo-Gal4, srpHemo-H2A::3xmCherry	Control	70
w-; P{attP,y[+],w[3`]}/+; srpHemo-Gal4, srpHemo-H2A::3xmCherry	Control	55
w-; P{attP,y[+],w[3`]}/+; srpHemo-Gal4, srpHemo-H2A::3xmCherry	Control	110
w-; P{attP,y[+],w[3`]}/+; srpHemo-Gal4, srpHemo-H2A::3xmCherry	Control	105
Fig. 7H
Table Analyzed	GB macrophage 2_Mito complexes III & V
ANOVA summary
F	9.258
P value	< 0,0001
P value summary	****
Are differences among means statistically significant? (P < 0.05)	Yes
R square	0.2571
Brown-Forsythe test
F (DFn, DFd)	0,9968 (4, 107)
P value	0.4127
P value summary	ns
Significantly different standard deviations? (P < 0.05)	No
Bartlett's test
Bartlett's statistic (corrected)	2.572
P value	0.6318
P value summary	ns
Significantly different standard deviations? (P < 0.05)	No
ANOVA table	SS	DF	MS	F (DFn, DFd)	P value
Treatment (between columns)	11484	4	2871	F (4, 107) = 9,258	P < 0,0001
Residual (within columns)	33184	107	310.1
Total	44668	111
Data summary
Number of treatments (columns)	5
Number of values (total)	112
Number of families	1
Number of comparisons per family	4
Alpha	0.05
Bonferroni's multiple comparisons test	Mean Diff,	95% CI of diff,	Significant?	Summary	Adjusted P Value	A-?
Control vs. Complex III RNAi 1	21.38	8,774 to 33,99	Yes	***	0.0001	B	Complex III RNAi 1
Control vs. Complex III RNAi 2	22.88	9,840 to 35,92	Yes	****	< 0,0001	C	Complex III RNAi 2
Control vs. Complex III RNAi 3	18.69	5,130 to 32,26	Yes	**	0.0027	D	Complex III RNAi 3
Control vs. Complex V RNAi	23.38	11,45 to 35,31	Yes	****	< 0,0001	E	Complex V RNAi
Test details	Mean 1	Mean 2	Mean Diff,	SE of diff,	n1	n2	t	DF
Control vs. Complex III RNAi 1	81.38	60	21.38	4.963	34	20	4.309	107
Control vs. Complex III RNAi 2	81.38	58.5	22.88	5.133	34	18	4.458	107
Control vs. Complex III RNAi 3	81.38	62.69	18.69	5.339	34	16	3.502	107
Control vs. Complex V RNAi	81.38	58	23.38	4.695	34	24	4.98	107
	Control KK	Complex III RNAi 1	Complex III RNAi 2	Complex III RNAi 3	Complex V RNAi
Number of values	34	20	18	16	24
Minimum	38	23	26	44	21
25% Percentile	69.5	45.25	46.75	50.25	40.75
Median	82	55	58	63.5	59.5
75% Percentile	100	77.75	70.75	73.75	73.75
Maximum	110	94	85	86	88
Mean	81.38	60	58.5	62.69	58
Std. Deviation	17.8	20.02	15.17	14.41	18.75
Std. Error of Mean	3.053	4.477	3.577	3.602	3.826
Lower 95% CI	75.17	50.63	50.95	55.01	50.08
Upper 95% CI	87.59	69.37	66.05	70.36	65.92

## Sheet: Fig. 7J
Test: PDH assay
Fig.7J
Control						UAS-CVDN						atossa mutant							Control for porthos RNAi						porthos RNAi
Genotype	Name	PDH	p-PDH	p-PDH/PDH		Genotype	Name	PDH	p-PDH	p-PDH/PDH		Genotype	Name	PDH	p-PDH	p-PDH/PDH			Genotype	Name	PDH	p-PDH	p-PDH/PDH		Genotype	Name	PDH	p-PDH	p-PDH/PDH
+; +; srpHemo-Gal4, srpHemo-3xmCherry	Control	0.75966	0.811057	1.04595		w-;UAS-CV DN; srpHemo-Gal4, srpHemo-3xmCherry	UAS-CVDN	0.624231	0.530702	0.844453		w-; atossa BG02278; srpHemo-Gal4, srpHemo-3xmCherry	atos mutant	0.751126	0.597849	0.791198			w/y,w[1118]; P{attP,y[+],w[3‘]};srpHemo-Gal4, srpHemo-3xmCherry/+	Control	0.75966	0.811057	1.04595		w-; porthos RNAi (v36589)/+; srpHemo-Gal4, srpHemo-3xmCherry/+	mac>porthos RNAi	0.835087	0.692127	0.609432
+; +; srpHemo-Gal4, srpHemo-3xmCherry	Control	0.905271	0.947886	0.996544		w-;UAS-CV DN; srpHemo-Gal4, srpHemo-3xmCherry	UAS-CVDN	0.699434	0.567457	0.717582		w-; atossa BG02278; srpHemo-Gal4, srpHemo-3xmCherry	atos mutant	0.660233	0.491751	0.722049			w/y,w[1118]; P{attP,y[+],w[3‘]};srpHemo-Gal4, srpHemo-3xmCherry/+	Control	0.905271	0.947886	0.996544		w-; porthos RNAi (v36589)/+; srpHemo-Gal4, srpHemo-3xmCherry/+	mac>porthos RNAi	1.16219	0.824832	0.717745
+; +; srpHemo-Gal4, srpHemo-3xmCherry	Control	1.03114	1.0994	1.05601		w-;UAS-CV DN; srpHemo-Gal4, srpHemo-3xmCherry	UAS-CVDN	0.695103	0.447215	0.631938		w-; atossa BG02278; srpHemo-Gal4, srpHemo-3xmCherry	atos mutant	0.665455	0.510148	0.74656			w/y,w[1118]; P{attP,y[+],w[3‘]};srpHemo-Gal4, srpHemo-3xmCherry/+	Control	1.03114	1.0994	1.05601		w-; porthos RNAi (v36589)/+; srpHemo-Gal4, srpHemo-3xmCherry/+	mac>porthos RNAi	0.678769	0.600495	0.533489
+; +; srpHemo-Gal4, srpHemo-3xmCherry	Control	1.04477	0.954295	0.915473		w-;UAS-CV DN; srpHemo-Gal4, srpHemo-3xmCherry	UAS-CVDN	0.767904	0.613263	0.770716		w-; atossa BG02278; srpHemo-Gal4, srpHemo-3xmCherry	atos mutant	0.793478	0.726457	0.908673			w/y,w[1118]; P{attP,y[+],w[3‘]};srpHemo-Gal4, srpHemo-3xmCherry/+	Control	1.04477	0.954295	0.915473		w-; porthos RNAi (v36589)/+; srpHemo-Gal4, srpHemo-3xmCherry/+	mac>porthos RNAi	0.998002	0.73693	0.681784
+; +; srpHemo-Gal4, srpHemo-3xmCherry	Control	1.25915	1.18736	0.986027		w-;UAS-CV DN; srpHemo-Gal4, srpHemo-3xmCherry	UAS-CVDN	1.89735	1.73878	0.820191		w-; atossa BG02278; srpHemo-Gal4, srpHemo-3xmCherry	atos mutant	0.969753	0.96756	0.991259			w/y,w[1118]; P{attP,y[+],w[3‘]};srpHemo-Gal4, srpHemo-3xmCherry/+	Control	1.25915	1.18736	0.986027		w-; porthos RNAi (v36589)/+; srpHemo-Gal4, srpHemo-3xmCherry/+	mac>porthos RNAi	0.803907	0.349899	0.666475
+; +; srpHemo-Gal4, srpHemo-3xmCherry	Control	0.959776	1.10279	1.03268		w-;UAS-CV DN; srpHemo-Gal4, srpHemo-3xmCherry	UAS-CVDN	2.3529	2.05316	0.765301		w-; atossa BG02278; srpHemo-Gal4, srpHemo-3xmCherry	atos mutant	2.18102	1.0415	0.431789			w/y,w[1118]; P{attP,y[+],w[3‘]};srpHemo-Gal4, srpHemo-3xmCherry/+	Control	1.4354	1.12214	0.885656		w-; porthos RNAi (v36589)/+; srpHemo-Gal4, srpHemo-3xmCherry/+	mac>porthos RNAi	0.604771	0.546145	0.894033
+; +; srpHemo-Gal4, srpHemo-3xmCherry	Control	1.04022	0.897212	0.967324		w-;UAS-CV DN; srpHemo-Gal4, srpHemo-3xmCherry	UAS-CVDN	1.14254	0.96677	0.876548		w-; atossa BG02278; srpHemo-Gal4, srpHemo-3xmCherry	atos mutant	0.801184	0.460458	0.515246			w/y,w[1118]; P{attP,y[+],w[3‘]};srpHemo-Gal4, srpHemo-3xmCherry/+	Control	0.564604	0.659931	1.11434		w-; porthos RNAi (v36589)/+; srpHemo-Gal4, srpHemo-3xmCherry/+	mac>porthos RNAi	0.715202	0.599456	0.840437
+; +; srpHemo-Gal4, srpHemo-3xmCherry	Control	0.933426	0.594522	0.709657		w-;UAS-CV DN; srpHemo-Gal4, srpHemo-3xmCherry	UAS-CVDN	0.726205	0.460455	0.662708		w-; atossa BG02278; srpHemo-Gal4, srpHemo-3xmCherry	atos mutant	1.97688	1.3441	0.586883									w-; porthos RNAi (v36589)/+; srpHemo-Gal4, srpHemo-3xmCherry/+	mac>porthos RNAi	0.614745	0.476505	0.77861
+; +; srpHemo-Gal4, srpHemo-3xmCherry	Control	1.55184	1.89595	1.25717		w-;UAS-CV DN; srpHemo-Gal4, srpHemo-3xmCherry	UAS-CVDN	1.02456	0.772326	0.737062		w-; atossa BG02278; srpHemo-Gal4, srpHemo-3xmCherry	atos mutant	2.54899	0.659668	0.448595
+; +; srpHemo-Gal4, srpHemo-3xmCherry	Control	0.514732	0.50953	1.03317								w-; atossa BG02278; srpHemo-Gal4, srpHemo-3xmCherry	atos mutant	1.72853	0.447337	0.37233
												w-; atossa BG02278; srpHemo-Gal4, srpHemo-3xmCherry	atos mutant	1.14254	0.96677	0.876548
												w-; atossa BG02278; srpHemo-Gal4, srpHemo-3xmCherry	atos mutant	0.726205	0.460455	0.662707
												w-; atossa BG02278; srpHemo-Gal4, srpHemo-3xmCherry	atos mutant	1.02456	0.772326	0.737062
						Table Analyzed	Final p-PDH/PDH assay_GB_CVDN					Table Analyzed	Final p-PDH/PDH assay_GB_Atossa												Table Analyzed	Final p-PDH/PDH assay_GB_porthos
						Column B	CVDN					Column B	atossa												Column B	porthos RNAi
						vs.	vs,					vs.	vs,												vs.	vs,
						Column A	Control 1					Column A	Control 1												Column A	Control 2
						Unpaired t test						Unpaired t test													Unpaired t test
						P value	0.0002					P value	0.0002												P value	0.0001
						P value summary	***					P value summary	***												P value summary	***
						Significantly different? (P < 0.05)	Yes					Significantly different? (P < 0.05)	Yes												Significantly different? (P < 0.05)	Yes
						One- or two-tailed P value?	Two-tailed					One- or two-tailed P value?	Two-tailed												One- or two-tailed P value?	Two-tailed
						t, df	t=4,632 df=17					t, df	t=4,474 df=21												t, df	t=5,337 df=13
						How big is the difference?						How big is the difference?													How big is the difference?
						Mean ± SEM of column A	1,000 ± 0,04298, n=10					Mean ± SEM of column A	1,000 ± 0,04298, n=10												Mean ± SEM of column A	1,000 ± 0,03037, n=7
						Mean ± SEM of column B	0,7585 ± 0,02704, n=9					Mean ± SEM of column B	0,6762 ± 0,05403, n=13												Mean ± SEM of column B	0,7153 ± 0,04213, n=8
						Difference between means	-0,2415 ± 0,05214					Difference between means	-0,3238 ± 0,07237												Difference between means	-0,2847 ± 0,05335
						95% confidence interval	-0,3515 to -0,1315					95% confidence interval	-0,4743 to -0,1733												95% confidence interval	-0,4000 to -0,1695
						R squared	0.5579					R squared	0.488												R squared	0.6867
						F test to compare variances						F test to compare variances													F test to compare variances
						F,DFn, Dfd	2,807, 9, 8					F,DFn, Dfd	2,054, 12, 9												F,DFn, Dfd	2,199, 7, 6
						P value	0.1609					P value	0.2858												P value	0.3563
						P value summary	ns					P value summary	ns												P value summary	ns
						Significantly different? (P < 0.05)	No					Significantly different? (P < 0.05)	No												Significantly different? (P < 0.05)	No
							Control 1	CVDN					Control 1	atossa												Control 2	porthos RNAi
						Number of values	10	9				Number of values	10	13											Number of values	7	8
						Minimum	0.7097	0.6319				Minimum	0.7097	0.3723											Minimum	0.8857	0.5335
						25% Percentile	0.9544	0.6901				25% Percentile	0.9544	0.4819											25% Percentile	0.9155	0.6237
						Median	1.015	0.7653				Median	1.015	0.722											Median	0.9965	0.6998
						75% Percentile	1.048	0.8323				75% Percentile	1.048	0.8339											75% Percentile	1.056	0.825
						Maximum	1.257	0.8765				Maximum	1.257	0.9913											Maximum	1.114	0.894
						Mean	1	0.7585				Mean	1	0.6762											Mean	1	0.7153
						Std. Deviation	0.1359	0.08113				Std. Deviation	0.1359	0.1948											Std. Deviation	0.08036	0.1192
						Std. Error of Mean	0.04298	0.02704				Std. Error of Mean	0.04298	0.05403											Std. Error of Mean	0.03037	0.04213
						Lower 95% CI	0.9028	0.6961				Lower 95% CI	0.9028	0.5585											Lower 95% CI	0.9257	0.6156
						Upper 95% CI	1.097	0.8209				Upper 95% CI	1.097	0.7939											Upper 95% CI	1.074	0.8149
