# Supplementary material for: Macrophage mitochondrial bioenergetics and tissue invasion are boosted by an Atossa‐Porthos axis in Drosophila
Source: EMBO J. 2022 Mar 23;41(12):e109049. doi: 10.15252/embj.2021109049 (PMC9194793; doi:10.15252/embj.2021109049)
Supplement: Supplementary file 16 — Source Data for Figure 8 [file EMBJ-41-e109049-s007.xlsx]

## Sheet: Fig. 8B
Test: p-PDH/PDH ratio assay
Fig. 8B
Control				atos mutant				rescue atos with Porthos					rescue atos with GR/HPR				rescue atos with LKR/SDH
Name	Genotype	p-PDH/PDH		Name	Genotype	p-PDH/PDH		Name	Genotype	p-PDH/PDH			Name	Genotype	p-PDH/PDH		Name	Genotype	p-PDH/PDH
Embryo 1	+; +; srpHemo-Gal4, srpHemo-3xmCherry	1.14669		Embryo 1	w-; atossa BG02278; srpHemo-Gal4, srpHemo-3xmCherry	0.70222		Embryo 1	w-; atossa BG02278; UAS-pths, srpHemo-Gal4, srpHemo-3xmCherry	0.997076			Embryo 1	w-; atossa BG02278; UAS-GRHPR, srpHemo-Gal4, srpHemo-3xmCherry	0.900587		Embryo 1	w-; atossa BG02278; UAS-LKRSDH, srpHemo-Gal4, srpHemo-3xmCherry	0.818865
Embryo 2	+; +; srpHemo-Gal4, srpHemo-3xmCherry	0.899971		Embryo 2	w-; atossa BG02278; srpHemo-Gal4, srpHemo-3xmCherry	0.672063		Embryo 2	w-; atossa BG02278; UAS-pths, srpHemo-Gal4, srpHemo-3xmCherry	0.951722			Embryo 2	w-; atossa BG02278; UAS-GRHPR, srpHemo-Gal4, srpHemo-3xmCherry	0.993365		Embryo 2	w-; atossa BG02278; UAS-LKRSDH, srpHemo-Gal4, srpHemo-3xmCherry	1.00085
Embryo 3	+; +; srpHemo-Gal4, srpHemo-3xmCherry	0.856534		Embryo 3	w-; atossa BG02278; srpHemo-Gal4, srpHemo-3xmCherry	0.68889		Embryo 3	w-; atossa BG02278; UAS-pths, srpHemo-Gal4, srpHemo-3xmCherry	0.95465			Embryo 3	w-; atossa BG02278; UAS-GRHPR, srpHemo-Gal4, srpHemo-3xmCherry	1.01904		Embryo 3	w-; atossa BG02278; UAS-LKRSDH, srpHemo-Gal4, srpHemo-3xmCherry	0.998858
Embryo 4	+; +; srpHemo-Gal4, srpHemo-3xmCherry	0.93954		Embryo 4	w-; atossa BG02278; srpHemo-Gal4, srpHemo-3xmCherry	0.555772		Embryo 4	w-; atossa BG02278; UAS-pths, srpHemo-Gal4, srpHemo-3xmCherry	0.820956			Embryo 4	w-; atossa BG02278; UAS-GRHPR, srpHemo-Gal4, srpHemo-3xmCherry	0.891712		Embryo 4	w-; atossa BG02278; UAS-LKRSDH, srpHemo-Gal4, srpHemo-3xmCherry	0.753792
Embryo 5	+; +; srpHemo-Gal4, srpHemo-3xmCherry	0.787467		Embryo 5	w-; atossa BG02278; srpHemo-Gal4, srpHemo-3xmCherry	0.671219		Embryo 5	w-; atossa BG02278; UAS-pths, srpHemo-Gal4, srpHemo-3xmCherry	0.875674			Embryo 5	w-; atossa BG02278; UAS-GRHPR, srpHemo-Gal4, srpHemo-3xmCherry	0.814424		Embryo 5	w-; atossa BG02278; UAS-LKRSDH, srpHemo-Gal4, srpHemo-3xmCherry	0.842929
Embryo 6	+; +; srpHemo-Gal4, srpHemo-3xmCherry	1.02907		Embryo 6	w-; atossa BG02278; srpHemo-Gal4, srpHemo-3xmCherry	0.867665		Embryo 6	w-; atossa BG02278; UAS-pths, srpHemo-Gal4, srpHemo-3xmCherry	0.967781			Embryo 6	w-; atossa BG02278; UAS-GRHPR, srpHemo-Gal4, srpHemo-3xmCherry	0.925396		Embryo 6	w-; atossa BG02278; UAS-LKRSDH, srpHemo-Gal4, srpHemo-3xmCherry	0.869639
Embryo 7	+; +; srpHemo-Gal4, srpHemo-3xmCherry	1.14145		Embryo 7	w-; atossa BG02278; srpHemo-Gal4, srpHemo-3xmCherry	0.610812		Embryo 7	w-; atossa BG02278; UAS-pths, srpHemo-Gal4, srpHemo-3xmCherry	0.947778			Embryo 7	w-; atossa BG02278; UAS-GRHPR, srpHemo-Gal4, srpHemo-3xmCherry	0.862235		Embryo 7	w-; atossa BG02278; UAS-LKRSDH, srpHemo-Gal4, srpHemo-3xmCherry	0.816534
Embryo 8	+; +; srpHemo-Gal4, srpHemo-3xmCherry	1.07024		Embryo 8	w-; atossa BG02278; srpHemo-Gal4, srpHemo-3xmCherry	0.727293		Embryo 8	w-; atossa BG02278; UAS-pths, srpHemo-Gal4, srpHemo-3xmCherry	0.84096			Embryo 8	w-; atossa BG02278; UAS-GRHPR, srpHemo-Gal4, srpHemo-3xmCherry	0.856882		Embryo 8	w-; atossa BG02278; UAS-LKRSDH, srpHemo-Gal4, srpHemo-3xmCherry	0.8349
Embryo 9	+; +; srpHemo-Gal4, srpHemo-3xmCherry	1.12904		Embryo 9	w-; atossa BG02278; srpHemo-Gal4, srpHemo-3xmCherry	0.556141		Embryo 9	w-; atossa BG02278; UAS-pths, srpHemo-Gal4, srpHemo-3xmCherry	1.03914			Embryo 9	w-; atossa BG02278; UAS-GRHPR, srpHemo-Gal4, srpHemo-3xmCherry	0.988684		Embryo 9	w-; atossa BG02278; UAS-LKRSDH, srpHemo-Gal4, srpHemo-3xmCherry	0.772485
				Embryo 10	w-; atossa BG02278; srpHemo-Gal4, srpHemo-3xmCherry	0.749084		Embryo 10	w-; atossa BG02278; UAS-pths, srpHemo-Gal4, srpHemo-3xmCherry	0.960278							Embryo 10	w-; atossa BG02278; UAS-LKRSDH, srpHemo-Gal4, srpHemo-3xmCherry	0.818889
Table Analyzed	pPDH/PDH ratio_Porthos, GRHPR & LKRSDH
								Number of families	1
ANOVA summary								Number of comparisons per family	10
F	16.89							Alpha	0.05
P value	< 0,0001
P value summary	****							Sidak's multiple comparisons test	Mean Diff,	95% CI of diff,	Significant?	Summary	Adjusted P Value
Are differences among means statistically significant? (P < 0.05)	Yes
R square	0.6111							Control vs. atos-	0.3199	0,1945 to 0,4453	Yes	****	< 0,0001	A-B
								Control vs. atos-;UASpths	0.0644	-0,06098 to 0,1898	No	ns	0.7708	A-C
Brown-Forsythe test								Control vs. atos-;UAS-GRHPR	0.08307	-0,04557 to 0,2117	No	ns	0.4807	A-D
F (DFn, DFd)	1,720 (4, 43)							Control vs. atos-;UAS-LKRSDH	0.1472	0,02184 to 0,2726	Yes	*	0.0121	A-E
P value	0.1631							atos- vs. atos-;UASpths	-0.2555	-0,3775 to -0,1334	Yes	****	< 0,0001	B-C
P value summary	ns							atos- vs. atos-;UAS-GRHPR	-0.2368	-0,3622 to -0,1114	Yes	****	< 0,0001	B-D
Significantly different standard deviations? (P < 0.05)	No							atos- vs. atos-;UAS-LKRSDH	-0.1727	-0,2947 to -0,05062	Yes	**	0.0014	B-E
								atos-;UASpths vs. atos-;UAS-GRHPR	0.01868	-0,1067 to 0,1441	No	ns	> 0,9999	C-D
Bartlett's test								atos-;UASpths vs. atos-;UAS-LKRSDH	0.08283	-0,03921 to 0,2049	No	ns	0.411	C-E
Bartlett's statistic (corrected)	5.077							atos-;UAS-GRHPR vs. atos-;UAS-LKRSDH	0.06415	-0,06123 to 0,1895	No	ns	0.7747	D-E
P value	0.2795
P value summary	ns
Significantly different standard deviations? (P < 0.05)	No							Test details	Mean 1	Mean 2	Mean Diff,	SE of diff,	n1	n2	t	DF
ANOVA table	SS	DF	MS	F (DFn, DFd)	P value			Control vs. atos-	1	0.6801	0.3199	0.04249	9	10	7.528	43
Treatment (between columns)	0.5778	4	0.1445	F (4, 43) = 16,89	P < 0,0001			Control vs. atos-;UASpths	1	0.9356	0.0644	0.04249	9	10	1.515	43
Residual (within columns)	0.3678	43	0.008553					Control vs. atos-;UAS-GRHPR	1	0.9169	0.08307	0.0436	9	9	1.905	43
Total	0.9456	47						Control vs. atos-;UAS-LKRSDH	1	0.8528	0.1472	0.04249	9	10	3.465	43
								atos- vs. atos-;UASpths	0.6801	0.9356	-0.2555	0.04136	10	10	6.177	43
Data summary								atos- vs. atos-;UAS-GRHPR	0.6801	0.9169	-0.2368	0.04249	10	9	5.573	43
Number of treatments (columns)	5							atos- vs. atos-;UAS-LKRSDH	0.6801	0.8528	-0.1727	0.04136	10	10	4.174	43
Number of values (total)	48							atos-;UASpths vs. atos-;UAS-GRHPR	0.9356	0.9169	0.01868	0.04249	10	9	0.4395	43
	Control	atos-	atos-;UASpths	atos-;UAS-GRHPR	atos-;UAS-LKRSDH			atos-;UASpths vs. atos-;UAS-LKRSDH	0.9356	0.8528	0.08283	0.04136	10	10	2.003	43
Number of values	9	10	10	9	10			atos-;UAS-GRHPR vs. atos-;UAS-LKRSDH	0.9169	0.8528	0.06415	0.04249	9	10	1.51	43
Minimum	0.7875	0.5558	0.821	0.8144	0.7538
25% Percentile	0.8783	0.5971	0.867	0.8596	0.8055
Median	1.029	0.6805	0.9532	0.9006	0.8269
75% Percentile	1.135	0.7327	0.9751	0.991	0.9019
Maximum	1.147	0.8677	1.039	1.019	1.001
Mean	1	0.6801	0.9356	0.9169	0.8528
Std. Deviation	0.1339	0.09339	0.0688	0.07027	0.08421
Std. Error of Mean	0.04462	0.02953	0.02176	0.02342	0.02663
Lower 95% CI	0.8971	0.6133	0.8864	0.8629	0.7925
Upper 95% CI	1.103	0.7469	0.9848	0.9709	0.913

## Sheet: Fig. 8D
Assay: Mac# in GB
Fig. 8D
Control				atos mutant				Rescue atos with Atossa				Rescue atos with GRHPR				Rescue atos with LKRSDH
Name	Genotype	Mac # in gb		Name	Genotype	Mac # in gb		Name	Genotype	Mac # in gb		Name	Genotype	Mac # in gb		Name	Genotype	Mac # in gb
Control_1	w-; +; srpHemo-Gal4, srpHemo-3xmCherry	110		atos_1	w-; atossaBG0227; srpHemo-Gal4, srpHemo-H2A::3xmCherry	60		Rescue with Atossa	w-; atossaBG02278; UAS-atos::FLAG::HA, srpHemo-Gal4, srpHemo-H2A::3xmCherry	68		Rescue with GRHPR_1	w-; atossaBG02278; UAS-GR/HPR::FLAG::HA, srpHemo-Gal4, srpHemo-H2A-3xmCherry	56		Rescue with LKRSDH_1	w-; atossaBG02278; UAS-LKR/SDH::FLAG::HA, srpHemo-Gal4, srpHemo-H2A::3xmCherry	73
Control_2	w-; +; srpHemo-Gal4, srpHemo-3xmCherry	76		atos_2	w-; atossaBG0227; srpHemo-Gal4, srpHemo-H2A::3xmCherry	57		Rescue with Atossa	w-; atossaBG02278; UAS-atos::FLAG::HA, srpHemo-Gal4, srpHemo-H2A::3xmCherry	72		Rescue with GRHPR_2	w-; atossaBG02278; UAS-GR/HPR::FLAG::HA, srpHemo-Gal4, srpHemo-H2A-3xmCherry	64		Rescue with LKRSDH_2	w-; atossaBG02278; UAS-LKR/SDH::FLAG::HA, srpHemo-Gal4, srpHemo-H2A::3xmCherry	78
Control_3	w-; +; srpHemo-Gal4, srpHemo-3xmCherry	75		atos_3	w-; atossaBG0227; srpHemo-Gal4, srpHemo-H2A::3xmCherry	60		Rescue with Atossa	w-; atossaBG02278; UAS-atos::FLAG::HA, srpHemo-Gal4, srpHemo-H2A::3xmCherry	76		Rescue with GRHPR_3	w-; atossaBG02278; UAS-GR/HPR::FLAG::HA, srpHemo-Gal4, srpHemo-H2A-3xmCherry	30		Rescue with LKRSDH_3	w-; atossaBG02278; UAS-LKR/SDH::FLAG::HA, srpHemo-Gal4, srpHemo-H2A::3xmCherry	42
Control_4	w-; +; srpHemo-Gal4, srpHemo-3xmCherry	89		atos_4	w-; atossaBG0227; srpHemo-Gal4, srpHemo-H2A::3xmCherry	62		Rescue with Atossa	w-; atossaBG02278; UAS-atos::FLAG::HA, srpHemo-Gal4, srpHemo-H2A::3xmCherry	77		Rescue with GRHPR_4	w-; atossaBG02278; UAS-GR/HPR::FLAG::HA, srpHemo-Gal4, srpHemo-H2A-3xmCherry	68		Rescue with LKRSDH_4	w-; atossaBG02278; UAS-LKR/SDH::FLAG::HA, srpHemo-Gal4, srpHemo-H2A::3xmCherry	61
Control_5	w-; +; srpHemo-Gal4, srpHemo-3xmCherry	97		atos_5	w-; atossaBG0227; srpHemo-Gal4, srpHemo-H2A::3xmCherry	46		Rescue with Atossa	w-; atossaBG02278; UAS-atos::FLAG::HA, srpHemo-Gal4, srpHemo-H2A::3xmCherry	98		Rescue with GRHPR_5	w-; atossaBG02278; UAS-GR/HPR::FLAG::HA, srpHemo-Gal4, srpHemo-H2A-3xmCherry	71		Rescue with LKRSDH_5	w-; atossaBG02278; UAS-LKR/SDH::FLAG::HA, srpHemo-Gal4, srpHemo-H2A::3xmCherry	73
Control_6	w-; +; srpHemo-Gal4, srpHemo-3xmCherry	97		atos_6	w-; atossaBG0227; srpHemo-Gal4, srpHemo-H2A::3xmCherry	38		Rescue with Atossa	w-; atossaBG02278; UAS-atos::FLAG::HA, srpHemo-Gal4, srpHemo-H2A::3xmCherry	104		Rescue with GRHPR_6	w-; atossaBG02278; UAS-GR/HPR::FLAG::HA, srpHemo-Gal4, srpHemo-H2A-3xmCherry	73		Rescue with LKRSDH_6	w-; atossaBG02278; UAS-LKR/SDH::FLAG::HA, srpHemo-Gal4, srpHemo-H2A::3xmCherry	60
Control_7	w-; +; srpHemo-Gal4, srpHemo-3xmCherry	70		atos_7	w-; atossaBG0227; srpHemo-Gal4, srpHemo-H2A::3xmCherry	44		Rescue with Atossa	w-; atossaBG02278; UAS-atos::FLAG::HA, srpHemo-Gal4, srpHemo-H2A::3xmCherry	90		Rescue with GRHPR_7	w-; atossaBG02278; UAS-GR/HPR::FLAG::HA, srpHemo-Gal4, srpHemo-H2A-3xmCherry	100		Rescue with LKRSDH_7	w-; atossaBG02278; UAS-LKR/SDH::FLAG::HA, srpHemo-Gal4, srpHemo-H2A::3xmCherry	70
Control_8	w-; +; srpHemo-Gal4, srpHemo-3xmCherry	83		atos_8	w-; atossaBG0227; srpHemo-Gal4, srpHemo-H2A::3xmCherry	23		Rescue with Atossa	w-; atossaBG02278; UAS-atos::FLAG::HA, srpHemo-Gal4, srpHemo-H2A::3xmCherry	100		Rescue with GRHPR_8	w-; atossaBG02278; UAS-GR/HPR::FLAG::HA, srpHemo-Gal4, srpHemo-H2A-3xmCherry	73		Rescue with LKRSDH_8	w-; atossaBG02278; UAS-LKR/SDH::FLAG::HA, srpHemo-Gal4, srpHemo-H2A::3xmCherry	50
Control_9	w-; +; srpHemo-Gal4, srpHemo-3xmCherry	90		atos_9	w-; atossaBG0227; srpHemo-Gal4, srpHemo-H2A::3xmCherry	47		Rescue with Atossa	w-; atossaBG02278; UAS-atos::FLAG::HA, srpHemo-Gal4, srpHemo-H2A::3xmCherry	63		Rescue with GRHPR_9	w-; atossaBG02278; UAS-GR/HPR::FLAG::HA, srpHemo-Gal4, srpHemo-H2A-3xmCherry	52		Rescue with LKRSDH_9	w-; atossaBG02278; UAS-LKR/SDH::FLAG::HA, srpHemo-Gal4, srpHemo-H2A::3xmCherry	55
Control_10	w-; +; srpHemo-Gal4, srpHemo-3xmCherry	75		atos_10	w-; atossaBG0227; srpHemo-Gal4, srpHemo-H2A::3xmCherry	30		Rescue with Atossa	w-; atossaBG02278; UAS-atos::FLAG::HA, srpHemo-Gal4, srpHemo-H2A::3xmCherry	100		Rescue with GRHPR_10	w-; atossaBG02278; UAS-GR/HPR::FLAG::HA, srpHemo-Gal4, srpHemo-H2A-3xmCherry	90		Rescue with LKRSDH_10	w-; atossaBG02278; UAS-LKR/SDH::FLAG::HA, srpHemo-Gal4, srpHemo-H2A::3xmCherry	71
Control_11	w-; +; srpHemo-Gal4, srpHemo-3xmCherry	52		atos_11	w-; atossaBG0227; srpHemo-Gal4, srpHemo-H2A::3xmCherry	68		Rescue with Atossa	w-; atossaBG02278; UAS-atos::FLAG::HA, srpHemo-Gal4, srpHemo-H2A::3xmCherry	76		Rescue with GRHPR_11	w-; atossaBG02278; UAS-GR/HPR::FLAG::HA, srpHemo-Gal4, srpHemo-H2A-3xmCherry	62		Rescue with LKRSDH_11	w-; atossaBG02278; UAS-LKR/SDH::FLAG::HA, srpHemo-Gal4, srpHemo-H2A::3xmCherry	51
Control_12	w-; +; srpHemo-Gal4, srpHemo-3xmCherry	92		atos_12	w-; atossaBG0227; srpHemo-Gal4, srpHemo-H2A::3xmCherry	55		Rescue with Atossa	w-; atossaBG02278; UAS-atos::FLAG::HA, srpHemo-Gal4, srpHemo-H2A::3xmCherry	52		Rescue with GRHPR_12	w-; atossaBG02278; UAS-GR/HPR::FLAG::HA, srpHemo-Gal4, srpHemo-H2A-3xmCherry	70		Rescue with LKRSDH_12	w-; atossaBG02278; UAS-LKR/SDH::FLAG::HA, srpHemo-Gal4, srpHemo-H2A::3xmCherry	90
Control_13	w-; +; srpHemo-Gal4, srpHemo-3xmCherry	50		atos_13	w-; atossaBG0227; srpHemo-Gal4, srpHemo-H2A::3xmCherry	39		Rescue with Atossa	w-; atossaBG02278; UAS-atos::FLAG::HA, srpHemo-Gal4, srpHemo-H2A::3xmCherry	70		Rescue with GRHPR_13	w-; atossaBG02278; UAS-GR/HPR::FLAG::HA, srpHemo-Gal4, srpHemo-H2A-3xmCherry	87		Rescue with LKRSDH_13	w-; atossaBG02278; UAS-LKR/SDH::FLAG::HA, srpHemo-Gal4, srpHemo-H2A::3xmCherry	95
Control_14	w-; +; srpHemo-Gal4, srpHemo-3xmCherry	60		atos_14	w-; atossaBG0227; srpHemo-Gal4, srpHemo-H2A::3xmCherry	69		Rescue with Atossa	w-; atossaBG02278; UAS-atos::FLAG::HA, srpHemo-Gal4, srpHemo-H2A::3xmCherry	95		Rescue with GRHPR_14	w-; atossaBG02278; UAS-GR/HPR::FLAG::HA, srpHemo-Gal4, srpHemo-H2A-3xmCherry	92		Rescue with LKRSDH_14	w-; atossaBG02278; UAS-LKR/SDH::FLAG::HA, srpHemo-Gal4, srpHemo-H2A::3xmCherry	45
Control_15	w-; +; srpHemo-Gal4, srpHemo-3xmCherry	68		atos_15	w-; atossaBG0227; srpHemo-Gal4, srpHemo-H2A::3xmCherry	78		Rescue with Atossa	w-; atossaBG02278; UAS-atos::FLAG::HA, srpHemo-Gal4, srpHemo-H2A::3xmCherry	75		Rescue with GRHPR_15	w-; atossaBG02278; UAS-GR/HPR::FLAG::HA, srpHemo-Gal4, srpHemo-H2A-3xmCherry	64		Rescue with LKRSDH_15	w-; atossaBG02278; UAS-LKR/SDH::FLAG::HA, srpHemo-Gal4, srpHemo-H2A::3xmCherry	55
Control_16	w-; +; srpHemo-Gal4, srpHemo-3xmCherry	84		atos_16	w-; atossaBG0227; srpHemo-Gal4, srpHemo-H2A::3xmCherry	25		Rescue with Atossa	w-; atossaBG02278; UAS-atos::FLAG::HA, srpHemo-Gal4, srpHemo-H2A::3xmCherry	62		Rescue with GRHPR_16	w-; atossaBG02278; UAS-GR/HPR::FLAG::HA, srpHemo-Gal4, srpHemo-H2A-3xmCherry	71		Rescue with LKRSDH_16	w-; atossaBG02278; UAS-LKR/SDH::FLAG::HA, srpHemo-Gal4, srpHemo-H2A::3xmCherry	60
Control_17	w-; +; srpHemo-Gal4, srpHemo-3xmCherry	53		atos_17	w-; atossaBG0227; srpHemo-Gal4, srpHemo-H2A::3xmCherry	56		Rescue with Atossa	w-; atossaBG02278; UAS-atos::FLAG::HA, srpHemo-Gal4, srpHemo-H2A::3xmCherry	62		Rescue with GRHPR_17	w-; atossaBG02278; UAS-GR/HPR::FLAG::HA, srpHemo-Gal4, srpHemo-H2A-3xmCherry	82		Rescue with LKRSDH_17	w-; atossaBG02278; UAS-LKR/SDH::FLAG::HA, srpHemo-Gal4, srpHemo-H2A::3xmCherry	47
Control_18	w-; +; srpHemo-Gal4, srpHemo-3xmCherry	90		atos_18	w-; atossaBG0227; srpHemo-Gal4, srpHemo-H2A::3xmCherry	26		Rescue with Atossa	w-; atossaBG02278; UAS-atos::FLAG::HA, srpHemo-Gal4, srpHemo-H2A::3xmCherry	90		Rescue with GRHPR_18	w-; atossaBG02278; UAS-GR/HPR::FLAG::HA, srpHemo-Gal4, srpHemo-H2A-3xmCherry	95		Rescue with LKRSDH_18	w-; atossaBG02278; UAS-LKR/SDH::FLAG::HA, srpHemo-Gal4, srpHemo-H2A::3xmCherry	70
Control_19	w-; +; srpHemo-Gal4, srpHemo-3xmCherry	76		atos_19	w-; atossaBG0227; srpHemo-Gal4, srpHemo-H2A::3xmCherry	45		Rescue with Atossa	w-; atossaBG02278; UAS-atos::FLAG::HA, srpHemo-Gal4, srpHemo-H2A::3xmCherry	74		Rescue with GRHPR_19	w-; atossaBG02278; UAS-GR/HPR::FLAG::HA, srpHemo-Gal4, srpHemo-H2A-3xmCherry	79		Rescue with LKRSDH_19	w-; atossaBG02278; UAS-LKR/SDH::FLAG::HA, srpHemo-Gal4, srpHemo-H2A::3xmCherry	72
Control_20	w-; +; srpHemo-Gal4, srpHemo-3xmCherry	72						Rescue with Atossa	w-; atossaBG02278; UAS-atos::FLAG::HA, srpHemo-Gal4, srpHemo-H2A::3xmCherry	94		Rescue with GRHPR_20	w-; atossaBG02278; UAS-GR/HPR::FLAG::HA, srpHemo-Gal4, srpHemo-H2A-3xmCherry	41		Rescue with LKRSDH_20	w-; atossaBG02278; UAS-LKR/SDH::FLAG::HA, srpHemo-Gal4, srpHemo-H2A::3xmCherry	83
Control_21	w-; +; srpHemo-Gal4, srpHemo-3xmCherry	75						Rescue with Atossa	w-; atossaBG02278; UAS-atos::FLAG::HA, srpHemo-Gal4, srpHemo-H2A::3xmCherry	76		Rescue with GRHPR_21	w-; atossaBG02278; UAS-GR/HPR::FLAG::HA, srpHemo-Gal4, srpHemo-H2A-3xmCherry	80
Control_22	w-; +; srpHemo-Gal4, srpHemo-3xmCherry	100						Rescue with Atossa	w-; atossaBG02278; UAS-atos::FLAG::HA, srpHemo-Gal4, srpHemo-H2A::3xmCherry	110		Rescue with GRHPR_22	w-; atossaBG02278; UAS-GR/HPR::FLAG::HA, srpHemo-Gal4, srpHemo-H2A-3xmCherry	63
Control_23	w-; +; srpHemo-Gal4, srpHemo-3xmCherry	100						Rescue with Atossa	w-; atossaBG02278; UAS-atos::FLAG::HA, srpHemo-Gal4, srpHemo-H2A::3xmCherry	65		Rescue with GRHPR_23	w-; atossaBG02278; UAS-GR/HPR::FLAG::HA, srpHemo-Gal4, srpHemo-H2A-3xmCherry	70
Control_24	w-; +; srpHemo-Gal4, srpHemo-3xmCherry	89						Rescue with Atossa	w-; atossaBG02278; UAS-atos::FLAG::HA, srpHemo-Gal4, srpHemo-H2A::3xmCherry	70		Rescue with GRHPR_24	w-; atossaBG02278; UAS-GR/HPR::FLAG::HA, srpHemo-Gal4, srpHemo-H2A-3xmCherry	70
Control_25	w-; +; srpHemo-Gal4, srpHemo-3xmCherry	85						Rescue with Atossa	w-; atossaBG02278; UAS-atos::FLAG::HA, srpHemo-Gal4, srpHemo-H2A::3xmCherry	60		Rescue with GRHPR_25	w-; atossaBG02278; UAS-GR/HPR::FLAG::HA, srpHemo-Gal4, srpHemo-H2A-3xmCherry	83
Control_26	w-; +; srpHemo-Gal4, srpHemo-3xmCherry	85						Rescue with Atossa	w-; atossaBG02278; UAS-atos::FLAG::HA, srpHemo-Gal4, srpHemo-H2A::3xmCherry	74		Rescue with GRHPR_26	w-; atossaBG02278; UAS-GR/HPR::FLAG::HA, srpHemo-Gal4, srpHemo-H2A-3xmCherry	81
Control_27	w-; +; srpHemo-Gal4, srpHemo-3xmCherry	87						Rescue with Atossa	w-; atossaBG02278; UAS-atos::FLAG::HA, srpHemo-Gal4, srpHemo-H2A::3xmCherry	79		Rescue with GRHPR_27	w-; atossaBG02278; UAS-GR/HPR::FLAG::HA, srpHemo-Gal4, srpHemo-H2A-3xmCherry	89
Control_28	w-; +; srpHemo-Gal4, srpHemo-3xmCherry	95										Rescue with GRHPR_28	w-; atossaBG02278; UAS-GR/HPR::FLAG::HA, srpHemo-Gal4, srpHemo-H2A-3xmCherry	80
Control_29	w-; +; srpHemo-Gal4, srpHemo-3xmCherry	88
Table Analyzed	New for REV_Macrophage in GB							Number of families	1
								Number of comparisons per family	10
ANOVA summary								Alpha	0.05
F	15.82
P value	< 0,0001							Sidak's multiple comparisons test	Mean Diff,	95% CI of diff,	Significant?	Summary	Adjusted P Value
P value summary	****
Are differences among means statistically significant? (P < 0.05)	Yes							Control vs. atosBG	32.64	19,67 to 45,61	Yes	****	< 0,0001	A-B
R square	0.349							Control vs. atosBG, macro>CG9005	2.52	-9,233 to 14,27	No	ns	0.9996	A-C
								Control vs. atosBG, macro>GRHPR	8.768	-2,875 to 20,41	No	ns	0.2904	A-D
Brown-Forsythe test								Control vs. atosBG, macro>LKRSDH	16.43	3,659 to 29,21	Yes	**	0.0036	A-E
F (DFn, DFd)	0,07858 (4, 118)							atosBG vs. atosBG, macro>CG9005	-30.12	-43,28 to -16,96	Yes	****	< 0,0001	B-C
P value	0.9887							atosBG vs. atosBG, macro>GRHPR	-23.87	-36,93 to -10,81	Yes	****	< 0,0001	B-D
P value summary	ns							atosBG vs. atosBG, macro>LKRSDH	-16.21	-30,29 to -2,129	Yes	*	0.0134	B-E
Significantly different standard deviations? (P < 0.05)	No							atosBG, macro>CG9005 vs. atosBG, macro>GRHPR	6.249	-5,605 to 18,10	No	ns	0.7662	C-D
								atosBG, macro>CG9005 vs. atosBG, macro>LKRSDH	13.91	0,9477 to 26,88	Yes	*	0.0269	C-E
Bartlett's test								atosBG, macro>GRHPR vs. atosBG, macro>LKRSDH	7.664	-5,202 to 20,53	No	ns	0.6185	D-E
Bartlett's statistic (corrected)	0.1448
P value	0.9975
P value summary	ns							Test details	Mean 1	Mean 2	Mean Diff,	SE of diff,	n1	n2	t	DF
Significantly different standard deviations? (P < 0.05)	No
								Control vs. atosBG	81.48	48.84	32.64	4.547	29	19	7.179	118
ANOVA table	SS	DF	MS	F (DFn, DFd)	P value			Control vs. atosBG, macro>CG9005	81.48	78.96	2.52	4.12	29	27	0.6117	118
Treatment (between columns)	15012	4	3753	F (4, 118) = 15,82	P < 0,0001			Control vs. atosBG, macro>GRHPR	81.48	72.71	8.768	4.081	29	28	2.148	118
Residual (within columns)	27999	118	237.3					Control vs. atosBG, macro>LKRSDH	81.48	65.05	16.43	4.477	29	20	3.67	118
Total	43011	122						atosBG vs. atosBG, macro>CG9005	48.84	78.96	-30.12	4.613	19	27	6.53	118
								atosBG vs. atosBG, macro>GRHPR	48.84	72.71	-23.87	4.579	19	28	5.214	118
Data summary								atosBG vs. atosBG, macro>LKRSDH	48.84	65.05	-16.21	4.935	19	20	3.284	118
Number of treatments (columns)	5							atosBG, macro>CG9005 vs. atosBG, macro>GRHPR	78.96	72.71	6.249	4.155	27	28	1.504	118
Number of values (total)	123							atosBG, macro>CG9005 vs. atosBG, macro>LKRSDH	78.96	65.05	13.91	4.544	27	20	3.062	118
								atosBG, macro>GRHPR vs. atosBG, macro>LKRSDH	72.71	65.05	7.664	4.51	28	20	1.699	118
	Control	atosBG	atosBG, macro>CG9005	atosBG, macro>GRHPR	atosBG, macro>LKRSDH
Number of values	29	19	27	28	20
Minimum	50	23	52	30	42
25% Percentile	73.5	38	68	64	52
Median	85	47	76	72	65.5
75% Percentile	91	60	94	82.75	73
Maximum	110	78	110	100	95
Mean	81.48	48.84	78.96	72.71	65.05
Std. Deviation	15.07	15.95	15.32	15.8	14.9
Std. Error of Mean	2.799	3.659	2.948	2.985	3.333
Lower 95% CI	75.75	41.16	72.9	66.59	58.07
Upper 95% CI	87.22	56.53	85.02	78.84	72.03

## Sheet: Fig. 8F
Test: p-PDH/PDH ratio assay
Fig. 8F
Control				atos mutant				rescue atos with mFAM214A				rescue atos with mFAM214B
Name	Genotype	p-PDH/PDH		Name	Genotype	p-PDH/PDH		Name	Genotype	p-PDH/PDH		Name	Genotype	p-PDH/PDH
Embryo 1	+; +; srpHemo-Gal4, srpHemo-3xmCherry	0.887392		Embryo 1	w-; atossa BG02278; srpHemo-3xmCherry	0.608915		Embryo _1	w-; atossa BG02278; srpHemo-FAM214A, srpHemo-3xmCherry	0.934879		Embryo_1	w-; atossa BG02278; srpHemo-FAM214B, srpHemo-3xmCherry	0.970215
Embryo 2	+; +; srpHemo-Gal4, srpHemo-3xmCherry	1.10938		Embryo 2	w-; atossa BG02278; srpHemo-3xmCherry	0.517659		Embryo _2	w-; atossa BG02278; srpHemo-Gal4, srpHemo-3xmCherry	0.869034		Embryo_2	w-; atossa BG02278; srpHemo-FAM214B, srpHemo-3xmCherry	0.914721
Embryo 3	+; +; srpHemo-Gal4, srpHemo-3xmCherry	0.883892		Embryo 3	w-; atossa BG02278; srpHemo-3xmCherry	0.900249		Embryo _3	w-; atossa BG02278; srpHemo-Gal4, srpHemo-3xmCherry	0.78848		Embryo_3	w-; atossa BG02278; srpHemo-FAM214B, srpHemo-3xmCherry	0.849428
Embryo 4	+; +; srpHemo-Gal4, srpHemo-3xmCherry	1.26948		Embryo 4	w-; atossa BG02278; srpHemo-3xmCherry	0.623301		Embryo _4	w-; atossa BG02278; srpHemo-Gal4, srpHemo-3xmCherry	0.807963		Embryo_4	w-; atossa BG02278; srpHemo-FAM214B, srpHemo-3xmCherry	0.905124
Embryo 5	+; +; srpHemo-Gal4, srpHemo-3xmCherry	0.853627		Embryo 5	w-; atossa BG02278; srpHemo-3xmCherry	0.797153		Embryo _5	w-; atossa BG02278; srpHemo-Gal4, srpHemo-3xmCherry	0.719788		Embryo_5	w-; atossa BG02278; srpHemo-FAM214B, srpHemo-3xmCherry	0.853238
Embryo 6	+; +; srpHemo-Gal4, srpHemo-3xmCherry	1.05709		Embryo 6	w-; atossa BG02278; srpHemo-3xmCherry	1.0312		Embryo _6	w-; atossa BG02278; srpHemo-Gal4, srpHemo-3xmCherry	0.883949		Embryo_6	w-; atossa BG02278; srpHemo-FAM214B, srpHemo-3xmCherry	0.819167
Embryo 7	+; +; srpHemo-Gal4, srpHemo-3xmCherry	1.14131		Embryo 7	w-; atossa BG02278; srpHemo-3xmCherry	0.732636		Embryo _7	w-; atossa BG02278; srpHemo-Gal4, srpHemo-3xmCherry	0.841416		Embryo_7	w-; atossa BG02278; srpHemo-FAM214B, srpHemo-3xmCherry	0.922657
Embryo 8	+; +; srpHemo-Gal4, srpHemo-3xmCherry	0.818472		Embryo 8	w-; atossa BG02278; srpHemo-3xmCherry	0.623627		Embryo _8	w-; atossa BG02278; srpHemo-Gal4, srpHemo-3xmCherry	1.07192		Embryo_8	w-; atossa BG02278; srpHemo-FAM214B, srpHemo-3xmCherry	0.873599
Embryo 9	+; +; srpHemo-Gal4, srpHemo-3xmCherry	0.979349		Embryo 9	w-; atossa BG02278; srpHemo-3xmCherry	0.565908		Embryo _9	w-; atossa BG02278; srpHemo-Gal4, srpHemo-3xmCherry	1.10112		Embryo_9	w-; atossa BG02278; srpHemo-FAM214B, srpHemo-3xmCherry	0.971962
Embryo 10	+; +; srpHemo-Gal4, srpHemo-3xmCherry	1.093		Embryo 10	w-; atossa BG02278; srpHemo-3xmCherry	0.535824		Embryo _10	w-; atossa BG02278; srpHemo-Gal4, srpHemo-3xmCherry	0.835142		Embryo_10	w-; atossa BG02278; srpHemo-FAM214B, srpHemo-3xmCherry	0.911778
				Embryo 11	w-; atossa BG02278; srpHemo-3xmCherry	0.67817		Embryo _11	w-; atossa BG02278; srpHemo-Gal4, srpHemo-3xmCherry	0.906623		Embryo_11	w-; atossa BG02278; srpHemo-FAM214B, srpHemo-3xmCherry	0.814505
								Embryo _12	w-; atossa BG02278; srpHemo-Gal4, srpHemo-3xmCherry	0.826464		Embryo_12	w-; atossa BG02278; srpHemo-FAM214B, srpHemo-3xmCherry	0.860609
								Embryo _13	w-; atossa BG02278; srpHemo-Gal4, srpHemo-3xmCherry	0.851928
								Embryo _14	w-; atossa BG02278; srpHemo-Gal4, srpHemo-3xmCherry	0.846418
Table Analyzed	pPDH/PDH ratio_FAM A & B rescues				Number of families	1
ANOVA summary					Number of comparisons per family	6
F	12.57				Alpha	0.05
P value	< 0,0001
P value summary	****				Sidak's multiple comparisons test	Mean Diff,	95% CI of diff,	Significant?	Summary	Adjusted P Value
Are differences among means statistically significant? (P < 0.05)	Yes
R square	0.4672				Control vs. atos-	0.3171	0,1721 to 0,4620	Yes	****	< 0,0001	A-B
					Control vs. atos-, FAM A	0.1318	-0,005557 to 0,2691	No	ns	0.0661	A-C
Brown-Forsythe test					Control vs. atos-, FAM B	0.1204	-0,02166 to 0,2624	No	ns	0.1364	A-D
F (DFn, DFd)	2,528 (3, 43)				atos- vs. atos-, FAM A	-0.1853	-0,3189 to -0,05161	Yes	**	0.0025	B-C
P value	0.0699				atos- vs. atos-, FAM B	-0.1967	-0,3351 to -0,05821	Yes	**	0.0019	B-D
P value summary	ns				atos-, FAM A vs. atos-, FAM B	-0.01141	-0,1419 to 0,1191	No	ns	> 0,9999	C-D
Significantly different standard deviations? (P < 0.05)	No
Bartlett's test					Test details	Mean 1	Mean 2	Mean Diff,	SE of diff,	n1	n2	t	DF
Bartlett's statistic (corrected)	12.36
P value	0.0063				Control vs. atos-	1.009	0.6922	0.3171	0.05256	10	11	6.032	43
P value summary	**				Control vs. atos-, FAM A	1.009	0.8775	0.1318	0.04981	10	14	2.646	43
Significantly different standard deviations? (P < 0.05)	Yes				Control vs. atos-, FAM B	1.009	0.8889	0.1204	0.05151	10	12	2.337	43
					atos- vs. atos-, FAM A	0.6922	0.8775	-0.1853	0.04847	11	14	3.822	43
ANOVA table	SS				atos- vs. atos-, FAM B	0.6922	0.8889	-0.1967	0.05021	11	12	3.917	43
Treatment (between columns)	0.5456				atos-, FAM A vs. atos-, FAM B	0.8775	0.8889	-0.01141	0.04732	14	12	0.2411	43
Residual (within columns)	0.6222
Total	1.168
Data summary
Number of treatments (columns)	4
Number of values (total)	47
	Control	atos-	atos-, FAM A	atos-, FAM B
Number of values	10	11	14	12
Minimum	0.8185	0.5177	0.7198	0.8145
25% Percentile	0.8763	0.5659	0.8218	0.8504
Median	1.018	0.6236	0.8492	0.8894
75% Percentile	1.117	0.7972	0.9137	0.9207
Maximum	1.269	1.031	1.101	0.972
Mean	1.009	0.6922	0.8775	0.8889
Std. Deviation	0.1478	0.1607	0.1027	0.05254
Std. Error of Mean	0.04673	0.04846	0.02744	0.01517
Lower 95% CI	0.9036	0.5843	0.8182	0.8555
Upper 95% CI	1.115	0.8002	0.9368	0.9223
