# Supplementary material for: Macrophage mitochondrial bioenergetics and tissue invasion are boosted by an Atossa‐Porthos axis in Drosophila
Source: EMBO J. 2022 Mar 23;41(12):e109049. doi: 10.15252/embj.2021109049 (PMC9194793; doi:10.15252/embj.2021109049)
Supplement: Supplementary file 17 — Source Data for Figure 9 [file EMBJ-41-e109049-s006.xlsx]

## Sheet: Fig. 9B
Fig. 9
Fig. 9B
ATP/ADP ratio
Control	atos mut
1.59398	0.697873
0.788536	0.588177
0.736643	0.782614
1.5909	0.569581
1.69458	0.542681
	0.892213
	1.20239
Table Analyzed	ATP/ADP ratio			Control	atos uut
Column B	atossa		Number of values	5	7
vs.	vs,
Column A	WT		Minimum	0.7366	0.5427
			25% Percentile	0.7626	0.5696
Unpaired t test			Median	1.591	0.6979
P value	0.0282		75% Percentile	1.644	0.8922
P value summary	*		Maximum	1.695	1.202
Significantly different? (P < 0.05)	Yes
One- or two-tailed P value?	Two-tailed		Mean	1.281	0.7536
t, df	t=2,563 df=10		Std. Deviation	0.4754	0.2346
			Std. Error of Mean	0.2126	0.08868
How big is the difference?
Mean ± SEM of column A	1,281 ± 0,2126, n=5		Lower 95% CI	0.6907	0.5367
Mean ± SEM of column B	0,7536 ± 0,08868, n=7		Upper 95% CI	1.871	0.9706
Difference between means	-0,5273 ± 0,2057
95% confidence interval	-0,9856 to -0,06894
R squared	0.3965
F test to compare variances
F,DFn, Dfd	4,105, 4, 6
P value	0.1226
P value summary	ns
Significantly different? (P < 0.05)	No

## Sheet: Fig. 9E
Fig. 9
Fig. 9E
Lac/Glc Ratio				Pyr/Glc Ratio
Control	atos mut			Control	atos mut
0.673816	0.791898			0.719707	1.16255
1.38381	0.677336			1.27165	1.15122
1.47165	1.21921			1.32679	1.75319
0.49858	0.97203			0.58915	1.30592
0.972143	0.701311			1.0927	1.24963
	1.332				1.53461
	2.29648				1.74414
Table Analyzed	(Lactate/Glc) ratio			Table Analyzed	(Pyruvate/Glc) ratio
Column B	atossa			Column B	atossa
vs.	vs,			vs.	vs,
Column A	WT			Column A	WT
Unpaired t test				Unpaired t test
P value	0.6498			P value	0.0352
P value summary	ns			P value summary	*
Significantly different? (P < 0.05)	No			Significantly different? (P < 0.05)	Yes
One- or two-tailed P value?	Two-tailed			One- or two-tailed P value?	Two-tailed
t, df	t=0,4680 df=10			t, df	t=2,433 df=10
How big is the difference?				How big is the difference?
Mean ± SEM of column A	1,000 ± 0,1908, n=5			Mean ± SEM of column A	1,000 ± 0,1477, n=5
Mean ± SEM of column B	1,141 ± 0,2147, n=7			Mean ± SEM of column B	1,414 ± 0,09875, n=7
Difference between means	0,1415 ± 0,3023			Difference between means	0,4145 ± 0,1703
95% confidence interval	-0,5320 to 0,8150			95% confidence interval	0,03497 to 0,7940
R squared	0.02143			R squared	0.3719
F test to compare variances				F test to compare variances
F,DFn, Dfd	1,772, 6, 4			F,DFn, Dfd	1,599, 4, 6
P value	0.6033			P value	0.578
P value summary	ns			P value summary	ns
Significantly different? (P < 0.05)	No			Significantly different? (P < 0.05)	No
	Control	atos mut			Control	atos mut
Number of values	5	7		Number of values	5	7
Minimum	0.4986	0.6773		Minimum	0.5891	1.151
25% Percentile	0.5862	0.7013		25% Percentile	0.6544	1.163
Median	0.9721	0.972		Median	1.093	1.306
75% Percentile	1.428	1.332		75% Percentile	1.299	1.744
Maximum	1.472	2.296		Maximum	1.327	1.753
Mean	1	1.141		Mean	1	1.414
Std. Deviation	0.4267	0.5681		Std. Deviation	0.3304	0.2613
Std. Error of Mean	0.1908	0.2147		Std. Error of Mean	0.1477	0.09875
Lower 95% CI	0.4702	0.6161		Lower 95% CI	0.5898	1.173
Upper 95% CI	1.53	1.667		Upper 95% CI	1.41	1.656
